# Supplementary material for: Simultaneous invasion decouples zebra mussels and water clarity
Source: Commun Biol. 2022 Dec 22;5:1405. doi: 10.1038/s42003-022-04355-z (PMC9780222; doi:10.1038/s42003-022-04355-z)
Supplement: Supplementary file 4 — Supplementary Data [file 42003_2022_4355_MOESM4_ESM.zip]

Archive with 33 entries (33 files):
- ais.txt
- all.filter.txt
- bythoP.txt
- change.df2.txt
- chloro2.1.1.txt
- clarity.txt
- doy.txt
- doy_ais.txt
- fish1.txt
- fish2.txt
- fyear.txt
- land.txt
- nd1.txt
- nd2.txt
- secchi.txt
- site.txt
- size_yr.txt
- size_yr2.txt
- station.txt
- sum_zoopP.txt
- swf.txt
- swf_boot.txt
- temp.txt
- Tmap.txt
- TP1.txt
- TP2.txt
- ZM_boot2.txt
- ZM2.txt
- zoop_boot.txt
- zoop_d.txt
- zoop_fish.txt
- zoop_prod.txt
- zoop1.txt
