# Supplementary material for: Simultaneous invasion decouples zebra mussels and water clarity
Source: Commun Biol. 2022 Dec 22;5:1405. doi: 10.1038/s42003-022-04355-z (PMC9780222; doi:10.1038/s42003-022-04355-z)
Supplement: Supplementary file 4 — Supplementary Data [file 42003_2022_4355_MOESM4_ESM.zip › ais.txt]

	term	type	value	partial	se
1	AIS	factor	0	0	0
2	AIS	factor	1	0.097904727426831	0.0956116740272562
3	AIS	factor	2	-0.0102522183262613	0.0769381006878781
