# Supplementary material for: Simultaneous invasion decouples zebra mussels and water clarity
Source: Commun Biol. 2022 Dec 22;5:1405. doi: 10.1038/s42003-022-04355-z (PMC9780222; doi:10.1038/s42003-022-04355-z)
Supplement: Supplementary file 4 — Supplementary Data [file 42003_2022_4355_MOESM4_ESM.zip › all.filter.txt]

"year" "FzoopKm" "FzoopKM_L95" "FzoopKM_U95" "ZM_KM" "L95CI.x" "U95CI.x" "total_KM" "total_L95" "total_U95"
2006 1.87772873801606 1.6274836469781 2.12464259750614 9.96645295937264e-07 0 2.06958098095206e-06 1.87772973466136 1.6274836469781 2.12464259750715
2007 1.46314149969904 1.14051332782046 2.02842329600049 1.51145565654733e-05 2.89903911986758e-06 3.13465686221919e-05 1.4631566142556 1.14051332782415 2.0284232962427
2008 1.13794408085664 0.994473068814466 1.28053324650554 0.00152639917158058 0.000995455556081803 0.00212934406507917 1.13947048002822 0.994473567033848 1.28053501690198
2009 2.07290460652704 1.64113876788993 2.57992433397526 0.0101892845247773 0.00593242234807105 0.0151984992289853 2.08309389105181 1.64114949017638 2.57996910125228
2010 1.48074517649205 1.27576181181826 1.69789476908925 0.0291881549611152 0.0177194268342066 0.0424787647913017 1.50993333145317 1.27588486102044 1.69842606325941
2011 0.416507227092333 0.362872275716227 0.477258171531125 1.09102410835362 0.594930758686054 1.74998861492928 1.50753133544595 0.696863613710916 1.81390063528169
2012 0.458685515807625 0.326573665436055 0.632182048985704 1.52488398448131 1.01097717417977 2.12749930455733 1.98356950028894 1.06241479925161 2.21943854025105
2013 0.419300058093316 0.247236249467505 0.710856458001896 1.27750850145317 0.834360106360715 1.81576182389073 1.69680855954649 0.870219828627814 1.9499507442451
2014 0.031555251779545 0.0272720047170104 0.0365654762384933 1.08214558832582 0.815799091104124 1.34244805457881 1.11370084010536 0.816254812719411 1.342945945783
2015 0.0742790541354305 0.0486253667856159 0.116379089582114 0.983356548470775 0.673767489853653 1.29284088053438 1.05763560260621 0.675519841809794 1.29806842457279
2017 0.30107845344016 0.236532609752286 0.376074544075544 0.732795013573139 0.542751324039343 0.93955336378528 1.0338734670133 0.592052932787844 1.01202400470634
2018 0.188461654688692 0.162608741298205 0.214289725932958 0.859248032775126 0.659262326657846 1.04292028867213 1.04770968746382 0.679020189756463 1.06470785437339
