# Supplementary material for: Simultaneous invasion decouples zebra mussels and water clarity
Source: Commun Biol. 2022 Dec 22;5:1405. doi: 10.1038/s42003-022-04355-z (PMC9780222; doi:10.1038/s42003-022-04355-z)
Supplement: Supplementary file 4 — Supplementary Data [file 42003_2022_4355_MOESM4_ESM.zip › bythoP.txt]

"Year" "Taxon_full" "X2oPdd" "L95CIdd" "U95CIdd"
2006 "Bythotrephes cederstromii" 0 0 0
2007 "Bythotrephes cederstromii" 0 0 0
2008 "Bythotrephes cederstromii" 0 0 0
2009 "Bythotrephes cederstromii" 0 0 0
2010 "Bythotrephes cederstromii" 15.1740059627905 10.7484751944579 19.9424420924596
2011 "Bythotrephes cederstromii" 14.7346844343904 9.66245147920453 22.1969227483681
2012 "Bythotrephes cederstromii" 6.13335934289753 3.90446454663995 10.7808877173047
2013 "Bythotrephes cederstromii" 17.7830727782187 9.46677590547932 27.9193815850415
2014 "Bythotrephes cederstromii" 2.71291054854746 1.55919691791324 5.82037958250471
2015 "Bythotrephes cederstromii" 8.71701960814837 4.8693354400207 17.230201646563
2016 "Bythotrephes cederstromii" 5.98739681606794 3.66813760507947 9.98373238019475
2017 "Bythotrephes cederstromii" 16.7413697183813 9.42205031369921 35.7829160829222
2018 "Bythotrephes cederstromii" 31.3659339412054 22.4445327246205 43.0310241761568
