# Supplementary material for: Simultaneous invasion decouples zebra mussels and water clarity
Source: Commun Biol. 2022 Dec 22;5:1405. doi: 10.1038/s42003-022-04355-z (PMC9780222; doi:10.1038/s42003-022-04355-z)
Supplement: Supplementary file 4 — Supplementary Data [file 42003_2022_4355_MOESM4_ESM.zip › change.df2.txt]

"group1" "median.N" "L.025" "U.975" "taxon"
"post" 2.02269329349636 1.72190178937782 2.35962190438843 "Cladoceran"
"pre" 21.9403812153361 20.4624577246265 23.6093399814251 "Cladoceran"
"post" 12.5241695493265 11.8436335817344 13.3025712166521 "Copepod"
"pre" 33.6847271076097 31.4720979787582 36.0611825462943 "Copepod"
"post" 7.29613732298475 6.38522460341776 8.36151054772603 "Bythotrephes"
"pre" 1.35513888888889 1.04400555555556 1.66634097222222 "Bythotrephes"
"post" 3.47848848774333 3.33722756501325 3.6257305527339 "Clarity"
"pre" 3.22220035335831 3.10886512442477 3.35390634335001 "Clarity"
"post" 8.3275 7.302375 9.2925 "Chlorophyll-a"
"pre" 8.9625 8.0371875 9.7378125 "Chlorophyll-a"
"post" 9.50645706065759 8.19473271539683 11.0781460624093 "Dreissenax1000"
"pre" 0.0419092841025641 0.0275441867948718 0.0579960969047619 "Dreissenax1000"
"post" 1.46314149969904 1.14051332782046 2.02842329600049 "Total Filtering"
"pre" 1.13794408085664 0.994473068814466 1.28053324650554 "Total Filtering"
