# Supplementary material for: Simultaneous invasion decouples zebra mussels and water clarity
Source: Commun Biol. 2022 Dec 22;5:1405. doi: 10.1038/s42003-022-04355-z (PMC9780222; doi:10.1038/s42003-022-04355-z)
Supplement: Supplementary file 4 — Supplementary Data [file 42003_2022_4355_MOESM4_ESM.zip › chloro2.1.1.txt]

"date" "site" "parameter" "result" "year"
"2007-05-16" 11 "CHLAPPBTR" 8.2 2007
"2007-05-16" 12 "CHLAPPBTR" 8.7 2007
"2007-05-16" 13 "CHLAPPBTR" 8.2 2007
"2007-05-16" 14 "CHLAPPBTR" 8.6 2007
"2007-05-16" 15 "CHLAPPBTR" 8.9 2007
"2007-05-16" 16 "CHLAPPBTR" 8.2 2007
"2007-05-16" 17 "CHLAPPBTR" 7.8 2007
"2007-05-16" 19 "CHLAPPBTR" 9.4 2007
"2007-06-20" NA "CHLAPPBTR" 6.4 2007
"2007-06-20" NA "CHLAPPBTR" 6.7 2007
"2007-06-20" NA "CHLAPPBTR" 6.6 2007
"2007-06-20" 13 "CHLAPPBTR" 9.1 2007
"2007-06-20" 15 "CHLAPPBTR" 8.4 2007
"2007-06-20" 16 "CHLAPPBTR" 6.2 2007
"2007-06-20" 18 "CHLAPPBTR" 8.2 2007
"2007-06-20" 19 "CHLAPPBTR" 6.3 2007
"2007-07-23" NA "CHLAPPBTR" 21.6 2007
"2007-07-23" NA "CHLAPPBTR" 15.8 2007
"2007-07-23" NA "CHLAPPBTR" 8.2 2007
"2007-07-23" NA "CHLAPPBTR" 10.3 2007
"2007-07-23" NA "CHLAPPBTR" 9.1 2007
"2007-07-23" NA "CHLAPPBTR" 9.7 2007
"2007-07-23" 16 "CHLAPPBTR" 16.9 2007
"2007-07-23" 17 "CHLAPPBTR" 7 2007
"2007-08-14" 11 "CHLAPPBTR" 16.2 2007
"2007-08-14" 12 "CHLAPPBTR" 21.6 2007
"2007-08-14" 13 "CHLAPPBTR" 14.9 2007
"2007-08-14" 14 "CHLAPPBTR" 22.2 2007
"2007-08-14" 15 "CHLAPPBTR" 13.4 2007
"2007-08-14" 16 "CHLAPPBTR" 11 2007
"2007-08-14" 17 "CHLAPPBTR" 12 2007
"2007-08-14" 18 "CHLAPPBTR" 13.4 2007
"2007-09-12" 6 "CHLAPPBTR" 6.4 2007
"2007-09-12" 7 "CHLAPPBTR" 8.8 2007
"2007-09-12" 8 "CHLAPPBTR" 9.4 2007
"2008-05-14" 11 "CHLAPPBTR" 7.2 2008
"2008-05-14" 12 "CHLAPPBTR" 5.5 2008
"2008-05-14" 13 "CHLAPPBTR" 6.5 2008
"2008-05-14" 14 "CHLAPPBTR" 7.8 2008
"2008-05-14" 15 "CHLAPPBTR" 5.5 2008
"2008-05-14" 16 "CHLAPPBTR" 5.1 2008
"2008-05-14" 17 "CHLAPPBTR" 3.8 2008
"2008-05-14" 18 "CHLAPPBTR" 5.7 2008
"2008-06-18" 6 "CHLAPPBTR" 5.2 2008
"2008-06-18" 7 "CHLAPPBTR" 2.8 2008
"2008-06-18" 8 "CHLAPPBTR" 3 2008
"2008-07-15" 11 "CHLAPPBTR" 6.9 2008
"2008-07-15" 12 "CHLAPPBTR" 8.4 2008
"2008-07-15" 13 "CHLAPPBTR" 7.9 2008
"2008-07-15" 14 "CHLAPPBTR" 7.5 2008
"2008-07-15" 15 "CHLAPPBTR" 8.3 2008
"2008-07-15" 16 "CHLAPPBTR" 7.4 2008
"2008-07-15" 17 "CHLAPPBTR" 14 2008
"2008-07-15" 18 "CHLAPPBTR" 6.6 2008
"2008-08-13" 11 "CHLAPPBTR" 7.6 2008
"2008-08-13" 12 "CHLAPPBTR" 17.2 2008
"2008-08-13" 13 "CHLAPPBTR" 7.8 2008
"2008-08-13" 14 "CHLAPPBTR" 7.6 2008
"2008-08-13" 15 "CHLAPPBTR" 8.9 2008
"2008-08-13" 16 "CHLAPPBTR" 7.5 2008
"2008-08-13" 17 "CHLAPPBTR" 9 2008
"2008-09-09" 11 "CHLAPPBTR" 9.7 2008
"2008-09-09" 12 "CHLAPPBTR" 11.8 2008
"2008-09-09" 13 "CHLAPPBTR" 12.7 2008
"2008-09-09" 14 "CHLAPPBTR" 11.4 2008
"2008-09-09" 15 "CHLAPPBTR" 11 2008
"2008-09-09" 16 "CHLAPPBTR" 10.9 2008
"2008-09-09" 17 "CHLAPPBTR" 9.7 2008
"2008-09-09" 18 "CHLAPPBTR" 11.7 2008
"2009-05-26" 10 "CHLAPPBTR" 3.5 2009
"2009-05-26" 11 "CHLAPPBTR" 5.2 2009
"2009-05-26" 12 "CHLAPPBTR" 4.9 2009
"2009-05-26" 13 "CHLAPPBTR" 6.1 2009
"2009-05-26" 14 "CHLAPPBTR" 4.2 2009
"2009-05-26" 15 "CHLAPPBTR" 5.3 2009
"2009-05-26" 16 "CHLAPPBTR" 3.9 2009
"2009-05-26" 17 "CHLAPPBTR" 5.1 2009
"2009-05-26" 18 "CHLAPPBTR" 6.3 2009
"2009-06-17" 10 "CHLAPPBTR" 4.2 2009
"2009-06-17" 11 "CHLAPPBTR" 3.6 2009
"2009-06-17" 12 "CHLAPPBTR" 4.2 2009
"2009-06-17" 13 "CHLAPPBTR" 3.5 2009
"2009-06-17" 14 "CHLAPPBTR" 4.2 2009
"2009-06-17" 15 "CHLAPPBTR" 3.8 2009
"2009-06-17" 16 "CHLAPPBTR" 4.2 2009
"2009-06-17" 17 "CHLAPPBTR" 3.5 2009
"2009-06-17" 18 "CHLAPPBTR" 3.8 2009
"2009-07-13" 10 "CHLAPPBTR" 9.5 2009
"2009-07-13" 11 "CHLAPPBTR" 11.6 2009
"2009-07-13" 12 "CHLAPPBTR" 11.2 2009
"2009-07-13" 13 "CHLAPPBTR" 10.1 2009
"2009-07-13" 14 "CHLAPPBTR" 9.1 2009
"2009-07-13" 15 "CHLAPPBTR" 9.1 2009
"2009-07-13" 16 "CHLAPPBTR" 8.2 2009
"2009-07-13" 17 "CHLAPPBTR" 9.2 2009
"2009-07-13" 18 "CHLAPPBTR" 11.1 2009
"2009-08-18" 10 "CHLAPPBTR" 14.4 2009
"2009-08-18" 11 "CHLAPPBTR" 14 2009
"2009-08-18" 12 "CHLAPPBTR" 14.1 2009
"2009-08-18" 13 "CHLAPPBTR" 13.2 2009
"2009-08-18" 14 "CHLAPPBTR" 11.5 2009
"2009-08-18" 15 "CHLAPPBTR" 12.2 2009
"2009-08-18" 16 "CHLAPPBTR" 15.1 2009
"2009-08-18" 17 "CHLAPPBTR" 13.9 2009
"2009-08-18" 18 "CHLAPPBTR" 15.6 2009
"2009-09-10" 10 "CHLAPPBTR" 14.1 2009
"2009-09-10" 11 "CHLAPPBTR" 14.8 2009
"2009-09-10" 12 "CHLAPPBTR" 10 2009
"2009-09-10" 14 "CHLAPPBTR" 12 2009
"2009-09-10" 15 "CHLAPPBTR" 11.8 2009
"2009-09-10" 16 "CHLAPPBTR" 13.5 2009
"2009-09-10" 17 "CHLAPPBTR" 12.7 2009
"2009-09-10" 18 "CHLAPPBTR" 14 2009
"2010-05-12" 10 "CHLAPPBTR" 5.4 2010
"2010-05-12" 11 "CHLAPPBTR" 8.1 2010
"2010-05-12" 12 "CHLAPPBTR" 9.7 2010
"2010-05-12" 13 "CHLAPPBTR" 9 2010
"2010-05-12" 14 "CHLAPPBTR" 8.8 2010
"2010-05-12" 15 "CHLAPPBTR" 5.6 2010
"2010-05-12" 16 "CHLAPPBTR" 6.2 2010
"2010-05-12" 17 "CHLAPPBTR" 7.4 2010
"2010-05-12" 18 "CHLAPPBTR" 6.3 2010
"2010-06-14" 10 "CHLAPPBTR" 5.2 2010
"2010-06-14" 11 "CHLAPPBTR" 5.4 2010
"2010-06-14" 12 "CHLAPPBTR" 6.6 2010
"2010-06-14" 13 "CHLAPPBTR" 5.9 2010
"2010-06-14" 14 "CHLAPPBTR" 4.7 2010
"2010-06-14" 15 "CHLAPPBTR" 3.4 2010
"2010-06-14" 16 "CHLAPPBTR" 3.6 2010
"2010-06-14" 17 "CHLAPPBTR" 3.7 2010
"2010-06-14" 18 "CHLAPPBTR" 3.9 2010
"2010-07-12" 10 "CHLAPPBTR" 8.5 2010
"2010-07-12" 11 "CHLAPPBTR" 10 2010
"2010-07-12" 12 "CHLAPPBTR" 12.5 2010
"2010-07-12" 13 "CHLAPPBTR" 11.4 2010
"2010-07-12" 14 "CHLAPPBTR" 9.9 2010
"2010-07-12" 15 "CHLAPPBTR" 10.8 2010
"2010-07-12" 16 "CHLAPPBTR" 9.9 2010
"2010-07-12" 17 "CHLAPPBTR" 9.6 2010
"2010-07-12" 18 "CHLAPPBTR" 11 2010
"2010-08-16" 11 "CHLAPPBTR" 21 2010
"2010-08-16" 12 "CHLAPPBTR" 20.1 2010
"2010-08-16" 13 "CHLAPPBTR" 21.7 2010
"2010-08-16" 14 "CHLAPPBTR" 19.7 2010
"2010-09-14" 10 "CHLAPPBTR" 17.2 2010
"2010-09-14" 11 "CHLAPPBTR" 25.4 2010
"2010-09-14" 12 "CHLAPPBTR" 25 2010
"2010-09-14" 13 "CHLAPPBTR" 19 2010
"2010-09-14" 14 "CHLAPPBTR" 16.4 2010
"2010-09-14" 15 "CHLAPPBTR" 17.3 2010
"2010-09-14" 16 "CHLAPPBTR" 15.6 2010
"2010-09-14" 17 "CHLAPPBTR" 15.9 2010
"2010-09-14" 18 "CHLAPPBTR" 16.5 2010
"2011-05-17" 10 "CHLAPPBTR" 7.1 2011
"2011-05-17" 11 "CHLAPPBTR" 5 2011
"2011-05-17" 12 "CHLAPPBTR" 4.9 2011
"2011-05-17" 13 "CHLAPPBTR" 5.8 2011
"2011-05-17" 14 "CHLAPPBTR" 7.3 2011
"2011-05-17" 15 "CHLAPPBTR" 10.4 2011
"2011-05-17" 16 "CHLAPPBTR" 7.5 2011
"2011-05-17" 17 "CHLAPPBTR" 8.7 2011
"2011-05-17" 18 "CHLAPPBTR" 7.3 2011
"2011-06-13" 10 "CHLAPPBTR" 2.9 2011
"2011-06-13" 11 "CHLAPPBTR" 3.3 2011
"2011-06-13" 12 "CHLAPPBTR" 4.3 2011
"2011-06-13" 13 "CHLAPPBTR" 3.8 2011
"2011-06-13" 14 "CHLAPPBTR" 3.3 2011
"2011-06-13" 15 "CHLAPPBTR" 2.7 2011
"2011-06-13" 16 "CHLAPPBTR" 2.4 2011
"2011-06-13" 17 "CHLAPPBTR" 2.5 2011
"2011-06-13" 18 "CHLAPPBTR" 2.4 2011
"2011-08-22" 10 "CHLAPPBTR" 9.8 2011
"2011-08-22" 11 "CHLAPPBTR" 10.3 2011
"2011-08-22" 12 "CHLAPPBTR" 9.2 2011
"2011-08-22" 13 "CHLAPPBTR" 9 2011
"2011-08-22" 14 "CHLAPPBTR" 9.2 2011
"2011-08-22" 15 "CHLAPPBTR" 7.7 2011
"2011-08-22" 16 "CHLAPPBTR" 11 2011
"2011-08-22" 17 "CHLAPPBTR" 12 2011
"2011-08-22" 18 "CHLAPPBTR" 11.2 2011
"2011-09-13" 10 "CHLAPPBTR" 8.3 2011
"2011-09-13" 11 "CHLAPPBTR" 10 2011
"2011-09-13" 12 "CHLAPPBTR" 12.5 2011
"2011-09-13" 13 "CHLAPPBTR" 11.5 2011
"2011-09-13" 14 "CHLAPPBTR" 9.8 2011
"2011-09-13" 15 "CHLAPPBTR" 9.7 2011
"2011-09-13" 16 "CHLAPPBTR" 9 2011
"2011-09-13" 17 "CHLAPPBTR" 9.5 2011
"2011-09-13" 18 "CHLAPPBTR" 11.2 2011
"2012-05-02" 10 "CHLAPPBTR" 2.8 2012
"2012-05-02" 11 "CHLAPPBTR" 3.5 2012
"2012-05-02" 12 "CHLAPPBTR" 4.6 2012
"2012-05-02" 13 "CHLAPPBTR" 4.6 2012
"2012-05-02" 14 "CHLAPPBTR" 5.1 2012
"2012-05-02" 15 "CHLAPPBTR" 5.4 2012
"2012-05-02" 16 "CHLAPPBTR" 2.5 2012
"2012-05-02" 17 "CHLAPPBTR" 3.7 2012
"2012-05-02" 18 "CHLAPPBTR" 4.8 2012
"2012-05-14" 10 "CHLAPPBTR" 1.6 2012
"2012-05-14" 11 "CHLAPPBTR" 2 2012
"2012-05-14" 12 "CHLAPPBTR" 2.2 2012
"2012-05-14" 13 "CHLAPPBTR" 2.2 2012
"2012-05-14" 14 "CHLAPPBTR" 1.9 2012
"2012-05-14" 15 "CHLAPPBTR" 2.2 2012
"2012-05-14" 16 "CHLAPPBTR" 3.1 2012
"2012-05-14" 17 "CHLAPPBTR" 2.3 2012
"2012-05-14" 18 "CHLAPPBTR" 1.9 2012
"2012-06-21" 10 "CHLAPPBTR" 6.3 2012
"2012-06-21" 11 "CHLAPPBTR" 8.8 2012
"2012-06-21" 12 "CHLAPPBTR" 13 2012
"2012-06-21" 13 "CHLAPPBTR" 12.1 2012
"2012-06-21" 14 "CHLAPPBTR" 11.7 2012
"2012-06-21" 15 "CHLAPPBTR" 11.4 2012
"2012-06-21" 16 "CHLAPPBTR" 5.9 2012
"2012-06-21" 17 "CHLAPPBTR" 8.8 2012
"2012-06-21" 18 "CHLAPPBTR" 8.7 2012
"2012-07-19" 10 "CHLAPPBTR" 8.2 2012
"2012-07-19" 11 "CHLAPPBTR" 14 2012
"2012-07-19" 12 "CHLAPPBTR" 13 2012
"2012-07-19" 13 "CHLAPPBTR" 11.9 2012
"2012-07-19" 14 "CHLAPPBTR" 11.3 2012
"2012-07-19" 15 "CHLAPPBTR" 7.8 2012
"2012-07-19" 16 "CHLAPPBTR" 12 2012
"2012-07-19" 17 "CHLAPPBTR" 12.3 2012
"2012-07-19" 18 "CHLAPPBTR" 11.4 2012
"2012-08-13" 10 "CHLAPPBTR" 10 2012
"2012-08-13" 11 "CHLAPPBTR" 11.1 2012
"2012-08-13" 12 "CHLAPPBTR" 10.6 2012
"2012-08-13" 13 "CHLAPPBTR" 10.5 2012
"2012-08-13" 14 "CHLAPPBTR" 9.1 2012
"2012-08-13" 15 "CHLAPPBTR" 9.5 2012
"2012-08-13" 16 "CHLAPPBTR" 10.2 2012
"2012-08-13" 17 "CHLAPPBTR" 10.4 2012
"2012-08-13" 18 "CHLAPPBTR" 11.1 2012
"2012-09-11" 10 "CHLAPPBTR" 9.7 2012
"2012-09-11" 11 "CHLAPPBTR" 15.8 2012
"2012-09-11" 12 "CHLAPPBTR" 13.5 2012
"2012-09-11" 13 "CHLAPPBTR" 20.3 2012
"2012-09-11" 14 "CHLAPPBTR" 9 2012
"2012-09-11" 15 "CHLAPPBTR" 10 2012
"2012-09-11" 16 "CHLAPPBTR" 8.7 2012
"2012-09-11" 17 "CHLAPPBTR" 21.7 2012
"2012-09-11" 18 "CHLAPPBTR" 21.3 2012
"2013-05-28" 10 "CHLAPPBTR" 2.9 2013
"2013-05-28" 11 "CHLAPPBTR" 2.7 2013
"2013-05-28" 12 "CHLAPPBTR" 3.5 2013
"2013-05-28" 13 "CHLAPPBTR" 3.7 2013
"2013-05-28" 14 "CHLAPPBTR" 1.5 2013
"2013-05-28" 15 "CHLAPPBTR" 5.1 2013
"2013-05-28" 16 "CHLAPPBTR" 4 2013
"2013-05-28" 17 "CHLAPPBTR" 3.9 2013
"2013-05-28" 18 "CHLAPPBTR" 2.9 2013
"2013-06-17" 10 "CHLAPPBTR" 2.4 2013
"2013-06-17" 11 "CHLAPPBTR" 2.8 2013
"2013-06-17" 12 "CHLAPPBTR" 3.4 2013
"2013-06-17" 13 "CHLAPPBTR" 5 2013
"2013-06-17" 14 "CHLAPPBTR" 5.1 2013
"2013-06-17" 15 "CHLAPPBTR" 6.3 2013
"2013-06-17" 16 "CHLAPPBTR" 2.1 2013
"2013-06-17" 17 "CHLAPPBTR" 2.4 2013
"2013-06-17" 18 "CHLAPPBTR" 2.1 2013
"2013-07-15" 10 "CHLAPPBTR" 6.3 2013
"2013-07-15" 11 "CHLAPPBTR" 8.9 2013
"2013-07-15" 12 "CHLAPPBTR" 11.2 2013
"2013-07-15" 13 "CHLAPPBTR" 8.6 2013
"2013-07-15" 14 "CHLAPPBTR" 6.8 2013
"2013-07-15" 15 "CHLAPPBTR" 5 2013
"2013-07-15" 16 "CHLAPPBTR" 5 2013
"2013-07-15" 17 "CHLAPPBTR" 8.9 2013
"2013-07-15" 18 "CHLAPPBTR" 9.4 2013
"2013-08-13" 10 "CHLAPPBTR" 6 2013
"2013-08-13" 11 "CHLAPPBTR" 7.4 2013
"2013-08-13" 12 "CHLAPPBTR" 6.8 2013
"2013-08-13" 13 "CHLAPPBTR" 6.9 2013
"2013-08-13" 14 "CHLAPPBTR" 6.4 2013
"2013-08-13" 15 "CHLAPPBTR" 7.6 2013
"2013-08-13" 16 "CHLAPPBTR" 7.1 2013
"2013-08-13" 17 "CHLAPPBTR" 8.8 2013
"2013-08-13" 18 "CHLAPPBTR" 8.6 2013
"2013-09-24" 10 "CHLAPPBTR" 9.4 2013
"2013-09-24" 11 "CHLAPPBTR" 14.1 2013
"2013-09-24" 12 "CHLAPPBTR" 11.9 2013
"2013-09-24" 13 "CHLAPPBTR" 13.9 2013
"2013-09-24" 14 "CHLAPPBTR" 8.7 2013
"2013-09-24" 15 "CHLAPPBTR" 17.1 2013
"2013-09-24" 16 "CHLAPPBTR" 8.3 2013
"2013-09-24" 17 "CHLAPPBTR" 16 2013
"2013-09-24" 18 "CHLAPPBTR" 17.3 2013
"2014-05-14" 10 "Chlorophyll A (trichromatic calculation)" 4.1 2014
"2014-05-14" 11 "Chlorophyll A (trichromatic calculation)" 5.7 2014
"2014-05-14" 12 "Chlorophyll A (trichromatic calculation)" 5.4 2014
"2014-05-14" 13 "Chlorophyll A (trichromatic calculation)" 5.4 2014
"2014-05-14" 14 "Chlorophyll A (trichromatic calculation)" 6.1 2014
"2014-05-14" 15 "Chlorophyll A (trichromatic calculation)" 5.3 2014
"2014-05-14" 16 "Chlorophyll A (trichromatic calculation)" 4.6 2014
"2014-05-14" 17 "Chlorophyll A (trichromatic calculation)" 4.9 2014
"2014-05-14" 18 "Chlorophyll A (trichromatic calculation)" 4.8 2014
"2014-06-17" 10 "Chlorophyll A (trichromatic calculation)" 4.1 2014
"2014-06-17" 11 "Chlorophyll A (trichromatic calculation)" 6.3 2014
"2014-06-17" 12 "Chlorophyll A (trichromatic calculation)" 3 2014
"2014-06-17" 13 "Chlorophyll A (trichromatic calculation)" 4.7 2014
"2014-06-17" 14 "Chlorophyll A (trichromatic calculation)" 4.5 2014
"2014-06-17" 15 "Chlorophyll A (trichromatic calculation)" 4.9 2014
"2014-06-17" 16 "Chlorophyll A (trichromatic calculation)" 3.5 2014
"2014-06-17" 18 "Chlorophyll A (trichromatic calculation)" 4.9 2014
"2014-07-16" 10 "Chlorophyll A (trichromatic calculation)" 10.7 2014
"2014-07-16" 11 "Chlorophyll A (trichromatic calculation)" 8.9 2014
"2014-07-16" 12 "Chlorophyll A (trichromatic calculation)" 9.8 2014
"2014-07-16" 13 "Chlorophyll A (trichromatic calculation)" 9.1 2014
"2014-07-16" 14 "Chlorophyll A (trichromatic calculation)" 8.4 2014
"2014-07-16" 15 "Chlorophyll A (trichromatic calculation)" 8.8 2014
"2014-07-16" 16 "Chlorophyll A (trichromatic calculation)" 10.2 2014
"2014-07-16" 17 "Chlorophyll A (trichromatic calculation)" 10.7 2014
"2014-07-16" 18 "Chlorophyll A (trichromatic calculation)" 9.5 2014
"2014-08-12" 10 "Chlorophyll A (trichromatic calculation)" 14.5 2014
"2014-08-12" 11 "Chlorophyll A (trichromatic calculation)" 15.2 2014
"2014-08-12" 12 "Chlorophyll A (trichromatic calculation)" 14.5 2014
"2014-08-12" 13 "Chlorophyll A (trichromatic calculation)" 15.8 2014
"2014-08-12" 14 "Chlorophyll A (trichromatic calculation)" 14.2 2014
"2014-08-12" 15 "Chlorophyll A (trichromatic calculation)" 14.9 2014
"2014-08-12" 16 "Chlorophyll A (trichromatic calculation)" 15.2 2014
"2014-08-12" 17 "Chlorophyll A (trichromatic calculation)" 12.7 2014
"2014-08-12" 18 "Chlorophyll A (trichromatic calculation)" 16.6 2014
"2014-09-14" 10 "Chlorophyll A (trichromatic calculation)" 13.9 2014
"2014-09-14" 11 "Chlorophyll A (trichromatic calculation)" 18 2014
"2014-09-14" 12 "Chlorophyll A (trichromatic calculation)" 16.9 2014
"2014-09-14" 13 "Chlorophyll A (trichromatic calculation)" 17.9 2014
"2014-09-14" 14 "Chlorophyll A (trichromatic calculation)" 15.9 2014
"2014-09-14" 15 "Chlorophyll A (trichromatic calculation)" 14.7 2014
"2014-09-14" 16 "Chlorophyll A (trichromatic calculation)" 15.3 2014
"2014-09-14" 17 "Chlorophyll A (trichromatic calculation)" 17.6 2014
"2014-09-14" 18 "Chlorophyll A (trichromatic calculation)" 17.6 2014
"2015-05-20" 10 "Chlorophyll A (trichromatic calculation)" 3 2015
"2015-05-20" 11 "Chlorophyll A (trichromatic calculation)" 4.9 2015
"2015-05-20" 12 "Chlorophyll A (trichromatic calculation)" 4.1 2015
"2015-05-20" 13 "Chlorophyll A (trichromatic calculation)" 4.1 2015
"2015-05-20" 14 "Chlorophyll A (trichromatic calculation)" 3.9 2015
"2015-05-20" 15 "Chlorophyll A (trichromatic calculation)" 4.1 2015
"2015-05-20" 16 "Chlorophyll A (trichromatic calculation)" 3.8 2015
"2015-05-20" 17 "Chlorophyll A (trichromatic calculation)" 6.2 2015
"2015-05-20" 18 "Chlorophyll A (trichromatic calculation)" 4.6 2015
"2015-06-15" 10 "Chlorophyll A (trichromatic calculation)" 2.3 2015
"2015-06-15" 11 "Chlorophyll A (trichromatic calculation)" 3.1 2015
"2015-06-15" 12 "Chlorophyll A (trichromatic calculation)" 3.2 2015
"2015-06-15" 13 "Chlorophyll A (trichromatic calculation)" 2.5 2015
"2015-06-15" 14 "Chlorophyll A (trichromatic calculation)" 2.8 2015
"2015-06-15" 15 "Chlorophyll A (trichromatic calculation)" 2.6 2015
"2015-06-15" 16 "Chlorophyll A (trichromatic calculation)" 2 2015
"2015-06-15" 17 "Chlorophyll A (trichromatic calculation)" 2.2 2015
"2015-06-15" 18 "Chlorophyll A (trichromatic calculation)" 2.3 2015
"2015-07-15" 10 "Chlorophyll A (trichromatic calculation)" 5.6 2015
"2015-07-15" 11 "Chlorophyll A (trichromatic calculation)" 7.8 2015
"2015-07-15" 12 "Chlorophyll A (trichromatic calculation)" 7.8 2015
"2015-07-15" 13 "Chlorophyll A (trichromatic calculation)" 8.3 2015
"2015-07-15" 14 "Chlorophyll A (trichromatic calculation)" 8.1 2015
"2015-07-15" 15 "Chlorophyll A (trichromatic calculation)" 6.6 2015
"2015-07-15" 16 "Chlorophyll A (trichromatic calculation)" 6.2 2015
"2015-07-15" 17 "Chlorophyll A (trichromatic calculation)" 7.5 2015
"2015-07-15" 18 "Chlorophyll A (trichromatic calculation)" 8.1 2015
"2015-08-12" 10 "Chlorophyll A (trichromatic calculation)" 14.7 2015
"2015-08-12" 11 "Chlorophyll A (trichromatic calculation)" 15.6 2015
"2015-08-12" 12 "Chlorophyll A (trichromatic calculation)" 14.4 2015
"2015-08-12" 13 "Chlorophyll A (trichromatic calculation)" 17.2 2015
"2015-08-12" 14 "Chlorophyll A (trichromatic calculation)" 15.5 2015
"2015-08-12" 15 "Chlorophyll A (trichromatic calculation)" 17.2 2015
"2015-08-12" 16 "Chlorophyll A (trichromatic calculation)" 17.8 2015
"2015-08-12" 17 "Chlorophyll A (trichromatic calculation)" 17.1 2015
"2015-08-12" 18 "Chlorophyll A (trichromatic calculation)" 16.7 2015
"2015-09-14" 10 "Chlorophyll A (trichromatic calculation)" 10.7 2015
"2015-09-14" 11 "Chlorophyll A (trichromatic calculation)" 14.5 2015
"2015-09-14" 12 "Chlorophyll A (trichromatic calculation)" 6.99 2015
"2015-09-14" 13 "Chlorophyll A (trichromatic calculation)" 15.6 2015
"2015-09-14" 14 "Chlorophyll A (trichromatic calculation)" 8.26 2015
"2015-09-14" 15 "Chlorophyll A (trichromatic calculation)" 10.4 2015
"2015-09-14" 16 "Chlorophyll A (trichromatic calculation)" 10.1 2015
"2015-09-14" 17 "Chlorophyll A (trichromatic calculation)" 16.6 2015
"2015-09-14" 18 "Chlorophyll A (trichromatic calculation)" 13.6 2015
"2016-05-16" 10 "Chlorophyll A (trichromatic calculation)" 2.88 2016
"2016-05-16" 11 "Chlorophyll A (trichromatic calculation)" 3.62 2016
"2016-05-16" 12 "Chlorophyll A (trichromatic calculation)" 4.8 2016
"2016-05-16" 13 "Chlorophyll A (trichromatic calculation)" 4.52 2016
"2016-05-16" 14 "Chlorophyll A (trichromatic calculation)" 4.22 2016
"2016-05-16" 15 "Chlorophyll A (trichromatic calculation)" 4 2016
"2016-05-16" 16 "Chlorophyll A (trichromatic calculation)" 3.08 2016
"2016-05-16" 17 "Chlorophyll A (trichromatic calculation)" 4.33 2016
"2016-05-16" 18 "Chlorophyll A (trichromatic calculation)" 3.36 2016
"2016-06-13" 10 "Chlorophyll A (trichromatic calculation)" 2.82 2016
"2016-06-13" 11 "Chlorophyll A (trichromatic calculation)" 3.37 2016
"2016-06-13" 12 "Chlorophyll A (trichromatic calculation)" 3.64 2016
"2016-06-13" 13 "Chlorophyll A (trichromatic calculation)" 3.52 2016
"2016-06-13" 14 "Chlorophyll A (trichromatic calculation)" 2.8 2016
"2016-06-13" 15 "Chlorophyll A (trichromatic calculation)" 2.27 2016
"2016-06-13" 16 "Chlorophyll A (trichromatic calculation)" 2.56 2016
"2016-06-13" 17 "Chlorophyll A (trichromatic calculation)" 2.52 2016
"2016-06-13" 18 "Chlorophyll A (trichromatic calculation)" 3.09 2016
"2016-07-18" 10 "Chlorophyll A (trichromatic calculation)" 9.56 2016
"2016-07-18" 11 "Chlorophyll A (trichromatic calculation)" 14.6 2016
"2016-07-18" 12 "Chlorophyll A (trichromatic calculation)" 9.72 2016
"2016-07-18" 13 "Chlorophyll A (trichromatic calculation)" 12.6 2016
"2016-07-18" 14 "Chlorophyll A (trichromatic calculation)" 8.72 2016
"2016-07-18" 15 "Chlorophyll A (trichromatic calculation)" 8.73 2016
"2016-07-18" 16 "Chlorophyll A (trichromatic calculation)" 14.8 2016
"2016-07-18" 17 "Chlorophyll A (trichromatic calculation)" 12.4 2016
"2016-07-18" 18 "Chlorophyll A (trichromatic calculation)" 14.1 2016
"2016-08-15" 10 "Chlorophyll A (trichromatic calculation)" 10.8 2016
"2016-08-15" 11 "Chlorophyll A (trichromatic calculation)" 17 2016
"2016-08-15" 12 "Chlorophyll A (trichromatic calculation)" 17 2016
"2016-08-15" 13 "Chlorophyll A (trichromatic calculation)" 14.2 2016
"2016-08-15" 14 "Chlorophyll A (trichromatic calculation)" 13.4 2016
"2016-08-15" 15 "Chlorophyll A (trichromatic calculation)" 12.9 2016
"2016-08-15" 16 "Chlorophyll A (trichromatic calculation)" 15.1 2016
"2016-08-15" 17 "Chlorophyll A (trichromatic calculation)" 18.1 2016
"2016-08-15" 18 "Chlorophyll A (trichromatic calculation)" 19.7 2016
"2016-09-12" 10 "Chlorophyll A (trichromatic calculation)" 14 2016
"2016-09-12" 11 "Chlorophyll A (trichromatic calculation)" 19.7 2016
"2016-09-12" 12 "Chlorophyll A (trichromatic calculation)" 18 2016
"2016-09-12" 13 "Chlorophyll A (trichromatic calculation)" 18.7 2016
"2016-09-12" 14 "Chlorophyll A (trichromatic calculation)" 15 2016
"2016-09-12" 15 "Chlorophyll A (trichromatic calculation)" 15.5 2016
"2016-09-12" 16 "Chlorophyll A (trichromatic calculation)" 13.5 2016
"2016-09-12" 17 "Chlorophyll A (trichromatic calculation)" 22 2016
"2016-09-12" 18 "Chlorophyll A (trichromatic calculation)" 22.8 2016
"2017-05-15" 10 "Chlorophyll A (trichromatic calculation)" 3.89 2017
"2017-05-15" 11 "Chlorophyll A (trichromatic calculation)" 4.01 2017
"2017-05-15" 12 "Chlorophyll A (trichromatic calculation)" 4.69 2017
"2017-05-15" 13 "Chlorophyll A (trichromatic calculation)" 4.38 2017
"2017-05-15" 14 "Chlorophyll A (trichromatic calculation)" 4.42 2017
"2017-05-15" 15 "Chlorophyll A (trichromatic calculation)" 4.62 2017
"2017-05-15" 16 "Chlorophyll A (trichromatic calculation)" 3.9 2017
"2017-05-15" 17 "Chlorophyll A (trichromatic calculation)" 4 2017
"2017-05-15" 18 "Chlorophyll A (trichromatic calculation)" 2.36 2017
"2017-06-14" 10 "Chlorophyll A (trichromatic calculation)" 2.15 2017
"2017-06-14" 11 "Chlorophyll A (trichromatic calculation)" 5.03 2017
"2017-06-14" 12 "Chlorophyll A (trichromatic calculation)" 3.88 2017
"2017-06-14" 13 "Chlorophyll A (trichromatic calculation)" 2.37 2017
"2017-06-14" 14 "Chlorophyll A (trichromatic calculation)" 3.44 2017
"2017-06-14" 15 "Chlorophyll A (trichromatic calculation)" 3.67 2017
"2017-06-14" 16 "Chlorophyll A (trichromatic calculation)" 2.73 2017
"2017-06-14" 17 "Chlorophyll A (trichromatic calculation)" 3.24 2017
"2017-06-14" 18 "Chlorophyll A (trichromatic calculation)" 4.05 2017
"2017-07-12" 10 "Chlorophyll A (trichromatic calculation)" 5.71 2017
"2017-07-12" 11 "Chlorophyll A (trichromatic calculation)" 8.61 2017
"2017-07-12" 12 "Chlorophyll A (trichromatic calculation)" 8.53 2017
"2017-07-12" 13 "Chlorophyll A (trichromatic calculation)" 7.56 2017
"2017-07-12" 14 "Chlorophyll A (trichromatic calculation)" 4.88 2017
"2017-07-12" 15 "Chlorophyll A (trichromatic calculation)" 6.15 2017
"2017-07-12" 16 "Chlorophyll A (trichromatic calculation)" 6.44 2017
"2017-07-12" 17 "Chlorophyll A (trichromatic calculation)" 8.24 2017
"2017-07-12" 18 "Chlorophyll A (trichromatic calculation)" 8.61 2017
"2017-08-15" 10 "Chlorophyll A (trichromatic calculation)" 7.72 2017
"2017-08-15" 11 "Chlorophyll A (trichromatic calculation)" 10.3 2017
"2017-08-15" 12 "Chlorophyll A (trichromatic calculation)" 10.1 2017
"2017-08-15" 13 "Chlorophyll A (trichromatic calculation)" 8.73 2017
"2017-08-15" 14 "Chlorophyll A (trichromatic calculation)" 7.97 2017
"2017-08-15" 15 "Chlorophyll A (trichromatic calculation)" 8.19 2017
"2017-08-15" 16 "Chlorophyll A (trichromatic calculation)" 7.18 2017
"2017-08-15" 17 "Chlorophyll A (trichromatic calculation)" 9.4 2017
"2017-08-15" 18 "Chlorophyll A (trichromatic calculation)" 9.08 2017
"2017-09-13" 10 "Chlorophyll A (trichromatic calculation)" 6.82 2017
"2017-09-13" 11 "Chlorophyll A (trichromatic calculation)" 10.9 2017
"2017-09-13" 12 "Chlorophyll A (trichromatic calculation)" 8.25 2017
"2017-09-13" 13 "Chlorophyll A (trichromatic calculation)" 11.1 2017
"2017-09-13" 14 "Chlorophyll A (trichromatic calculation)" 5.86 2017
"2017-09-13" 15 "Chlorophyll A (trichromatic calculation)" 9.76 2017
"2017-09-13" 16 "Chlorophyll A (trichromatic calculation)" 87.1 2017
"2017-09-13" 17 "Chlorophyll A (trichromatic calculation)" 10.4 2017
"2017-09-13" 18 "Chlorophyll A (trichromatic calculation)" 10.8 2017
"2018-05-15" 10 "Chlorophyll A (trichromatic calculation)" 3.26 2018
"2018-05-15" 11 "Chlorophyll A (trichromatic calculation)" 2.59 2018
"2018-05-15" 12 "Chlorophyll A (trichromatic calculation)" 3.9 2018
"2018-05-15" 13 "Chlorophyll A (trichromatic calculation)" 4.69 2018
"2018-05-15" 14 "Chlorophyll A (trichromatic calculation)" 3.59 2018
"2018-05-15" 15 "Chlorophyll A (trichromatic calculation)" 9 2018
"2018-05-15" 16 "Chlorophyll A (trichromatic calculation)" 4.17 2018
"2018-05-15" 17 "Chlorophyll A (trichromatic calculation)" 4.39 2018
"2018-05-15" 18 "Chlorophyll A (trichromatic calculation)" 8.2 2018
"2018-06-19" 10 "Chlorophyll A (trichromatic calculation)" 3.47 2018
"2018-06-19" 11 "Chlorophyll A (trichromatic calculation)" 4.26 2018
"2018-06-19" 12 "Chlorophyll A (trichromatic calculation)" 4.68 2018
"2018-06-19" 13 "Chlorophyll A (trichromatic calculation)" 5.37 2018
"2018-06-19" 15 "Chlorophyll A (trichromatic calculation)" 4.42 2018
"2018-06-19" 16 "Chlorophyll A (trichromatic calculation)" 3.89 2018
"2018-06-19" 17 "Chlorophyll A (trichromatic calculation)" 4.68 2018
"2018-06-19" 18 "Chlorophyll A (trichromatic calculation)" 5.45 2018
"2018-07-17" 10 "Chlorophyll A (trichromatic calculation)" 14.5 2018
"2018-07-17" 11 "Chlorophyll A (trichromatic calculation)" 13.6 2018
"2018-07-17" 12 "Chlorophyll A (trichromatic calculation)" 11.8 2018
"2018-07-17" 13 "Chlorophyll A (trichromatic calculation)" 10.1 2018
"2018-07-17" 14 "Chlorophyll A (trichromatic calculation)" 9 2018
"2018-07-17" 15 "Chlorophyll A (trichromatic calculation)" 8.38 2018
"2018-07-17" 16 "Chlorophyll A (trichromatic calculation)" 18.6 2018
"2018-07-17" 17 "Chlorophyll A (trichromatic calculation)" 9.1 2018
"2018-07-17" 18 "Chlorophyll A (trichromatic calculation)" 9.39 2018
"2018-08-21" 10 "Chlorophyll A (trichromatic calculation)" 12.6 2018
"2018-08-21" 11 "Chlorophyll A (trichromatic calculation)" 13.3 2018
"2018-08-21" 12 "Chlorophyll A (trichromatic calculation)" 14.9 2018
"2018-08-21" 13 "Chlorophyll A (trichromatic calculation)" 14.4 2018
"2018-08-21" 14 "Chlorophyll A (trichromatic calculation)" 14.3 2018
"2018-08-21" 15 "Chlorophyll A (trichromatic calculation)" 14 2018
"2018-08-21" 16 "Chlorophyll A (trichromatic calculation)" 11.9 2018
"2018-08-21" 17 "Chlorophyll A (trichromatic calculation)" 13.2 2018
"2018-08-21" 18 "Chlorophyll A (trichromatic calculation)" 15.6 2018
