# Supplementary material for: Simultaneous invasion decouples zebra mussels and water clarity
Source: Commun Biol. 2022 Dec 22;5:1405. doi: 10.1038/s42003-022-04355-z (PMC9780222; doi:10.1038/s42003-022-04355-z)
Supplement: Supplementary file 4 — Supplementary Data [file 42003_2022_4355_MOESM4_ESM.zip › clarity.txt]

"group1" "median.N" "L.025" "U.975" "year" "parameter" "note"
"yr2006" 13.7596 12.6978991428572 14.7588857142857 2006 "secchi4" "values are observed value*4for plotting"
"yr2007" 12.0360210526316 11.0573915789474 13.0129115789474 2007 "secchi4" "values are observed value*4for plotting"
"yr2008" 14.9288347826087 13.9996504347826 15.85188 2008 "secchi4" "values are observed value*4for plotting"
"yr2009" 11.9227384615385 10.8172092307692 13.1016230769231 2009 "secchi4" "values are observed value*4for plotting"
"yr2010" 11.8156 10.7465978947368 13.0163547368421 2010 "secchi4" "values are observed value*4for plotting"
"yr2011" 14.0761904761905 12.7958 15.2983352380952 2011 "secchi4" "values are observed value*4for plotting"
"yr2012" 13.0503384615385 11.9698861538462 14.2234846153846 2012 "secchi4" "values are observed value*4for plotting"
"yr2013" 18.1607652173913 16.1208295652174 20.3613504347826 2013 "secchi4" "values are observed value*4for plotting"
"yr2014" 12.140894117647 10.6708976470588 13.7724788235294 2014 "secchi4" "values are observed value*4for plotting"
"yr2015" 14.5642341463415 13.3992448780488 15.8052185365854 2015 "secchi4" "values are observed value*4for plotting"
"yr2016" 12.6847142857143 11.1300271428572 14.6519485714286 2016 "secchi4" "values are observed value*4for plotting"
"yr2017" 13.6744551724138 12.0220703448276 15.4600082758621 2017 "secchi4" "values are observed value*4for plotting"
"yr2018" 12.9230833333333 11.1024141666667 15.0079716666667 2018 "secchi4" "values are observed value*4for plotting"
"yr2007" 8.9 8.2 9.7 2007 "Chlorophyll-a" NA
"yr2008" 7.7 7.2 8.7 2008 "Chlorophyll-a" NA
"yr2009" 9.35 5.74875 11.55 2009 "Chlorophyll-a" NA
"yr2010" 9.8 7.79875 11.75 2010 "Chlorophyll-a" NA
"yr2011" 8.5 7.1 9.6 2011 "Chlorophyll-a" NA
"yr2012" 9.05 7.05 10.45 2012 "Chlorophyll-a" NA
"yr2013" 6.4 5 8.3 2013 "Chlorophyll-a" NA
"yr2014" 9.65 6.1 14.2 2014 "Chlorophyll-a" NA
"yr2015" 7.5 4.9 8.3 2015 "Chlorophyll-a" NA
"yr2016" 10.8 4.33 14 2016 "Chlorophyll-a" NA
"yr2017" 6.44 4.69 8.24 2017 "Chlorophyll-a" NA
"yr2018" 9 4.69 11.9 2018 "Chlorophyll-a" NA
