# Supplementary material for: Simultaneous invasion decouples zebra mussels and water clarity
Source: Commun Biol. 2022 Dec 22;5:1405. doi: 10.1038/s42003-022-04355-z (PMC9780222; doi:10.1038/s42003-022-04355-z)
Supplement: Supplementary file 4 — Supplementary Data [file 42003_2022_4355_MOESM4_ESM.zip › doy.txt]

	smooth	by_variable	DOY	est	se
1	s(DOY)	NA	120	0.0888563457027788	0.146150655590608
2	s(DOY)	NA	121.505050505051	0.0922749942853976	0.13961916559816
3	s(DOY)	NA	123.010101010101	0.0956874674229664	0.133241672446943
4	s(DOY)	NA	124.515151515152	0.0990850505853571	0.127045546736827
5	s(DOY)	NA	126.020202020202	0.102457310325277	0.121055734082461
6	s(DOY)	NA	127.525252525253	0.105793434094388	0.115290772542384
7	s(DOY)	NA	129.030303030303	0.109082429775279	0.109761754560035
8	s(DOY)	NA	130.535353535354	0.112313038296757	0.104472050944568
9	s(DOY)	NA	132.040404040404	0.115473978906157	0.0994168285849258
10	s(DOY)	NA	133.545454545455	0.118554092898082	0.0945844617114596
11	s(DOY)	NA	135.050505050505	0.121543022930991	0.0899607172335301
12	s(DOY)	NA	136.555555555556	0.124431784470638	0.0855334995347866
13	s(DOY)	NA	138.060606060606	0.127213202948617	0.0812964663306298
14	s(DOY)	NA	139.565656565657	0.129882334243659	0.0772508303434128
15	s(DOY)	NA	141.070707070707	0.13243689665229	0.0734049622826556
16	s(DOY)	NA	142.575757575758	0.134877179542278	0.0697715547461866
17	s(DOY)	NA	144.080808080808	0.137205243573518	0.0663632283376736
18	s(DOY)	NA	145.585858585859	0.139425969733879	0.0631895929144462
19	s(DOY)	NA	147.090909090909	0.141547051189932	0.060254598234418
20	s(DOY)	NA	148.59595959596	0.143578283484245	0.0575553481346669
21	s(DOY)	NA	150.10101010101	0.145530500039569	0.0550831354100543
22	s(DOY)	NA	151.606060606061	0.147414110968132	0.0528264068635433
23	s(DOY)	NA	153.111111111111	0.14923730511458	0.0507748553742358
24	s(DOY)	NA	154.616161616162	0.151004020935145	0.0489232297855828
25	s(DOY)	NA	156.121212121212	0.152711741629181	0.0472736636585403
26	s(DOY)	NA	157.626262626263	0.154349377623583	0.0458354808076331
27	s(DOY)	NA	159.131313131313	0.155895250919424	0.0446223958033353
28	s(DOY)	NA	160.636363636364	0.157317440507715	0.0436470227633746
29	s(DOY)	NA	162.141414141414	0.158576587864348	0.0429145122448374
30	s(DOY)	NA	163.646464646465	0.159620912691732	0.0424205700275167
31	s(DOY)	NA	165.151515151515	0.160385492725515	0.0421506414500851
32	s(DOY)	NA	166.656565656566	0.160793697046719	0.0420812620828439
33	s(DOY)	NA	168.161616161616	0.160759425765296	0.0421834616534523
34	s(DOY)	NA	169.666666666667	0.16019032480667	0.0424269086899189
35	s(DOY)	NA	171.171717171717	0.15899168478622	0.0427835083138607
36	s(DOY)	NA	172.676767676768	0.157070956513594	0.043229420054318
37	s(DOY)	NA	174.181818181818	0.154342586192636	0.0437452781764748
38	s(DOY)	NA	175.686868686869	0.150732877635746	0.0443148989185566
39	s(DOY)	NA	177.191919191919	0.146184642741307	0.0449233155032314
40	s(DOY)	NA	178.69696969697	0.140661200684341	0.0455549698037159
41	s(DOY)	NA	180.20202020202	0.134149604204636	0.0461928187594977
42	s(DOY)	NA	181.707070707071	0.126662630745405	0.0468186305613135
43	s(DOY)	NA	183.212121212121	0.118239574848337	0.0474143883700438
44	s(DOY)	NA	184.717171717172	0.108945488551391	0.0479642837514221
45	s(DOY)	NA	186.222222222222	0.0988690782407495	0.0484566784260326
46	s(DOY)	NA	187.727272727273	0.0881191101576619	0.0488853825227888
47	s(DOY)	NA	189.232323232323	0.0768196885455897	0.0492498643337182
48	s(DOY)	NA	190.737373737374	0.0651044926097632	0.0495542594792976
49	s(DOY)	NA	192.242424242424	0.0531104459949154	0.0498054233048772
50	s(DOY)	NA	193.747474747475	0.0409710885874611	0.050010498147345
51	s(DOY)	NA	195.252525252525	0.0288101643266747	0.0501746376853359
52	s(DOY)	NA	196.757575757576	0.0167357649969509	0.050299471137677
53	s(DOY)	NA	198.262626262626	0.00483549882343379	0.050382692544984
54	s(DOY)	NA	199.767676767677	-0.0068270443829648	0.0504188295155402
55	s(DOY)	NA	201.272727272727	-0.0182141956080982	0.0504009046309881
56	s(DOY)	NA	202.777777777778	-0.0293143878017669	0.050322478151178
57	s(DOY)	NA	204.282828282828	-0.0401404894412929	0.0501794700558948
58	s(DOY)	NA	205.787878787879	-0.0507264334161394	0.0499713025476043
59	s(DOY)	NA	207.292929292929	-0.0611222733853409	0.0497011091914466
60	s(DOY)	NA	208.79797979798	-0.0713880034465542	0.0493751086850047
61	s(DOY)	NA	210.30303030303	-0.0815865377013612	0.049001457698359
62	s(DOY)	NA	211.808080808081	-0.0917762608194763	0.0485891262696444
63	s(DOY)	NA	213.313131313131	-0.102003762481424	0.0481472725764768
64	s(DOY)	NA	214.818181818182	-0.112297082632517	0.0476854987317092
65	s(DOY)	NA	216.323232323232	-0.12266019276057	0.0472149764846088
66	s(DOY)	NA	217.828282828283	-0.133068809178947	0.0467501680879295
67	s(DOY)	NA	219.333333333333	-0.143468263122395	0.0463104611246541
68	s(DOY)	NA	220.838383838384	-0.153778980035085	0.0459201570864306
69	s(DOY)	NA	222.343434343434	-0.163904885312574	0.0456073645306512
70	s(DOY)	NA	223.848484848485	-0.173726376491062	0.0454046159653731
71	s(DOY)	NA	225.353535353535	-0.183104562401362	0.0453463459020436
72	s(DOY)	NA	226.858585858586	-0.191888525452865	0.0454647995900238
73	s(DOY)	NA	228.363636363636	-0.199923822653011	0.0457856393291318
74	s(DOY)	NA	229.868686868687	-0.207061687975242	0.046324688630703
75	s(DOY)	NA	231.373737373737	-0.213168238759539	0.0470869054891701
76	s(DOY)	NA	232.878787878788	-0.218133403742588	0.0480680505625213
77	s(DOY)	NA	234.383838383838	-0.221878495635106	0.0492584363746843
78	s(DOY)	NA	235.888888888889	-0.224362569774563	0.0506475560297178
79	s(DOY)	NA	237.393939393939	-0.225586305910973	0.0522280143692998
80	s(DOY)	NA	238.89898989899	-0.225594034093875	0.0539977128290497
81	s(DOY)	NA	240.40404040404	-0.224472719329945	0.0559597022233832
82	s(DOY)	NA	241.909090909091	-0.222348916433972	0.058120117156604
83	s(DOY)	NA	243.414141414141	-0.21938286356205	0.0604849816005969
84	s(DOY)	NA	244.919191919192	-0.215760895055011	0.063057199064764
85	s(DOY)	NA	246.424242424242	-0.211685916400952	0.065834720012733
86	s(DOY)	NA	247.929292929293	-0.20736699278306	0.0688106068779207
87	s(DOY)	NA	249.434343434343	-0.203008470647691	0.0719749018783473
88	s(DOY)	NA	250.939393939394	-0.198799263345504	0.0753177517088073
89	s(DOY)	NA	252.444444444444	-0.194903342556062	0.0788327276461179
90	s(DOY)	NA	253.949494949495	-0.191451451891073	0.0825193665287012
91	s(DOY)	NA	255.454545454545	-0.18853549433996	0.0863840495994859
92	s(DOY)	NA	256.959595959596	-0.186204967675058	0.0904389381756105
93	s(DOY)	NA	258.464646464646	-0.184466978568812	0.0946990805548165
94	s(DOY)	NA	259.969696969697	-0.183288735374953	0.0991784542496686
95	s(DOY)	NA	261.474747474747	-0.182603752095619	0.103885925074507
96	s(DOY)	NA	262.979797979798	-0.182320809979323	0.108822242974006
97	s(DOY)	NA	264.484848484848	-0.182338842829281	0.113978569039589
98	s(DOY)	NA	265.989898989899	-0.182559773814987	0.119337785312943
99	s(DOY)	NA	267.494949494949	-0.182898452216597	0.124877784135155
100	s(DOY)	NA	269	-0.183287040626513	0.130574290970948
