# Supplementary material for: Simultaneous invasion decouples zebra mussels and water clarity
Source: Commun Biol. 2022 Dec 22;5:1405. doi: 10.1038/s42003-022-04355-z (PMC9780222; doi:10.1038/s42003-022-04355-z)
Supplement: Supplementary file 4 — Supplementary Data [file 42003_2022_4355_MOESM4_ESM.zip › doy_ais.txt]

	smooth	by_variable	DOY	AIS	est	se
1	s(DOY,AIS)	NA	120	0	-0.0209017774035493	0.178625718376232
2	s(DOY,AIS)	NA	121.505050505051	0	-0.0188473699927005	0.171731374836926
3	s(DOY,AIS)	NA	123.010101010101	0	-0.0167857286001172	0.165015161950636
4	s(DOY,AIS)	NA	124.515151515152	0	-0.0147061016191405	0.158504059419149
5	s(DOY,AIS)	NA	126.020202020202	0	-0.0125947231072917	0.152223155980628
6	s(DOY,AIS)	NA	127.525252525253	0	-0.01043713148935	0.146192064894287
7	s(DOY,AIS)	NA	129.030303030303	0	-0.00821797926765516	0.140424178757371
8	s(DOY,AIS)	NA	130.535353535354	0	-0.00592060190060458	0.134926449529394
9	s(DOY,AIS)	NA	132.040404040404	0	-0.00352822786932718	0.129698683357151
10	s(DOY,AIS)	NA	133.545454545455	0	-0.00102412994366023	0.124734608178739
11	s(DOY,AIS)	NA	135.050505050505	0	0.00160792341741288	0.120025132229663
12	s(DOY,AIS)	NA	136.555555555556	0	0.00438265868314752	0.115561629622624
13	s(DOY,AIS)	NA	138.060606060606	0	0.00731215523604957	0.111338253411499
14	s(DOY,AIS)	NA	139.565656565657	0	0.0104047930395174	0.107353008788982
15	s(DOY,AIS)	NA	141.070707070707	0	0.0136642304797145	0.103607401825064
16	s(DOY,AIS)	NA	142.575757575758	0	0.0170893652329253	0.100104516757025
17	s(DOY,AIS)	NA	144.080808080808	0	0.0206755462842939	0.0968461533620202
18	s(DOY,AIS)	NA	145.585858585859	0	0.0244118848041513	0.09383134616335
19	s(DOY,AIS)	NA	147.090909090909	0	0.0282802541021807	0.0910550783067737
20	s(DOY,AIS)	NA	148.59595959596	0	0.0322552243316837	0.0885078436717933
21	s(DOY,AIS)	NA	150.10101010101	0	0.0363041471801082	0.0861764333597753
22	s(DOY,AIS)	NA	151.606060606061	0	0.0403875944925914	0.0840456690165422
23	s(DOY,AIS)	NA	153.111111111111	0	0.0444599646998872	0.0821005972251925
24	s(DOY,AIS)	NA	154.616161616162	0	0.0484704170658086	0.080328417578324
25	s(DOY,AIS)	NA	156.121212121212	0	0.0523639629011319	0.0787196223346963
26	s(DOY,AIS)	NA	157.626262626263	0	0.0560828062642522	0.0772679568378874
27	s(DOY,AIS)	NA	159.131313131313	0	0.059567798611103	0.0759693021864619
28	s(DOY,AIS)	NA	160.636363636364	0	0.0627597777078232	0.0748194292654676
29	s(DOY,AIS)	NA	162.141414141414	0	0.0656006854271386	0.0738114218951823
30	s(DOY,AIS)	NA	163.646464646465	0	0.0680357737770897	0.0729355055694658
31	s(DOY,AIS)	NA	165.151515151515	0	0.0700153031289172	0.0721790717307614
32	s(DOY,AIS)	NA	166.656565656566	0	0.0714959225074739	0.0715273105954202
33	s(DOY,AIS)	NA	168.161616161616	0	0.0724419118349042	0.0709645106647209
34	s(DOY,AIS)	NA	169.666666666667	0	0.072826121649389	0.070475565054882
35	s(DOY,AIS)	NA	171.171717171717	0	0.0726306986262533	0.070047264408151
36	s(DOY,AIS)	NA	172.676767676768	0	0.0718474262269454	0.0696689554895277
37	s(DOY,AIS)	NA	174.181818181818	0	0.0704778081597436	0.0693324534876199
38	s(DOY,AIS)	NA	175.686868686869	0	0.0685327476551648	0.0690312511058776
39	s(DOY,AIS)	NA	177.191919191919	0	0.066031973294019	0.0687593688375317
40	s(DOY,AIS)	NA	178.69696969697	0	0.0630031103262362	0.0685102139261654
41	s(DOY,AIS)	NA	180.20202020202	0	0.0594805543283402	0.0682758657741605
42	s(DOY,AIS)	NA	181.707070707071	0	0.0555041020331312	0.0680469899712282
43	s(DOY,AIS)	NA	183.212121212121	0	0.0511174869055367	0.0678134242940945
44	s(DOY,AIS)	NA	184.717171717172	0	0.0463668260952745	0.0675652082411108
45	s(DOY,AIS)	NA	186.222222222222	0	0.0412991045983972	0.06729372982887
46	s(DOY,AIS)	NA	187.727272727273	0	0.0359607386164745	0.0669925870447603
47	s(DOY,AIS)	NA	189.232323232323	0	0.0303963130621603	0.0666578901611821
48	s(DOY,AIS)	NA	190.737373737374	0	0.0246475466618973	0.0662878719121845
49	s(DOY,AIS)	NA	192.242424242424	0	0.0187525426021026	0.0658819171658392
50	s(DOY,AIS)	NA	193.747474747475	0	0.0127453651496011	0.065439282347789
51	s(DOY,AIS)	NA	195.252525252525	0	0.00665595954787659	0.0649578994911413
52	s(DOY,AIS)	NA	196.757575757576	0	0.000510424596645232	0.0644336340623311
53	s(DOY,AIS)	NA	198.262626262626	0	-0.00566838683940818	0.0638602484851643
54	s(DOY,AIS)	NA	199.767676767677	0	-0.0118599672435902	0.0632301187671463
55	s(DOY,AIS)	NA	201.272727272727	0	-0.0180450193211822	0.0625355274397998
56	s(DOY,AIS)	NA	202.777777777778	0	-0.0242041440027671	0.0617702028397517
57	s(DOY,AIS)	NA	204.282828282828	0	-0.030316452742672	0.0609306891973935
58	s(DOY,AIS)	NA	205.787878787879	0	-0.0363581727143691	0.0600172126990343
59	s(DOY,AIS)	NA	207.292929292929	0	-0.0423013710475548	0.059033824085393
60	s(DOY,AIS)	NA	208.79797979798	0	-0.0481128533087962	0.0579878476895518
61	s(DOY,AIS)	NA	210.30303030303	0	-0.0537533699521122	0.0568888237779961
62	s(DOY,AIS)	NA	211.808080808081	0	-0.0591771509987123	0.0557473337227044
63	s(DOY,AIS)	NA	213.313131313131	0	-0.064331886087952	0.0545740850786331
64	s(DOY,AIS)	NA	214.818181818182	0	-0.0691591246353036	0.0533796189004385
65	s(DOY,AIS)	NA	216.323232323232	0	-0.0735951677101991	0.0521747430868943
66	s(DOY,AIS)	NA	217.828282828283	0	-0.077572386803676	0.0509716174023056
67	s(DOY,AIS)	NA	219.333333333333	0	-0.0810209641429553	0.0497850836739058
68	s(DOY,AIS)	NA	220.838383838384	0	-0.0838706510468909	0.0486329958392106
69	s(DOY,AIS)	NA	222.343434343434	0	-0.0860527321421228	0.0475359508639538
70	s(DOY,AIS)	NA	223.848484848485	0	-0.0875031392452066	0.0465190359621099
71	s(DOY,AIS)	NA	225.353535353535	0	-0.0881650307694889	0.0456112653558748
72	s(DOY,AIS)	NA	226.858585858586	0	-0.0879912764852867	0.0448436195684685
73	s(DOY,AIS)	NA	228.363636363636	0	-0.0869466310999836	0.044246288394351
74	s(DOY,AIS)	NA	229.868686868687	0	-0.0850097013607047	0.0438459767523104
75	s(DOY,AIS)	NA	231.373737373737	0	-0.0821743280638973	0.043664068999059
76	s(DOY,AIS)	NA	232.878787878788	0	-0.0784505961432483	0.0437163306465247
77	s(DOY,AIS)	NA	234.383838383838	0	-0.0738650672915357	0.0440141030215155
78	s(DOY,AIS)	NA	235.888888888889	0	-0.0684605453164157	0.0445664843198405
79	s(DOY,AIS)	NA	237.393939393939	0	-0.0622950039231219	0.0453823743250108
80	s(DOY,AIS)	NA	238.89898989899	0	-0.0554400448017087	0.0464715044384216
81	s(DOY,AIS)	NA	240.40404040404	0	-0.0479786167992091	0.0478438029015065
82	s(DOY,AIS)	NA	241.909090909091	0	-0.040002359981521	0.0495074142772653
83	s(DOY,AIS)	NA	243.414141414141	0	-0.0316084627049169	0.051466087413304
84	s(DOY,AIS)	NA	244.919191919192	0	-0.0228963194976945	0.0537171877982931
85	s(DOY,AIS)	NA	246.424242424242	0	-0.013964068559082	0.0562511768360427
86	s(DOY,AIS)	NA	247.929292929293	0	-0.00490515506681282	0.059053042455779
87	s(DOY,AIS)	NA	249.434343434343	0	0.00419480990938571	0.0621052823986253
88	s(DOY,AIS)	NA	250.939393939394	0	0.0132609325323544	0.0653916878652332
89	s(DOY,AIS)	NA	252.444444444444	0	0.0222312374751118	0.0689007731529261
90	s(DOY,AIS)	NA	253.949494949495	0	0.0310584142275394	0.0726279854854359
91	s(DOY,AIS)	NA	255.454545454545	0	0.0397106011105549	0.0765759898743305
92	s(DOY,AIS)	NA	256.959595959596	0	0.0481715852584774	0.080753008977529
93	s(DOY,AIS)	NA	258.464646464646	0	0.0564399212587425	0.0851695195670821
94	s(DOY,AIS)	NA	259.969696969697	0	0.0645274193484108	0.0898342119320254
95	s(DOY,AIS)	NA	261.474747474747	0	0.0724566157249763	0.0947501864136695
96	s(DOY,AIS)	NA	262.979797979798	0	0.0802575699180469	0.0999124132144247
97	s(DOY,AIS)	NA	264.484848484848	0	0.0879631532584927	0.105306690358194
98	s(DOY,AIS)	NA	265.989898989899	0	0.0956048634782824	0.110911325685914
99	s(DOY,AIS)	NA	267.494949494949	0	0.103209659395774	0.116700644030193
100	s(DOY,AIS)	NA	269	0	0.110798859844442	0.122647777945996
101	s(DOY,AIS)	NA	120	1	-0.206165976426469	0.175905382521721
102	s(DOY,AIS)	NA	121.505050505051	1	-0.205432948129219	0.168937589794342
103	s(DOY,AIS)	NA	123.010101010101	1	-0.204695673517457	0.16216560211453
104	s(DOY,AIS)	NA	124.515151515152	1	-0.203947730159703	0.155621248678506
105	s(DOY,AIS)	NA	126.020202020202	1	-0.203180694041518	0.149334851627546
106	s(DOY,AIS)	NA	127.525252525253	1	-0.202385671299212	0.143331028354652
107	s(DOY,AIS)	NA	129.030303030303	1	-0.201552938797367	0.137627579229769
108	s(DOY,AIS)	NA	130.535353535354	1	-0.200671540575606	0.132234983689258
109	s(DOY,AIS)	NA	132.040404040404	1	-0.19973042053217	0.127155530092237
110	s(DOY,AIS)	NA	133.545454545455	1	-0.19871827989084	0.122384104275932
111	s(DOY,AIS)	NA	135.050505050505	1	-0.19762246536579	0.117910709839541
112	s(DOY,AIS)	NA	136.555555555556	1	-0.196428782341513	0.113723416058438
113	s(DOY,AIS)	NA	138.060606060606	1	-0.195121842998358	0.109810695697519
114	s(DOY,AIS)	NA	139.565656565657	1	-0.193685416565975	0.106162674064455
115	s(DOY,AIS)	NA	141.070707070707	1	-0.19210274093491	0.10277106913123
116	s(DOY,AIS)	NA	142.575757575758	1	-0.190356816763833	0.0996277705131817
117	s(DOY,AIS)	NA	144.080808080808	1	-0.188430673585816	0.0967226802945747
118	s(DOY,AIS)	NA	145.585858585859	1	-0.186307646394224	0.0940428181133887
119	s(DOY,AIS)	NA	147.090909090909	1	-0.183971642521935	0.0915718506012504
120	s(DOY,AIS)	NA	148.59595959596	1	-0.181407398820249	0.0892905073473126
121	s(DOY,AIS)	NA	150.10101010101	1	-0.178600753194829	0.0871781064814595
122	s(DOY,AIS)	NA	151.606060606061	1	-0.175538907402625	0.0852148007469784
123	s(DOY,AIS)	NA	153.111111111111	1	-0.172210709234355	0.08338402417701
124	s(DOY,AIS)	NA	154.616161616162	1	-0.168606911914251	0.0816743921912038
125	s(DOY,AIS)	NA	156.121212121212	1	-0.164720444227509	0.0800805992585683
126	s(DOY,AIS)	NA	157.626262626263	1	-0.160546632513413	0.0786029532135699
127	s(DOY,AIS)	NA	159.131313131313	1	-0.156083413511734	0.0772457171688304
128	s(DOY,AIS)	NA	160.636363636364	1	-0.151331065190388	0.0760141578694166
129	s(DOY,AIS)	NA	162.141414141414	1	-0.146291466613781	0.0749111933402731
130	s(DOY,AIS)	NA	163.646464646465	1	-0.140969107699652	0.073936724611686
131	s(DOY,AIS)	NA	165.151515151515	1	-0.13537128044589	0.0730870146139396
132	s(DOY,AIS)	NA	166.656565656566	1	-0.129507919718717	0.0723547201725152
133	s(DOY,AIS)	NA	168.161616161616	1	-0.123391390141785	0.0717297345963125
134	s(DOY,AIS)	NA	169.666666666667	1	-0.117036178902795	0.0712004132846841
135	s(DOY,AIS)	NA	171.171717171717	1	-0.11045855333546	0.0707547625305343
136	s(DOY,AIS)	NA	172.676767676768	1	-0.103676167012956	0.0703811618037841
137	s(DOY,AIS)	NA	174.181818181818	1	-0.096707669617277	0.0700684801361185
138	s(DOY,AIS)	NA	175.686868686869	1	-0.0895723251507931	0.0698056160949421
139	s(DOY,AIS)	NA	177.191919191919	1	-0.0822896834972498	0.0695807821578137
140	s(DOY,AIS)	NA	178.69696969697	1	-0.0748793213552216	0.0693808824292635
141	s(DOY,AIS)	NA	180.20202020202	1	-0.0673606812205486	0.0691913657013882
142	s(DOY,AIS)	NA	181.707070707071	1	-0.0597530231109552	0.068996712948458
143	s(DOY,AIS)	NA	183.212121212121	1	-0.0520754973397063	0.0687815551430472
144	s(DOY,AIS)	NA	184.717171717172	1	-0.0443473398059973	0.0685321475885128
145	s(DOY,AIS)	NA	186.222222222222	1	-0.0365881768603583	0.0682378465326688
146	s(DOY,AIS)	NA	187.727272727273	1	-0.0288184212633817	0.0678921620471691
147	s(DOY,AIS)	NA	189.232323232323	1	-0.0210597279631787	0.0674931066084838
148	s(DOY,AIS)	NA	190.737373737374	1	-0.0133354723938741	0.0670426934749842
149	s(DOY,AIS)	NA	192.242424242424	1	-0.00567120846369287	0.06654569566232
150	s(DOY,AIS)	NA	193.747474747475	1	0.00190494092301648	0.0660079353072245
151	s(DOY,AIS)	NA	195.252525252525	1	0.00936200509875879	0.0654345230874308
152	s(DOY,AIS)	NA	196.757575757576	1	0.0166660418286098	0.0648284592232139
153	s(DOY,AIS)	NA	198.262626262626	1	0.0237802019569303	0.0641899179368129
154	s(DOY,AIS)	NA	199.767676767677	1	0.0306650082039802	0.0635163382008082
155	s(DOY,AIS)	NA	201.272727272727	1	0.0372788581773893	0.0628032177414905
156	s(DOY,AIS)	NA	202.777777777778	1	0.0435787520076556	0.0620453295816248
157	s(DOY,AIS)	NA	204.282828282828	1	0.049521220600186	0.0612379743156557
158	s(DOY,AIS)	NA	205.787878787879	1	0.0550634316083626	0.0603779368880606
159	s(DOY,AIS)	NA	207.292929292929	1	0.0601644089922056	0.0594639229732658
160	s(DOY,AIS)	NA	208.79797979798	1	0.0647863325239789	0.058496488354961
161	s(DOY,AIS)	NA	210.30303030303	1	0.0688958139297341	0.0574776223380681
162	s(DOY,AIS)	NA	211.808080808081	1	0.0724651254084094	0.0564103328508051
163	s(DOY,AIS)	NA	213.313131313131	1	0.0754732475315867	0.055298540303777
164	s(DOY,AIS)	NA	214.818181818182	1	0.0779067431378817	0.0541475600897345
165	s(DOY,AIS)	NA	216.323232323232	1	0.0797603124919834	0.0529651735382139
166	s(DOY,AIS)	NA	217.828282828283	1	0.0810370825256266	0.0517631340195375
167	s(DOY,AIS)	NA	219.333333333333	1	0.0817484890390118	0.0505586252622135
168	s(DOY,AIS)	NA	220.838383838384	1	0.0819124264650866	0.0493742941285731
169	s(DOY,AIS)	NA	222.343434343434	1	0.0815508507664334	0.0482374280222066
170	s(DOY,AIS)	NA	223.848484848485	1	0.0806913954906145	0.0471811876505126
171	s(DOY,AIS)	NA	225.353535353535	1	0.0793664019084086	0.0462429884049301
172	s(DOY,AIS)	NA	226.858585858586	1	0.0776113958498559	0.0454612326219075
173	s(DOY,AIS)	NA	228.363636363636	1	0.0754634235676784	0.0448711987276749
174	s(DOY,AIS)	NA	229.868686868687	1	0.0729593572955609	0.0445011998162788
175	s(DOY,AIS)	NA	231.373737373737	1	0.0701342698251337	0.044370113706987
176	s(DOY,AIS)	NA	232.878787878788	1	0.0670199327654626	0.0444871791095105
177	s(DOY,AIS)	NA	234.383838383838	1	0.0636435925672962	0.0448540689625038
178	s(DOY,AIS)	NA	235.888888888889	1	0.0600270022679156	0.0454685595021636
179	s(DOY,AIS)	NA	237.393939393939	1	0.0561858848394822	0.0463283740886498
180	s(DOY,AIS)	NA	238.89898989899	1	0.0521297281566798	0.0474339879779362
181	s(DOY,AIS)	NA	240.40404040404	1	0.0478620671248546	0.048789452349724
182	s(DOY,AIS)	NA	241.909090909091	1	0.0433810958681384	0.0504013461112413
183	s(DOY,AIS)	NA	243.414141414141	1	0.0386807032183504	0.052276423410499
184	s(DOY,AIS)	NA	244.919191919192	1	0.0337517562120223	0.0544192146787276
185	s(DOY,AIS)	NA	246.424242424242	1	0.0285836315454433	0.0568305357570551
186	s(DOY,AIS)	NA	247.929292929293	1	0.023165848590445	0.0595076515834261
187	s(DOY,AIS)	NA	249.434343434343	1	0.01748970007313	0.0624459504824397
188	s(DOY,AIS)	NA	250.939393939394	1	0.011549804663487	0.0656415872054983
189	s(DOY,AIS)	NA	252.444444444444	1	0.00534538903542695	0.0690940168551235
190	s(DOY,AIS)	NA	253.949494949495	1	-0.00111868273254966	0.0728075445117558
191	s(DOY,AIS)	NA	255.454545454545	1	-0.00783137273462632	0.0767911486503946
192	s(DOY,AIS)	NA	256.959595959596	1	-0.0147753196893877	0.0810565288181287
193	s(DOY,AIS)	NA	258.464646464646	1	-0.0219273052790445	0.08561471577997
194	s(DOY,AIS)	NA	259.969696969697	1	-0.0292591787974754	0.0904721790320098
195	s(DOY,AIS)	NA	261.474747474747	1	-0.0367393919221761	0.0956274504591277
196	s(DOY,AIS)	NA	262.979797979798	1	-0.0443349375489444	0.101069249699744
197	s(DOY,AIS)	NA	264.484848484848	1	-0.0520131428215208	0.106776212649375
198	s(DOY,AIS)	NA	265.989898989899	1	-0.0597448228571053	0.112719478440203
199	s(DOY,AIS)	NA	267.494949494949	1	-0.0675067935326149	0.118866980430354
200	s(DOY,AIS)	NA	269	1	-0.075281373155334	0.125186495817281
201	s(DOY,AIS)	NA	120	2	0.124166201016272	0.164776160954417
202	s(DOY,AIS)	NA	121.505050505051	2	0.126815094657792	0.158908254820792
203	s(DOY,AIS)	NA	123.010101010101	2	0.12944854777192	0.15319464180251
204	s(DOY,AIS)	NA	124.515151515152	2	0.132043797807729	0.14765605346879
205	s(DOY,AIS)	NA	126.020202020202	2	0.134571963976696	0.142311001541623
206	s(DOY,AIS)	NA	127.525252525253	2	0.137002756895819	0.137173060985077
207	s(DOY,AIS)	NA	129.030303030303	2	0.139304056832666	0.132250376574214
208	s(DOY,AIS)	NA	130.535353535354	2	0.141441022991974	0.127545671030618
209	s(DOY,AIS)	NA	132.040404040404	2	0.14337859355579	0.123056045992338
210	s(DOY,AIS)	NA	133.545454545455	2	0.145081586587705	0.118774147021385
211	s(DOY,AIS)	NA	135.050505050505	2	0.146514475234883	0.114691067083663
212	s(DOY,AIS)	NA	136.555555555556	2	0.147642576749705	0.110799225449959
213	s(DOY,AIS)	NA	138.060606060606	2	0.148433822974291	0.107094292361366
214	s(DOY,AIS)	NA	139.565656565657	2	0.148860432575383	0.103575909050057
215	s(DOY,AIS)	NA	141.070707070707	2	0.148900521831137	0.100247103265873
216	s(DOY,AIS)	NA	142.575757575758	2	0.148538379291656	0.0971123727753943
217	s(DOY,AIS)	NA	144.080808080808	2	0.147763006978776	0.0941750865602658
218	s(DOY,AIS)	NA	145.585858585859	2	0.146571758828425	0.0914361162239355
219	s(DOY,AIS)	NA	147.090909090909	2	0.14497160238966	0.0888927330633986
220	s(DOY,AIS)	NA	148.59595959596	2	0.142978986112231	0.0865383390423822
221	s(DOY,AIS)	NA	150.10101010101	2	0.140619343544928	0.0843633034349657
222	s(DOY,AIS)	NA	151.606060606061	2	0.137925980466699	0.0823566047254735
223	s(DOY,AIS)	NA	153.111111111111	2	0.134938597635159	0.0805078105077945
224	s(DOY,AIS)	NA	154.616161616162	2	0.131701314690561	0.0788087296406435
225	s(DOY,AIS)	NA	156.121212121212	2	0.128260435116396	0.0772542830655083
226	s(DOY,AIS)	NA	157.626262626263	2	0.124661969597147	0.0758422659976704
227	s(DOY,AIS)	NA	159.131313131313	2	0.120949101602965	0.074572130140986
228	s(DOY,AIS)	NA	160.636363636364	2	0.117160800815206	0.0734427827067466
229	s(DOY,AIS)	NA	162.141414141414	2	0.11333176432516	0.0724501652585103
230	s(DOY,AIS)	NA	163.646464646465	2	0.109488024023266	0.0715870178604926
231	s(DOY,AIS)	NA	165.151515151515	2	0.105644977747636	0.0708428790971777
232	s(DOY,AIS)	NA	166.656565656566	2	0.101806768945916	0.0702047036439662
233	s(DOY,AIS)	NA	168.161616161616	2	0.0979662676001159	0.0696581213580165
234	s(DOY,AIS)	NA	169.666666666667	2	0.0941058849145272	0.069188895274068
235	s(DOY,AIS)	NA	171.171717171717	2	0.0901990056731621	0.068784168656304
236	s(DOY,AIS)	NA	172.676767676768	2	0.0862121494173576	0.0684331084236587
237	s(DOY,AIS)	NA	174.181818181818	2	0.0821075976041117	0.0681268413003162
238	s(DOY,AIS)	NA	175.686868686869	2	0.0778464506159316	0.0678577402701444
239	s(DOY,AIS)	NA	177.191919191919	2	0.0733918557833754	0.0676183942884111
240	s(DOY,AIS)	NA	178.69696969697	2	0.0687122416276936	0.0674006200267725
241	s(DOY,AIS)	NA	180.20202020202	2	0.0637843521616544	0.0671949063365447
242	s(DOY,AIS)	NA	181.707070707071	2	0.0585958446753381	0.0669904769602819
243	s(DOY,AIS)	NA	183.212121212121	2	0.053147335086394	0.0667759962145231
244	s(DOY,AIS)	NA	184.717171717172	2	0.047453659154934	0.066540688232939
245	s(DOY,AIS)	NA	186.222222222222	2	0.0415443444663932	0.0662755464462978
246	s(DOY,AIS)	NA	187.727272727273	2	0.0354631379302088	0.0659742423465633
247	s(DOY,AIS)	NA	189.232323232323	2	0.0292666959899901	0.0656334646615772
248	s(DOY,AIS)	NA	190.737373737374	2	0.0230224020577786	0.0652525539797408
249	s(DOY,AIS)	NA	192.242424242424	2	0.0168055141758372	0.0648325292370892
250	s(DOY,AIS)	NA	193.747474747475	2	0.0106957283427367	0.0643747547771184
251	s(DOY,AIS)	NA	195.252525252525	2	0.00477342533233627	0.063879621371668
252	s(DOY,AIS)	NA	196.757575757576	2	-0.000884233589992761	0.0633455997853444
253	s(DOY,AIS)	NA	198.262626262626	2	-0.00620707013847184	0.0627689270270661
254	s(DOY,AIS)	NA	199.767676767677	2	-0.0111353352462659	0.0621439998004051
255	s(DOY,AIS)	NA	201.272727272727	2	-0.0156225671757007	0.0614643433082817
256	s(DOY,AIS)	NA	202.777777777778	2	-0.0196377473305498	0.0607238744805958
257	s(DOY,AIS)	NA	204.282828282828	2	-0.0231665475460166	0.0599180950202762
258	s(DOY,AIS)	NA	205.787878787879	2	-0.026211669014742	0.0590449157234597
259	s(DOY,AIS)	NA	207.292929292929	2	-0.0287921673158622	0.0581049190915602
260	s(DOY,AIS)	NA	208.79797979798	2	-0.0309418900755603	0.0571010912516081
261	s(DOY,AIS)	NA	210.30303030303	2	-0.0327070445462111	0.0560381933077542
262	s(DOY,AIS)	NA	211.808080808081	2	-0.0341431142211996	0.0549221159949041
263	s(DOY,AIS)	NA	213.313131313131	2	-0.0353112673780103	0.053759531463796
264	s(DOY,AIS)	NA	214.818181818182	2	-0.0362744990854586	0.052558130063693
265	s(DOY,AIS)	NA	216.323232323232	2	-0.037093755401352	0.0513274766334082
266	s(DOY,AIS)	NA	217.828282828283	2	-0.0378242189596726	0.0500803650957757
267	s(DOY,AIS)	NA	219.333333333333	2	-0.0385120849780758	0.0488342408438983
268	s(DOY,AIS)	NA	220.838383838384	2	-0.0391944664615925	0.0476114581928516
269	s(DOY,AIS)	NA	222.343434343434	2	-0.0399004233743953	0.0464387968675649
270	s(DOY,AIS)	NA	223.848484848485	2	-0.0406449579710307	0.0453487326654147
271	s(DOY,AIS)	NA	225.353535353535	2	-0.0414281840410925	0.0443781667120829
272	s(DOY,AIS)	NA	226.858585858586	2	-0.0422359761916445	0.0435655716965197
273	s(DOY,AIS)	NA	228.363636363636	2	-0.04304158372177	0.0429472233925771
274	s(DOY,AIS)	NA	229.868686868687	2	-0.0438078704349062	0.0425535045036805
275	s(DOY,AIS)	NA	231.373737373737	2	-0.0444902111490147	0.0424063097892422
276	s(DOY,AIS)	NA	232.878787878788	2	-0.0450397052956894	0.0425184385878603
277	s(DOY,AIS)	NA	234.383838383838	2	-0.0454065765161278	0.042895077342133
278	s(DOY,AIS)	NA	235.888888888889	2	-0.0455435167699961	0.0435368144046735
279	s(DOY,AIS)	NA	237.393939393939	2	-0.0454087112389042	0.0444429115832249
280	s(DOY,AIS)	NA	238.89898989899	2	-0.0449684743813083	0.0456137060070589
281	s(DOY,AIS)	NA	240.40404040404	2	-0.0441991617628581	0.0470512792792937
282	s(DOY,AIS)	NA	241.909090909091	2	-0.0430884853688859	0.0487585060155262
283	s(DOY,AIS)	NA	243.414141414141	2	-0.0416359042828378	0.0507370431945316
284	s(DOY,AIS)	NA	244.919191919192	2	-0.0398523847585973	0.0529854137703231
285	s(DOY,AIS)	NA	246.424242424242	2	-0.03775928589621	0.0554980334385136
286	s(DOY,AIS)	NA	247.929292929293	2	-0.035386752623662	0.0582657808921425
287	s(DOY,AIS)	NA	249.434343434343	2	-0.0327715112677659	0.0612779164797353
288	s(DOY,AIS)	NA	250.939393939394	2	-0.0299544342918556	0.0645248028387458
289	s(DOY,AIS)	NA	252.444444444444	2	-0.0269779259099278	0.0680004525492093
290	s(DOY,AIS)	NA	253.949494949495	2	-0.023883383837466	0.0717041231141344
291	s(DOY,AIS)	NA	255.454545454545	2	-0.0207089204714963	0.0756403140502414
292	s(DOY,AIS)	NA	256.959595959596	2	-0.0174874264937865	0.0798171198165319
293	s(DOY,AIS)	NA	258.464646464646	2	-0.0142452322245049	0.0842432259382423
294	s(DOY,AIS)	NA	259.969696969697	2	-0.0110012697582531	0.0889243598079277
295	s(DOY,AIS)	NA	261.474747474747	2	-0.00776698702489659	0.0938600938046328
296	s(DOY,AIS)	NA	262.979797979798	2	-0.00454695328068219	0.0990418972497638
297	s(DOY,AIS)	NA	264.484848484848	2	-0.00134190029888927	0.104452583517595
298	s(DOY,AIS)	NA	265.989898989899	2	0.0018503846785481	0.110068328509683
299	s(DOY,AIS)	NA	267.494949494949	2	0.00503436473940277	0.115862260574619
300	s(DOY,AIS)	NA	269	2	0.00821454258878751	0.121807066619002
