# Supplementary material for: Simultaneous invasion decouples zebra mussels and water clarity
Source: Commun Biol. 2022 Dec 22;5:1405. doi: 10.1038/s42003-022-04355-z (PMC9780222; doi:10.1038/s42003-022-04355-z)
Supplement: Supplementary file 4 — Supplementary Data [file 42003_2022_4355_MOESM4_ESM.zip › fish1.txt]

"station" "location" "species" "year" "CPU"
1 "nearshore" "TLC" 2006 0
1 "nearshore" "TLC" 2007 0
1 "nearshore" "TLC" 2008 1
1 "nearshore" "TLC" 2009 27
1 "nearshore" "TLC" 2010 0
1 "nearshore" "TLC" 2011 0
1 "nearshore" "TLC" 2012 0
1 "nearshore" "TLC" 2013 0
1 "nearshore" "TLC" 2014 3
1 "nearshore" "TLC" 2015 2
1 "nearshore" "TLC" 2016 7
1 "nearshore" "TLC" 2017 3
1 "nearshore" "TLC" 2018 0
2 "nearshore" "TLC" 2006 0
2 "nearshore" "TLC" 2007 0
2 "nearshore" "TLC" 2008 0
2 "nearshore" "TLC" 2009 0
2 "nearshore" "TLC" 2010 0
2 "nearshore" "TLC" 2011 0
2 "nearshore" "TLC" 2012 0
2 "nearshore" "TLC" 2013 0
2 "nearshore" "TLC" 2014 0
2 "nearshore" "TLC" 2015 1
2 "nearshore" "TLC" 2016 0
2 "nearshore" "TLC" 2017 0
2 "nearshore" "TLC" 2018 0
3 "nearshore" "TLC" 2006 0
3 "nearshore" "TLC" 2007 0
3 "nearshore" "TLC" 2008 1
3 "nearshore" "TLC" 2009 6
3 "nearshore" "TLC" 2010 30
3 "nearshore" "TLC" 2011 1
3 "nearshore" "TLC" 2012 0
3 "nearshore" "TLC" 2013 1
3 "nearshore" "TLC" 2014 4
3 "nearshore" "TLC" 2015 67
3 "nearshore" "TLC" 2016 13
3 "nearshore" "TLC" 2017 1
3 "nearshore" "TLC" 2018 0
4 "nearshore" "TLC" 2006 0
4 "nearshore" "TLC" 2007 0
4 "nearshore" "TLC" 2008 0
4 "nearshore" "TLC" 2009 23
4 "nearshore" "TLC" 2010 64
4 "nearshore" "TLC" 2011 0
4 "nearshore" "TLC" 2012 0
4 "nearshore" "TLC" 2013 0
4 "nearshore" "TLC" 2014 2
4 "nearshore" "TLC" 2015 9
4 "nearshore" "TLC" 2016 0
4 "nearshore" "TLC" 2017 0
4 "nearshore" "TLC" 2018 0
5 "nearshore" "TLC" 2006 0
5 "nearshore" "TLC" 2007 0
5 "nearshore" "TLC" 2008 0
5 "nearshore" "TLC" 2009 4
5 "nearshore" "TLC" 2010 26
5 "nearshore" "TLC" 2011 0
5 "nearshore" "TLC" 2012 0
5 "nearshore" "TLC" 2013 0
5 "nearshore" "TLC" 2014 7
5 "nearshore" "TLC" 2015 22
5 "nearshore" "TLC" 2016 3
5 "nearshore" "TLC" 2017 0
5 "nearshore" "TLC" 2018 0
6 "nearshore" "TLC" 2006 0
6 "nearshore" "TLC" 2007 0
6 "nearshore" "TLC" 2008 0
6 "nearshore" "TLC" 2009 15
6 "nearshore" "TLC" 2010 25
6 "nearshore" "TLC" 2011 0
6 "nearshore" "TLC" 2012 0
6 "nearshore" "TLC" 2013 1
6 "nearshore" "TLC" 2014 7
6 "nearshore" "TLC" 2015 3
6 "nearshore" "TLC" 2016 14
6 "nearshore" "TLC" 2017 0
6 "nearshore" "TLC" 2018 1
7 "nearshore" "TLC" 2006 0
7 "nearshore" "TLC" 2007 0
7 "nearshore" "TLC" 2008 1
7 "nearshore" "TLC" 2009 41
7 "nearshore" "TLC" 2010 5
7 "nearshore" "TLC" 2011 2
7 "nearshore" "TLC" 2012 1
7 "nearshore" "TLC" 2013 0
7 "nearshore" "TLC" 2014 15
7 "nearshore" "TLC" 2015 13
7 "nearshore" "TLC" 2016 9
7 "nearshore" "TLC" 2017 0
7 "nearshore" "TLC" 2018 0
8 "nearshore" "TLC" 2006 0
8 "nearshore" "TLC" 2007 0
8 "nearshore" "TLC" 2008 0
8 "nearshore" "TLC" 2009 57
8 "nearshore" "TLC" 2010 9
8 "nearshore" "TLC" 2011 1
8 "nearshore" "TLC" 2012 0
8 "nearshore" "TLC" 2013 0
8 "nearshore" "TLC" 2014 2
8 "nearshore" "TLC" 2015 2
8 "nearshore" "TLC" 2016 5
8 "nearshore" "TLC" 2017 0
8 "nearshore" "TLC" 2018 0
9 "nearshore" "TLC" 2006 0
9 "nearshore" "TLC" 2007 0
9 "nearshore" "TLC" 2008 1
9 "nearshore" "TLC" 2009 31
9 "nearshore" "TLC" 2010 4
9 "nearshore" "TLC" 2011 4
9 "nearshore" "TLC" 2012 1
9 "nearshore" "TLC" 2013 9
9 "nearshore" "TLC" 2014 31
9 "nearshore" "TLC" 2015 17
9 "nearshore" "TLC" 2016 62
9 "nearshore" "TLC" 2017 0
9 "nearshore" "TLC" 2018 5
10 "nearshore" "TLC" 2006 0
10 "nearshore" "TLC" 2007 0
10 "nearshore" "TLC" 2008 2
10 "nearshore" "TLC" 2009 57
10 "nearshore" "TLC" 2010 47
10 "nearshore" "TLC" 2011 5
10 "nearshore" "TLC" 2012 1
10 "nearshore" "TLC" 2013 2
10 "nearshore" "TLC" 2014 48
10 "nearshore" "TLC" 2015 21
10 "nearshore" "TLC" 2016 38
10 "nearshore" "TLC" 2017 0
10 "nearshore" "TLC" 2018 1
11 "nearshore" "TLC" 2006 0
11 "nearshore" "TLC" 2007 0
11 "nearshore" "TLC" 2008 7
11 "nearshore" "TLC" 2009 61
11 "nearshore" "TLC" 2010 46
11 "nearshore" "TLC" 2011 1
11 "nearshore" "TLC" 2012 0
11 "nearshore" "TLC" 2013 0
11 "nearshore" "TLC" 2014 35
11 "nearshore" "TLC" 2015 12
11 "nearshore" "TLC" 2016 8
11 "nearshore" "TLC" 2017 0
11 "nearshore" "TLC" 2018 2
12 "nearshore" "TLC" 2006 0
12 "nearshore" "TLC" 2007 0
12 "nearshore" "TLC" 2008 0
12 "nearshore" "TLC" 2009 14
12 "nearshore" "TLC" 2010 1
12 "nearshore" "TLC" 2011 9
12 "nearshore" "TLC" 2012 0
12 "nearshore" "TLC" 2013 1
12 "nearshore" "TLC" 2014 39
12 "nearshore" "TLC" 2015 5
12 "nearshore" "TLC" 2016 0
12 "nearshore" "TLC" 2017 0
12 "nearshore" "TLC" 2018 0
13 "nearshore" "TLC" 2006 0
13 "nearshore" "TLC" 2007 0
13 "nearshore" "TLC" 2008 0
13 "nearshore" "TLC" 2009 0
13 "nearshore" "TLC" 2010 0
13 "nearshore" "TLC" 2011 6
13 "nearshore" "TLC" 2012 0
13 "nearshore" "TLC" 2013 0
13 "nearshore" "TLC" 2014 9
13 "nearshore" "TLC" 2015 2
13 "nearshore" "TLC" 2016 0
13 "nearshore" "TLC" 2017 1
13 "nearshore" "TLC" 2018 1
14 "nearshore" "TLC" 2006 0
14 "nearshore" "TLC" 2007 0
14 "nearshore" "TLC" 2008 1
14 "nearshore" "TLC" 2009 9
14 "nearshore" "TLC" 2010 4
14 "nearshore" "TLC" 2011 3
14 "nearshore" "TLC" 2012 0
14 "nearshore" "TLC" 2013 0
14 "nearshore" "TLC" 2014 1
14 "nearshore" "TLC" 2015 3
14 "nearshore" "TLC" 2016 1
14 "nearshore" "TLC" 2017 0
14 "nearshore" "TLC" 2018 2
15 "nearshore" "TLC" 2006 0
15 "nearshore" "TLC" 2007 0
15 "nearshore" "TLC" 2008 0
15 "nearshore" "TLC" 2009 0
15 "nearshore" "TLC" 2010 0
15 "nearshore" "TLC" 2011 0
15 "nearshore" "TLC" 2012 0
15 "nearshore" "TLC" 2013 1
15 "nearshore" "TLC" 2014 0
15 "nearshore" "TLC" 2015 3
15 "nearshore" "TLC" 2016 0
15 "nearshore" "TLC" 2017 0
15 "nearshore" "TLC" 2018 0
16 "nearshore" "TLC" 2006 0
16 "nearshore" "TLC" 2007 0
16 "nearshore" "TLC" 2008 0
16 "nearshore" "TLC" 2009 0
16 "nearshore" "TLC" 2010 1
16 "nearshore" "TLC" 2011 1
16 "nearshore" "TLC" 2012 0
16 "nearshore" "TLC" 2013 0
16 "nearshore" "TLC" 2014 4
16 "nearshore" "TLC" 2015 0
16 "nearshore" "TLC" 2016 0
16 "nearshore" "TLC" 2017 0
16 "nearshore" "TLC" 2018 0
17 "nearshore" "TLC" 2006 0
17 "nearshore" "TLC" 2007 0
17 "nearshore" "TLC" 2008 0
17 "nearshore" "TLC" 2009 31
17 "nearshore" "TLC" 2010 14
17 "nearshore" "TLC" 2011 4
17 "nearshore" "TLC" 2012 0
17 "nearshore" "TLC" 2013 0
17 "nearshore" "TLC" 2014 1
17 "nearshore" "TLC" 2015 1
17 "nearshore" "TLC" 2016 2
17 "nearshore" "TLC" 2017 1
17 "nearshore" "TLC" 2018 1
18 "nearshore" "TLC" 2006 0
18 "nearshore" "TLC" 2007 0
18 "nearshore" "TLC" 2008 0
18 "nearshore" "TLC" 2009 3
18 "nearshore" "TLC" 2010 5
18 "nearshore" "TLC" 2011 1
18 "nearshore" "TLC" 2012 0
18 "nearshore" "TLC" 2013 0
18 "nearshore" "TLC" 2014 9
18 "nearshore" "TLC" 2015 2
18 "nearshore" "TLC" 2016 0
18 "nearshore" "TLC" 2017 0
18 "nearshore" "TLC" 2018 0
19 "nearshore" "TLC" 2006 0
19 "nearshore" "TLC" 2007 0
19 "nearshore" "TLC" 2008 0
19 "nearshore" "TLC" 2009 2
19 "nearshore" "TLC" 2010 2
19 "nearshore" "TLC" 2011 2
19 "nearshore" "TLC" 2012 0
19 "nearshore" "TLC" 2013 0
19 "nearshore" "TLC" 2014 1
19 "nearshore" "TLC" 2015 4
19 "nearshore" "TLC" 2016 1
19 "nearshore" "TLC" 2017 0
19 "nearshore" "TLC" 2018 0
20 "nearshore" "TLC" 2006 0
20 "nearshore" "TLC" 2007 0
20 "nearshore" "TLC" 2008 0
20 "nearshore" "TLC" 2009 0
20 "nearshore" "TLC" 2010 4
20 "nearshore" "TLC" 2011 2
20 "nearshore" "TLC" 2012 0
20 "nearshore" "TLC" 2013 0
20 "nearshore" "TLC" 2014 0
20 "nearshore" "TLC" 2015 6
20 "nearshore" "TLC" 2016 1
20 "nearshore" "TLC" 2017 0
20 "nearshore" "TLC" 2018 0
21 "nearshore" "TLC" 2006 0
21 "nearshore" "TLC" 2007 0
21 "nearshore" "TLC" 2008 0
21 "nearshore" "TLC" 2009 1
21 "nearshore" "TLC" 2010 1
21 "nearshore" "TLC" 2011 2
21 "nearshore" "TLC" 2012 0
21 "nearshore" "TLC" 2013 0
21 "nearshore" "TLC" 2014 0
21 "nearshore" "TLC" 2015 0
21 "nearshore" "TLC" 2016 2
21 "nearshore" "TLC" 2017 0
21 "nearshore" "TLC" 2018 0
22 "nearshore" "TLC" 2006 0
22 "nearshore" "TLC" 2007 1
22 "nearshore" "TLC" 2008 0
22 "nearshore" "TLC" 2009 15
22 "nearshore" "TLC" 2010 8
22 "nearshore" "TLC" 2011 3
22 "nearshore" "TLC" 2012 0
22 "nearshore" "TLC" 2013 0
22 "nearshore" "TLC" 2014 0
22 "nearshore" "TLC" 2015 3
22 "nearshore" "TLC" 2016 0
22 "nearshore" "TLC" 2017 0
22 "nearshore" "TLC" 2018 0
23 "nearshore" "TLC" 2006 2
23 "nearshore" "TLC" 2007 0
23 "nearshore" "TLC" 2008 0
23 "nearshore" "TLC" 2009 19
23 "nearshore" "TLC" 2010 11
23 "nearshore" "TLC" 2011 0
23 "nearshore" "TLC" 2012 1
23 "nearshore" "TLC" 2013 0
23 "nearshore" "TLC" 2014 1
23 "nearshore" "TLC" 2015 3
23 "nearshore" "TLC" 2016 0
23 "nearshore" "TLC" 2017 0
23 "nearshore" "TLC" 2018 0
24 "nearshore" "TLC" 2006 1
24 "nearshore" "TLC" 2007 0
24 "nearshore" "TLC" 2008 0
24 "nearshore" "TLC" 2009 9
24 "nearshore" "TLC" 2010 14
24 "nearshore" "TLC" 2011 0
24 "nearshore" "TLC" 2012 0
24 "nearshore" "TLC" 2013 0
24 "nearshore" "TLC" 2014 4
24 "nearshore" "TLC" 2015 7
24 "nearshore" "TLC" 2016 0
24 "nearshore" "TLC" 2017 0
24 "nearshore" "TLC" 2018 0
25 "nearshore" "TLC" 2006 1
25 "nearshore" "TLC" 2007 2
25 "nearshore" "TLC" 2008 3
25 "nearshore" "TLC" 2009 74
25 "nearshore" "TLC" 2010 7
25 "nearshore" "TLC" 2011 1
25 "nearshore" "TLC" 2012 0
25 "nearshore" "TLC" 2013 0
25 "nearshore" "TLC" 2014 3
25 "nearshore" "TLC" 2015 3
25 "nearshore" "TLC" 2016 0
25 "nearshore" "TLC" 2017 0
25 "nearshore" "TLC" 2018 1
26 "nearshore" "TLC" 2006 3
26 "nearshore" "TLC" 2007 1
26 "nearshore" "TLC" 2008 0
26 "nearshore" "TLC" 2009 179
26 "nearshore" "TLC" 2010 6
26 "nearshore" "TLC" 2011 1
26 "nearshore" "TLC" 2012 1
26 "nearshore" "TLC" 2013 0
26 "nearshore" "TLC" 2014 1
26 "nearshore" "TLC" 2015 28
26 "nearshore" "TLC" 2016 1
26 "nearshore" "TLC" 2017 2
26 "nearshore" "TLC" 2018 2
27 "nearshore" "TLC" 2006 0
27 "nearshore" "TLC" 2007 2
27 "nearshore" "TLC" 2008 0
27 "nearshore" "TLC" 2009 135
27 "nearshore" "TLC" 2010 1
27 "nearshore" "TLC" 2011 1
27 "nearshore" "TLC" 2012 0
27 "nearshore" "TLC" 2013 0
27 "nearshore" "TLC" 2014 5
27 "nearshore" "TLC" 2015 32
27 "nearshore" "TLC" 2016 0
27 "nearshore" "TLC" 2017 0
27 "nearshore" "TLC" 2018 0
28 "nearshore" "TLC" 2006 0
28 "nearshore" "TLC" 2007 1
28 "nearshore" "TLC" 2008 0
28 "nearshore" "TLC" 2009 87
28 "nearshore" "TLC" 2010 7
28 "nearshore" "TLC" 2011 1
28 "nearshore" "TLC" 2012 0
28 "nearshore" "TLC" 2013 0
28 "nearshore" "TLC" 2014 4
28 "nearshore" "TLC" 2015 30
28 "nearshore" "TLC" 2016 0
28 "nearshore" "TLC" 2017 1
28 "nearshore" "TLC" 2018 0
29 "nearshore" "TLC" 2006 0
29 "nearshore" "TLC" 2007 0
29 "nearshore" "TLC" 2008 0
29 "nearshore" "TLC" 2009 4
29 "nearshore" "TLC" 2010 0
29 "nearshore" "TLC" 2011 0
29 "nearshore" "TLC" 2012 0
29 "nearshore" "TLC" 2013 0
29 "nearshore" "TLC" 2014 2
29 "nearshore" "TLC" 2015 0
29 "nearshore" "TLC" 2016 0
29 "nearshore" "TLC" 2017 0
29 "nearshore" "TLC" 2018 0
30 "nearshore" "TLC" 2006 2
30 "nearshore" "TLC" 2007 2
30 "nearshore" "TLC" 2008 0
30 "nearshore" "TLC" 2009 81
30 "nearshore" "TLC" 2010 0
30 "nearshore" "TLC" 2011 0
30 "nearshore" "TLC" 2012 0
30 "nearshore" "TLC" 2013 0
30 "nearshore" "TLC" 2014 2
30 "nearshore" "TLC" 2015 9
30 "nearshore" "TLC" 2016 0
30 "nearshore" "TLC" 2017 1
30 "nearshore" "TLC" 2018 0
31 "nearshore" "TLC" 2006 1
31 "nearshore" "TLC" 2007 0
31 "nearshore" "TLC" 2008 0
31 "nearshore" "TLC" 2009 12
31 "nearshore" "TLC" 2010 0
31 "nearshore" "TLC" 2011 0
31 "nearshore" "TLC" 2012 0
31 "nearshore" "TLC" 2013 0
31 "nearshore" "TLC" 2014 0
31 "nearshore" "TLC" 2015 1
31 "nearshore" "TLC" 2016 1
31 "nearshore" "TLC" 2017 0
31 "nearshore" "TLC" 2018 0
32 "nearshore" "TLC" 2006 0
32 "nearshore" "TLC" 2007 0
32 "nearshore" "TLC" 2008 2
32 "nearshore" "TLC" 2009 14
32 "nearshore" "TLC" 2010 22
32 "nearshore" "TLC" 2011 0
32 "nearshore" "TLC" 2012 1
32 "nearshore" "TLC" 2013 10
32 "nearshore" "TLC" 2014 11
32 "nearshore" "TLC" 2015 39
32 "nearshore" "TLC" 2016 138
32 "nearshore" "TLC" 2017 13
32 "nearshore" "TLC" 2018 14
33 "offshore" "TLC" 2006 2
33 "offshore" "TLC" 2007 0
33 "offshore" "TLC" 2008 0
33 "offshore" "TLC" 2009 48
33 "offshore" "TLC" 2010 5
33 "offshore" "TLC" 2011 7
33 "offshore" "TLC" 2012 0
33 "offshore" "TLC" 2013 2
33 "offshore" "TLC" 2014 3
33 "offshore" "TLC" 2015 5
33 "offshore" "TLC" 2016 1
33 "offshore" "TLC" 2017 3
33 "offshore" "TLC" 2018 1
34 "offshore" "TLC" 2006 1
34 "offshore" "TLC" 2007 0
34 "offshore" "TLC" 2008 0
34 "offshore" "TLC" 2009 23
34 "offshore" "TLC" 2010 34
34 "offshore" "TLC" 2011 3
34 "offshore" "TLC" 2012 4
34 "offshore" "TLC" 2013 1
34 "offshore" "TLC" 2014 15
34 "offshore" "TLC" 2015 12
34 "offshore" "TLC" 2016 2
34 "offshore" "TLC" 2017 9
34 "offshore" "TLC" 2018 0
35 "offshore" "TLC" 2006 6
35 "offshore" "TLC" 2007 4
35 "offshore" "TLC" 2008 2
35 "offshore" "TLC" 2009 165
35 "offshore" "TLC" 2010 9
35 "offshore" "TLC" 2011 1
35 "offshore" "TLC" 2012 4
35 "offshore" "TLC" 2013 0
35 "offshore" "TLC" 2014 15
35 "offshore" "TLC" 2015 15
35 "offshore" "TLC" 2016 0
35 "offshore" "TLC" 2017 3
35 "offshore" "TLC" 2018 2
36 "offshore" "TLC" 2006 1
36 "offshore" "TLC" 2007 1
36 "offshore" "TLC" 2008 5
36 "offshore" "TLC" 2009 74
36 "offshore" "TLC" 2010 32
36 "offshore" "TLC" 2011 7
36 "offshore" "TLC" 2012 0
36 "offshore" "TLC" 2013 2
36 "offshore" "TLC" 2014 21
36 "offshore" "TLC" 2015 63
36 "offshore" "TLC" 2016 95
36 "offshore" "TLC" 2017 63
36 "offshore" "TLC" 2018 18
37 "offshore" "TLC" 2006 0
37 "offshore" "TLC" 2007 4
37 "offshore" "TLC" 2008 1
37 "offshore" "TLC" 2009 20
37 "offshore" "TLC" 2010 57
37 "offshore" "TLC" 2011 10
37 "offshore" "TLC" 2012 2
37 "offshore" "TLC" 2013 7
37 "offshore" "TLC" 2014 8
37 "offshore" "TLC" 2015 68
37 "offshore" "TLC" 2016 47
37 "offshore" "TLC" 2017 3
37 "offshore" "TLC" 2018 2
38 "offshore" "TLC" 2006 0
38 "offshore" "TLC" 2007 2
38 "offshore" "TLC" 2008 21
38 "offshore" "TLC" 2009 33
38 "offshore" "TLC" 2010 58
38 "offshore" "TLC" 2011 14
38 "offshore" "TLC" 2012 34
38 "offshore" "TLC" 2013 22
38 "offshore" "TLC" 2014 27
38 "offshore" "TLC" 2015 62
38 "offshore" "TLC" 2016 132
38 "offshore" "TLC" 2017 111
38 "offshore" "TLC" 2018 20
39 "offshore" "TLC" 2006 0
39 "offshore" "TLC" 2007 2
39 "offshore" "TLC" 2008 0
39 "offshore" "TLC" 2009 17
39 "offshore" "TLC" 2010 7
39 "offshore" "TLC" 2011 20
39 "offshore" "TLC" 2012 18
39 "offshore" "TLC" 2013 15
39 "offshore" "TLC" 2014 44
39 "offshore" "TLC" 2015 115
39 "offshore" "TLC" 2016 109
39 "offshore" "TLC" 2017 53
39 "offshore" "TLC" 2018 22
40 "offshore" "TLC" 2006 7
40 "offshore" "TLC" 2007 0
40 "offshore" "TLC" 2008 5
40 "offshore" "TLC" 2009 13
40 "offshore" "TLC" 2010 8
40 "offshore" "TLC" 2011 0
40 "offshore" "TLC" 2012 2
40 "offshore" "TLC" 2013 1
40 "offshore" "TLC" 2014 49
40 "offshore" "TLC" 2015 12
40 "offshore" "TLC" 2016 9
40 "offshore" "TLC" 2017 3
40 "offshore" "TLC" 2018 10
41 "offshore" "TLC" 2006 6
41 "offshore" "TLC" 2007 2
41 "offshore" "TLC" 2008 15
41 "offshore" "TLC" 2009 96
41 "offshore" "TLC" 2010 19
41 "offshore" "TLC" 2011 27
41 "offshore" "TLC" 2012 44
41 "offshore" "TLC" 2013 19
41 "offshore" "TLC" 2014 65
41 "offshore" "TLC" 2015 106
41 "offshore" "TLC" 2016 37
41 "offshore" "TLC" 2017 55
41 "offshore" "TLC" 2018 63
42 "offshore" "TLC" 2006 0
42 "offshore" "TLC" 2007 0
42 "offshore" "TLC" 2008 1
42 "offshore" "TLC" 2009 119
42 "offshore" "TLC" 2010 22
42 "offshore" "TLC" 2011 18
42 "offshore" "TLC" 2012 26
42 "offshore" "TLC" 2013 3
42 "offshore" "TLC" 2014 9
42 "offshore" "TLC" 2015 14
42 "offshore" "TLC" 2016 30
42 "offshore" "TLC" 2017 32
42 "offshore" "TLC" 2018 9
43 "offshore" "TLC" 2006 1
43 "offshore" "TLC" 2007 0
43 "offshore" "TLC" 2008 0
43 "offshore" "TLC" 2009 11
43 "offshore" "TLC" 2010 7
43 "offshore" "TLC" 2011 2
43 "offshore" "TLC" 2012 3
43 "offshore" "TLC" 2013 0
43 "offshore" "TLC" 2014 3
43 "offshore" "TLC" 2015 1
43 "offshore" "TLC" 2016 2
43 "offshore" "TLC" 2017 0
43 "offshore" "TLC" 2018 0
44 "offshore" "TLC" 2006 1
44 "offshore" "TLC" 2007 0
44 "offshore" "TLC" 2008 13
44 "offshore" "TLC" 2009 11
44 "offshore" "TLC" 2010 11
44 "offshore" "TLC" 2011 3
44 "offshore" "TLC" 2012 23
44 "offshore" "TLC" 2013 0
44 "offshore" "TLC" 2014 22
44 "offshore" "TLC" 2015 27
44 "offshore" "TLC" 2016 39
44 "offshore" "TLC" 2017 39
44 "offshore" "TLC" 2018 0
45 "offshore" "TLC" 2006 13
45 "offshore" "TLC" 2007 5
45 "offshore" "TLC" 2008 25
45 "offshore" "TLC" 2009 212
45 "offshore" "TLC" 2010 4
45 "offshore" "TLC" 2011 10
45 "offshore" "TLC" 2012 6
45 "offshore" "TLC" 2013 0
45 "offshore" "TLC" 2014 28
45 "offshore" "TLC" 2015 84
45 "offshore" "TLC" 2016 8
45 "offshore" "TLC" 2017 4
45 "offshore" "TLC" 2018 0
46 "offshore" "TLC" 2006 25
46 "offshore" "TLC" 2007 4
46 "offshore" "TLC" 2008 10
46 "offshore" "TLC" 2009 70
46 "offshore" "TLC" 2010 44
46 "offshore" "TLC" 2011 12
46 "offshore" "TLC" 2012 49
46 "offshore" "TLC" 2013 4
46 "offshore" "TLC" 2014 40
46 "offshore" "TLC" 2015 279
46 "offshore" "TLC" 2016 22
46 "offshore" "TLC" 2017 15
46 "offshore" "TLC" 2018 32
47 "offshore" "TLC" 2006 4
47 "offshore" "TLC" 2007 8
47 "offshore" "TLC" 2008 12
47 "offshore" "TLC" 2009 31
47 "offshore" "TLC" 2010 46
47 "offshore" "TLC" 2011 21
47 "offshore" "TLC" 2012 33
47 "offshore" "TLC" 2013 3
47 "offshore" "TLC" 2014 52
47 "offshore" "TLC" 2015 273
47 "offshore" "TLC" 2016 17
47 "offshore" "TLC" 2017 37
47 "offshore" "TLC" 2018 41
48 "offshore" "TLC" 2006 2
48 "offshore" "TLC" 2007 6
48 "offshore" "TLC" 2008 9
48 "offshore" "TLC" 2009 37
48 "offshore" "TLC" 2010 54
48 "offshore" "TLC" 2011 26
48 "offshore" "TLC" 2012 68
48 "offshore" "TLC" 2013 16
48 "offshore" "TLC" 2014 36
48 "offshore" "TLC" 2015 111
48 "offshore" "TLC" 2016 25
48 "offshore" "TLC" 2017 77
48 "offshore" "TLC" 2018 11
49 "offshore" "TLC" 2006 0
49 "offshore" "TLC" 2007 2
49 "offshore" "TLC" 2008 29
49 "offshore" "TLC" 2009 14
49 "offshore" "TLC" 2010 17
49 "offshore" "TLC" 2011 10
49 "offshore" "TLC" 2012 20
49 "offshore" "TLC" 2013 22
49 "offshore" "TLC" 2014 21
49 "offshore" "TLC" 2015 114
49 "offshore" "TLC" 2016 86
49 "offshore" "TLC" 2017 8
49 "offshore" "TLC" 2018 2
50 "offshore" "TLC" 2006 0
50 "offshore" "TLC" 2007 3
50 "offshore" "TLC" 2008 27
50 "offshore" "TLC" 2009 26
50 "offshore" "TLC" 2010 77
50 "offshore" "TLC" 2011 70
50 "offshore" "TLC" 2012 10
50 "offshore" "TLC" 2013 8
50 "offshore" "TLC" 2014 22
50 "offshore" "TLC" 2015 101
50 "offshore" "TLC" 2016 28
50 "offshore" "TLC" 2017 33
50 "offshore" "TLC" 2018 1
51 "offshore" "TLC" 2006 4
51 "offshore" "TLC" 2007 3
51 "offshore" "TLC" 2008 7
51 "offshore" "TLC" 2009 26
51 "offshore" "TLC" 2010 28
51 "offshore" "TLC" 2011 41
51 "offshore" "TLC" 2012 51
51 "offshore" "TLC" 2013 2
51 "offshore" "TLC" 2014 30
51 "offshore" "TLC" 2015 127
51 "offshore" "TLC" 2016 10
51 "offshore" "TLC" 2017 43
51 "offshore" "TLC" 2018 10
52 "offshore" "TLC" 2006 1
52 "offshore" "TLC" 2007 4
52 "offshore" "TLC" 2008 29
52 "offshore" "TLC" 2009 25
52 "offshore" "TLC" 2010 3
52 "offshore" "TLC" 2011 9
52 "offshore" "TLC" 2012 4
52 "offshore" "TLC" 2013 26
52 "offshore" "TLC" 2014 54
52 "offshore" "TLC" 2015 86
52 "offshore" "TLC" 2016 79
52 "offshore" "TLC" 2017 65
52 "offshore" "TLC" 2018 22
1 "nearshore" "YEP" 2006 45
1 "nearshore" "YEP" 2007 36
1 "nearshore" "YEP" 2008 56
1 "nearshore" "YEP" 2009 83
1 "nearshore" "YEP" 2010 24
1 "nearshore" "YEP" 2011 26
1 "nearshore" "YEP" 2012 9
1 "nearshore" "YEP" 2013 1
1 "nearshore" "YEP" 2014 23
1 "nearshore" "YEP" 2015 16
1 "nearshore" "YEP" 2016 8
1 "nearshore" "YEP" 2017 7
1 "nearshore" "YEP" 2018 0
2 "nearshore" "YEP" 2006 165
2 "nearshore" "YEP" 2007 104
2 "nearshore" "YEP" 2008 77
2 "nearshore" "YEP" 2009 87
2 "nearshore" "YEP" 2010 121
2 "nearshore" "YEP" 2011 108
2 "nearshore" "YEP" 2012 25
2 "nearshore" "YEP" 2013 43
2 "nearshore" "YEP" 2014 58
2 "nearshore" "YEP" 2015 203
2 "nearshore" "YEP" 2016 39
2 "nearshore" "YEP" 2017 38
2 "nearshore" "YEP" 2018 57
3 "nearshore" "YEP" 2006 72
3 "nearshore" "YEP" 2007 70
3 "nearshore" "YEP" 2008 68
3 "nearshore" "YEP" 2009 59
3 "nearshore" "YEP" 2010 58
3 "nearshore" "YEP" 2011 120
3 "nearshore" "YEP" 2012 36
3 "nearshore" "YEP" 2013 16
3 "nearshore" "YEP" 2014 36
3 "nearshore" "YEP" 2015 107
3 "nearshore" "YEP" 2016 52
3 "nearshore" "YEP" 2017 37
3 "nearshore" "YEP" 2018 42
4 "nearshore" "YEP" 2006 104
4 "nearshore" "YEP" 2007 98
4 "nearshore" "YEP" 2008 136
4 "nearshore" "YEP" 2009 41
4 "nearshore" "YEP" 2010 83
4 "nearshore" "YEP" 2011 52
4 "nearshore" "YEP" 2012 24
4 "nearshore" "YEP" 2013 18
4 "nearshore" "YEP" 2014 91
4 "nearshore" "YEP" 2015 135
4 "nearshore" "YEP" 2016 40
4 "nearshore" "YEP" 2017 20
4 "nearshore" "YEP" 2018 28
5 "nearshore" "YEP" 2006 68
5 "nearshore" "YEP" 2007 63
5 "nearshore" "YEP" 2008 110
5 "nearshore" "YEP" 2009 170
5 "nearshore" "YEP" 2010 71
5 "nearshore" "YEP" 2011 82
5 "nearshore" "YEP" 2012 52
5 "nearshore" "YEP" 2013 27
5 "nearshore" "YEP" 2014 69
5 "nearshore" "YEP" 2015 67
5 "nearshore" "YEP" 2016 43
5 "nearshore" "YEP" 2017 41
5 "nearshore" "YEP" 2018 50
6 "nearshore" "YEP" 2006 64
6 "nearshore" "YEP" 2007 147
6 "nearshore" "YEP" 2008 91
6 "nearshore" "YEP" 2009 81
6 "nearshore" "YEP" 2010 115
6 "nearshore" "YEP" 2011 81
6 "nearshore" "YEP" 2012 37
6 "nearshore" "YEP" 2013 15
6 "nearshore" "YEP" 2014 64
6 "nearshore" "YEP" 2015 74
6 "nearshore" "YEP" 2016 40
6 "nearshore" "YEP" 2017 100
6 "nearshore" "YEP" 2018 46
7 "nearshore" "YEP" 2006 67
7 "nearshore" "YEP" 2007 84
7 "nearshore" "YEP" 2008 93
7 "nearshore" "YEP" 2009 184
7 "nearshore" "YEP" 2010 111
7 "nearshore" "YEP" 2011 54
7 "nearshore" "YEP" 2012 7
7 "nearshore" "YEP" 2013 28
7 "nearshore" "YEP" 2014 63
7 "nearshore" "YEP" 2015 117
7 "nearshore" "YEP" 2016 31
7 "nearshore" "YEP" 2017 43
7 "nearshore" "YEP" 2018 66
8 "nearshore" "YEP" 2006 30
8 "nearshore" "YEP" 2007 22
8 "nearshore" "YEP" 2008 18
8 "nearshore" "YEP" 2009 17
8 "nearshore" "YEP" 2010 20
8 "nearshore" "YEP" 2011 25
8 "nearshore" "YEP" 2012 5
8 "nearshore" "YEP" 2013 16
8 "nearshore" "YEP" 2014 24
8 "nearshore" "YEP" 2015 23
8 "nearshore" "YEP" 2016 1
8 "nearshore" "YEP" 2017 5
8 "nearshore" "YEP" 2018 22
9 "nearshore" "YEP" 2006 94
9 "nearshore" "YEP" 2007 17
9 "nearshore" "YEP" 2008 58
9 "nearshore" "YEP" 2009 80
9 "nearshore" "YEP" 2010 32
9 "nearshore" "YEP" 2011 85
9 "nearshore" "YEP" 2012 30
9 "nearshore" "YEP" 2013 57
9 "nearshore" "YEP" 2014 48
9 "nearshore" "YEP" 2015 32
9 "nearshore" "YEP" 2016 47
9 "nearshore" "YEP" 2017 32
9 "nearshore" "YEP" 2018 24
10 "nearshore" "YEP" 2006 55
10 "nearshore" "YEP" 2007 45
10 "nearshore" "YEP" 2008 20
10 "nearshore" "YEP" 2009 53
10 "nearshore" "YEP" 2010 2
10 "nearshore" "YEP" 2011 10
10 "nearshore" "YEP" 2012 8
10 "nearshore" "YEP" 2013 17
10 "nearshore" "YEP" 2014 1
10 "nearshore" "YEP" 2015 1
10 "nearshore" "YEP" 2016 2
10 "nearshore" "YEP" 2017 6
10 "nearshore" "YEP" 2018 1
11 "nearshore" "YEP" 2006 35
11 "nearshore" "YEP" 2007 7
11 "nearshore" "YEP" 2008 9
11 "nearshore" "YEP" 2009 25
11 "nearshore" "YEP" 2010 0
11 "nearshore" "YEP" 2011 11
11 "nearshore" "YEP" 2012 2
11 "nearshore" "YEP" 2013 13
11 "nearshore" "YEP" 2014 5
11 "nearshore" "YEP" 2015 16
11 "nearshore" "YEP" 2016 0
11 "nearshore" "YEP" 2017 2
11 "nearshore" "YEP" 2018 0
12 "nearshore" "YEP" 2006 129
12 "nearshore" "YEP" 2007 7
12 "nearshore" "YEP" 2008 30
12 "nearshore" "YEP" 2009 67
12 "nearshore" "YEP" 2010 68
12 "nearshore" "YEP" 2011 10
12 "nearshore" "YEP" 2012 2
12 "nearshore" "YEP" 2013 14
12 "nearshore" "YEP" 2014 8
12 "nearshore" "YEP" 2015 9
12 "nearshore" "YEP" 2016 11
12 "nearshore" "YEP" 2017 22
12 "nearshore" "YEP" 2018 2
13 "nearshore" "YEP" 2006 52
13 "nearshore" "YEP" 2007 12
13 "nearshore" "YEP" 2008 84
13 "nearshore" "YEP" 2009 76
13 "nearshore" "YEP" 2010 38
13 "nearshore" "YEP" 2011 24
13 "nearshore" "YEP" 2012 18
13 "nearshore" "YEP" 2013 7
13 "nearshore" "YEP" 2014 6
13 "nearshore" "YEP" 2015 28
13 "nearshore" "YEP" 2016 19
13 "nearshore" "YEP" 2017 1
13 "nearshore" "YEP" 2018 0
14 "nearshore" "YEP" 2006 60
14 "nearshore" "YEP" 2007 30
14 "nearshore" "YEP" 2008 76
14 "nearshore" "YEP" 2009 94
14 "nearshore" "YEP" 2010 91
14 "nearshore" "YEP" 2011 36
14 "nearshore" "YEP" 2012 13
14 "nearshore" "YEP" 2013 42
14 "nearshore" "YEP" 2014 23
14 "nearshore" "YEP" 2015 12
14 "nearshore" "YEP" 2016 9
14 "nearshore" "YEP" 2017 0
14 "nearshore" "YEP" 2018 0
15 "nearshore" "YEP" 2006 60
15 "nearshore" "YEP" 2007 17
15 "nearshore" "YEP" 2008 76
15 "nearshore" "YEP" 2009 68
15 "nearshore" "YEP" 2010 34
15 "nearshore" "YEP" 2011 21
15 "nearshore" "YEP" 2012 4
15 "nearshore" "YEP" 2013 24
15 "nearshore" "YEP" 2014 5
15 "nearshore" "YEP" 2015 2
15 "nearshore" "YEP" 2016 1
15 "nearshore" "YEP" 2017 0
15 "nearshore" "YEP" 2018 0
16 "nearshore" "YEP" 2006 98
16 "nearshore" "YEP" 2007 43
16 "nearshore" "YEP" 2008 57
16 "nearshore" "YEP" 2009 57
16 "nearshore" "YEP" 2010 74
16 "nearshore" "YEP" 2011 73
16 "nearshore" "YEP" 2012 32
16 "nearshore" "YEP" 2013 27
16 "nearshore" "YEP" 2014 23
16 "nearshore" "YEP" 2015 30
16 "nearshore" "YEP" 2016 8
16 "nearshore" "YEP" 2017 4
16 "nearshore" "YEP" 2018 0
17 "nearshore" "YEP" 2006 4
17 "nearshore" "YEP" 2007 23
17 "nearshore" "YEP" 2008 26
17 "nearshore" "YEP" 2009 17
17 "nearshore" "YEP" 2010 60
17 "nearshore" "YEP" 2011 27
17 "nearshore" "YEP" 2012 6
17 "nearshore" "YEP" 2013 0
17 "nearshore" "YEP" 2014 1
17 "nearshore" "YEP" 2015 20
17 "nearshore" "YEP" 2016 0
17 "nearshore" "YEP" 2017 16
17 "nearshore" "YEP" 2018 0
18 "nearshore" "YEP" 2006 31
18 "nearshore" "YEP" 2007 11
18 "nearshore" "YEP" 2008 39
18 "nearshore" "YEP" 2009 13
18 "nearshore" "YEP" 2010 35
18 "nearshore" "YEP" 2011 17
18 "nearshore" "YEP" 2012 16
18 "nearshore" "YEP" 2013 9
18 "nearshore" "YEP" 2014 6
18 "nearshore" "YEP" 2015 21
18 "nearshore" "YEP" 2016 6
18 "nearshore" "YEP" 2017 3
18 "nearshore" "YEP" 2018 4
19 "nearshore" "YEP" 2006 118
19 "nearshore" "YEP" 2007 94
19 "nearshore" "YEP" 2008 44
19 "nearshore" "YEP" 2009 60
19 "nearshore" "YEP" 2010 118
19 "nearshore" "YEP" 2011 78
19 "nearshore" "YEP" 2012 55
19 "nearshore" "YEP" 2013 61
19 "nearshore" "YEP" 2014 43
19 "nearshore" "YEP" 2015 77
19 "nearshore" "YEP" 2016 59
19 "nearshore" "YEP" 2017 79
19 "nearshore" "YEP" 2018 41
20 "nearshore" "YEP" 2006 39
20 "nearshore" "YEP" 2007 28
20 "nearshore" "YEP" 2008 48
20 "nearshore" "YEP" 2009 96
20 "nearshore" "YEP" 2010 80
20 "nearshore" "YEP" 2011 26
20 "nearshore" "YEP" 2012 8
20 "nearshore" "YEP" 2013 9
20 "nearshore" "YEP" 2014 14
20 "nearshore" "YEP" 2015 27
20 "nearshore" "YEP" 2016 9
20 "nearshore" "YEP" 2017 12
20 "nearshore" "YEP" 2018 15
21 "nearshore" "YEP" 2006 72
21 "nearshore" "YEP" 2007 75
21 "nearshore" "YEP" 2008 105
21 "nearshore" "YEP" 2009 40
21 "nearshore" "YEP" 2010 78
21 "nearshore" "YEP" 2011 63
21 "nearshore" "YEP" 2012 24
21 "nearshore" "YEP" 2013 19
21 "nearshore" "YEP" 2014 26
21 "nearshore" "YEP" 2015 44
21 "nearshore" "YEP" 2016 12
21 "nearshore" "YEP" 2017 66
21 "nearshore" "YEP" 2018 11
22 "nearshore" "YEP" 2006 205
22 "nearshore" "YEP" 2007 20
22 "nearshore" "YEP" 2008 64
22 "nearshore" "YEP" 2009 74
22 "nearshore" "YEP" 2010 161
22 "nearshore" "YEP" 2011 18
22 "nearshore" "YEP" 2012 41
22 "nearshore" "YEP" 2013 33
22 "nearshore" "YEP" 2014 111
22 "nearshore" "YEP" 2015 61
22 "nearshore" "YEP" 2016 17
22 "nearshore" "YEP" 2017 19
22 "nearshore" "YEP" 2018 22
23 "nearshore" "YEP" 2006 19
23 "nearshore" "YEP" 2007 12
23 "nearshore" "YEP" 2008 29
23 "nearshore" "YEP" 2009 75
23 "nearshore" "YEP" 2010 94
23 "nearshore" "YEP" 2011 51
23 "nearshore" "YEP" 2012 15
23 "nearshore" "YEP" 2013 23
23 "nearshore" "YEP" 2014 14
23 "nearshore" "YEP" 2015 51
23 "nearshore" "YEP" 2016 22
23 "nearshore" "YEP" 2017 10
23 "nearshore" "YEP" 2018 1
24 "nearshore" "YEP" 2006 37
24 "nearshore" "YEP" 2007 5
24 "nearshore" "YEP" 2008 53
24 "nearshore" "YEP" 2009 70
24 "nearshore" "YEP" 2010 28
24 "nearshore" "YEP" 2011 14
24 "nearshore" "YEP" 2012 2
24 "nearshore" "YEP" 2013 18
24 "nearshore" "YEP" 2014 11
24 "nearshore" "YEP" 2015 10
24 "nearshore" "YEP" 2016 12
24 "nearshore" "YEP" 2017 4
24 "nearshore" "YEP" 2018 6
25 "nearshore" "YEP" 2006 49
25 "nearshore" "YEP" 2007 8
25 "nearshore" "YEP" 2008 7
25 "nearshore" "YEP" 2009 31
25 "nearshore" "YEP" 2010 6
25 "nearshore" "YEP" 2011 12
25 "nearshore" "YEP" 2012 3
25 "nearshore" "YEP" 2013 1
25 "nearshore" "YEP" 2014 8
25 "nearshore" "YEP" 2015 15
25 "nearshore" "YEP" 2016 8
25 "nearshore" "YEP" 2017 19
25 "nearshore" "YEP" 2018 12
26 "nearshore" "YEP" 2006 58
26 "nearshore" "YEP" 2007 6
26 "nearshore" "YEP" 2008 9
26 "nearshore" "YEP" 2009 38
26 "nearshore" "YEP" 2010 14
26 "nearshore" "YEP" 2011 19
26 "nearshore" "YEP" 2012 2
26 "nearshore" "YEP" 2013 3
26 "nearshore" "YEP" 2014 9
26 "nearshore" "YEP" 2015 22
26 "nearshore" "YEP" 2016 15
26 "nearshore" "YEP" 2017 10
26 "nearshore" "YEP" 2018 0
27 "nearshore" "YEP" 2006 36
27 "nearshore" "YEP" 2007 14
27 "nearshore" "YEP" 2008 8
27 "nearshore" "YEP" 2009 59
27 "nearshore" "YEP" 2010 15
27 "nearshore" "YEP" 2011 21
27 "nearshore" "YEP" 2012 2
27 "nearshore" "YEP" 2013 2
27 "nearshore" "YEP" 2014 29
27 "nearshore" "YEP" 2015 18
27 "nearshore" "YEP" 2016 10
27 "nearshore" "YEP" 2017 7
27 "nearshore" "YEP" 2018 24
28 "nearshore" "YEP" 2006 38
28 "nearshore" "YEP" 2007 8
28 "nearshore" "YEP" 2008 8
28 "nearshore" "YEP" 2009 33
28 "nearshore" "YEP" 2010 33
28 "nearshore" "YEP" 2011 45
28 "nearshore" "YEP" 2012 1
28 "nearshore" "YEP" 2013 9
28 "nearshore" "YEP" 2014 18
28 "nearshore" "YEP" 2015 62
28 "nearshore" "YEP" 2016 16
28 "nearshore" "YEP" 2017 15
28 "nearshore" "YEP" 2018 26
29 "nearshore" "YEP" 2006 203
29 "nearshore" "YEP" 2007 21
29 "nearshore" "YEP" 2008 90
29 "nearshore" "YEP" 2009 84
29 "nearshore" "YEP" 2010 146
29 "nearshore" "YEP" 2011 84
29 "nearshore" "YEP" 2012 47
29 "nearshore" "YEP" 2013 20
29 "nearshore" "YEP" 2014 17
29 "nearshore" "YEP" 2015 21
29 "nearshore" "YEP" 2016 39
29 "nearshore" "YEP" 2017 21
29 "nearshore" "YEP" 2018 30
30 "nearshore" "YEP" 2006 11
30 "nearshore" "YEP" 2007 12
30 "nearshore" "YEP" 2008 15
30 "nearshore" "YEP" 2009 30
30 "nearshore" "YEP" 2010 31
30 "nearshore" "YEP" 2011 34
30 "nearshore" "YEP" 2012 6
30 "nearshore" "YEP" 2013 5
30 "nearshore" "YEP" 2014 22
30 "nearshore" "YEP" 2015 27
30 "nearshore" "YEP" 2016 9
30 "nearshore" "YEP" 2017 4
30 "nearshore" "YEP" 2018 3
31 "nearshore" "YEP" 2006 1
31 "nearshore" "YEP" 2007 3
31 "nearshore" "YEP" 2008 7
31 "nearshore" "YEP" 2009 8
31 "nearshore" "YEP" 2010 11
31 "nearshore" "YEP" 2011 12
31 "nearshore" "YEP" 2012 6
31 "nearshore" "YEP" 2013 2
31 "nearshore" "YEP" 2014 4
31 "nearshore" "YEP" 2015 14
31 "nearshore" "YEP" 2016 8
31 "nearshore" "YEP" 2017 2
31 "nearshore" "YEP" 2018 1
32 "nearshore" "YEP" 2006 25
32 "nearshore" "YEP" 2007 22
32 "nearshore" "YEP" 2008 36
32 "nearshore" "YEP" 2009 165
32 "nearshore" "YEP" 2010 95
32 "nearshore" "YEP" 2011 82
32 "nearshore" "YEP" 2012 70
32 "nearshore" "YEP" 2013 17
32 "nearshore" "YEP" 2014 29
32 "nearshore" "YEP" 2015 44
32 "nearshore" "YEP" 2016 59
32 "nearshore" "YEP" 2017 10
32 "nearshore" "YEP" 2018 18
33 "offshore" "YEP" 2006 10
33 "offshore" "YEP" 2007 32
33 "offshore" "YEP" 2008 20
33 "offshore" "YEP" 2009 13
33 "offshore" "YEP" 2010 25
33 "offshore" "YEP" 2011 9
33 "offshore" "YEP" 2012 11
33 "offshore" "YEP" 2013 4
33 "offshore" "YEP" 2014 4
33 "offshore" "YEP" 2015 3
33 "offshore" "YEP" 2016 0
33 "offshore" "YEP" 2017 2
33 "offshore" "YEP" 2018 0
34 "offshore" "YEP" 2006 4
34 "offshore" "YEP" 2007 17
34 "offshore" "YEP" 2008 18
34 "offshore" "YEP" 2009 52
34 "offshore" "YEP" 2010 58
34 "offshore" "YEP" 2011 34
34 "offshore" "YEP" 2012 34
34 "offshore" "YEP" 2013 44
34 "offshore" "YEP" 2014 37
34 "offshore" "YEP" 2015 31
34 "offshore" "YEP" 2016 8
34 "offshore" "YEP" 2017 19
34 "offshore" "YEP" 2018 3
35 "offshore" "YEP" 2006 12
35 "offshore" "YEP" 2007 4
35 "offshore" "YEP" 2008 45
35 "offshore" "YEP" 2009 34
35 "offshore" "YEP" 2010 24
35 "offshore" "YEP" 2011 34
35 "offshore" "YEP" 2012 22
35 "offshore" "YEP" 2013 5
35 "offshore" "YEP" 2014 40
35 "offshore" "YEP" 2015 30
35 "offshore" "YEP" 2016 38
35 "offshore" "YEP" 2017 11
35 "offshore" "YEP" 2018 22
36 "offshore" "YEP" 2006 12
36 "offshore" "YEP" 2007 30
36 "offshore" "YEP" 2008 91
36 "offshore" "YEP" 2009 108
36 "offshore" "YEP" 2010 66
36 "offshore" "YEP" 2011 88
36 "offshore" "YEP" 2012 27
36 "offshore" "YEP" 2013 33
36 "offshore" "YEP" 2014 75
36 "offshore" "YEP" 2015 69
36 "offshore" "YEP" 2016 28
36 "offshore" "YEP" 2017 8
36 "offshore" "YEP" 2018 32
37 "offshore" "YEP" 2006 31
37 "offshore" "YEP" 2007 52
37 "offshore" "YEP" 2008 73
37 "offshore" "YEP" 2009 90
37 "offshore" "YEP" 2010 45
37 "offshore" "YEP" 2011 31
37 "offshore" "YEP" 2012 10
37 "offshore" "YEP" 2013 75
37 "offshore" "YEP" 2014 21
37 "offshore" "YEP" 2015 21
37 "offshore" "YEP" 2016 17
37 "offshore" "YEP" 2017 17
37 "offshore" "YEP" 2018 16
38 "offshore" "YEP" 2006 35
38 "offshore" "YEP" 2007 20
38 "offshore" "YEP" 2008 25
38 "offshore" "YEP" 2009 43
38 "offshore" "YEP" 2010 59
38 "offshore" "YEP" 2011 23
38 "offshore" "YEP" 2012 26
38 "offshore" "YEP" 2013 27
38 "offshore" "YEP" 2014 46
38 "offshore" "YEP" 2015 44
38 "offshore" "YEP" 2016 29
38 "offshore" "YEP" 2017 40
38 "offshore" "YEP" 2018 27
39 "offshore" "YEP" 2006 30
39 "offshore" "YEP" 2007 39
39 "offshore" "YEP" 2008 57
39 "offshore" "YEP" 2009 61
39 "offshore" "YEP" 2010 17
39 "offshore" "YEP" 2011 40
39 "offshore" "YEP" 2012 19
39 "offshore" "YEP" 2013 72
39 "offshore" "YEP" 2014 33
39 "offshore" "YEP" 2015 66
39 "offshore" "YEP" 2016 28
39 "offshore" "YEP" 2017 15
39 "offshore" "YEP" 2018 17
40 "offshore" "YEP" 2006 14
40 "offshore" "YEP" 2007 35
40 "offshore" "YEP" 2008 42
40 "offshore" "YEP" 2009 80
40 "offshore" "YEP" 2010 21
40 "offshore" "YEP" 2011 56
40 "offshore" "YEP" 2012 13
40 "offshore" "YEP" 2013 19
40 "offshore" "YEP" 2014 53
40 "offshore" "YEP" 2015 22
40 "offshore" "YEP" 2016 28
40 "offshore" "YEP" 2017 14
40 "offshore" "YEP" 2018 17
41 "offshore" "YEP" 2006 49
41 "offshore" "YEP" 2007 7
41 "offshore" "YEP" 2008 14
41 "offshore" "YEP" 2009 24
41 "offshore" "YEP" 2010 47
41 "offshore" "YEP" 2011 36
41 "offshore" "YEP" 2012 18
41 "offshore" "YEP" 2013 15
41 "offshore" "YEP" 2014 22
41 "offshore" "YEP" 2015 26
41 "offshore" "YEP" 2016 10
41 "offshore" "YEP" 2017 5
41 "offshore" "YEP" 2018 9
42 "offshore" "YEP" 2006 26
42 "offshore" "YEP" 2007 14
42 "offshore" "YEP" 2008 15
42 "offshore" "YEP" 2009 47
42 "offshore" "YEP" 2010 48
42 "offshore" "YEP" 2011 55
42 "offshore" "YEP" 2012 44
42 "offshore" "YEP" 2013 56
42 "offshore" "YEP" 2014 31
42 "offshore" "YEP" 2015 39
42 "offshore" "YEP" 2016 42
42 "offshore" "YEP" 2017 42
42 "offshore" "YEP" 2018 17
43 "offshore" "YEP" 2006 0
43 "offshore" "YEP" 2007 0
43 "offshore" "YEP" 2008 3
43 "offshore" "YEP" 2009 11
43 "offshore" "YEP" 2010 30
43 "offshore" "YEP" 2011 14
43 "offshore" "YEP" 2012 9
43 "offshore" "YEP" 2013 0
43 "offshore" "YEP" 2014 7
43 "offshore" "YEP" 2015 4
43 "offshore" "YEP" 2016 0
43 "offshore" "YEP" 2017 2
43 "offshore" "YEP" 2018 0
44 "offshore" "YEP" 2006 13
44 "offshore" "YEP" 2007 13
44 "offshore" "YEP" 2008 16
44 "offshore" "YEP" 2009 66
44 "offshore" "YEP" 2010 20
44 "offshore" "YEP" 2011 37
44 "offshore" "YEP" 2012 25
44 "offshore" "YEP" 2013 10
44 "offshore" "YEP" 2014 9
44 "offshore" "YEP" 2015 47
44 "offshore" "YEP" 2016 11
44 "offshore" "YEP" 2017 11
44 "offshore" "YEP" 2018 34
45 "offshore" "YEP" 2006 48
45 "offshore" "YEP" 2007 9
45 "offshore" "YEP" 2008 11
45 "offshore" "YEP" 2009 96
45 "offshore" "YEP" 2010 58
45 "offshore" "YEP" 2011 30
45 "offshore" "YEP" 2012 20
45 "offshore" "YEP" 2013 12
45 "offshore" "YEP" 2014 23
45 "offshore" "YEP" 2015 41
45 "offshore" "YEP" 2016 7
45 "offshore" "YEP" 2017 23
45 "offshore" "YEP" 2018 25
46 "offshore" "YEP" 2006 4
46 "offshore" "YEP" 2007 10
46 "offshore" "YEP" 2008 6
46 "offshore" "YEP" 2009 7
46 "offshore" "YEP" 2010 41
46 "offshore" "YEP" 2011 22
46 "offshore" "YEP" 2012 10
46 "offshore" "YEP" 2013 10
46 "offshore" "YEP" 2014 4
46 "offshore" "YEP" 2015 6
46 "offshore" "YEP" 2016 11
46 "offshore" "YEP" 2017 2
46 "offshore" "YEP" 2018 3
47 "offshore" "YEP" 2006 24
47 "offshore" "YEP" 2007 4
47 "offshore" "YEP" 2008 10
47 "offshore" "YEP" 2009 15
47 "offshore" "YEP" 2010 15
47 "offshore" "YEP" 2011 17
47 "offshore" "YEP" 2012 12
47 "offshore" "YEP" 2013 5
47 "offshore" "YEP" 2014 10
47 "offshore" "YEP" 2015 7
47 "offshore" "YEP" 2016 8
47 "offshore" "YEP" 2017 3
47 "offshore" "YEP" 2018 12
48 "offshore" "YEP" 2006 9
48 "offshore" "YEP" 2007 1
48 "offshore" "YEP" 2008 31
48 "offshore" "YEP" 2009 51
48 "offshore" "YEP" 2010 27
48 "offshore" "YEP" 2011 27
48 "offshore" "YEP" 2012 20
48 "offshore" "YEP" 2013 5
48 "offshore" "YEP" 2014 16
48 "offshore" "YEP" 2015 7
48 "offshore" "YEP" 2016 8
48 "offshore" "YEP" 2017 2
48 "offshore" "YEP" 2018 14
49 "offshore" "YEP" 2006 12
49 "offshore" "YEP" 2007 8
49 "offshore" "YEP" 2008 21
49 "offshore" "YEP" 2009 53
49 "offshore" "YEP" 2010 55
49 "offshore" "YEP" 2011 28
49 "offshore" "YEP" 2012 12
49 "offshore" "YEP" 2013 14
49 "offshore" "YEP" 2014 21
49 "offshore" "YEP" 2015 68
49 "offshore" "YEP" 2016 40
49 "offshore" "YEP" 2017 7
49 "offshore" "YEP" 2018 22
50 "offshore" "YEP" 2006 20
50 "offshore" "YEP" 2007 5
50 "offshore" "YEP" 2008 18
50 "offshore" "YEP" 2009 134
50 "offshore" "YEP" 2010 27
50 "offshore" "YEP" 2011 35
50 "offshore" "YEP" 2012 16
50 "offshore" "YEP" 2013 18
50 "offshore" "YEP" 2014 11
50 "offshore" "YEP" 2015 57
50 "offshore" "YEP" 2016 11
50 "offshore" "YEP" 2017 5
50 "offshore" "YEP" 2018 18
51 "offshore" "YEP" 2006 30
51 "offshore" "YEP" 2007 14
51 "offshore" "YEP" 2008 49
51 "offshore" "YEP" 2009 54
51 "offshore" "YEP" 2010 71
51 "offshore" "YEP" 2011 50
51 "offshore" "YEP" 2012 6
51 "offshore" "YEP" 2013 28
51 "offshore" "YEP" 2014 20
51 "offshore" "YEP" 2015 43
51 "offshore" "YEP" 2016 33
51 "offshore" "YEP" 2017 8
51 "offshore" "YEP" 2018 12
52 "offshore" "YEP" 2006 74
52 "offshore" "YEP" 2007 15
52 "offshore" "YEP" 2008 18
52 "offshore" "YEP" 2009 91
52 "offshore" "YEP" 2010 76
52 "offshore" "YEP" 2011 22
52 "offshore" "YEP" 2012 4
52 "offshore" "YEP" 2013 33
52 "offshore" "YEP" 2014 40
52 "offshore" "YEP" 2015 74
52 "offshore" "YEP" 2016 14
52 "offshore" "YEP" 2017 11
52 "offshore" "YEP" 2018 14
