# Supplementary material for: Simultaneous invasion decouples zebra mussels and water clarity
Source: Commun Biol. 2022 Dec 22;5:1405. doi: 10.1038/s42003-022-04355-z (PMC9780222; doi:10.1038/s42003-022-04355-z)
Supplement: Supplementary file 4 — Supplementary Data [file 42003_2022_4355_MOESM4_ESM.zip › fish2.txt]

"year" "species" "location" "cpue" "se"
2006 "TLC" "nearshore" 0.3125 0.130426564432547
2006 "TLC" "offshore" 3.7 1.34379666381645
2006 "YEP" "nearshore" 67 9.02326741478439
2006 "YEP" "offshore" 22.85 4.09959882504566
2007 "TLC" "nearshore" 0.28125 0.112112909316831
2007 "TLC" "offshore" 2.5 0.51041778553404
2007 "YEP" "nearshore" 36.375 6.42022227280786
2007 "YEP" "offshore" 16.45 3.15767652754863
2008 "TLC" "nearshore" 0.59375 0.245357601925395
2008 "TLC" "offshore" 10.55 2.33674875346968
2008 "YEP" "nearshore" 51.46875 6.23045077703698
2008 "YEP" "offshore" 29.15 5.23061584378581
2009 "TLC" "nearshore" 31.59375 7.41903330573008
2009 "TLC" "offshore" 53.55 12.3645237420784
2009 "YEP" "nearshore" 66.71875 7.55920641089394
2009 "YEP" "offshore" 56.5 7.81917346554036
2010 "TLC" "nearshore" 11.375 2.81547781425829
2010 "TLC" "offshore" 27.1 4.95607017494177
2010 "YEP" "nearshore" 60.84375 7.76067285064627
2010 "YEP" "offshore" 41.5 4.32100134593579
2011 "TLC" "nearshore" 1.59375 0.369882759869106
2011 "TLC" "offshore" 15.55 3.68387310484924
2011 "YEP" "nearshore" 44.40625 5.61497482526026
2011 "YEP" "offshore" 34.4 3.96590734292061
2012 "TLC" "nearshore" 0.1875 0.0701021719786843
2012 "TLC" "offshore" 20.05 4.55866727985505
2012 "YEP" "nearshore" 19 3.29099455503808
2012 "YEP" "offshore" 17.9 2.20633060461076
2013 "TLC" "nearshore" 0.78125 0.413322432814554
2013 "TLC" "offshore" 7.65 1.97120721760469
2013 "YEP" "nearshore" 18.625 2.7207943278009
2013 "YEP" "offshore" 24.25 4.96083344016433
2014 "TLC" "nearshore" 7.84375 2.19425081591535
2014 "TLC" "offshore" 28.2 3.98985555733802
2014 "YEP" "nearshore" 28.40625 4.80462213927481
2014 "YEP" "offshore" 26.15 4.11241701244056
2015 "TLC" "nearshore" 10.9375 2.61391187346821
2015 "TLC" "offshore" 83.75 17.5131341689902
2015 "YEP" "nearshore" 43.9375 7.82726025018931
2015 "YEP" "offshore" 35.25 5.23946311030153
2016 "TLC" "nearshore" 9.5625 4.71056155049138
2016 "TLC" "offshore" 38.9 8.90561620551885
2016 "YEP" "nearshore" 20.375 3.22344923955691
2016 "YEP" "offshore" 18.55 2.98987325906353
2017 "TLC" "nearshore" 0.71875 0.41454010419243
2017 "TLC" "offshore" 32.8 6.88919825753178
2017 "YEP" "nearshore" 20.46875 4.23050185171201
2017 "YEP" "offshore" 12.35 2.57955014437952
2018 "TLC" "nearshore" 0.9375 0.459964716388747
2018 "TLC" "offshore" 13.3 3.71490596324987
2018 "YEP" "nearshore" 17.25 3.40569968179531
2018 "YEP" "offshore" 15.7 2.17534026376516
