# Supplementary material for: Simultaneous invasion decouples zebra mussels and water clarity
Source: Commun Biol. 2022 Dec 22;5:1405. doi: 10.1038/s42003-022-04355-z (PMC9780222; doi:10.1038/s42003-022-04355-z)
Supplement: Supplementary file 4 — Supplementary Data [file 42003_2022_4355_MOESM4_ESM.zip › fyear.txt]

	smooth	by_variable	fyear	est	se
1	s(fyear)	NA	2000	-0.0364890634584863	0.00289645021316609
2	s(fyear)	NA	2001	0.138207073471634	0.0032420901756178
3	s(fyear)	NA	2002	-0.047598919089369	0.00295204920030029
4	s(fyear)	NA	2003	-0.0218743351386773	0.00380913881278724
5	s(fyear)	NA	2004	0.0130936432545815	0.00440558638043094
6	s(fyear)	NA	2005	-0.045338399039688	0.00305699382718609
7	s(fyear)	NA	2006	-0.0108840647431381	0.00487572831166975
8	s(fyear)	NA	2007	-0.0713025272470124	0.00478525403089357
9	s(fyear)	NA	2008	0.0821865919901502	0.00477067790344707
10	s(fyear)	NA	2009	-0.0732252466309863	0.00170255556874726
11	s(fyear)	NA	2010	-0.132580458662517	0.00161917391681166
12	s(fyear)	NA	2011	0.0926875040112796	0.00186697422251655
13	s(fyear)	NA	2012	0.0509567653600405	0.00166726840443624
14	s(fyear)	NA	2013	0.333181143197632	0.00187629492142963
15	s(fyear)	NA	2014	-0.09458207644498	0.00160810739238898
16	s(fyear)	NA	2015	0.00219962940492784	0.00162901298157858
17	s(fyear)	NA	2016	-0.0666598785116716	0.00161316602738123
18	s(fyear)	NA	2017	-0.0396993003815856	0.0016125995844839
19	s(fyear)	NA	2018	-0.0722780813421388	0.00165289906975231
