# Supplementary material for: Simultaneous invasion decouples zebra mussels and water clarity
Source: Commun Biol. 2022 Dec 22;5:1405. doi: 10.1038/s42003-022-04355-z (PMC9780222; doi:10.1038/s42003-022-04355-z)
Supplement: Supplementary file 4 — Supplementary Data [file 42003_2022_4355_MOESM4_ESM.zip › land.txt]

"Year" "landuse" "area" "per" "year"
"2001" "Agriculture" 74.4966 6.93 2001
"2001" "Barren" 0.0189 0 2001
"2001" "Developed" 33.3837 3.11 2001
"2001" "Forest" 160.9425 14.96 2001
"2001" "Grassland" 3.7008 0.34 2001
"2001" "Shrub" 37.8216 3.52 2001
"2001" "Water" 546.4575 50.81 2001
"2001" "Wetland" 218.7711 20.34 2001
"2006" "Agriculture" 74.0322 6.89 2006
"2006" "Barren" 0.0144 0 2006
"2006" "Developed" 35.1657 3.27 2006
"2006" "Forest" 173.1321 16.1 2006
"2006" "Grassland" 3.6909 0.34 2006
"2006" "Shrub" 24.804 2.31 2006
"2006" "Water" 546.4224 50.8 2006
"2006" "Wetland" 218.331 20.3 2006
"2011" "Agriculture" 73.9647 6.87 2011
"2011" "Barren" 0.045 0 2011
"2011" "Developed" 35.217 3.28 2011
"2011" "Forest" 172.5498 16.05 2011
"2011" "Grassland" 3.9339 0.37 2011
"2011" "Shrub" 25.0731 2.33 2011
"2011" "Water" 546.4413 50.8 2011
"2011" "Wetland" 218.3679 20.3 2011
"2016" "Agriculture" 64.512 6 2016
"2016" "Barren" 0.3618 0.03 2016
"2016" "Developed" 31.2093 2.91 2016
"2016" "Forest" 197.5086 18.37 2016
"2016" "Grassland" 1.5669 0.15 2016
"2016" "Shrub" 2.1114 0.2 2016
"2016" "Water" 545.1057 50.68 2016
"2016" "Wetland" 233.217 21.68 2016
