# Supplementary material for: Simultaneous invasion decouples zebra mussels and water clarity
Source: Commun Biol. 2022 Dec 22;5:1405. doi: 10.1038/s42003-022-04355-z (PMC9780222; doi:10.1038/s42003-022-04355-z)
Supplement: Supplementary file 4 — Supplementary Data [file 42003_2022_4355_MOESM4_ESM.zip › nd1.txt]

"DOY" "AIS" "stationId" "fyear" "mod_ig_fit" "se.fit"
123 "0" "48-0002-00-213" "2018" 1.33827416065287 0.119001086273737
124 "0" "48-0002-00-213" "2018" 1.34191282686782 0.11441655555752
125 "0" "48-0002-00-213" "2018" 1.34555378147364 0.110002985153699
126 "0" "48-0002-00-213" "2018" 1.34919809096103 0.105777169264924
127 "0" "48-0002-00-213" "2018" 1.35284682182067 0.101753003945743
128 "0" "48-0002-00-213" "2018" 1.35650113122314 0.0979411621581027
129 "0" "48-0002-00-213" "2018" 1.36016253905862 0.0943491069766963
130 "0" "48-0002-00-213" "2018" 1.36383265589716 0.090980259392989
131 "0" "48-0002-00-213" "2018" 1.36751309230882 0.0878336566150328
132 "0" "48-0002-00-213" "2018" 1.37120545886367 0.0849039964792832
133 "0" "48-0002-00-213" "2018" 1.37491138700733 0.0821821558588803
134 "0" "48-0002-00-213" "2018" 1.37863259605019 0.0796567273203766
135 "0" "48-0002-00-213" "2018" 1.38237083200564 0.077315490642869
136 "0" "48-0002-00-213" "2018" 1.38612777201374 0.0751467115150924
137 "0" "48-0002-00-213" "2018" 1.38990493375712 0.0731402165532606
138 "0" "48-0002-00-213" "2018" 1.39370359084242 0.0712881005960083
139 "0" "48-0002-00-213" "2018" 1.39752469414764 0.0695849775420481
140 "0" "48-0002-00-213" "2018" 1.40136879825786 0.068027752083259
141 "0" "48-0002-00-213" "2018" 1.40523599137132 0.0666149580167834
142 "0" "48-0002-00-213" "2018" 1.40912592725862 0.0653456390423934
143 "0" "48-0002-00-213" "2018" 1.41303805749279 0.0642178702206679
144 "0" "48-0002-00-213" "2018" 1.41697125510319 0.063228232919159
145 "0" "48-0002-00-213" "2018" 1.42092363313082 0.0623711863410739
146 "0" "48-0002-00-213" "2018" 1.42489245496758 0.0616385964660006
147 "0" "48-0002-00-213" "2018" 1.42887403391433 0.0610196488922926
148 "0" "48-0002-00-213" "2018" 1.43286362091689 0.060501166093777
149 "0" "48-0002-00-213" "2018" 1.43685528036613 0.0600682814467425
150 "0" "48-0002-00-213" "2018" 1.44084175490444 0.0597053662094737
151 "0" "48-0002-00-213" "2018" 1.44481432131789 0.0593970717840131
152 "0" "48-0002-00-213" "2018" 1.4487626407587 0.0591293418652238
153 "0" "48-0002-00-213" "2018" 1.4526746076765 0.0588902647490862
154 "0" "48-0002-00-213" "2018" 1.45653620288328 0.0586706681628296
155 "0" "48-0002-00-213" "2018" 1.46033135707589 0.0584643994018215
156 "0" "48-0002-00-213" "2018" 1.4640418318386 0.0582682754805751
157 "0" "48-0002-00-213" "2018" 1.46764712559688 0.0580817268078281
158 "0" "48-0002-00-213" "2018" 1.47112441215252 0.0579061908575078
159 "0" "48-0002-00-213" "2018" 1.474448519267 0.0577443376918058
160 "0" "48-0002-00-213" "2018" 1.47759232949695 0.0575990572843992
161 "0" "48-0002-00-213" "2018" 1.48052798467553 0.0574722114242458
162 "0" "48-0002-00-213" "2018" 1.48322589741236 0.0573646495044822
163 "0" "48-0002-00-213" "2018" 1.48565457608183 0.0572760551715722
164 "0" "48-0002-00-213" "2018" 1.48778089113479 0.0572048254342974
165 "0" "48-0002-00-213" "2018" 1.48957040855873 0.0571481621943132
166 "0" "48-0002-00-213" "2018" 1.49098778931278 0.0571023497499534
167 "0" "48-0002-00-213" "2018" 1.49199725120545 0.0570631664753495
168 "0" "48-0002-00-213" "2018" 1.49256308728229 0.0570263626843195
169 "0" "48-0002-00-213" "2018" 1.49265023242798 0.0569881315298667
170 "0" "48-0002-00-213" "2018" 1.49222486764802 0.0569455054609836
171 "0" "48-0002-00-213" "2018" 1.49125504946268 0.0568966253840416
172 "0" "48-0002-00-213" "2018" 1.48971135010105 0.05684085040523
173 "0" "48-0002-00-213" "2018" 1.48756749280085 0.0567786996970898
174 "0" "48-0002-00-213" "2018" 1.48480096556579 0.0567116415891148
175 "0" "48-0002-00-213" "2018" 1.48139359625941 0.0566417656911442
176 "0" "48-0002-00-213" "2018" 1.47733207196428 0.0565713893510915
177 "0" "48-0002-00-213" "2018" 1.47260838612957 0.056502658118128
178 "0" "48-0002-00-213" "2018" 1.46722019817713 0.0564371998932524
179 "0" "48-0002-00-213" "2018" 1.46117109192236 0.0563758838475359
180 "0" "48-0002-00-213" "2018" 1.45447072136318 0.0563187189738948
181 "0" "48-0002-00-213" "2018" 1.44713483504806 0.0562649056159443
182 "0" "48-0002-00-213" "2018" 1.43918517328861 0.0562130298069557
183 "0" "48-0002-00-213" "2018" 1.43064923585128 0.0561613684770746
184 "0" "48-0002-00-213" "2018" 1.42155992135336 0.0561082569216595
185 "0" "48-0002-00-213" "2018" 1.4119550432944 0.0560524607446145
186 "0" "48-0002-00-213" "2018" 1.40187673136426 0.0559934938363625
187 "0" "48-0002-00-213" "2018" 1.39137073026526 0.0559318315352722
188 "0" "48-0002-00-213" "2018" 1.38048561165278 0.0558689826312874
189 "0" "48-0002-00-213" "2018" 1.36927191782076 0.0558074032973725
190 "0" "48-0002-00-213" "2018" 1.357781258331 0.0557502579819072
191 "0" "48-0002-00-213" "2018" 1.34606538281078 0.0557010541391498
192 "0" "48-0002-00-213" "2018" 1.3341752545416 0.0556631966648664
193 "0" "48-0002-00-213" "2018" 1.32216015016767 0.0556395213284201
194 "0" "48-0002-00-213" "2018" 1.31006681082213 0.0556318720134868
195 "0" "48-0002-00-213" "2018" 1.29793866917904 0.0556407827410524
196 "0" "48-0002-00-213" "2018" 1.28581517538974 0.0556653122110072
197 "0" "48-0002-00-213" "2018" 1.27373124257837 0.0557030576550667
198 "0" "48-0002-00-213" "2018" 1.2617168295999 0.0557503494371406
199 "0" "48-0002-00-213" "2018" 1.24979667517583 0.0558026023212932
200 "0" "48-0002-00-213" "2018" 1.23799019340969 0.0558547778920435
201 "0" "48-0002-00-213" "2018" 1.22631153615662 0.0559018985194406
202 "0" "48-0002-00-213" "2018" 1.21476982290519 0.0559395481847065
203 "0" "48-0002-00-213" "2018" 1.20336953386397 0.0559642994073971
204 "0" "48-0002-00-213" "2018" 1.19211105697717 0.0559740170895006
205 "0" "48-0002-00-213" "2018" 1.18099137477391 0.0559680071816417
206 "0" "48-0002-00-213" "2018" 1.17000487243481 0.0559469982776189
207 "0" "48-0002-00-213" "2018" 1.15914424438288 0.0559129651935399
208 "0" "48-0002-00-213" "2018" 1.14840147320889 0.0558688230668193
209 "0" "48-0002-00-213" "2018" 1.13776885194478 0.0558180364326436
210 "0" "48-0002-00-213" "2018" 1.12724001870715 0.0557641981765307
211 "0" "48-0002-00-213" "2018" 1.1168109716258 0.0557106366266681
212 "0" "48-0002-00-213" "2018" 1.10648103180852 0.055660104399424
213 "0" "48-0002-00-213" "2018" 1.09625372290137 0.0556145900451227
214 "0" "48-0002-00-213" "2018" 1.08613753758662 0.0555752744607848
215 "0" "48-0002-00-213" "2018" 1.07614656409031 0.0555426311170912
216 "0" "48-0002-00-213" "2018" 1.0663009493942 0.0555166459406125
217 "0" "48-0002-00-213" "2018" 1.05662718027824 0.0554971129516325
218 "0" "48-0002-00-213" "2018" 1.04715816845422 0.0554839486906876
219 "0" "48-0002-00-213" "2018" 1.03793313175708 0.0554774641644674
220 "0" "48-0002-00-213" "2018" 1.02899635492951 0.0554783646470319
221 "0" "48-0002-00-213" "2018" 1.02039391974803 0.0554873092178085
222 "0" "48-0002-00-213" "2018" 1.0121757303377 0.0555055037260703
223 "0" "48-0002-00-213" "2018" 1.00439552971063 0.0555348314514712
224 "0" "48-0002-00-213" "2018" 0.997109839314719 0.0555776372548916
225 "0" "48-0002-00-213" "2018" 0.990376758899711 0.0556363686159965
226 "0" "48-0002-00-213" "2018" 0.984254654546816 0.0557131290267928
227 "0" "48-0002-00-213" "2018" 0.978800767056972 0.0558092156421349
228 "0" "48-0002-00-213" "2018" 0.974069776355759 0.055924718949164
229 "0" "48-0002-00-213" "2018" 0.970112360037593 0.056058255833107
230 "0" "48-0002-00-213" "2018" 0.96697378555271 0.0562068891190166
231 "0" "48-0002-00-213" "2018" 0.96469257578101 0.0563662590857642
232 "0" "48-0002-00-213" "2018" 0.963299286812414 0.0565309201455943
233 "0" "48-0002-00-213" "2018" 0.962815434672603 0.0566948443686472
234 "0" "48-0002-00-213" "2018" 0.963252604537427 0.0568520279588457
235 "0" "48-0002-00-213" "2018" 0.964611771743342 0.0569971208399066
236 "0" "48-0002-00-213" "2018" 0.966882858730618 0.0571259948765532
237 "0" "48-0002-00-213" "2018" 0.970044546084148 0.0572361727702528
238 "0" "48-0002-00-213" "2018" 0.974064349222516 0.0573270558958471
239 "0" "48-0002-00-213" "2018" 0.978898965208113 0.0573999132320496
240 "0" "48-0002-00-213" "2018" 0.984494886804379 0.0574576228064253
241 "0" "48-0002-00-213" "2018" 0.99078927349492 0.057504189228973
242 "0" "48-0002-00-213" "2018" 0.997711061911686 0.057544092948388
243 "0" "48-0002-00-213" "2018" 1.00518229120214 0.0575815551090802
244 "0" "48-0002-00-213" "2018" 1.01311961249627 0.0576198219416068
245 "0" "48-0002-00-213" "2018" 1.02143594599784 0.0576605801328279
246 "0" "48-0002-00-213" "2018" 1.03004224448422 0.057703606466902
247 "0" "48-0002-00-213" "2018" 1.03884931829568 0.0577467306158598
248 "0" "48-0002-00-213" "2018" 1.04776967433788 0.057786152019545
249 "0" "48-0002-00-213" "2018" 1.05671932028791 0.0578171060693631
250 "0" "48-0002-00-213" "2018" 1.06561948512742 0.0578348285804477
251 "0" "48-0002-00-213" "2018" 1.07439820832891 0.0578357275472277
252 "0" "48-0002-00-213" "2018" 1.0829917524616 0.0578186418630215
253 "0" "48-0002-00-213" "2018" 1.09134579758895 0.0577860494901808
254 "0" "48-0002-00-213" "2018" 1.09941638049431 0.0577450816167683
255 "0" "48-0002-00-213" "2018" 1.10717054735251 0.0577082031084845
256 "0" "48-0002-00-213" "2018" 1.11458669479282 0.0576934328733633
257 "0" "48-0002-00-213" "2018" 1.12165458117293 0.0577240031772377
258 "0" "48-0002-00-213" "2018" 1.1283749970866 0.0578273998313755
259 "0" "48-0002-00-213" "2018" 1.13475909142204 0.0580337914285097
260 "0" "48-0002-00-213" "2018" 1.14082735642815 0.058373947113429
261 "0" "48-0002-00-213" "2018" 1.14660828198045 0.0588768499800466
262 "0" "48-0002-00-213" "2018" 1.15213669531645 0.05956731376274
263 "0" "48-0002-00-213" "2018" 1.15745144052011 0.0604639329572169
264 "0" "48-0002-00-213" "2018" 1.16259205604739 0.0615776396877192
265 "0" "48-0002-00-213" "2018" 1.16759741553268 0.0629114295706352
266 "0" "48-0002-00-213" "2018" 1.17250342295985 0.0644611431182067
267 "0" "48-0002-00-213" "2018" 1.17734162643318 0.06621689252823
268 "0" "48-0002-00-213" "2018" 1.18214061247983 0.0681642305009537
269 "0" "48-0002-00-213" "2018" 1.186920987348 0.0702866954372947
123 "1" "48-0002-00-213" "2018" 1.24827785045117 0.118722350323129
124 "1" "48-0002-00-213" "2018" 1.25103288147341 0.114273576945214
125 "1" "48-0002-00-213" "2018" 1.25378545361761 0.110048977208448
126 "1" "48-0002-00-213" "2018" 1.25653500054331 0.10607241037905
127 "1" "48-0002-00-213" "2018" 1.25928095590996 0.102364406874532
128 "1" "48-0002-00-213" "2018" 1.26202283678428 0.098941514254222
129 "1" "48-0002-00-213" "2018" 1.26476049386185 0.0958158591683507
130 "1" "48-0002-00-213" "2018" 1.26749386124546 0.0929941002270749
131 "1" "48-0002-00-213" "2018" 1.27022287303789 0.0904768917188088
132 "1" "48-0002-00-213" "2018" 1.27294746334194 0.0882587979115834
133 "1" "48-0002-00-213" "2018" 1.27566766090706 0.0863286406314538
134 "1" "48-0002-00-213" "2018" 1.27838396787882 0.0846704709471785
135 "1" "48-0002-00-213" "2018" 1.28109745577855 0.0832649744208484
136 "1" "48-0002-00-213" "2018" 1.28380976976251 0.0820909364407328
137 "1" "48-0002-00-213" "2018" 1.28652313678886 0.0811265497384647
138 "1" "48-0002-00-213" "2018" 1.28924037737412 0.0803504060280828
139 "1" "48-0002-00-213" "2018" 1.29196491936116 0.0797420879147142
140 "1" "48-0002-00-213" "2018" 1.29470081100455 0.0792823574443446
141 "1" "48-0002-00-213" "2018" 1.29745272975742 0.0789530078546368
142 "1" "48-0002-00-213" "2018" 1.30022587924465 0.0787364321341182
143 "1" "48-0002-00-213" "2018" 1.3030256664949 0.0786150304006345
144 "1" "48-0002-00-213" "2018" 1.30585798030487 0.0785711381226801
145 "1" "48-0002-00-213" "2018" 1.30872924023907 0.0785869640336928
146 "1" "48-0002-00-213" "2018" 1.31164631519374 0.0786446379821069
147 "1" "48-0002-00-213" "2018" 1.31461641126249 0.078726456477114
148 "1" "48-0002-00-213" "2018" 1.31764692651081 0.0788153100541995
149 "1" "48-0002-00-213" "2018" 1.32074527158398 0.0788952449829973
150 "1" "48-0002-00-213" "2018" 1.32391865657297 0.07895209101305
151 "1" "48-0002-00-213" "2018" 1.32717384618449 0.0789740779426901
152 "1" "48-0002-00-213" "2018" 1.33051688693914 0.0789523658561162
153 "1" "48-0002-00-213" "2018" 1.33395281178382 0.0788814246677589
154 "1" "48-0002-00-213" "2018" 1.33748532907712 0.0787592154574301
155 "1" "48-0002-00-213" "2018" 1.34111650431734 0.078587146470286
156 "1" "48-0002-00-213" "2018" 1.34484644416213 0.0783697985594659
157 "1" "48-0002-00-213" "2018" 1.34867299317307 0.0781144366828873
158 "1" "48-0002-00-213" "2018" 1.35259145425429 0.0778303444713751
159 "1" "48-0002-00-213" "2018" 1.35659434389685 0.0775280364605179
160 "1" "48-0002-00-213" "2018" 1.36067171634879 0.0772182502357117
161 "1" "48-0002-00-213" "2018" 1.36481259015698 0.0769107058722645
162 "1" "48-0002-00-213" "2018" 1.3690033001383 0.0766140686674163
163 "1" "48-0002-00-213" "2018" 1.37322696965123 0.0763356702011867
164 "1" "48-0002-00-213" "2018" 1.37746358683859 0.0760812199812192
165 "1" "48-0002-00-213" "2018" 1.38169016624682 0.0758546986923057
166 "1" "48-0002-00-213" "2018" 1.38588099792675 0.0756584226758573
167 "1" "48-0002-00-213" "2018" 1.39000798332845 0.0754932476722666
168 "1" "48-0002-00-213" "2018" 1.39404105439382 0.0753588637177132
169 "1" "48-0002-00-213" "2018" 1.39794866931682 0.0752541249558838
170 "1" "48-0002-00-213" "2018" 1.4016983755831 0.0751773590669881
171 "1" "48-0002-00-213" "2018" 1.40525742821537 0.0751266104644271
172 "1" "48-0002-00-213" "2018" 1.40859344873852 0.0750997874044854
173 "1" "48-0002-00-213" "2018" 1.41167510832891 0.0750947028204038
174 "1" "48-0002-00-213" "2018" 1.41447281700939 0.075109018786044
175 "1" "48-0002-00-213" "2018" 1.41695939966677 0.0751401219326397
176 "1" "48-0002-00-213" "2018" 1.41911073915648 0.0751849693344676
177 "1" "48-0002-00-213" "2018" 1.42090636685989 0.0752399496634243
178 "1" "48-0002-00-213" "2018" 1.42232998179223 0.0753008021862749
179 "1" "48-0002-00-213" "2018" 1.42336988072303 0.075362627001093
180 "1" "48-0002-00-213" "2018" 1.42401928374477 0.0754200054102919
181 "1" "48-0002-00-213" "2018" 1.42427654226662 0.0754672319210772
182 "1" "48-0002-00-213" "2018" 1.4241452194571 0.0754986418082995
183 "1" "48-0002-00-213" "2018" 1.4236340366308 0.0755090030713712
184 "1" "48-0002-00-213" "2018" 1.42275668287355 0.0754939309810398
185 "1" "48-0002-00-213" "2018" 1.421531489217 0.0754502784158223
186 "1" "48-0002-00-213" "2018" 1.41998097278649 0.0753764561209719
187 "1" "48-0002-00-213" "2018" 1.41813126042789 0.0752726434279275
188 "1" "48-0002-00-213" "2018" 1.41601140523996 0.0751408608727359
189 "1" "48-0002-00-213" "2018" 1.41365261306977 0.074984890271331
190 "1" "48-0002-00-213" "2018" 1.41108739924698 0.0748100437177134
191 "1" "48-0002-00-213" "2018" 1.40834869852531 0.0746227991438199
192 "1" "48-0002-00-213" "2018" 1.40546895326656 0.0744303349081591
193 "1" "48-0002-00-213" "2018" 1.40247920626239 0.0742400076969694
194 "1" "48-0002-00-213" "2018" 1.39940822517893 0.0740588252155124
195 "1" "48-0002-00-213" "2018" 1.39628168539058 0.0738929663986329
196 "1" "48-0002-00-213" "2018" 1.39312143692685 0.0737473964812563
197 "1" "48-0002-00-213" "2018" 1.38994487940095 0.0736256124911706
198 "1" "48-0002-00-213" "2018" 1.38676446615663 0.0735295379367435
199 "1" "48-0002-00-213" "2018" 1.38358735552352 0.0734595660788036
200 "1" "48-0002-00-213" "2018" 1.38041522309515 0.0734147322581228
201 "1" "48-0002-00-213" "2018" 1.37724424444621 0.0733929803773469
202 "1" "48-0002-00-213" "2018" 1.3740652528108 0.0733914792465776
203 "1" "48-0002-00-213" "2018" 1.3708640710948 0.0734069423927602
204 "1" "48-0002-00-213" "2018" 1.36762201234274 0.0734359100627371
205 "1" "48-0002-00-213" "2018" 1.36431653758317 0.073474963253704
206 "1" "48-0002-00-213" "2018" 1.36092205499717 0.0735208545406872
207 "1" "48-0002-00-213" "2018" 1.3574108397481 0.0735705566615058
208 "1" "48-0002-00-213" "2018" 1.35375404972926 0.0736212446815632
209 "1" "48-0002-00-213" "2018" 1.34992280906343 0.073670238856914
210 "1" "48-0002-00-213" "2018" 1.34588932854637 0.0737149414206995
211 "1" "48-0002-00-213" "2018" 1.3416280304616 0.0737528006064788
212 "1" "48-0002-00-213" "2018" 1.33711664438122 0.0737813293514903
213 "1" "48-0002-00-213" "2018" 1.3323372407528 0.0737981952269174
214 "1" "48-0002-00-213" "2018" 1.3272771702734 0.0738013838911092
215 "1" "48-0002-00-213" "2018" 1.321929879256 0.0737894229088022
216 "1" "48-0002-00-213" "2018" 1.31629557435867 0.0737616384346428
217 "1" "48-0002-00-213" "2018" 1.3103817141006 0.0737184061603947
218 "1" "48-0002-00-213" "2018" 1.30420330943401 0.0736613517765356
219 "1" "48-0002-00-213" "2018" 1.29778302115217 0.0735934561166321
220 "1" "48-0002-00-213" "2018" 1.29114983949372 0.0735188545062721
221 "1" "48-0002-00-213" "2018" 1.28433513751549 0.0734422009968606
222 "1" "48-0002-00-213" "2018" 1.27737577100871 0.0733690489986853
223 "1" "48-0002-00-213" "2018" 1.27031456572144 0.0733057283500417
224 "1" "48-0002-00-213" "2018" 1.26319941369318 0.0732588896160776
225 "1" "48-0002-00-213" "2018" 1.25608220639987 0.0732349323560258
226 "1" "48-0002-00-213" "2018" 1.24901762950431 0.0732393771632963
227 "1" "48-0002-00-213" "2018" 1.24206184887073 0.0732762555832814
228 "1" "48-0002-00-213" "2018" 1.23527112153041 0.0733475965834043
229 "1" "48-0002-00-213" "2018" 1.22870036835282 0.073453081153226
230 "1" "48-0002-00-213" "2018" 1.22240174718367 0.0735899179277262
231 "1" "48-0002-00-213" "2018" 1.21642326608688 0.0737529649078217
232 "1" "48-0002-00-213" "2018" 1.21080747603328 0.0739350899017054
233 "1" "48-0002-00-213" "2018" 1.20559028090982 0.074127730776093
234 "1" "48-0002-00-213" "2018" 1.20079990010762 0.0743215912256119
235 "1" "48-0002-00-213" "2018" 1.19645601524887 0.0745073922681113
236 "1" "48-0002-00-213" "2018" 1.19256912792602 0.0746765956394865
237 "1" "48-0002-00-213" "2018" 1.18914014977725 0.0748220222091945
238 "1" "48-0002-00-213" "2018" 1.18616023996128 0.074938304501289
239 "1" "48-0002-00-213" "2018" 1.18361089829588 0.0750221346961226
240 "1" "48-0002-00-213" "2018" 1.18146431517967 0.07507229529718
241 "1" "48-0002-00-213" "2018" 1.17968397212789 0.0750894863441335
242 "1" "48-0002-00-213" "2018" 1.17822547952959 0.0750759881922334
243 "1" "48-0002-00-213" "2018" 1.17703763128344 0.0750352200831257
244 "1" "48-0002-00-213" "2018" 1.17606364949501 0.0749712696380312
245 "1" "48-0002-00-213" "2018" 1.1752425866075 0.074888474802094
246 "1" "48-0002-00-213" "2018" 1.17451084736265 0.0747911359817162
247 "1" "48-0002-00-213" "2018" 1.17380378899429 0.0746834215020119
248 "1" "48-0002-00-213" "2018" 1.17305735516319 0.0745695048825291
249 "1" "48-0002-00-213" "2018" 1.17220969743333 0.074453940177499
250 "1" "48-0002-00-213" "2018" 1.1712027376187 0.0743422454296116
251 "1" "48-0002-00-213" "2018" 1.16998362510878 0.0742416284768708
252 "1" "48-0002-00-213" "2018" 1.16850604528586 0.0741617582091304
253 "1" "48-0002-00-213" "2018" 1.16673133831673 0.0741154616478193
254 "1" "48-0002-00-213" "2018" 1.16462939183532 0.0741192161187312
255 "1" "48-0002-00-213" "2018" 1.16217927619907 0.074193309291618
256 "1" "48-0002-00-213" "2018" 1.159369596936 0.0743615610668181
257 "1" "48-0002-00-213" "2018" 1.15619854551007 0.0746505430723582
258 "1" "48-0002-00-213" "2018" 1.15267363640695 0.0750882950121142
259 "1" "48-0002-00-213" "2018" 1.14881112554972 0.0757026188765143
260 "1" "48-0002-00-213" "2018" 1.14463511195365 0.0765191212524375
261 "1" "48-0002-00-213" "2018" 1.14017633107385 0.0775592515368975
262 "1" "48-0002-00-213" "2018" 1.13547065424375 0.0788386260933446
263 "1" "48-0002-00-213" "2018" 1.1305570849497 0.0803658636752062
264 "1" "48-0002-00-213" "2018" 1.12547504668295 0.0821420325387372
265 "1" "48-0002-00-213" "2018" 1.1202628183595 0.0841612415304294
266 "1" "48-0002-00-213" "2018" 1.11495531382306 0.086412036076445
267 "1" "48-0002-00-213" "2018" 1.10958291608481 0.0888790064970351
268 "1" "48-0002-00-213" "2018" 1.10417307490069 0.0915436702074845
269 "1" "48-0002-00-213" "2018" 1.09874548177506 0.0943871665966401
123 "2" "48-0002-00-213" "2018" 1.47425252526282 0.0494924110284594
124 "2" "48-0002-00-213" "2018" 1.47824289342803 0.0482996997821169
125 "2" "48-0002-00-213" "2018" 1.48219867196045 0.0472776453806165
126 "2" "48-0002-00-213" "2018" 1.48610781566773 0.0464274453477929
127 "2" "48-0002-00-213" "2018" 1.4899582793575 0.0457439723939915
128 "2" "48-0002-00-213" "2018" 1.49373775980903 0.0452159848830204
129 "2" "48-0002-00-213" "2018" 1.4974329216882 0.0448269113924872
130 "2" "48-0002-00-213" "2018" 1.50103017163253 0.0445557499005581
131 "2" "48-0002-00-213" "2018" 1.50451591627952 0.0443783265405794
132 "2" "48-0002-00-213" "2018" 1.50787656226671 0.0442687846846236
133 "2" "48-0002-00-213" "2018" 1.51109851472308 0.0442013692743513
134 "2" "48-0002-00-213" "2018" 1.51416821893845 0.0441529529004681
135 "2" "48-0002-00-213" "2018" 1.51707239723442 0.0441048681654524
136 "2" "48-0002-00-213" "2018" 1.51979833427204 0.0440439636719688
137 "2" "48-0002-00-213" "2018" 1.5223341606722 0.0439629990649363
138 "2" "48-0002-00-213" "2018" 1.52466913241009 0.0438604174524426
139 "2" "48-0002-00-213" "2018" 1.52679390157983 0.0437395770648062
140 "2" "48-0002-00-213" "2018" 1.5287007725098 0.0436075545881442
141 "2" "48-0002-00-213" "2018" 1.53038393591747 0.0434736578703003
142 "2" "48-0002-00-213" "2018" 1.53183929565074 0.0433476896687833
143 "2" "48-0002-00-213" "2018" 1.53306350208314 0.043238162045973
144 "2" "48-0002-00-213" "2018" 1.53405520126409 0.0431515997340543
145 "2" "48-0002-00-213" "2018" 1.53481547336926 0.0430917944041805
146 "2" "48-0002-00-213" "2018" 1.53534783000189 0.0430593366511168
147 "2" "48-0002-00-213" "2018" 1.53565814132038 0.0430516148907445
148 "2" "48-0002-00-213" "2018" 1.53575448858838 0.0430632554158951
149 "2" "48-0002-00-213" "2018" 1.53564693996198 0.0430869150781585
150 "2" "48-0002-00-213" "2018" 1.53534724983253 0.0431142935618508
151 "2" "48-0002-00-213" "2018" 1.53486848474244 0.0431372130649692
152 "2" "48-0002-00-213" "2018" 1.53422458168641 0.0431486192373812
153 "2" "48-0002-00-213" "2018" 1.53342984739266 0.0431433826287104
154 "2" "48-0002-00-213" "2018" 1.5324984098393 0.0431188165199494
155 "2" "48-0002-00-213" "2018" 1.53144363568722 0.0430748674966247
156 "2" "48-0002-00-213" "2018" 1.53027752939864 0.0430139745360889
157 "2" "48-0002-00-213" "2018" 1.52901013146131 0.0429406282020503
158 "2" "48-0002-00-213" "2018" 1.52764893426805 0.0428606925644685
159 "2" "48-0002-00-213" "2018" 1.52619833473928 0.0427805774931948
160 "2" "48-0002-00-213" "2018" 1.52465981267489 0.0427062190803564
161 "2" "48-0002-00-213" "2018" 1.52303352310564 0.0426419123680577
162 "2" "48-0002-00-213" "2018" 1.52131595992127 0.0425903164459615
163 "2" "48-0002-00-213" "2018" 1.51949906702386 0.0425523409056212
164 "2" "48-0002-00-213" "2018" 1.51757014097641 0.0425271197019785
165 "2" "48-0002-00-213" "2018" 1.51551186587718 0.0425122276235513
166 "2" "48-0002-00-213" "2018" 1.51330248741835 0.042504099565857
167 "2" "48-0002-00-213" "2018" 1.51091612894408 0.0424985845076361
168 "2" "48-0002-00-213" "2018" 1.50832324792929 0.0424915499971733
169 "2" "48-0002-00-213" "2018" 1.50549122679082 0.0424794506123801
170 "2" "48-0002-00-213" "2018" 1.50238508745825 0.0424597840362584
171 "2" "48-0002-00-213" "2018" 1.4989683148176 0.0424313780332643
172 "2" "48-0002-00-213" "2018" 1.49520377014332 0.0423944770026295
173 "2" "48-0002-00-213" "2018" 1.49105467208931 0.042350624395906
174 "2" "48-0002-00-213" "2018" 1.48648561984744 0.0423023641101363
175 "2" "48-0002-00-213" "2018" 1.48146363081392 0.0422528074131111
176 "2" "48-0002-00-213" "2018" 1.47595916362421 0.0422051296163828
177 "2" "48-0002-00-213" "2018" 1.46994709679479 0.0421620703187401
178 "2" "48-0002-00-213" "2018" 1.46340763349172 0.0421255107855447
179 "2" "48-0002-00-213" "2018" 1.45632710414643 0.0420961911629144
180 "2" "48-0002-00-213" "2018" 1.44869864074737 0.0420736096992956
181 "2" "48-0002-00-213" "2018" 1.44052269961018 0.0420561188573504
182 "2" "48-0002-00-213" "2018" 1.43180741319842 0.0420412036016852
183 "2" "48-0002-00-213" "2018" 1.42256875603493 0.0420259002601243
184 "2" "48-0002-00-213" "2018" 1.41283051478826 0.042007294516685
185 "2" "48-0002-00-213" "2018" 1.40262405809701 0.0419830269831628
186 "2" "48-0002-00-213" "2018" 1.39198790744769 0.0419517350775231
187 "2" "48-0002-00-213" "2018" 1.38096711627686 0.0419133695591234
188 "2" "48-0002-00-213" "2018" 1.36961247024702 0.041869340951178
189 "2" "48-0002-00-213" "2018" 1.35797952716845 0.041822472794783
190 "2" "48-0002-00-213" "2018" 1.34612752012925 0.0417767628555617
191 "2" "48-0002-00-213" "2018" 1.33411815188871 0.0417369777576784
192 "2" "48-0002-00-213" "2018" 1.32201431233275 0.0417081286492574
193 "2" "48-0002-00-213" "2018" 1.30987875365668 0.0416948927251362
194 "2" "48-0002-00-213" "2018" 1.29777275982279 0.0417010549190066
195 "2" "48-0002-00-213" "2018" 1.28575484766399 0.0417290434222139
196 "2" "48-0002-00-213" "2018" 1.27387953672301 0.0417796207910757
197 "2" "48-0002-00-213" "2018" 1.2621962235203 0.0418517702916095
198 "2" "48-0002-00-213" "2018" 1.25074819345359 0.0419427882165207
199 "2" "48-0002-00-213" "2018" 1.23957180000768 0.0420485624222509
200 "2" "48-0002-00-213" "2018" 1.22869583648227 0.0421639909872045
201 "2" "48-0002-00-213" "2018" 1.21814112015134 0.0422834773326179
202 "2" "48-0002-00-213" "2018" 1.20792030279714 0.0424014318254801
203 "2" "48-0002-00-213" "2018" 1.19803791508648 0.0425127147510835
204 "2" "48-0002-00-213" "2018" 1.18849064546716 0.0426129695469534
205 "2" "48-0002-00-213" "2018" 1.17926784735962 0.0426988151727396
206 "2" "48-0002-00-213" "2018" 1.17035226161205 0.0427678890564679
207 "2" "48-0002-00-213" "2018" 1.16172093468593 0.0428187541182335
208 "2" "48-0002-00-213" "2018" 1.15334630704412 0.0428507023456714
209 "2" "48-0002-00-213" "2018" 1.14519744091783 0.0428635012060242
210 "2" "48-0002-00-213" "2018" 1.13724135220068 0.0428571362548203
211 "2" "48-0002-00-213" "2018" 1.12944440780743 0.042831602680781
212 "2" "48-0002-00-213" "2018" 1.12177374755882 0.0427867900762756
213 "2" "48-0002-00-213" "2018" 1.11419868859925 0.0427224893347458
214 "2" "48-0002-00-213" "2018" 1.10669207057018 0.0426385302024282
215 "2" "48-0002-00-213" "2018" 1.0992315012626 0.0425350354311522
216 "2" "48-0002-00-213" "2018" 1.09180046523092 0.0424127558356265
217 "2" "48-0002-00-213" "2018" 1.08438926180515 0.0422734328171677
218 "2" "48-0002-00-213" "2018" 1.07699574398947 0.0421201234424668
219 "2" "48-0002-00-213" "2018" 1.06962583575135 0.04195741957018
220 "2" "48-0002-00-213" "2018" 1.06229240758235 0.041791314171575
221 "2" "48-0002-00-213" "2018" 1.05501109742436 0.0416285626839187
222 "2" "48-0002-00-213" "2018" 1.04780431008703 0.0414770971191237
223 "2" "48-0002-00-213" "2018" 1.04070216118854 0.0413458485536415
224 "2" "48-0002-00-213" "2018" 1.03374177786081 0.0412441372256546
225 "2" "48-0002-00-213" "2018" 1.02696637601824 0.0411808682111244
226 "2" "48-0002-00-213" "2018" 1.02042413685935 0.0411636210014567
227 "2" "48-0002-00-213" "2018" 1.01416691190251 0.0411977516498167
228 "2" "48-0002-00-213" "2018" 1.00824879161047 0.0412856395294269
229 "2" "48-0002-00-213" "2018" 1.00272457736298 0.0414262006070006
230 "2" "48-0002-00-213" "2018" 0.997648200048024 0.0416147542006994
231 "2" "48-0002-00-213" "2018" 0.99307113075188 0.041843276359213
232 "2" "48-0002-00-213" "2018" 0.989040829863488 0.0421010122312597
233 "2" "48-0002-00-213" "2018" 0.985599280339195 0.042375366081475
234 "2" "48-0002-00-213" "2018" 0.982781648908527 0.0426529519536748
235 "2" "48-0002-00-213" "2018" 0.980615115692813 0.0429206750649065
236 "2" "48-0002-00-213" "2018" 0.979117908147737 0.0431667219683936
237 "2" "48-0002-00-213" "2018" 0.978298569558242 0.0433813603261666
238 "2" "48-0002-00-213" "2018" 0.978155485673782 0.0435574798206787
239 "2" "48-0002-00-213" "2018" 0.978676685666977 0.0436908388062809
240 "2" "48-0002-00-213" "2018" 0.9798399256468 0.0437800135799317
241 "2" "48-0002-00-213" "2018" 0.98161305469257 0.0438260773406899
242 "2" "48-0002-00-213" "2018" 0.983954655042067 0.0438320634868193
243 "2" "48-0002-00-213" "2018" 0.98681493991317 0.0438022919904669
244 "2" "48-0002-00-213" "2018" 0.990136884706103 0.0437416562700748
245 "2" "48-0002-00-213" "2018" 0.993857560252929 0.0436549782793835
246 "2" "48-0002-00-213" "2018" 0.997909630563127 0.0435465381583489
247 "2" "48-0002-00-213" "2018" 1.00222297234393 0.0434198693725739
248 "2" "48-0002-00-213" "2018" 1.00672636960459 0.0432778806003406
249 "2" "48-0002-00-213" "2018" 1.01134923400137 0.0431233243058767
250 "2" "48-0002-00-213" "2018" 1.01602330032056 0.0429595839213367
251 "2" "48-0002-00-213" "2018" 1.02068424666294 0.0427917027341908
252 "2" "48-0002-00-213" "2018" 1.02527319047294 0.0426275330230696
253 "2" "48-0002-00-213" "2018" 1.02973801449241 0.0424788469760156
254 "2" "48-0002-00-213" "2018" 1.03403448091265 0.0423622234966087
255 "2" "48-0002-00-213" "2018" 1.03812709730809 0.0422995102796952
256 "2" "48-0002-00-213" "2018" 1.0419897041818 0.0423176659523069
257 "2" "48-0002-00-213" "2018" 1.04560576092671 0.0424478263160624
258 "2" "48-0002-00-213" "2018" 1.0489683144677 0.0427235289775373
259 "2" "48-0002-00-213" "2018" 1.05207964254007 0.0431781818607514
260 "2" "48-0002-00-213" "2018" 1.05495057120625 0.0438420584051858
261 "2" "48-0002-00-213" "2018" 1.05759947353322 0.0447392923554317
262 "2" "48-0002-00-213" "2018" 1.06005096306821 0.0458854452403207
263 "2" "48-0002-00-213" "2018" 1.06233382933947 0.0472861088759402
264 "2" "48-0002-00-213" "2018" 1.06447776725139 0.048936743067523
265 "2" "48-0002-00-213" "2018" 1.06651270535915 0.0508241618390772
266 "2" "48-0002-00-213" "2018" 1.06846698290357 0.0529290543069905
267 "2" "48-0002-00-213" "2018" 1.07036598697805 0.0552285818787801
268 "2" "48-0002-00-213" "2018" 1.07223285923094 0.0576978228495239
269 "2" "48-0002-00-213" "2018" 1.07408445176609 0.0603131580525704
