# Supplementary material for: Simultaneous invasion decouples zebra mussels and water clarity
Source: Commun Biol. 2022 Dec 22;5:1405. doi: 10.1038/s42003-022-04355-z (PMC9780222; doi:10.1038/s42003-022-04355-z)
Supplement: Supplementary file 4 — Supplementary Data [file 42003_2022_4355_MOESM4_ESM.zip › nd2.txt]

"DOY" "AIS" "stationId" "fyear" "fit" "se.fit" "dist_shore" "dist_ZM" "depth"
200 "2" "48-0002-00-211" "2018" 2.85272074345684 1.04989796973994 1622.470394 1439.313013 -9.384182433528
200 "2" "48-0002-00-213" "2018" 3.17852659699131 1.02945077091072 2674.301502 2438.884073 -9.198315289896
200 "2" "48-0002-00-217" "2018" 2.71995665952771 1.05851660091691 1039.854135 2406.029131 -8.549335135992
200 "2" "48-0002-00-218" "2018" 2.84928969984298 1.07239736014236 1335.785896 4270.007718 -5.861486989728
200 "2" "48-0002-00-206" "2018" 2.73592984423687 1.04675613996957 2829.725071 1055.18066 -10.485851815656
200 "2" "48-0002-00-216" "2018" 2.91553211749458 1.08335251422098 1972.552912 2147.199102 -7.599243126096
200 "2" "48-0002-00-209" "2018" 3.126960591787 1.04030090241777 1875.754449 2373.284473 -10.857341930688
200 "2" "WQ.11" "2018" 2.67583233416519 1.03190482621914 2874.077228 5439.141504 -8.215620366288
200 "2" "WQ.12" "2018" 2.64587095713334 1.03183606111999 3051.371857 3469.986881 -9.334290827952
200 "2" "WQ.13" "2018" 2.63023416174835 1.03180009444691 7319.861902 7768.894599 -11.58343970328
200 "2" "WQ.14" "2018" 2.72270455263391 1.032024609727 3449.124182 2722.505079 -10.214447684856
200 "2" "WQ.15" "2018" 2.82490379298148 1.03233486566135 6234.701779 1065.601396 -8.968025625
200 "2" "WQ.16" "2018" 2.83468093999483 1.03228652844039 1861.704275 1934.086911 -9.496343121576
200 "2" "WQ.17" "2018" 2.71670333006871 1.03206062549053 3585.07707 2571.616246 -10.596044391816
200 "2" "WQ.18" "2018" 2.69862849430736 1.03197542611539 3655.123677 3466.916618 -9.477879410472
200 "2" "48-0002-00-220" "2018" 2.4947762349386 1.08758839868869 2796.611804 2745.213139 -7.53654579048
200 "2" "48-0002-00-221" "2018" 2.3770589674684 1.08682919720726 109.5877215 2669.446017 -3.656929400376
200 "2" "48-0002-00-219" "2018" 2.77050379165921 1.03147329702947 357.5841881 2397.451282 -2.8494502006056
200 "2" "WQ.10" "2018" 2.87986688775704 1.03416297467515 3590.689218 1233.796748 -10.917566161776
200 "2" "48-0002-00-223" "2018" 2.86723934667111 1.03350091936309 351.1519969 305.7416245 -6.733427953488
200 "2" "48-0002-00-109" "2018" 3.7814461961763 1.05687800098045 2348.459893 2654.69386 -10.059772008432
