# Supplementary material for: Simultaneous invasion decouples zebra mussels and water clarity
Source: Commun Biol. 2022 Dec 22;5:1405. doi: 10.1038/s42003-022-04355-z (PMC9780222; doi:10.1038/s42003-022-04355-z)
Supplement: Supplementary file 4 — Supplementary Data [file 42003_2022_4355_MOESM4_ESM.zip › secchi.txt]

"sampleDate" "d_secchi" "year"
"2006-06-10" 3.96 2006
"2006-06-11" 3.2 2006
"2006-06-15" 3.81 2006
"2006-06-17" 3.51 2006
"2006-06-24" 3.35 2006
"2006-06-26" 3.81 2006
"2006-06-28" 3.81 2006
"2006-07-07" 4.27 2006
"2006-07-16" 3.35 2006
"2006-07-17" 3.39852 2006
"2006-07-22" 3.2 2006
"2006-08-15" 3.3528 2006
"2006-09-03" 2.74 2006
"2006-09-20" 2.286 2006
"2007-05-16" 2.667 2007
"2007-05-26" 3.2 2007
"2007-06-09" 2.44 2007
"2007-06-16" 2.59 2007
"2007-06-23" 3.81 2007
"2007-06-24" 2.745 2007
"2007-07-04" 3.12 2007
"2007-07-07" 3.96 2007
"2007-07-17" 3.43 2007
"2007-07-23" 3.2004 2007
"2007-07-27" 3.505 2007
"2007-07-28" 3.51 2007
"2007-08-10" 2.67 2007
"2007-08-15" 2.286 2007
"2007-08-24" 2.9 2007
"2007-08-31" 2.9 2007
"2007-09-03" 1.6 2007
"2007-09-12" 3.2004 2007
"2007-09-22" 3.51 2007
"2008-05-14" 3.5052 2008
"2008-05-24" 3.2 2008
"2008-05-26" 3.51 2008
"2008-06-18" 3.6576 2008
"2008-06-20" 4.42 2008
"2008-06-29" 4.27 2008
"2008-06-30" 4.27 2008
"2008-07-06" 4.27 2008
"2008-07-15" 3.6576 2008
"2008-07-18" 4.11 2008
"2008-07-26" 3.66 2008
"2008-07-27" 4.42 2008
"2008-07-28" 4.57 2008
"2008-07-31" 4.27 2008
"2008-08-02" 3.51 2008
"2008-08-09" 4.27 2008
"2008-08-13" 3.6576 2008
"2008-08-16" 3.51 2008
"2008-08-23" 3.35 2008
"2008-08-24" 2.9 2008
"2008-08-30" 3.51 2008
"2008-09-10" 2.667 2008
"2008-09-13" 2.74 2008
"2009-05-26" 3.6576 2009
"2009-06-06" 3.35 2009
"2009-06-14" 3.51 2009
"2009-06-17" 3.81 2009
"2009-06-26" 4.11 2009
"2009-07-03" 3.43 2009
"2009-07-04" 3.2 2009
"2009-07-09" 4.57 2009
"2009-07-12" 2.59 2009
"2009-07-13" 2.5908 2009
"2009-07-18" 2.74 2009
"2009-07-26" 2.44 2009
"2009-07-27" 2.74 2009
"2009-08-05" 2.13 2009
"2009-08-08" 4.42 2009
"2009-08-09" 2.29 2009
"2009-08-10" 2.44 2009
"2009-08-11" 2.51 2009
"2009-08-16" 4.27 2009
"2009-08-18" 1.9812 2009
"2009-08-26" 1.98 2009
"2009-09-01" 3.05 2009
"2009-09-03" 2.06 2009
"2009-09-06" 2.74 2009
"2009-09-13" 2.74 2009
"2009-09-14" 2.286 2009
"2010-05-12" 2.8956 2010
"2010-05-15" 2.4 2010
"2010-05-17" 4.3 2010
"2010-05-22" 4.7 2010
"2010-05-27" 5.1816 2010
"2010-05-29" 5.2 2010
"2010-05-30" 4.9 2010
"2010-05-31" 4.6 2010
"2010-06-14" 3.5052 2010
"2010-06-26" 3.4 2010
"2010-06-27" 3.4 2010
"2010-06-29" 3.048 2010
"2010-07-04" 2.6 2010
"2010-07-05" 3.2 2010
"2010-07-07" 3.7 2010
"2010-07-09" 2.4 2010
"2010-07-10" 2.6 2010
"2010-07-12" 2.7432 2010
"2010-07-17" 2.6 2010
"2010-07-19" 2.7 2010
"2010-07-25" 2.9 2010
"2010-07-29" 2.4 2010
"2010-07-31" 3 2010
"2010-08-01" 2.4 2010
"2010-08-04" 2.4 2010
"2010-08-06" 2.65 2010
"2010-08-08" 2.7 2010
"2010-08-10" 3.4 2010
"2010-08-16" 1.8288 2010
"2010-08-17" 1.8 2010
"2010-08-18" 2 2010
"2010-08-20" 2.1 2010
"2010-08-21" 2.4 2010
"2010-09-01" 2.1 2010
"2010-09-12" 2.1 2010
"2010-09-14" 1.8288 2010
"2010-09-16" 1.8 2010
"2010-09-22" 2.6 2010
"2011-05-17" 3.048 2011
"2011-05-28" 2.4 2011
"2011-06-13" 3.6576 2011
"2011-06-25" 4.4 2011
"2011-07-01" 4.6 2011
"2011-07-02" 4.3 2011
"2011-07-03" 4.4 2011
"2011-07-07" 4.4 2011
"2011-07-10" 4.1 2011
"2011-07-16" 4 2011
"2011-07-24" 3.7 2011
"2011-07-30" 3.5 2011
"2011-07-31" 3.5 2011
"2011-08-03" 3.5 2011
"2011-08-13" 2.85 2011
"2011-08-15" 2.8956 2011
"2011-08-19" 2.4 2011
"2011-08-21" 2.7 2011
"2011-08-23" 2.6 2011
"2011-09-13" 2.8956 2011
"2011-09-24" 4 2011
"2012-05-02" 3.9624 2012
"2012-05-14" 5.4864 2012
"2012-05-26" 4.1 2012
"2012-05-27" 3.7 2012
"2012-05-30" 2.5908 2012
"2012-06-12" 4 2012
"2012-06-16" 3.7 2012
"2012-06-21" 3.048 2012
"2012-06-23" 2.1 2012
"2012-06-24" 1.8 2012
"2012-06-29" 3.5 2012
"2012-06-30" 4.3 2012
"2012-07-03" 4.1148 2012
"2012-07-07" 3 2012
"2012-07-09" 2.7 2012
"2012-07-19" 3.2004 2012
"2012-07-23" 3.7 2012
"2012-07-24" 3.8 2012
"2012-07-26" 3 2012
"2012-08-07" 2.7 2012
"2012-08-13" 2.5908 2012
"2012-08-21" 2.7 2012
"2012-08-23" 2.3 2012
"2012-08-31" 3 2012
"2012-09-11" 2.8956 2012
"2012-09-16" 3 2012
"2013-05-25" 5.5 2013
"2013-05-28" 4.7244 2013
"2013-06-01" 5.8 2013
"2013-06-02" 6 2013
"2013-06-10" 6.7 2013
"2013-06-15" 7 2013
"2013-06-17" 6.4008 2013
"2013-06-24" 5.05 2013
"2013-07-02" 5.4864 2013
"2013-07-07" 4.45 2013
"2013-07-15" 4.1148 2013
"2013-07-23" 5 2013
"2013-07-29" 3.4 2013
"2013-08-03" 4.6 2013
"2013-08-04" 4.4 2013
"2013-08-11" 3.7 2013
"2013-08-13" 3.3528 2013
"2013-08-15" 2.9 2013
"2013-08-19" 2.4 2013
"2013-08-22" 3 2013
"2013-08-30" 3.2 2013
"2013-08-31" 3.7 2013
"2013-09-24" 3.5814 2013
"2014-05-14" 3.6576 2014
"2014-05-25" 5.5 2014
"2014-05-26" 6.4 2014
"2014-05-29" 4.6 2014
"2014-05-30" 4.2672 2014
"2014-06-04" 4.7 2014
"2014-06-11" 4.4 2014
"2014-06-17" 3.5052 2014
"2014-06-20" 4 2014
"2014-06-21" 3.2 2014
"2014-06-27" 5.2 2014
"2014-07-03" 2.8956 2014
"2014-07-05" 3.95 2014
"2014-07-12" 2.4 2014
"2014-07-14" 3 2014
"2014-07-16" 2.5908 2014
"2014-07-21" 2.7 2014
"2014-07-23" 2.3 2014
"2014-07-28" 2.5 2014
"2014-08-01" 2.4 2014
"2014-08-02" 2.1 2014
"2014-08-05" 2.1 2014
"2014-08-08" 2.6 2014
"2014-08-12" 2.4384 2014
"2014-08-13" 1.95 2014
"2014-08-19" 1.8 2014
"2014-08-22" 1.8 2014
"2014-08-25" 1.8 2014
"2014-08-28" 1.8 2014
"2014-09-01" 2.6 2014
"2014-09-04" 1.8 2014
"2014-09-10" 2 2014
"2014-09-13" 2.35 2014
"2014-09-14" 1.9812 2014
"2015-05-01" 3.048 2015
"2015-05-20" 3.3528 2015
"2015-05-23" 6.1 2015
"2015-05-27" 4.8 2015
"2015-05-30" 4.5 2015
"2015-05-31" 3.8 2015
"2015-06-04" 2.8956 2015
"2015-06-06" 4.9 2015
"2015-06-12" 4.2 2015
"2015-06-15" 4.572 2015
"2015-06-18" 4.3 2015
"2015-06-20" 3.5 2015
"2015-06-22" 4.3 2015
"2015-06-23" 4.2 2015
"2015-06-25" 3.75 2015
"2015-06-26" 3.5 2015
"2015-06-28" 3.2 2015
"2015-06-30" 4.1148 2015
"2015-07-03" 4.3 2015
"2015-07-04" 3 2015
"2015-07-05" 3.7 2015
"2015-07-10" 4.3 2015
"2015-07-11" 4.3 2015
"2015-07-14" 3.8 2015
"2015-07-15" 3.5052 2015
"2015-07-24" 3.6 2015
"2015-07-25" 2.5 2015
"2015-07-31" 2.4 2015
"2015-08-02" 2.6 2015
"2015-08-03" 2.4 2015
"2015-08-05" 4.3 2015
"2015-08-11" 1.8 2015
"2015-08-12" 1.8288 2015
"2015-08-15" 1.5 2015
"2015-08-19" 4.2 2015
"2015-08-29" 3.9 2015
"2015-09-05" 3.95 2015
"2015-09-12" 4.3 2015
"2015-09-14" 3.048 2015
"2015-09-22" 2.6 2015
"2015-09-26" 4.6 2015
"2016-05-06" 5 2016
"2016-05-16" 3.9624 2016
"2016-05-21" 7 2016
"2016-05-24" 3.5 2016
"2016-06-02" 3.9624 2016
"2016-06-03" 2.6 2016
"2016-06-10" 5.8 2016
"2016-06-13" 4.2672 2016
"2016-06-23" 2.9 2016
"2016-06-28" 3.048 2016
"2016-07-04" 1.5 2016
"2016-07-06" 4 2016
"2016-07-09" 3.7 2016
"2016-07-10" 3.2 2016
"2016-07-15" 2.9 2016
"2016-07-17" 2.1 2016
"2016-07-18" 2.5908 2016
"2016-07-21" 2.7 2016
"2016-07-25" 3 2016
"2016-08-03" 2.9 2016
"2016-08-07" 2.7 2016
"2016-08-12" 2.5 2016
"2016-08-14" 2.4 2016
"2016-08-15" 2.1336 2016
"2016-08-22" 2.2 2016
"2016-08-29" 2.3 2016
"2016-09-08" 2.3 2016
"2016-09-12" 1.8288 2016
"2017-05-03" 2.7432 2017
"2017-05-15" 3.3528 2017
"2017-06-01" 3.048 2017
"2017-06-07" 6.2 2017
"2017-06-12" 4.65 2017
"2017-06-14" 2.7432 2017
"2017-06-21" 5.6 2017
"2017-06-24" 4.9 2017
"2017-06-26" 4.9 2017
"2017-07-02" 5.25 2017
"2017-07-03" 4.2672 2017
"2017-07-09" 5.2 2017
"2017-07-12" 3.3528 2017
"2017-07-20" 4.3 2017
"2017-07-29" 3.8 2017
"2017-08-01" 1.5 2017
"2017-08-08" 3 2017
"2017-08-11" 2.35 2017
"2017-08-12" 2.6 2017
"2017-08-13" 2.4 2017
"2017-08-15" 2.4384 2017
"2017-08-19" 3 2017
"2017-08-26" 2.4 2017
"2017-08-29" 2.4 2017
"2017-09-03" 2.3 2017
"2017-09-12" 2.7 2017
"2017-09-13" 2.1336 2017
"2017-09-22" 2.4 2017
"2017-09-24" 2.9 2017
"2018-05-13" 4.7 2018
"2018-05-15" 3.5052 2018
"2018-05-25" 5.5 2018
"2018-06-04" 3.7338 2018
"2018-06-07" 6.2 2018
"2018-06-09" 5.6 2018
"2018-06-19" 3.2004 2018
"2018-06-21" 4.6 2018
"2018-07-02" 3.3528 2018
"2018-07-06" 2.7 2018
"2018-07-17" 2.3692 2018
"2018-07-22" 2.9 2018
"2018-07-30" 2.3 2018
"2018-08-08" 2.4 2018
"2018-08-10" 2.9 2018
"2018-08-11" 3 2018
"2018-08-21" 1.9812 2018
"2018-08-22" 2 2018
"2018-08-24" 2.6 2018
"2018-08-25" 2.7 2018
"2018-09-03" 2.7 2018
"2018-09-06" 2.3 2018
"2018-09-10" 2.286 2018
"2018-09-26" 2.3 2018
