# Supplementary material for: Simultaneous invasion decouples zebra mussels and water clarity
Source: Commun Biol. 2022 Dec 22;5:1405. doi: 10.1038/s42003-022-04355-z (PMC9780222; doi:10.1038/s42003-022-04355-z)
Supplement: Supplementary file 4 — Supplementary Data [file 42003_2022_4355_MOESM4_ESM.zip › site.txt]

"stationId" "dist_shore" "dist_ZM" "depth"
"48-0002-00-109" 2348.459893 2654.69386 -33.00450134
"48-0002-00-206" 2829.725071 1055.18066 -34.40240097
"48-0002-00-209" 1875.754449 2373.284473 -35.62120056
"48-0002-00-211" 1622.470394 1439.313013 -30.78800011
"48-0002-00-213" 2674.301502 2438.884073 -30.17819977
"48-0002-00-216" 1972.552912 2147.199102 -24.93190002
"48-0002-00-217" 1039.854135 2406.029131 -28.04899979
"48-0002-00-218" 1335.785896 4270.007718 -19.23060036
"48-0002-00-219" 357.5841881 2397.451282 -9.348589897
"48-0002-00-220" 2796.611804 2745.213139 -24.7262001
"48-0002-00-221" 109.5877215 2669.446017 -11.99779987
"48-0002-00-223" 351.1519969 305.7416245 -22.09129906
"WQ.10" 3590.689218 1233.796748 -35.81878662
"WQ.11" 2874.077228 5439.141504 -26.95413506
"WQ.12" 3051.371857 3469.986881 -30.62431374
"WQ.13" 7319.861902 7768.894599 -38.0034111
"WQ.14" 3449.124182 2722.505079 -33.51196747
"WQ.15" 6234.701779 1065.601396 -29.42265625
"WQ.16" 1861.704275 1934.086911 -31.15598137
"WQ.17" 3585.07707 2571.616246 -34.76392517
"WQ.18" 3655.123677 3466.916618 -31.09540489
"WQ.19" 369.3781639 234.1883186 -15.83796978
