# Supplementary material for: Simultaneous invasion decouples zebra mussels and water clarity
Source: Commun Biol. 2022 Dec 22;5:1405. doi: 10.1038/s42003-022-04355-z (PMC9780222; doi:10.1038/s42003-022-04355-z)
Supplement: Supplementary file 4 — Supplementary Data [file 42003_2022_4355_MOESM4_ESM.zip › size_yr.txt]

"year" "year_L" "year_W" "year_se"
2006 557.240019379845 2.74854554263566 6.95099415241764
2007 620.884831862628 3.49840877653232 5.17987449242552
2008 666.23452173913 4.02807173913043 7.55820084360301
2009 792.848465888581 4.98199302129708 4.35898160161806
2010 653.933472626753 3.51434964940669 3.76243625547054
2011 709.69949096481 3.72084360139491 2.90673884838513
2012 733.798440996754 3.99949150276876 3.12143243712636
2013 825.670275223632 4.94148616600791 4.85077502834216
2014 703.426218697614 3.46261947130883 3.64074642903002
2015 681.99943591718 3.56663364134155 3.1169821992723
2016 797.099039995093 4.72055269292111 3.89645034099594
2017 687.881795938638 3.79908564176139 3.54410215082228
2018 795.450710685728 4.36801259995154 4.78069835436426
