# Supplementary material for: Simultaneous invasion decouples zebra mussels and water clarity
Source: Commun Biol. 2022 Dec 22;5:1405. doi: 10.1038/s42003-022-04355-z (PMC9780222; doi:10.1038/s42003-022-04355-z)
Supplement: Supplementary file 4 — Supplementary Data [file 42003_2022_4355_MOESM4_ESM.zip › size_yr2.txt]

"visit_date" "year" "length_microns" "group"
"6/15/2006" 2006 785.4 "Calanoida"
"6/15/2006" 2006 717.8 "Calanoida"
"6/15/2006" 2006 908.8 "Calanoida"
"6/15/2006" 2006 949.7 "Calanoida"
"6/15/2006" 2006 949.8 "Calanoida"
"6/15/2006" 2006 989.3 "Calanoida"
"6/15/2006" 2006 764.5 "Calanoida"
"6/15/2006" 2006 740 "Calanoida"
"6/15/2006" 2006 738.7 "Calanoida"
"6/15/2006" 2006 884.6 "Calanoida"
"6/15/2006" 2006 1042.6 "Calanoida"
"6/15/2006" 2006 1196.4 "Calanoida"
"6/15/2006" 2006 672.8 "Calanoida"
"6/15/2006" 2006 1016.9 "Calanoida"
"6/15/2006" 2006 998 "Calanoida"
"6/15/2006" 2006 1200.1 "Calanoida"
"6/15/2006" 2006 1162.1 "Calanoida"
"6/15/2006" 2006 1054.9 "Calanoida"
"6/15/2006" 2006 804 "Calanoida"
"6/15/2006" 2006 771.2 "Calanoida"
"6/15/2006" 2006 702.8 "Calanoida"
"6/15/2006" 2006 552.2 "Calanoida"
"6/15/2006" 2006 1129.8 "Calanoida"
"6/15/2006" 2006 994.2 "Calanoida"
"6/15/2006" 2006 653.4 "Calanoida"
"6/15/2006" 2006 634.9 "Calanoida"
"6/15/2006" 2006 469.6 "Calanoida"
"6/15/2006" 2006 783.4 "Calanoida"
"6/15/2006" 2006 734.7 "Calanoida"
"6/15/2006" 2006 688.7 "Calanoida"
"6/15/2006" 2006 770.5 "Calanoida"
"6/15/2006" 2006 757.5 "Calanoida"
"6/15/2006" 2006 711.3 "Calanoida"
"6/15/2006" 2006 928.5 "Calanoida"
"6/15/2006" 2006 1361 "Calanoida"
"6/15/2006" 2006 918.8 "Cyclopoida"
"6/15/2006" 2006 790.3 "Cyclopoida"
"6/15/2006" 2006 706.8 "Cyclopoida"
"6/15/2006" 2006 549.6 "Cyclopoida"
"6/15/2006" 2006 572.6 "Cyclopoida"
"6/15/2006" 2006 658.9 "Cyclopoida"
"6/15/2006" 2006 693.5 "Cyclopoida"
"6/15/2006" 2006 777.5 "Cyclopoida"
"6/15/2006" 2006 884.1 "Cyclopoida"
"6/15/2006" 2006 984.4 "Cyclopoida"
"6/15/2006" 2006 1379.2 "Cyclopoida"
"6/15/2006" 2006 961 "Cyclopoida"
"6/15/2006" 2006 908.8 "Cyclopoida"
"6/15/2006" 2006 784.3 "Cyclopoida"
"6/15/2006" 2006 769.2 "Cyclopoida"
"6/15/2006" 2006 1318.2 "Cyclopoida"
"6/15/2006" 2006 1255.8 "Cyclopoida"
"6/15/2006" 2006 1130.3 "Cyclopoida"
"6/15/2006" 2006 810.1 "Cyclopoida"
"6/15/2006" 2006 550.2 "Cyclopoida"
"6/15/2006" 2006 447.2 "Cyclopoida"
"6/15/2006" 2006 444.5 "Cyclopoida"
"6/15/2006" 2006 938.7 "Cyclopoida"
"6/15/2006" 2006 761.3 "Cyclopoida"
"6/15/2006" 2006 454 "Cyclopoida"
"6/15/2006" 2006 484.1 "Cyclopoida"
"6/15/2006" 2006 651.5 "Cyclopoida"
"6/15/2006" 2006 1211 "Cyclopoida"
"6/15/2006" 2006 1030.7 "Cyclopoida"
"6/15/2006" 2006 1130.2 "Cyclopoida"
"6/15/2006" 2006 1027.7 "Cyclopoida"
"6/15/2006" 2006 1027.3 "Cyclopoida"
"6/15/2006" 2006 702.3 "Cyclopoida"
"6/15/2006" 2006 661.9 "Cyclopoida"
"6/15/2006" 2006 674 "Cyclopoida"
"6/15/2006" 2006 1100.3 "Cyclopoida"
"6/15/2006" 2006 1228.4 "Cyclopoida"
"6/15/2006" 2006 1343.2 "Cyclopoida"
"6/15/2006" 2006 800.6 "cladocera"
"6/15/2006" 2006 845.4 "cladocera"
"6/15/2006" 2006 845.4 "cladocera"
"6/15/2006" 2006 857.5 "cladocera"
"6/15/2006" 2006 949.6 "cladocera"
"6/15/2006" 2006 998 "cladocera"
"6/15/2006" 2006 1026.1 "cladocera"
"6/15/2006" 2006 1031.2 "cladocera"
"6/15/2006" 2006 1054.4 "cladocera"
"6/15/2006" 2006 1140.1 "cladocera"
"6/15/2006" 2006 1210 "cladocera"
"6/15/2006" 2006 1331.1 "cladocera"
"6/15/2006" 2006 1548.6 "cladocera"
"6/15/2006" 2006 1712.6 "cladocera"
"6/15/2006" 2006 1403.6 "cladocera"
"6/15/2006" 2006 1340.6 "cladocera"
"6/15/2006" 2006 1240.8 "cladocera"
"6/15/2006" 2006 1142.6 "cladocera"
"6/15/2006" 2006 1121 "cladocera"
"6/15/2006" 2006 1082.9 "cladocera"
"6/15/2006" 2006 1051.4 "cladocera"
"6/15/2006" 2006 1042.6 "cladocera"
"6/15/2006" 2006 1026.6 "cladocera"
"6/15/2006" 2006 1020.6 "cladocera"
"6/15/2006" 2006 1007.3 "cladocera"
"6/15/2006" 2006 938.2 "cladocera"
"6/15/2006" 2006 931.1 "cladocera"
"6/15/2006" 2006 894 "cladocera"
"6/15/2006" 2006 890.1 "cladocera"
"6/15/2006" 2006 872.7 "cladocera"
"6/15/2006" 2006 855.5 "cladocera"
"6/15/2006" 2006 845.4 "cladocera"
"6/15/2006" 2006 845.4 "cladocera"
"6/15/2006" 2006 842.8 "cladocera"
"6/15/2006" 2006 839.6 "cladocera"
"6/15/2006" 2006 838.5 "cladocera"
"6/15/2006" 2006 817.9 "cladocera"
"6/15/2006" 2006 810 "cladocera"
"6/15/2006" 2006 790.3 "cladocera"
"6/15/2006" 2006 765.9 "cladocera"
"6/15/2006" 2006 741.2 "cladocera"
"6/15/2006" 2006 715.8 "cladocera"
"6/15/2006" 2006 707.5 "cladocera"
"6/15/2006" 2006 650 "cladocera"
"6/15/2006" 2006 625.1 "cladocera"
"6/15/2006" 2006 574.2 "cladocera"
"6/15/2006" 2006 571.4 "cladocera"
"6/15/2006" 2006 549.2 "cladocera"
"6/15/2006" 2006 1057 "cladocera"
"6/15/2006" 2006 1029.1 "cladocera"
"6/15/2006" 2006 979.4 "cladocera"
"6/15/2006" 2006 919.2 "cladocera"
"6/15/2006" 2006 909.7 "cladocera"
"6/15/2006" 2006 908.8 "cladocera"
"6/15/2006" 2006 904.3 "cladocera"
"6/15/2006" 2006 886 "cladocera"
"6/15/2006" 2006 799.8 "cladocera"
"6/15/2006" 2006 762.3 "cladocera"
"6/15/2006" 2006 754.3 "cladocera"
"6/15/2006" 2006 751 "cladocera"
"6/15/2006" 2006 623.2 "cladocera"
"6/15/2006" 2006 597.2 "cladocera"
"6/15/2006" 2006 1874.3 "cladocera"
"6/15/2006" 2006 760.7 "cladocera"
"6/15/2006" 2006 688.8 "cladocera"
"6/15/2006" 2006 604.6 "cladocera"
"6/15/2006" 2006 542.1 "cladocera"
"6/15/2006" 2006 1789 "cladocera"
"6/15/2006" 2006 1568.6 "cladocera"
"6/15/2006" 2006 1393 "cladocera"
"6/15/2006" 2006 1173.1 "cladocera"
"6/15/2006" 2006 1018.2 "cladocera"
"6/15/2006" 2006 1000 "cladocera"
"6/15/2006" 2006 972.6 "cladocera"
"6/15/2006" 2006 943.6 "cladocera"
"6/15/2006" 2006 863.1 "cladocera"
"6/15/2006" 2006 828.3 "cladocera"
"6/15/2006" 2006 816.4 "cladocera"
"6/15/2006" 2006 814.6 "cladocera"
"6/15/2006" 2006 789.7 "cladocera"
"6/15/2006" 2006 775.4 "cladocera"
"6/15/2006" 2006 745.1 "cladocera"
"6/15/2006" 2006 708.3 "cladocera"
"6/15/2006" 2006 695.4 "cladocera"
"6/15/2006" 2006 613.4 "cladocera"
"6/15/2006" 2006 583.1 "cladocera"
"6/15/2006" 2006 565.9 "cladocera"
"6/15/2006" 2006 1608.6 "cladocera"
"6/15/2006" 2006 1594.7 "cladocera"
"6/15/2006" 2006 1400 "cladocera"
"6/15/2006" 2006 1391 "cladocera"
"6/15/2006" 2006 1245.3 "cladocera"
"6/15/2006" 2006 1106.6 "cladocera"
"6/15/2006" 2006 1105.7 "cladocera"
"6/15/2006" 2006 1071.7 "cladocera"
"6/15/2006" 2006 985.9 "cladocera"
"6/15/2006" 2006 948.4 "cladocera"
"6/15/2006" 2006 903.7 "cladocera"
"6/15/2006" 2006 867.9 "cladocera"
"6/15/2006" 2006 718.6 "cladocera"
"6/15/2006" 2006 675.7 "cladocera"
"6/15/2006" 2006 667.4 "cladocera"
"6/15/2006" 2006 666 "cladocera"
"6/15/2006" 2006 609.9 "cladocera"
"6/15/2006" 2006 1527.5 "cladocera"
"6/15/2006" 2006 1272.3 "cladocera"
"6/15/2006" 2006 1028.6 "cladocera"
"6/15/2006" 2006 901.5 "cladocera"
"6/15/2006" 2006 851.8 "cladocera"
"6/15/2006" 2006 843.9 "cladocera"
"6/15/2006" 2006 818.4 "cladocera"
"6/15/2006" 2006 807.4 "cladocera"
"6/15/2006" 2006 735.2 "cladocera"
"6/15/2006" 2006 695.8 "cladocera"
"6/15/2006" 2006 679.4 "cladocera"
"6/15/2006" 2006 645.1 "cladocera"
"6/15/2006" 2006 598.9 "cladocera"
"6/15/2006" 2006 1192.7 "cladocera"
"6/15/2006" 2006 380 "cladocera"
"6/15/2006" 2006 455.3 "cladocera"
"6/15/2006" 2006 493 "cladocera"
"6/15/2006" 2006 493.9 "cladocera"
"6/15/2006" 2006 656.1 "cladocera"
"6/15/2006" 2006 737.2 "cladocera"
"6/15/2006" 2006 762 "cladocera"
"6/15/2006" 2006 850.4 "cladocera"
"6/15/2006" 2006 927.7 "cladocera"
"6/15/2006" 2006 969.8 "cladocera"
"6/15/2006" 2006 1054.2 "cladocera"
"6/15/2006" 2006 1062.1 "cladocera"
"6/15/2006" 2006 1149.8 "cladocera"
"6/15/2006" 2006 1167.5 "cladocera"
"6/15/2006" 2006 609.9 "cladocera"
"6/15/2006" 2006 646.3 "cladocera"
"6/15/2006" 2006 657.6 "cladocera"
"6/15/2006" 2006 686.1 "cladocera"
"6/15/2006" 2006 753.9 "cladocera"
"6/15/2006" 2006 758.2 "cladocera"
"6/15/2006" 2006 785.4 "cladocera"
"6/15/2006" 2006 304.6 "cladocera"
"6/15/2006" 2006 365.8 "cladocera"
"6/15/2006" 2006 286.5 "cladocera"
"6/15/2006" 2006 294.7 "cladocera"
"6/15/2006" 2006 207.5 "cladocera"
"6/15/2006" 2006 326.3 "cladocera"
"6/15/2006" 2006 297.1 "cladocera"
"6/15/2006" 2006 296.3 "cladocera"
"6/15/2006" 2006 287.1 "cladocera"
"6/15/2006" 2006 281.5 "cladocera"
"6/15/2006" 2006 159.3 "cladocera"
"6/15/2006" 2006 359.5 "cladocera"
"6/15/2006" 2006 443.9 "cladocera"
"6/15/2006" 2006 276.1 "cladocera"
"6/15/2006" 2006 217.5 "cladocera"
"6/15/2006" 2006 251.8 "cladocera"
"6/15/2006" 2006 246.9 "cladocera"
"6/15/2006" 2006 252.3 "cladocera"
"6/15/2006" 2006 262.5 "cladocera"
"6/15/2006" 2006 311.2 "cladocera"
"6/15/2006" 2006 375.1 "cladocera"
"6/15/2006" 2006 392.1 "cladocera"
"6/15/2006" 2006 469.8 "cladocera"
"6/15/2006" 2006 331.5 "cladocera"
"6/15/2006" 2006 274.3 "cladocera"
"6/15/2006" 2006 383.3 "cladocera"
"6/15/2006" 2006 364.6 "cladocera"
"6/15/2006" 2006 517.6 "cladocera"
"6/15/2006" 2006 305.4 "cladocera"
"6/15/2006" 2006 231.9 "cladocera"
"6/15/2006" 2006 234 "cladocera"
"6/15/2006" 2006 234.3 "cladocera"
"6/15/2006" 2006 241.2 "cladocera"
"6/15/2006" 2006 287.3 "cladocera"
"6/15/2006" 2006 321 "cladocera"
"6/15/2006" 2006 227.4 "cladocera"
"6/15/2006" 2006 242.9 "cladocera"
"6/15/2006" 2006 349.2 "cladocera"
"6/15/2006" 2006 293.4 "cladocera"
"6/15/2006" 2006 289 "cladocera"
"6/15/2006" 2006 254 "cladocera"
"6/15/2006" 2006 205.4 "cladocera"
"6/15/2006" 2006 327.8 "cladocera"
"6/15/2006" 2006 323.3 "cladocera"
"6/15/2006" 2006 311.2 "cladocera"
"6/15/2006" 2006 294.7 "cladocera"
"6/15/2006" 2006 237.1 "cladocera"
"6/15/2006" 2006 233 "cladocera"
"6/15/2006" 2006 258.5 "cladocera"
"6/15/2006" 2006 351.5 "cladocera"
"6/15/2006" 2006 265 "cladocera"
"6/15/2006" 2006 251.8 "cladocera"
"6/15/2006" 2006 212.1 "cladocera"
"6/15/2006" 2006 243.2 "cladocera"
"6/15/2006" 2006 227.4 "cladocera"
"6/15/2006" 2006 187.7 "cladocera"
"6/15/2006" 2006 168.6 "cladocera"
"6/15/2006" 2006 153.8 "cladocera"
"6/15/2006" 2006 133 "cladocera"
"6/15/2006" 2006 111 "cladocera"
"6/15/2006" 2006 193.2 "cladocera"
"6/15/2006" 2006 276.7 "cladocera"
"6/15/2006" 2006 291.8 "cladocera"
"6/15/2006" 2006 297.1 "cladocera"
"6/15/2006" 2006 223.6 "cladocera"
"6/15/2006" 2006 217.8 "cladocera"
"6/15/2006" 2006 209.8 "cladocera"
"6/15/2006" 2006 189 "cladocera"
"6/15/2006" 2006 168.6 "cladocera"
"6/15/2006" 2006 206.3 "cladocera"
"6/15/2006" 2006 165.6 "cladocera"
"6/15/2006" 2006 265 "cladocera"
"6/15/2006" 2006 307.6 "cladocera"
"6/15/2006" 2006 338 "cladocera"
"6/15/2006" 2006 168.9 "cladocera"
"6/15/2006" 2006 336.4 "cladocera"
"6/15/2006" 2006 254 "cladocera"
"6/15/2006" 2006 227.7 "cladocera"
"6/15/2006" 2006 205.4 "cladocera"
"6/15/2006" 2006 197.5 "cladocera"
"6/15/2006" 2006 220.9 "cladocera"
"6/15/2006" 2006 231.9 "cladocera"
"6/15/2006" 2006 256.9 "cladocera"
"6/15/2006" 2006 267.3 "cladocera"
"6/15/2006" 2006 274.3 "cladocera"
"6/15/2006" 2006 543.8 "cladocera"
"6/15/2006" 2006 726.2 "cladocera"
"6/15/2006" 2006 297.3 "cladocera"
"6/15/2006" 2006 486.4 "cladocera"
"6/15/2006" 2006 696.5 "cladocera"
"6/15/2006" 2006 744.5 "cladocera"
"6/15/2006" 2006 960.8 "cladocera"
"6/15/2006" 2006 466 "cladocera"
"6/15/2006" 2006 461.3 "cladocera"
"6/15/2006" 2006 464.5 "cladocera"
"6/15/2006" 2006 609.1 "cladocera"
"7/17/2006" 2006 999.6 "Calanoida"
"7/17/2006" 2006 733.9 "Calanoida"
"7/17/2006" 2006 660.1 "Calanoida"
"7/17/2006" 2006 1148.1 "Calanoida"
"7/17/2006" 2006 1142.8 "Calanoida"
"7/17/2006" 2006 1057.2 "Calanoida"
"7/17/2006" 2006 1034.1 "Calanoida"
"7/17/2006" 2006 1021.8 "Calanoida"
"7/17/2006" 2006 1006.2 "Calanoida"
"7/17/2006" 2006 989.9 "Calanoida"
"7/17/2006" 2006 984.9 "Calanoida"
"7/17/2006" 2006 961.8 "Calanoida"
"7/17/2006" 2006 958.5 "Calanoida"
"7/17/2006" 2006 996.2 "Calanoida"
"7/17/2006" 2006 941.1 "Calanoida"
"7/17/2006" 2006 912.4 "Calanoida"
"7/17/2006" 2006 738.2 "Calanoida"
"7/17/2006" 2006 735.5 "Calanoida"
"7/17/2006" 2006 702.3 "Calanoida"
"7/17/2006" 2006 690.8 "Calanoida"
"7/17/2006" 2006 599.4 "Calanoida"
"7/17/2006" 2006 1449.4 "Calanoida"
"7/17/2006" 2006 806.2 "Calanoida"
"7/17/2006" 2006 1323.7 "Calanoida"
"7/17/2006" 2006 910 "Calanoida"
"7/17/2006" 2006 905.5 "Calanoida"
"7/17/2006" 2006 904.7 "Calanoida"
"7/17/2006" 2006 894.4 "Calanoida"
"7/17/2006" 2006 884.6 "Calanoida"
"7/17/2006" 2006 852.9 "Calanoida"
"7/17/2006" 2006 836.5 "Calanoida"
"7/17/2006" 2006 828.7 "Calanoida"
"7/17/2006" 2006 818.6 "Calanoida"
"7/17/2006" 2006 810 "Calanoida"
"7/17/2006" 2006 809.6 "Calanoida"
"7/17/2006" 2006 1245.8 "Calanoida"
"7/17/2006" 2006 1166.2 "Calanoida"
"7/17/2006" 2006 1085.2 "Calanoida"
"7/17/2006" 2006 1062.5 "Calanoida"
"7/17/2006" 2006 958.8 "Calanoida"
"7/17/2006" 2006 908.2 "Calanoida"
"7/17/2006" 2006 729.5 "Calanoida"
"7/17/2006" 2006 658.6 "Calanoida"
"7/17/2006" 2006 553.2 "Calanoida"
"7/17/2006" 2006 572.7 "Calanoida"
"7/17/2006" 2006 594.1 "Calanoida"
"7/17/2006" 2006 606.7 "Calanoida"
"7/17/2006" 2006 692.6 "Calanoida"
"7/17/2006" 2006 748.9 "Calanoida"
"7/17/2006" 2006 761.6 "Calanoida"
"7/17/2006" 2006 778 "Calanoida"
"7/17/2006" 2006 972.5 "Calanoida"
"7/17/2006" 2006 1008.4 "Calanoida"
"7/17/2006" 2006 806.1 "Calanoida"
"7/17/2006" 2006 763.7 "Calanoida"
"7/17/2006" 2006 664.9 "Calanoida"
"7/17/2006" 2006 663.7 "Calanoida"
"7/17/2006" 2006 890 "Calanoida"
"7/17/2006" 2006 898.7 "Calanoida"
"7/17/2006" 2006 631.3 "Calanoida"
"7/17/2006" 2006 621.7 "Calanoida"
"7/17/2006" 2006 616.8 "Calanoida"
"7/17/2006" 2006 566 "Calanoida"
"7/17/2006" 2006 550.4 "Calanoida"
"7/17/2006" 2006 901.4 "Calanoida"
"7/17/2006" 2006 839.3 "Calanoida"
"7/17/2006" 2006 800 "Calanoida"
"7/17/2006" 2006 752.7 "Calanoida"
"7/17/2006" 2006 1347.3 "Calanoida"
"7/17/2006" 2006 1099 "Calanoida"
"7/17/2006" 2006 1024.7 "Calanoida"
"7/17/2006" 2006 892.7 "Calanoida"
"7/17/2006" 2006 746.3 "Calanoida"
"7/17/2006" 2006 1304.3 "Calanoida"
"7/17/2006" 2006 1265.9 "Calanoida"
"7/17/2006" 2006 1255.8 "Calanoida"
"7/17/2006" 2006 1215.5 "Calanoida"
"7/17/2006" 2006 1142.4 "Calanoida"
"7/17/2006" 2006 1141.9 "Calanoida"
"7/17/2006" 2006 1080 "Calanoida"
"7/17/2006" 2006 956.2 "Calanoida"
"7/17/2006" 2006 921.1 "Calanoida"
"7/17/2006" 2006 915.8 "Calanoida"
"7/17/2006" 2006 911.8 "Calanoida"
"7/17/2006" 2006 684.8 "Calanoida"
"7/17/2006" 2006 576.2 "Calanoida"
"7/17/2006" 2006 1677.2 "Calanoida"
"7/17/2006" 2006 1336.9 "Calanoida"
"7/17/2006" 2006 1106.8 "Calanoida"
"7/17/2006" 2006 1070 "Calanoida"
"7/17/2006" 2006 1037.5 "Calanoida"
"7/17/2006" 2006 928.5 "Calanoida"
"7/17/2006" 2006 979.1 "Calanoida"
"7/17/2006" 2006 740.3 "Calanoida"
"7/17/2006" 2006 550.8 "Calanoida"
"7/17/2006" 2006 690.8 "Cyclopoida"
"7/17/2006" 2006 590.3 "Cyclopoida"
"7/17/2006" 2006 572 "Cyclopoida"
"7/17/2006" 2006 540 "Cyclopoida"
"7/17/2006" 2006 538.5 "Cyclopoida"
"7/17/2006" 2006 516.2 "Cyclopoida"
"7/17/2006" 2006 509.6 "Cyclopoida"
"7/17/2006" 2006 483.7 "Cyclopoida"
"7/17/2006" 2006 480.9 "Cyclopoida"
"7/17/2006" 2006 470.1 "Cyclopoida"
"7/17/2006" 2006 451 "Cyclopoida"
"7/17/2006" 2006 450 "Cyclopoida"
"7/17/2006" 2006 440.5 "Cyclopoida"
"7/17/2006" 2006 428 "Cyclopoida"
"7/17/2006" 2006 424.5 "Cyclopoida"
"7/17/2006" 2006 421.9 "Cyclopoida"
"7/17/2006" 2006 420 "Cyclopoida"
"7/17/2006" 2006 408.5 "Cyclopoida"
"7/17/2006" 2006 401.6 "Cyclopoida"
"7/17/2006" 2006 398.2 "Cyclopoida"
"7/17/2006" 2006 397 "Cyclopoida"
"7/17/2006" 2006 396.6 "Cyclopoida"
"7/17/2006" 2006 533.4 "Cyclopoida"
"7/17/2006" 2006 502.2 "Cyclopoida"
"7/17/2006" 2006 497.4 "Cyclopoida"
"7/17/2006" 2006 490.1 "Cyclopoida"
"7/17/2006" 2006 488.5 "Cyclopoida"
"7/17/2006" 2006 483.8 "Cyclopoida"
"7/17/2006" 2006 482.7 "Cyclopoida"
"7/17/2006" 2006 480.4 "Cyclopoida"
"7/17/2006" 2006 480 "Cyclopoida"
"7/17/2006" 2006 473.8 "Cyclopoida"
"7/17/2006" 2006 470.1 "Cyclopoida"
"7/17/2006" 2006 461 "Cyclopoida"
"7/17/2006" 2006 451.9 "Cyclopoida"
"7/17/2006" 2006 432.7 "Cyclopoida"
"7/17/2006" 2006 423 "Cyclopoida"
"7/17/2006" 2006 421.9 "Cyclopoida"
"7/17/2006" 2006 421.1 "Cyclopoida"
"7/17/2006" 2006 420.1 "Cyclopoida"
"7/17/2006" 2006 420 "Cyclopoida"
"7/17/2006" 2006 407.9 "Cyclopoida"
"7/17/2006" 2006 406.1 "Cyclopoida"
"7/17/2006" 2006 391.2 "Cyclopoida"
"7/17/2006" 2006 380.5 "Cyclopoida"
"7/17/2006" 2006 378.5 "Cyclopoida"
"7/17/2006" 2006 360.6 "Cyclopoida"
"7/17/2006" 2006 360 "Cyclopoida"
"7/17/2006" 2006 349.9 "Cyclopoida"
"7/17/2006" 2006 340.1 "Cyclopoida"
"7/17/2006" 2006 332.4 "Cyclopoida"
"7/17/2006" 2006 311.1 "Cyclopoida"
"7/17/2006" 2006 1054.8 "Cyclopoida"
"7/17/2006" 2006 1015.1 "Cyclopoida"
"7/17/2006" 2006 947.5 "Cyclopoida"
"7/17/2006" 2006 920 "Cyclopoida"
"7/17/2006" 2006 870.2 "Cyclopoida"
"7/17/2006" 2006 728 "Cyclopoida"
"7/17/2006" 2006 598.4 "Cyclopoida"
"7/17/2006" 2006 557.6 "Cyclopoida"
"7/17/2006" 2006 526.3 "Cyclopoida"
"7/17/2006" 2006 510.4 "Cyclopoida"
"7/17/2006" 2006 502.5 "Cyclopoida"
"7/17/2006" 2006 495.2 "Cyclopoida"
"7/17/2006" 2006 492.4 "Cyclopoida"
"7/17/2006" 2006 481 "Cyclopoida"
"7/17/2006" 2006 480.8 "Cyclopoida"
"7/17/2006" 2006 474.2 "Cyclopoida"
"7/17/2006" 2006 473.8 "Cyclopoida"
"7/17/2006" 2006 470 "Cyclopoida"
"7/17/2006" 2006 461.4 "Cyclopoida"
"7/17/2006" 2006 457.9 "Cyclopoida"
"7/17/2006" 2006 456.1 "Cyclopoida"
"7/17/2006" 2006 450 "Cyclopoida"
"7/17/2006" 2006 446.5 "Cyclopoida"
"7/17/2006" 2006 445.5 "Cyclopoida"
"7/17/2006" 2006 438.3 "Cyclopoida"
"7/17/2006" 2006 431 "Cyclopoida"
"7/17/2006" 2006 418.8 "Cyclopoida"
"7/17/2006" 2006 416.8 "Cyclopoida"
"7/17/2006" 2006 416.2 "Cyclopoida"
"7/17/2006" 2006 411.5 "Cyclopoida"
"7/17/2006" 2006 390.1 "Cyclopoida"
"7/17/2006" 2006 390 "Cyclopoida"
"7/17/2006" 2006 364 "Cyclopoida"
"7/17/2006" 2006 478.9 "Cyclopoida"
"7/17/2006" 2006 476.3 "Cyclopoida"
"7/17/2006" 2006 469.6 "Cyclopoida"
"7/17/2006" 2006 464 "Cyclopoida"
"7/17/2006" 2006 1055.6 "Cyclopoida"
"7/17/2006" 2006 1051.9 "Cyclopoida"
"7/17/2006" 2006 1004.9 "Cyclopoida"
"7/17/2006" 2006 980.3 "Cyclopoida"
"7/17/2006" 2006 904.8 "Cyclopoida"
"7/17/2006" 2006 888.4 "Cyclopoida"
"7/17/2006" 2006 463.2 "Cyclopoida"
"7/17/2006" 2006 441.8 "Cyclopoida"
"7/17/2006" 2006 435.7 "Cyclopoida"
"7/17/2006" 2006 434.2 "Cyclopoida"
"7/17/2006" 2006 729.5 "Cyclopoida"
"7/17/2006" 2006 593.2 "Cyclopoida"
"7/17/2006" 2006 543.4 "Cyclopoida"
"7/17/2006" 2006 477.9 "Cyclopoida"
"7/17/2006" 2006 438.4 "Cyclopoida"
"7/17/2006" 2006 435.2 "Cyclopoida"
"7/17/2006" 2006 430.1 "Cyclopoida"
"7/17/2006" 2006 390.4 "Cyclopoida"
"7/17/2006" 2006 387.1 "Cyclopoida"
"7/17/2006" 2006 375.1 "Cyclopoida"
"7/17/2006" 2006 353.6 "Cyclopoida"
"7/17/2006" 2006 223.6 "Cyclopoida"
"7/17/2006" 2006 727.8 "Cyclopoida"
"7/17/2006" 2006 511.1 "Cyclopoida"
"7/17/2006" 2006 501.6 "Cyclopoida"
"7/17/2006" 2006 356.9 "Cyclopoida"
"7/17/2006" 2006 352.3 "Cyclopoida"
"7/17/2006" 2006 352.3 "Cyclopoida"
"7/17/2006" 2006 350 "Cyclopoida"
"7/17/2006" 2006 332.9 "Cyclopoida"
"7/17/2006" 2006 332.4 "Cyclopoida"
"7/17/2006" 2006 331.1 "Cyclopoida"
"7/17/2006" 2006 322 "Cyclopoida"
"7/17/2006" 2006 304.1 "Cyclopoida"
"7/17/2006" 2006 240 "Cyclopoida"
"7/17/2006" 2006 493.4 "Cyclopoida"
"7/17/2006" 2006 492.4 "Cyclopoida"
"7/17/2006" 2006 723.4 "Cyclopoida"
"7/17/2006" 2006 713.4 "Cyclopoida"
"7/17/2006" 2006 690.7 "Cyclopoida"
"7/17/2006" 2006 533.7 "Cyclopoida"
"7/17/2006" 2006 529.5 "Cyclopoida"
"7/17/2006" 2006 500 "Cyclopoida"
"7/17/2006" 2006 490 "Cyclopoida"
"7/17/2006" 2006 1355.3 "Cyclopoida"
"7/17/2006" 2006 1121.6 "Cyclopoida"
"7/17/2006" 2006 1115.4 "Cyclopoida"
"7/17/2006" 2006 676.8 "Cyclopoida"
"7/17/2006" 2006 594.1 "Cyclopoida"
"7/17/2006" 2006 584.2 "Cyclopoida"
"7/17/2006" 2006 514.8 "Cyclopoida"
"7/17/2006" 2006 1391.3 "Cyclopoida"
"7/17/2006" 2006 1195.4 "Cyclopoida"
"7/17/2006" 2006 974.9 "Cyclopoida"
"7/17/2006" 2006 652.5 "Cyclopoida"
"7/17/2006" 2006 578.7 "Cyclopoida"
"7/17/2006" 2006 554.7 "Cyclopoida"
"7/17/2006" 2006 487 "Cyclopoida"
"7/17/2006" 2006 454.5 "Cyclopoida"
"7/17/2006" 2006 450 "Cyclopoida"
"7/17/2006" 2006 447.8 "Cyclopoida"
"7/17/2006" 2006 441 "Cyclopoida"
"7/17/2006" 2006 440.5 "Cyclopoida"
"7/17/2006" 2006 432.9 "Cyclopoida"
"7/17/2006" 2006 412.3 "Cyclopoida"
"7/17/2006" 2006 410 "Cyclopoida"
"7/17/2006" 2006 406.1 "Cyclopoida"
"7/17/2006" 2006 368 "Cyclopoida"
"7/17/2006" 2006 367.2 "Cyclopoida"
"7/17/2006" 2006 360.7 "Cyclopoida"
"7/17/2006" 2006 350.1 "Cyclopoida"
"7/17/2006" 2006 317.6 "Cyclopoida"
"7/17/2006" 2006 282.8 "Cyclopoida"
"7/17/2006" 2006 269.3 "Cyclopoida"
"7/17/2006" 2006 462.7 "Cyclopoida"
"7/17/2006" 2006 431.7 "Cyclopoida"
"7/17/2006" 2006 425.4 "Cyclopoida"
"7/17/2006" 2006 424.5 "Cyclopoida"
"7/17/2006" 2006 410 "Cyclopoida"
"7/17/2006" 2006 405 "Cyclopoida"
"7/17/2006" 2006 399.6 "Cyclopoida"
"7/17/2006" 2006 290.7 "Cyclopoida"
"7/17/2006" 2006 310.2 "Cyclopoida"
"7/17/2006" 2006 360.6 "Cyclopoida"
"7/17/2006" 2006 362.2 "Cyclopoida"
"7/17/2006" 2006 386 "Cyclopoida"
"7/17/2006" 2006 389.1 "Cyclopoida"
"7/17/2006" 2006 398.2 "Cyclopoida"
"7/17/2006" 2006 403.1 "Cyclopoida"
"7/17/2006" 2006 408.2 "Cyclopoida"
"7/17/2006" 2006 416.8 "Cyclopoida"
"7/17/2006" 2006 421.9 "Cyclopoida"
"7/17/2006" 2006 425.2 "Cyclopoida"
"7/17/2006" 2006 438.3 "Cyclopoida"
"7/17/2006" 2006 442 "Cyclopoida"
"7/17/2006" 2006 442.9 "Cyclopoida"
"7/17/2006" 2006 470 "Cyclopoida"
"7/17/2006" 2006 470.1 "Cyclopoida"
"7/17/2006" 2006 473.8 "Cyclopoida"
"7/17/2006" 2006 482.6 "Cyclopoida"
"7/17/2006" 2006 518.6 "Cyclopoida"
"7/17/2006" 2006 518.8 "Cyclopoida"
"7/17/2006" 2006 566.1 "Cyclopoida"
"7/17/2006" 2006 805 "Cyclopoida"
"7/17/2006" 2006 1063 "Cyclopoida"
"7/17/2006" 2006 462.4 "Cyclopoida"
"7/17/2006" 2006 454.9 "Cyclopoida"
"7/17/2006" 2006 453.5 "Cyclopoida"
"7/17/2006" 2006 440.1 "Cyclopoida"
"7/17/2006" 2006 403.1 "Cyclopoida"
"7/17/2006" 2006 389 "Cyclopoida"
"7/17/2006" 2006 347.1 "Cyclopoida"
"7/17/2006" 2006 275.9 "Cyclopoida"
"7/17/2006" 2006 399.6 "Cyclopoida"
"7/17/2006" 2006 397 "Cyclopoida"
"7/17/2006" 2006 394.1 "Cyclopoida"
"7/17/2006" 2006 386 "Cyclopoida"
"7/17/2006" 2006 360.6 "Cyclopoida"
"7/17/2006" 2006 358.1 "Cyclopoida"
"7/17/2006" 2006 340.1 "Cyclopoida"
"7/17/2006" 2006 320 "Cyclopoida"
"7/17/2006" 2006 300.8 "Cyclopoida"
"7/17/2006" 2006 300.2 "Cyclopoida"
"7/17/2006" 2006 295.5 "Cyclopoida"
"7/17/2006" 2006 272.9 "Cyclopoida"
"7/17/2006" 2006 272 "Cyclopoida"
"7/17/2006" 2006 1310.3 "Cyclopoida"
"7/17/2006" 2006 1042.8 "Cyclopoida"
"7/17/2006" 2006 962.5 "Cyclopoida"
"7/17/2006" 2006 850.9 "Cyclopoida"
"7/17/2006" 2006 828 "Cyclopoida"
"7/17/2006" 2006 708.3 "Cyclopoida"
"7/17/2006" 2006 680.3 "Cyclopoida"
"7/17/2006" 2006 667.1 "Cyclopoida"
"7/17/2006" 2006 639.1 "Cyclopoida"
"7/17/2006" 2006 633.5 "Cyclopoida"
"7/17/2006" 2006 615.2 "Cyclopoida"
"7/17/2006" 2006 610.3 "Cyclopoida"
"7/17/2006" 2006 560.8 "Cyclopoida"
"7/17/2006" 2006 549.2 "Cyclopoida"
"7/17/2006" 2006 527.7 "Cyclopoida"
"7/17/2006" 2006 391.2 "Cyclopoida"
"7/17/2006" 2006 388.3 "Cyclopoida"
"7/17/2006" 2006 368.9 "Cyclopoida"
"7/17/2006" 2006 360 "Cyclopoida"
"7/17/2006" 2006 339.6 "Cyclopoida"
"7/17/2006" 2006 332.4 "Cyclopoida"
"7/17/2006" 2006 330 "Cyclopoida"
"7/17/2006" 2006 318.9 "Cyclopoida"
"7/17/2006" 2006 291.5 "Cyclopoida"
"7/17/2006" 2006 290 "Cyclopoida"
"7/17/2006" 2006 260 "Cyclopoida"
"7/17/2006" 2006 247.6 "Cyclopoida"
"7/17/2006" 2006 1374.8 "Cyclopoida"
"7/17/2006" 2006 1230 "Cyclopoida"
"7/17/2006" 2006 1191 "Cyclopoida"
"7/17/2006" 2006 1186 "Cyclopoida"
"7/17/2006" 2006 1028.8 "Cyclopoida"
"7/17/2006" 2006 962.6 "Cyclopoida"
"7/17/2006" 2006 948.5 "Cyclopoida"
"7/17/2006" 2006 923.1 "Cyclopoida"
"7/17/2006" 2006 848.6 "Cyclopoida"
"7/17/2006" 2006 832.2 "Cyclopoida"
"7/17/2006" 2006 824.6 "Cyclopoida"
"7/17/2006" 2006 771.6 "Cyclopoida"
"7/17/2006" 2006 425.2 "cladocera"
"7/17/2006" 2006 631.3 "cladocera"
"7/17/2006" 2006 476.4 "cladocera"
"7/17/2006" 2006 841 "cladocera"
"7/17/2006" 2006 1014 "cladocera"
"7/17/2006" 2006 565.2 "cladocera"
"7/17/2006" 2006 848.5 "cladocera"
"7/17/2006" 2006 800.6 "cladocera"
"7/17/2006" 2006 917.1 "cladocera"
"7/17/2006" 2006 275.1 "cladocera"
"7/17/2006" 2006 270.2 "cladocera"
"7/17/2006" 2006 270.2 "cladocera"
"7/17/2006" 2006 269.1 "cladocera"
"7/17/2006" 2006 264 "cladocera"
"7/17/2006" 2006 262.5 "cladocera"
"7/17/2006" 2006 260.8 "cladocera"
"7/17/2006" 2006 259.4 "cladocera"
"7/17/2006" 2006 258.1 "cladocera"
"7/17/2006" 2006 256.3 "cladocera"
"7/17/2006" 2006 255 "cladocera"
"7/17/2006" 2006 255 "cladocera"
"7/17/2006" 2006 255 "cladocera"
"7/17/2006" 2006 254.6 "cladocera"
"7/17/2006" 2006 253 "cladocera"
"7/17/2006" 2006 250.8 "cladocera"
"7/17/2006" 2006 250.6 "cladocera"
"7/17/2006" 2006 250 "cladocera"
"7/17/2006" 2006 250 "cladocera"
"7/17/2006" 2006 247 "cladocera"
"7/17/2006" 2006 247 "cladocera"
"7/17/2006" 2006 240.8 "cladocera"
"7/17/2006" 2006 240.8 "cladocera"
"7/17/2006" 2006 240.4 "cladocera"
"7/17/2006" 2006 240 "cladocera"
"7/17/2006" 2006 236 "cladocera"
"7/17/2006" 2006 236 "cladocera"
"7/17/2006" 2006 233.5 "cladocera"
"7/17/2006" 2006 233.5 "cladocera"
"7/17/2006" 2006 233.2 "cladocera"
"7/17/2006" 2006 230.9 "cladocera"
"7/17/2006" 2006 230.2 "cladocera"
"7/17/2006" 2006 230 "cladocera"
"7/17/2006" 2006 228 "cladocera"
"7/17/2006" 2006 228 "cladocera"
"7/17/2006" 2006 228 "cladocera"
"7/17/2006" 2006 228 "cladocera"
"7/17/2006" 2006 225.6 "cladocera"
"7/17/2006" 2006 224.7 "cladocera"
"7/17/2006" 2006 224.7 "cladocera"
"7/17/2006" 2006 222 "cladocera"
"7/17/2006" 2006 220 "cladocera"
"7/17/2006" 2006 220 "cladocera"
"7/17/2006" 2006 213.8 "cladocera"
"7/17/2006" 2006 213.8 "cladocera"
"7/17/2006" 2006 212.6 "cladocera"
"7/17/2006" 2006 212.1 "cladocera"
"7/17/2006" 2006 201 "cladocera"
"7/17/2006" 2006 191 "cladocera"
"7/17/2006" 2006 190 "cladocera"
"7/17/2006" 2006 190 "cladocera"
"7/17/2006" 2006 190 "cladocera"
"7/17/2006" 2006 190 "cladocera"
"7/17/2006" 2006 169.7 "cladocera"
"7/17/2006" 2006 162.8 "cladocera"
"7/17/2006" 2006 161.6 "cladocera"
"7/17/2006" 2006 161.2 "cladocera"
"7/17/2006" 2006 148.7 "cladocera"
"7/17/2006" 2006 226.3 "cladocera"
"7/17/2006" 2006 224.7 "cladocera"
"7/17/2006" 2006 223.6 "cladocera"
"7/17/2006" 2006 220.9 "cladocera"
"7/17/2006" 2006 220 "cladocera"
"7/17/2006" 2006 219.3 "cladocera"
"7/17/2006" 2006 215.9 "cladocera"
"7/17/2006" 2006 212.1 "cladocera"
"7/17/2006" 2006 362.4 "cladocera"
"7/17/2006" 2006 341.3 "cladocera"
"7/17/2006" 2006 333 "cladocera"
"7/17/2006" 2006 269.3 "cladocera"
"7/17/2006" 2006 268.7 "cladocera"
"7/17/2006" 2006 261.7 "cladocera"
"7/17/2006" 2006 220.9 "cladocera"
"7/17/2006" 2006 410 "cladocera"
"7/17/2006" 2006 212.1 "cladocera"
"7/17/2006" 2006 211.9 "cladocera"
"7/17/2006" 2006 211 "cladocera"
"7/17/2006" 2006 210 "cladocera"
"7/17/2006" 2006 206.2 "cladocera"
"7/17/2006" 2006 205.9 "cladocera"
"7/17/2006" 2006 205.9 "cladocera"
"7/17/2006" 2006 205.2 "cladocera"
"7/17/2006" 2006 200.2 "cladocera"
"7/17/2006" 2006 518.7 "cladocera"
"7/17/2006" 2006 360.6 "cladocera"
"7/17/2006" 2006 313.8 "cladocera"
"7/17/2006" 2006 312.4 "cladocera"
"7/17/2006" 2006 294.1 "cladocera"
"7/17/2006" 2006 291.5 "cladocera"
"7/17/2006" 2006 248.4 "cladocera"
"7/17/2006" 2006 241.7 "cladocera"
"7/17/2006" 2006 236 "cladocera"
"7/17/2006" 2006 222 "cladocera"
"7/17/2006" 2006 201 "cladocera"
"7/17/2006" 2006 180.3 "cladocera"
"7/17/2006" 2006 170.9 "cladocera"
"7/17/2006" 2006 165.5 "cladocera"
"7/17/2006" 2006 351.1 "cladocera"
"7/17/2006" 2006 336.2 "cladocera"
"7/17/2006" 2006 332.9 "cladocera"
"7/17/2006" 2006 291.5 "cladocera"
"7/17/2006" 2006 291.5 "cladocera"
"7/17/2006" 2006 284.4 "cladocera"
"7/17/2006" 2006 283 "cladocera"
"7/17/2006" 2006 274.6 "cladocera"
"7/17/2006" 2006 270 "cladocera"
"7/17/2006" 2006 264.8 "cladocera"
"7/17/2006" 2006 264.2 "cladocera"
"7/17/2006" 2006 260 "cladocera"
"7/17/2006" 2006 255 "cladocera"
"7/17/2006" 2006 250.6 "cladocera"
"7/17/2006" 2006 247 "cladocera"
"7/17/2006" 2006 238.5 "cladocera"
"7/17/2006" 2006 232.6 "cladocera"
"7/17/2006" 2006 230.2 "cladocera"
"7/17/2006" 2006 228.5 "cladocera"
"7/17/2006" 2006 220.2 "cladocera"
"7/17/2006" 2006 214 "cladocera"
"7/17/2006" 2006 182.5 "cladocera"
"7/17/2006" 2006 176.9 "cladocera"
"7/17/2006" 2006 120.4 "cladocera"
"7/17/2006" 2006 200.2 "cladocera"
"7/17/2006" 2006 147.6 "cladocera"
"7/17/2006" 2006 164.9 "cladocera"
"7/17/2006" 2006 177.2 "cladocera"
"7/17/2006" 2006 177.2 "cladocera"
"7/17/2006" 2006 178 "cladocera"
"7/17/2006" 2006 180 "cladocera"
"7/17/2006" 2006 192.4 "cladocera"
"7/17/2006" 2006 194.2 "cladocera"
"7/17/2006" 2006 198 "cladocera"
"7/17/2006" 2006 198 "cladocera"
"7/17/2006" 2006 200 "cladocera"
"7/17/2006" 2006 200 "cladocera"
"7/17/2006" 2006 398.2 "cladocera"
"7/17/2006" 2006 356.1 "cladocera"
"7/17/2006" 2006 354.4 "cladocera"
"7/17/2006" 2006 340 "cladocera"
"7/17/2006" 2006 327.6 "cladocera"
"7/17/2006" 2006 325.3 "cladocera"
"7/17/2006" 2006 322.5 "cladocera"
"7/17/2006" 2006 316.2 "cladocera"
"7/17/2006" 2006 298.3 "cladocera"
"7/17/2006" 2006 295.3 "cladocera"
"7/17/2006" 2006 290 "cladocera"
"7/17/2006" 2006 286.5 "cladocera"
"7/17/2006" 2006 280.2 "cladocera"
"7/17/2006" 2006 280.2 "cladocera"
"7/17/2006" 2006 416.8 "cladocera"
"7/17/2006" 2006 403.6 "cladocera"
"7/17/2006" 2006 402.2 "cladocera"
"7/17/2006" 2006 390.1 "cladocera"
"7/17/2006" 2006 389 "cladocera"
"7/17/2006" 2006 370.1 "cladocera"
"7/17/2006" 2006 334.2 "cladocera"
"7/17/2006" 2006 322.8 "cladocera"
"7/17/2006" 2006 312.4 "cladocera"
"7/17/2006" 2006 310.5 "cladocera"
"7/17/2006" 2006 308.1 "cladocera"
"7/17/2006" 2006 300 "cladocera"
"7/17/2006" 2006 288.4 "cladocera"
"7/17/2006" 2006 277.8 "cladocera"
"7/17/2006" 2006 277.8 "cladocera"
"7/17/2006" 2006 276.6 "cladocera"
"7/17/2006" 2006 272 "cladocera"
"7/17/2006" 2006 271.7 "cladocera"
"7/17/2006" 2006 270.2 "cladocera"
"7/17/2006" 2006 269.3 "cladocera"
"7/17/2006" 2006 268.3 "cladocera"
"7/17/2006" 2006 250 "cladocera"
"7/17/2006" 2006 250 "cladocera"
"7/17/2006" 2006 241.9 "cladocera"
"7/17/2006" 2006 230 "cladocera"
"7/17/2006" 2006 272 "cladocera"
"7/17/2006" 2006 269.3 "cladocera"
"7/17/2006" 2006 266.8 "cladocera"
"7/17/2006" 2006 260 "cladocera"
"7/17/2006" 2006 250 "cladocera"
"7/17/2006" 2006 244.1 "cladocera"
"7/17/2006" 2006 243.5 "cladocera"
"7/17/2006" 2006 237.7 "cladocera"
"7/17/2006" 2006 236 "cladocera"
"7/17/2006" 2006 236 "cladocera"
"7/17/2006" 2006 230.2 "cladocera"
"7/17/2006" 2006 224.7 "cladocera"
"7/17/2006" 2006 220 "cladocera"
"7/17/2006" 2006 214.7 "cladocera"
"7/17/2006" 2006 211 "cladocera"
"7/17/2006" 2006 210 "cladocera"
"7/17/2006" 2006 200 "cladocera"
"7/17/2006" 2006 228 "cladocera"
"7/17/2006" 2006 210.2 "cladocera"
"7/17/2006" 2006 210 "cladocera"
"7/17/2006" 2006 197.2 "cladocera"
"7/17/2006" 2006 194.2 "cladocera"
"7/17/2006" 2006 171.2 "cladocera"
"7/17/2006" 2006 167.6 "cladocera"
"7/17/2006" 2006 158.1 "cladocera"
"7/17/2006" 2006 198 "cladocera"
"7/17/2006" 2006 197.2 "cladocera"
"7/17/2006" 2006 197 "cladocera"
"7/17/2006" 2006 197 "cladocera"
"7/17/2006" 2006 192.4 "cladocera"
"7/17/2006" 2006 188.7 "cladocera"
"7/17/2006" 2006 171.2 "cladocera"
"7/17/2006" 2006 170.3 "cladocera"
"7/17/2006" 2006 360.6 "cladocera"
"7/17/2006" 2006 330 "cladocera"
"7/17/2006" 2006 330 "cladocera"
"7/17/2006" 2006 320.2 "cladocera"
"7/17/2006" 2006 313.8 "cladocera"
"7/17/2006" 2006 310 "cladocera"
"7/17/2006" 2006 308.7 "cladocera"
"7/17/2006" 2006 300.2 "cladocera"
"7/17/2006" 2006 300 "cladocera"
"7/17/2006" 2006 297.3 "cladocera"
"7/17/2006" 2006 426.7 "cladocera"
"7/17/2006" 2006 359.2 "cladocera"
"7/17/2006" 2006 352.9 "cladocera"
"7/17/2006" 2006 343.9 "cladocera"
"7/17/2006" 2006 328.3 "cladocera"
"7/17/2006" 2006 312.5 "cladocera"
"7/17/2006" 2006 254.2 "cladocera"
"7/17/2006" 2006 212.4 "cladocera"
"7/17/2006" 2006 203.6 "cladocera"
"7/17/2006" 2006 294.1 "cladocera"
"7/17/2006" 2006 292.1 "cladocera"
"7/17/2006" 2006 290.7 "cladocera"
"7/17/2006" 2006 288.6 "cladocera"
"7/17/2006" 2006 286 "cladocera"
"7/17/2006" 2006 275.9 "cladocera"
"7/17/2006" 2006 273.1 "cladocera"
"7/17/2006" 2006 273.1 "cladocera"
"7/17/2006" 2006 272.9 "cladocera"
"7/17/2006" 2006 269.3 "cladocera"
"7/17/2006" 2006 269.1 "cladocera"
"7/17/2006" 2006 265.7 "cladocera"
"7/17/2006" 2006 264.8 "cladocera"
"7/17/2006" 2006 261.7 "cladocera"
"7/17/2006" 2006 261.7 "cladocera"
"7/17/2006" 2006 261.7 "cladocera"
"7/17/2006" 2006 260 "cladocera"
"7/17/2006" 2006 255.5 "cladocera"
"7/17/2006" 2006 250.2 "cladocera"
"7/17/2006" 2006 250 "cladocera"
"7/17/2006" 2006 248.4 "cladocera"
"7/17/2006" 2006 247 "cladocera"
"7/17/2006" 2006 240.4 "cladocera"
"7/17/2006" 2006 240.4 "cladocera"
"7/17/2006" 2006 236 "cladocera"
"7/17/2006" 2006 233.2 "cladocera"
"7/17/2006" 2006 228 "cladocera"
"7/17/2006" 2006 430.5 "cladocera"
"7/17/2006" 2006 410.5 "cladocera"
"7/17/2006" 2006 396.2 "cladocera"
"7/17/2006" 2006 380.1 "cladocera"
"7/17/2006" 2006 366.7 "cladocera"
"7/17/2006" 2006 359 "cladocera"
"7/17/2006" 2006 356.1 "cladocera"
"7/17/2006" 2006 353.8 "cladocera"
"7/17/2006" 2006 343.7 "cladocera"
"7/17/2006" 2006 340.1 "cladocera"
"7/17/2006" 2006 334.2 "cladocera"
"7/17/2006" 2006 330 "cladocera"
"7/17/2006" 2006 329.8 "cladocera"
"7/17/2006" 2006 328 "cladocera"
"7/17/2006" 2006 327.6 "cladocera"
"7/17/2006" 2006 327 "cladocera"
"7/17/2006" 2006 326.5 "cladocera"
"7/17/2006" 2006 324.5 "cladocera"
"7/17/2006" 2006 320.2 "cladocera"
"7/17/2006" 2006 320.2 "cladocera"
"7/17/2006" 2006 320.2 "cladocera"
"7/17/2006" 2006 320.2 "cladocera"
"7/17/2006" 2006 318.9 "cladocera"
"7/17/2006" 2006 318.3 "cladocera"
"7/17/2006" 2006 316.2 "cladocera"
"7/17/2006" 2006 314 "cladocera"
"7/17/2006" 2006 310.2 "cladocera"
"7/17/2006" 2006 310 "cladocera"
"7/17/2006" 2006 304.8 "cladocera"
"7/17/2006" 2006 304.1 "cladocera"
"7/17/2006" 2006 304.1 "cladocera"
"7/17/2006" 2006 304.1 "cladocera"
"7/17/2006" 2006 302.3 "cladocera"
"7/17/2006" 2006 302.3 "cladocera"
"7/17/2006" 2006 300.7 "cladocera"
"7/17/2006" 2006 300.2 "cladocera"
"7/17/2006" 2006 300 "cladocera"
"7/17/2006" 2006 299.7 "cladocera"
"7/17/2006" 2006 297.3 "cladocera"
"7/17/2006" 2006 294.3 "cladocera"
"7/17/2006" 2006 294.1 "cladocera"
"7/17/2006" 2006 291.5 "cladocera"
"7/17/2006" 2006 290.7 "cladocera"
"7/17/2006" 2006 290.7 "cladocera"
"7/17/2006" 2006 286.4 "cladocera"
"7/17/2006" 2006 286.4 "cladocera"
"7/17/2006" 2006 284.4 "cladocera"
"7/17/2006" 2006 283 "cladocera"
"7/17/2006" 2006 282.8 "cladocera"
"7/17/2006" 2006 280 "cladocera"
"7/17/2006" 2006 278.9 "cladocera"
"7/17/2006" 2006 277.3 "cladocera"
"7/17/2006" 2006 275.9 "cladocera"
"7/17/2006" 2006 270.2 "cladocera"
"7/17/2006" 2006 191 "cladocera"
"7/17/2006" 2006 200 "cladocera"
"7/17/2006" 2006 211 "cladocera"
"7/17/2006" 2006 211.9 "cladocera"
"7/17/2006" 2006 214 "cladocera"
"7/17/2006" 2006 220 "cladocera"
"7/17/2006" 2006 220 "cladocera"
"7/17/2006" 2006 220.9 "cladocera"
"7/17/2006" 2006 224.7 "cladocera"
"7/17/2006" 2006 224.7 "cladocera"
"7/17/2006" 2006 224.7 "cladocera"
"7/17/2006" 2006 228.5 "cladocera"
"7/17/2006" 2006 237.7 "cladocera"
"7/17/2006" 2006 238.5 "cladocera"
"7/17/2006" 2006 240.8 "cladocera"
"7/17/2006" 2006 241.9 "cladocera"
"7/17/2006" 2006 244.1 "cladocera"
"7/17/2006" 2006 246 "cladocera"
"7/17/2006" 2006 248.4 "cladocera"
"7/17/2006" 2006 250 "cladocera"
"7/17/2006" 2006 259.6 "cladocera"
"7/17/2006" 2006 265.7 "cladocera"
"7/17/2006" 2006 290 "cladocera"
"7/17/2006" 2006 295.3 "cladocera"
"7/17/2006" 2006 304.1 "cladocera"
"7/17/2006" 2006 371.1 "cladocera"
"7/17/2006" 2006 360.6 "cladocera"
"7/17/2006" 2006 320 "cladocera"
"7/17/2006" 2006 292.7 "cladocera"
"7/17/2006" 2006 269.3 "cladocera"
"7/17/2006" 2006 266.3 "cladocera"
"7/17/2006" 2006 259.6 "cladocera"
"7/17/2006" 2006 259.4 "cladocera"
"7/17/2006" 2006 255 "cladocera"
"7/17/2006" 2006 244.1 "cladocera"
"7/17/2006" 2006 240.4 "cladocera"
"7/17/2006" 2006 234.1 "cladocera"
"7/17/2006" 2006 234.1 "cladocera"
"7/17/2006" 2006 230.2 "cladocera"
"7/17/2006" 2006 223.6 "cladocera"
"7/17/2006" 2006 220.2 "cladocera"
"7/17/2006" 2006 220 "cladocera"
"7/17/2006" 2006 205.9 "cladocera"
"7/17/2006" 2006 169.7 "cladocera"
"7/17/2006" 2006 150 "cladocera"
"7/17/2006" 2006 320.2 "cladocera"
"7/17/2006" 2006 304.6 "cladocera"
"7/17/2006" 2006 304.1 "cladocera"
"7/17/2006" 2006 300 "cladocera"
"7/17/2006" 2006 298.3 "cladocera"
"7/17/2006" 2006 295.3 "cladocera"
"7/17/2006" 2006 290 "cladocera"
"7/17/2006" 2006 283.2 "cladocera"
"7/17/2006" 2006 282.8 "cladocera"
"7/17/2006" 2006 280.2 "cladocera"
"7/17/2006" 2006 280 "cladocera"
"7/17/2006" 2006 278 "cladocera"
"7/17/2006" 2006 276.6 "cladocera"
"7/17/2006" 2006 270.7 "cladocera"
"7/17/2006" 2006 266.8 "cladocera"
"7/17/2006" 2006 261.7 "cladocera"
"7/17/2006" 2006 258.1 "cladocera"
"7/17/2006" 2006 253.2 "cladocera"
"7/17/2006" 2006 247.6 "cladocera"
"7/17/2006" 2006 247 "cladocera"
"7/17/2006" 2006 245.2 "cladocera"
"7/17/2006" 2006 244.1 "cladocera"
"7/17/2006" 2006 243.5 "cladocera"
"7/17/2006" 2006 238.5 "cladocera"
"7/17/2006" 2006 237.7 "cladocera"
"7/17/2006" 2006 237.1 "cladocera"
"7/17/2006" 2006 235.4 "cladocera"
"7/17/2006" 2006 233.5 "cladocera"
"7/17/2006" 2006 233.2 "cladocera"
"7/17/2006" 2006 230.9 "cladocera"
"7/17/2006" 2006 228 "cladocera"
"7/17/2006" 2006 226.7 "cladocera"
"7/17/2006" 2006 225.6 "cladocera"
"7/17/2006" 2006 224.7 "cladocera"
"7/17/2006" 2006 223.6 "cladocera"
"7/17/2006" 2006 222 "cladocera"
"7/17/2006" 2006 221.4 "cladocera"
"7/17/2006" 2006 220.9 "cladocera"
"7/17/2006" 2006 220.2 "cladocera"
"7/17/2006" 2006 220 "cladocera"
"7/17/2006" 2006 218.4 "cladocera"
"7/17/2006" 2006 214 "cladocera"
"7/17/2006" 2006 213.8 "cladocera"
"7/17/2006" 2006 212.1 "cladocera"
"7/17/2006" 2006 211 "cladocera"
"7/17/2006" 2006 210 "cladocera"
"7/17/2006" 2006 206.2 "cladocera"
"7/17/2006" 2006 205.9 "cladocera"
"7/17/2006" 2006 205.2 "cladocera"
"7/17/2006" 2006 201 "cladocera"
"7/17/2006" 2006 201 "cladocera"
"7/17/2006" 2006 200 "cladocera"
"7/17/2006" 2006 200 "cladocera"
"7/17/2006" 2006 199.2 "cladocera"
"7/17/2006" 2006 197.2 "cladocera"
"7/17/2006" 2006 197.2 "cladocera"
"7/17/2006" 2006 196.5 "cladocera"
"7/17/2006" 2006 194.2 "cladocera"
"7/17/2006" 2006 192.4 "cladocera"
"7/17/2006" 2006 192.1 "cladocera"
"7/17/2006" 2006 191 "cladocera"
"7/17/2006" 2006 190 "cladocera"
"7/17/2006" 2006 178 "cladocera"
"7/17/2006" 2006 176.9 "cladocera"
"7/17/2006" 2006 170 "cladocera"
"7/17/2006" 2006 161.2 "cladocera"
"7/17/2006" 2006 158.1 "cladocera"
"7/17/2006" 2006 150 "cladocera"
"7/17/2006" 2006 106.3 "cladocera"
"7/17/2006" 2006 248.4 "cladocera"
"7/17/2006" 2006 247 "cladocera"
"7/17/2006" 2006 274.6 "cladocera"
"7/17/2006" 2006 290.7 "cladocera"
"7/17/2006" 2006 294.1 "cladocera"
"7/17/2006" 2006 311.4 "cladocera"
"7/17/2006" 2006 331.2 "cladocera"
"7/17/2006" 2006 244.1 "cladocera"
"7/17/2006" 2006 240 "cladocera"
"7/17/2006" 2006 233.5 "cladocera"
"7/17/2006" 2006 231.9 "cladocera"
"7/17/2006" 2006 231.9 "cladocera"
"7/17/2006" 2006 220.2 "cladocera"
"7/17/2006" 2006 214.7 "cladocera"
"7/17/2006" 2006 214 "cladocera"
"7/17/2006" 2006 210.2 "cladocera"
"7/17/2006" 2006 201 "cladocera"
"7/17/2006" 2006 200 "cladocera"
"7/17/2006" 2006 200 "cladocera"
"7/17/2006" 2006 198.5 "cladocera"
"7/17/2006" 2006 181.1 "cladocera"
"7/17/2006" 2006 172.6 "cladocera"
"7/17/2006" 2006 172 "cladocera"
"7/17/2006" 2006 170.3 "cladocera"
"7/17/2006" 2006 167.6 "cladocera"
"7/17/2006" 2006 164 "cladocera"
"7/17/2006" 2006 161.2 "cladocera"
"7/17/2006" 2006 346.8 "cladocera"
"7/17/2006" 2006 335.9 "cladocera"
"7/17/2006" 2006 331.3 "cladocera"
"7/17/2006" 2006 312.3 "cladocera"
"7/17/2006" 2006 311.2 "cladocera"
"7/17/2006" 2006 297.1 "cladocera"
"7/17/2006" 2006 289 "cladocera"
"7/17/2006" 2006 286.5 "cladocera"
"7/17/2006" 2006 286.5 "cladocera"
"7/17/2006" 2006 279.4 "cladocera"
"7/17/2006" 2006 278.1 "cladocera"
"7/17/2006" 2006 276.1 "cladocera"
"7/17/2006" 2006 267.3 "cladocera"
"7/17/2006" 2006 265.5 "cladocera"
"7/17/2006" 2006 251.8 "cladocera"
"7/17/2006" 2006 249.1 "cladocera"
"7/17/2006" 2006 248.2 "cladocera"
"7/17/2006" 2006 246.9 "cladocera"
"7/17/2006" 2006 242.9 "cladocera"
"7/17/2006" 2006 242.2 "cladocera"
"7/17/2006" 2006 237.1 "cladocera"
"7/17/2006" 2006 233 "cladocera"
"7/17/2006" 2006 232.2 "cladocera"
"7/17/2006" 2006 223.3 "cladocera"
"7/17/2006" 2006 222.2 "cladocera"
"7/17/2006" 2006 220.9 "cladocera"
"7/17/2006" 2006 212.4 "cladocera"
"7/17/2006" 2006 195.7 "cladocera"
"7/17/2006" 2006 182.8 "cladocera"
"7/17/2006" 2006 179.8 "cladocera"
"7/17/2006" 2006 157 "cladocera"
"7/17/2006" 2006 117.4 "cladocera"
"7/17/2006" 2006 322 "cladocera"
"7/17/2006" 2006 310.6 "cladocera"
"7/17/2006" 2006 310 "cladocera"
"7/17/2006" 2006 302.7 "cladocera"
"7/17/2006" 2006 300.2 "cladocera"
"7/17/2006" 2006 271.7 "cladocera"
"7/17/2006" 2006 270 "cladocera"
"7/17/2006" 2006 260 "cladocera"
"7/17/2006" 2006 251.8 "cladocera"
"7/17/2006" 2006 247.6 "cladocera"
"7/17/2006" 2006 246 "cladocera"
"7/17/2006" 2006 240 "cladocera"
"7/17/2006" 2006 224.7 "cladocera"
"7/17/2006" 2006 208.8 "cladocera"
"7/17/2006" 2006 196.5 "cladocera"
"7/17/2006" 2006 192.4 "cladocera"
"7/17/2006" 2006 190 "cladocera"
"7/17/2006" 2006 180.3 "cladocera"
"7/17/2006" 2006 180.3 "cladocera"
"7/17/2006" 2006 180 "cladocera"
"7/17/2006" 2006 172 "cladocera"
"7/17/2006" 2006 167.6 "cladocera"
"7/17/2006" 2006 155.2 "cladocera"
"7/17/2006" 2006 331.4 "cladocera"
"7/17/2006" 2006 290.7 "cladocera"
"7/17/2006" 2006 281.8 "cladocera"
"7/17/2006" 2006 270 "cladocera"
"7/17/2006" 2006 269.1 "cladocera"
"7/17/2006" 2006 260 "cladocera"
"7/17/2006" 2006 259.4 "cladocera"
"7/17/2006" 2006 228 "cladocera"
"7/17/2006" 2006 228 "cladocera"
"7/17/2006" 2006 224.7 "cladocera"
"7/17/2006" 2006 220.2 "cladocera"
"7/17/2006" 2006 219.3 "cladocera"
"7/17/2006" 2006 213.8 "cladocera"
"7/17/2006" 2006 212.6 "cladocera"
"7/17/2006" 2006 202.5 "cladocera"
"7/17/2006" 2006 201.2 "cladocera"
"7/17/2006" 2006 201 "cladocera"
"7/17/2006" 2006 197 "cladocera"
"7/17/2006" 2006 196.5 "cladocera"
"7/17/2006" 2006 191 "cladocera"
"7/17/2006" 2006 176.9 "cladocera"
"7/17/2006" 2006 164.9 "cladocera"
"7/17/2006" 2006 164.9 "cladocera"
"7/17/2006" 2006 136 "cladocera"
"7/17/2006" 2006 139.3 "cladocera"
"7/17/2006" 2006 147.6 "cladocera"
"7/17/2006" 2006 170 "cladocera"
"7/17/2006" 2006 182.5 "cladocera"
"7/17/2006" 2006 183.8 "cladocera"
"7/17/2006" 2006 183.8 "cladocera"
"7/17/2006" 2006 184.4 "cladocera"
"7/17/2006" 2006 192.1 "cladocera"
"7/17/2006" 2006 200 "cladocera"
"7/17/2006" 2006 202.5 "cladocera"
"7/17/2006" 2006 210 "cladocera"
"7/17/2006" 2006 211 "cladocera"
"7/17/2006" 2006 211 "cladocera"
"7/17/2006" 2006 220.9 "cladocera"
"7/17/2006" 2006 234.1 "cladocera"
"7/17/2006" 2006 234.3 "cladocera"
"7/17/2006" 2006 237.7 "cladocera"
"7/17/2006" 2006 238.5 "cladocera"
"7/17/2006" 2006 248.4 "cladocera"
"7/17/2006" 2006 251.8 "cladocera"
"7/17/2006" 2006 259.4 "cladocera"
"7/17/2006" 2006 259.6 "cladocera"
"7/17/2006" 2006 260 "cladocera"
"7/17/2006" 2006 261.7 "cladocera"
"7/17/2006" 2006 268.3 "cladocera"
"7/17/2006" 2006 268.3 "cladocera"
"7/17/2006" 2006 275.9 "cladocera"
"7/17/2006" 2006 291.5 "cladocera"
"7/17/2006" 2006 302.3 "cladocera"
"7/17/2006" 2006 306.8 "cladocera"
"7/17/2006" 2006 346.6 "cladocera"
"7/17/2006" 2006 140 "cladocera"
"7/17/2006" 2006 150 "cladocera"
"7/17/2006" 2006 160.3 "cladocera"
"7/17/2006" 2006 178 "cladocera"
"7/17/2006" 2006 187.9 "cladocera"
"7/17/2006" 2006 189.7 "cladocera"
"7/17/2006" 2006 190 "cladocera"
"7/17/2006" 2006 198 "cladocera"
"7/17/2006" 2006 576.9 "cladocera"
"7/17/2006" 2006 622 "cladocera"
"7/17/2006" 2006 703.4 "cladocera"
"7/17/2006" 2006 740.6 "cladocera"
"7/17/2006" 2006 787.5 "cladocera"
"7/17/2006" 2006 587.9 "cladocera"
"7/17/2006" 2006 762 "cladocera"
"7/17/2006" 2006 766.1 "cladocera"
"7/17/2006" 2006 320 "cladocera"
"7/17/2006" 2006 322.5 "cladocera"
"7/17/2006" 2006 330 "cladocera"
"7/17/2006" 2006 345.4 "cladocera"
"7/17/2006" 2006 374.8 "cladocera"
"7/17/2006" 2006 380.5 "cladocera"
"7/17/2006" 2006 383.3 "cladocera"
"7/17/2006" 2006 391.2 "cladocera"
"7/17/2006" 2006 421.9 "cladocera"
"7/17/2006" 2006 446 "cladocera"
"7/17/2006" 2006 480 "cladocera"
"7/17/2006" 2006 480.8 "cladocera"
"7/17/2006" 2006 528.4 "cladocera"
"7/17/2006" 2006 557.9 "cladocera"
"7/17/2006" 2006 639.1 "cladocera"
"7/17/2006" 2006 648.5 "cladocera"
"7/17/2006" 2006 843.8 "cladocera"
"7/17/2006" 2006 403.1 "cladocera"
"7/17/2006" 2006 434.2 "cladocera"
"7/17/2006" 2006 346.7 "cladocera"
"7/17/2006" 2006 396.2 "cladocera"
"7/17/2006" 2006 403.6 "cladocera"
"7/17/2006" 2006 457.9 "cladocera"
"7/17/2006" 2006 500 "cladocera"
"7/17/2006" 2006 546.3 "cladocera"
"7/17/2006" 2006 554.4 "cladocera"
"7/17/2006" 2006 690 "cladocera"
"7/17/2006" 2006 710.6 "cladocera"
"7/17/2006" 2006 1008.1 "cladocera"
"7/17/2006" 2006 808.9 "cladocera"
"7/17/2006" 2006 897.3 "cladocera"
"7/17/2006" 2006 946.4 "cladocera"
"7/17/2006" 2006 468.4 "cladocera"
"7/17/2006" 2006 520 "cladocera"
"7/17/2006" 2006 590.9 "cladocera"
"7/17/2006" 2006 596.2 "cladocera"
"7/17/2006" 2006 624.3 "cladocera"
"7/17/2006" 2006 632.5 "cladocera"
"7/17/2006" 2006 710 "cladocera"
"7/17/2006" 2006 792.5 "cladocera"
"7/17/2006" 2006 311.4 "cladocera"
"7/17/2006" 2006 347.1 "cladocera"
"7/17/2006" 2006 361.2 "cladocera"
"7/17/2006" 2006 385.9 "cladocera"
"7/17/2006" 2006 389.1 "cladocera"
"7/17/2006" 2006 394.1 "cladocera"
"7/17/2006" 2006 404.6 "cladocera"
"7/17/2006" 2006 424.4 "cladocera"
"7/17/2006" 2006 439.1 "cladocera"
"7/17/2006" 2006 486.6 "cladocera"
"7/17/2006" 2006 504.5 "cladocera"
"7/17/2006" 2006 527.7 "cladocera"
"7/17/2006" 2006 556.1 "cladocera"
"7/17/2006" 2006 559 "cladocera"
"7/17/2006" 2006 638.2 "cladocera"
"7/17/2006" 2006 750.1 "cladocera"
"7/17/2006" 2006 982.7 "cladocera"
"7/17/2006" 2006 507 "cladocera"
"7/17/2006" 2006 532.4 "cladocera"
"7/17/2006" 2006 544.1 "cladocera"
"7/17/2006" 2006 547.4 "cladocera"
"7/17/2006" 2006 793.1 "cladocera"
"7/17/2006" 2006 809.9 "cladocera"
"7/17/2006" 2006 206.2 "cladocera"
"7/17/2006" 2006 310.2 "cladocera"
"7/17/2006" 2006 325.6 "cladocera"
"7/17/2006" 2006 398.1 "cladocera"
"7/17/2006" 2006 450 "cladocera"
"7/17/2006" 2006 490.3 "cladocera"
"7/17/2006" 2006 512.2 "cladocera"
"7/17/2006" 2006 518.7 "cladocera"
"7/17/2006" 2006 542.3 "cladocera"
"7/17/2006" 2006 558.7 "cladocera"
"7/17/2006" 2006 578 "cladocera"
"7/17/2006" 2006 613.9 "cladocera"
"7/17/2006" 2006 650 "cladocera"
"7/17/2006" 2006 693.8 "cladocera"
"7/17/2006" 2006 698.6 "cladocera"
"7/17/2006" 2006 706.8 "cladocera"
"7/17/2006" 2006 821 "cladocera"
"7/17/2006" 2006 300.2 "cladocera"
"7/17/2006" 2006 365 "cladocera"
"7/17/2006" 2006 384.7 "cladocera"
"7/17/2006" 2006 480 "cladocera"
"7/17/2006" 2006 500 "cladocera"
"7/17/2006" 2006 530.4 "cladocera"
"7/17/2006" 2006 541.3 "cladocera"
"7/17/2006" 2006 551.5 "cladocera"
"7/17/2006" 2006 551.7 "cladocera"
"7/17/2006" 2006 564.6 "cladocera"
"7/17/2006" 2006 390.4 "cladocera"
"7/17/2006" 2006 391.4 "cladocera"
"7/17/2006" 2006 437.3 "cladocera"
"7/17/2006" 2006 519 "cladocera"
"7/17/2006" 2006 1047.4 "cladocera"
"7/17/2006" 2006 827.6 "cladocera"
"7/17/2006" 2006 594 "cladocera"
"7/17/2006" 2006 650 "cladocera"
"7/17/2006" 2006 684.1 "cladocera"
"7/17/2006" 2006 566.4 "cladocera"
"7/17/2006" 2006 680.7 "cladocera"
"7/17/2006" 2006 330 "cladocera"
"7/17/2006" 2006 560.4 "cladocera"
"7/17/2006" 2006 509.9 "cladocera"
"7/17/2006" 2006 769.1 "cladocera"
"7/17/2006" 2006 811.7 "cladocera"
"7/17/2006" 2006 881.4 "cladocera"
"7/17/2006" 2006 465.3 "cladocera"
"7/17/2006" 2006 724.7 "cladocera"
"7/17/2006" 2006 724.7 "cladocera"
"7/17/2006" 2006 460.7 "cladocera"
"7/17/2006" 2006 649.4 "cladocera"
"7/17/2006" 2006 578.2 "cladocera"
"7/17/2006" 2006 378 "cladocera"
"7/17/2006" 2006 399.6 "cladocera"
"7/17/2006" 2006 430.5 "cladocera"
"7/17/2006" 2006 489.2 "cladocera"
"7/17/2006" 2006 300 "cladocera"
"7/17/2006" 2006 461 "cladocera"
"7/17/2006" 2006 471 "cladocera"
"7/17/2006" 2006 499.3 "cladocera"
"7/17/2006" 2006 402.5 "cladocera"
"7/17/2006" 2006 367.7 "cladocera"
"7/17/2006" 2006 512.4 "cladocera"
"7/17/2006" 2006 490.9 "cladocera"
"7/17/2006" 2006 347.1 "cladocera"
"7/17/2006" 2006 320.6 "cladocera"
"7/17/2006" 2006 313 "cladocera"
"7/17/2006" 2006 276.6 "cladocera"
"7/17/2006" 2006 257.1 "cladocera"
"7/17/2006" 2006 250 "cladocera"
"7/17/2006" 2006 247 "cladocera"
"7/17/2006" 2006 237.7 "cladocera"
"7/17/2006" 2006 174.9 "cladocera"
"7/17/2006" 2006 162.8 "cladocera"
"7/17/2006" 2006 349.9 "cladocera"
"7/17/2006" 2006 482.6 "cladocera"
"7/17/2006" 2006 596.2 "cladocera"
"7/17/2006" 2006 460 "cladocera"
"7/17/2006" 2006 274.6 "cladocera"
"7/17/2006" 2006 230.2 "cladocera"
"7/17/2006" 2006 290 "cladocera"
"7/17/2006" 2006 405 "cladocera"
"7/17/2006" 2006 449.2 "cladocera"
"7/17/2006" 2006 295.5 "cladocera"
"7/17/2006" 2006 342.1 "cladocera"
"7/17/2006" 2006 365.9 "cladocera"
"7/17/2006" 2006 317.8 "cladocera"
"7/17/2006" 2006 352.3 "cladocera"
"7/17/2006" 2006 424.3 "cladocera"
"7/17/2006" 2006 431.9 "cladocera"
"7/17/2006" 2006 444.1 "cladocera"
"7/17/2006" 2006 250 "cladocera"
"7/17/2006" 2006 261.7 "cladocera"
"7/17/2006" 2006 266.8 "cladocera"
"7/17/2006" 2006 490.4 "cladocera"
"8/6/2006" 2006 1154.9 "Calanoida"
"8/6/2006" 2006 1247.6 "Calanoida"
"8/6/2006" 2006 1149.6 "Calanoida"
"8/6/2006" 2006 1125.6 "Calanoida"
"8/6/2006" 2006 1093.4 "Calanoida"
"8/6/2006" 2006 1088.9 "Calanoida"
"8/6/2006" 2006 1087.5 "Calanoida"
"8/6/2006" 2006 1075.7 "Calanoida"
"8/6/2006" 2006 1075.1 "Calanoida"
"8/6/2006" 2006 1025.1 "Calanoida"
"8/6/2006" 2006 984.3 "Calanoida"
"8/6/2006" 2006 956.7 "Calanoida"
"8/6/2006" 2006 939.4 "Calanoida"
"8/6/2006" 2006 936.9 "Calanoida"
"8/6/2006" 2006 919.7 "Calanoida"
"8/6/2006" 2006 875.1 "Calanoida"
"8/6/2006" 2006 866.7 "Calanoida"
"8/6/2006" 2006 850 "Calanoida"
"8/6/2006" 2006 849.4 "Calanoida"
"8/6/2006" 2006 847.2 "Calanoida"
"8/6/2006" 2006 839.7 "Calanoida"
"8/6/2006" 2006 825.4 "Calanoida"
"8/6/2006" 2006 806.2 "Calanoida"
"8/6/2006" 2006 804.8 "Calanoida"
"8/6/2006" 2006 793.8 "Calanoida"
"8/6/2006" 2006 789.1 "Calanoida"
"8/6/2006" 2006 772.2 "Calanoida"
"8/6/2006" 2006 771.8 "Calanoida"
"8/6/2006" 2006 770.8 "Calanoida"
"8/6/2006" 2006 738.7 "Calanoida"
"8/6/2006" 2006 731.5 "Calanoida"
"8/6/2006" 2006 725 "Calanoida"
"8/6/2006" 2006 721.2 "Calanoida"
"8/6/2006" 2006 696.6 "Calanoida"
"8/6/2006" 2006 683.9 "Calanoida"
"8/6/2006" 2006 672.8 "Calanoida"
"8/6/2006" 2006 637.4 "Calanoida"
"8/6/2006" 2006 581.6 "Calanoida"
"8/6/2006" 2006 914.6 "Cyclopoida"
"8/6/2006" 2006 942.9 "Cyclopoida"
"8/6/2006" 2006 424.6 "Cyclopoida"
"8/6/2006" 2006 482.5 "Cyclopoida"
"8/6/2006" 2006 550.1 "Cyclopoida"
"8/6/2006" 2006 557.5 "Cyclopoida"
"8/6/2006" 2006 559 "Cyclopoida"
"8/6/2006" 2006 566 "Cyclopoida"
"8/6/2006" 2006 571.3 "Cyclopoida"
"8/6/2006" 2006 1224.3 "Cyclopoida"
"8/6/2006" 2006 576.8 "Cyclopoida"
"8/6/2006" 2006 588 "Cyclopoida"
"8/6/2006" 2006 597.5 "Cyclopoida"
"8/6/2006" 2006 945.8 "Cyclopoida"
"8/6/2006" 2006 725.1 "Cyclopoida"
"8/6/2006" 2006 712.5 "Cyclopoida"
"8/6/2006" 2006 1253.8 "Cyclopoida"
"8/6/2006" 2006 693.4 "Cyclopoida"
"8/6/2006" 2006 693 "Cyclopoida"
"8/6/2006" 2006 689.7 "Cyclopoida"
"8/6/2006" 2006 650 "Cyclopoida"
"8/6/2006" 2006 625 "Cyclopoida"
"8/6/2006" 2006 618.7 "Cyclopoida"
"8/6/2006" 2006 615.6 "Cyclopoida"
"8/6/2006" 2006 613.6 "Cyclopoida"
"8/6/2006" 2006 612.5 "Cyclopoida"
"8/6/2006" 2006 610.6 "Cyclopoida"
"8/6/2006" 2006 603.4 "Cyclopoida"
"8/6/2006" 2006 1012.4 "Cyclopoida"
"8/6/2006" 2006 1122.8 "Cyclopoida"
"8/6/2006" 2006 1202.6 "Cyclopoida"
"8/6/2006" 2006 726.7 "Cyclopoida"
"8/6/2006" 2006 752.6 "Cyclopoida"
"8/6/2006" 2006 725.1 "Cyclopoida"
"8/6/2006" 2006 755.8 "Cyclopoida"
"8/6/2006" 2006 775 "Cyclopoida"
"8/6/2006" 2006 883.9 "Cyclopoida"
"8/6/2006" 2006 888.9 "Cyclopoida"
"8/6/2006" 2006 1388 "cladocera"
"8/6/2006" 2006 712.6 "cladocera"
"8/6/2006" 2006 324.5 "cladocera"
"8/6/2006" 2006 527.4 "cladocera"
"8/6/2006" 2006 425.7 "cladocera"
"8/6/2006" 2006 302.3 "cladocera"
"8/6/2006" 2006 380.2 "cladocera"
"8/6/2006" 2006 337.7 "cladocera"
"8/6/2006" 2006 335.4 "cladocera"
"8/6/2006" 2006 330 "cladocera"
"8/6/2006" 2006 301 "cladocera"
"8/6/2006" 2006 786.7 "cladocera"
"8/6/2006" 2006 806.7 "cladocera"
"8/6/2006" 2006 825.4 "cladocera"
"8/6/2006" 2006 849.3 "cladocera"
"8/6/2006" 2006 858.5 "cladocera"
"8/6/2006" 2006 592.3 "cladocera"
"8/6/2006" 2006 593.8 "cladocera"
"8/6/2006" 2006 916.9 "cladocera"
"8/6/2006" 2006 861 "cladocera"
"8/6/2006" 2006 440.3 "cladocera"
"8/6/2006" 2006 500 "cladocera"
"8/6/2006" 2006 625.5 "cladocera"
"8/6/2006" 2006 628.1 "cladocera"
"8/6/2006" 2006 642.7 "cladocera"
"8/6/2006" 2006 717.3 "cladocera"
"8/6/2006" 2006 750.9 "cladocera"
"8/6/2006" 2006 755.1 "cladocera"
"8/6/2006" 2006 755.5 "cladocera"
"8/6/2006" 2006 778.6 "cladocera"
"8/6/2006" 2006 882.2 "cladocera"
"8/6/2006" 2006 1198.8 "cladocera"
"8/6/2006" 2006 968.3 "cladocera"
"8/6/2006" 2006 470.5 "cladocera"
"8/6/2006" 2006 437.5 "cladocera"
"8/6/2006" 2006 443.9 "cladocera"
"8/6/2006" 2006 577.2 "cladocera"
"8/6/2006" 2006 588.7 "cladocera"
"8/6/2006" 2006 415.5 "cladocera"
"8/6/2006" 2006 539.7 "cladocera"
"8/6/2006" 2006 515.4 "cladocera"
"8/15/2006" 2006 676.5 "Calanoida"
"8/15/2006" 2006 960.5 "Calanoida"
"8/15/2006" 2006 930.4 "Calanoida"
"8/15/2006" 2006 684.3 "Calanoida"
"8/15/2006" 2006 693.4 "Calanoida"
"8/15/2006" 2006 731.5 "Calanoida"
"8/15/2006" 2006 870.4 "Calanoida"
"8/15/2006" 2006 877.9 "Calanoida"
"8/15/2006" 2006 900.1 "Calanoida"
"8/15/2006" 2006 905.9 "Calanoida"
"8/15/2006" 2006 1405.2 "Calanoida"
"8/15/2006" 2006 1300 "Calanoida"
"8/15/2006" 2006 1281.9 "Calanoida"
"8/15/2006" 2006 1251.6 "Calanoida"
"8/15/2006" 2006 1153.3 "Calanoida"
"8/15/2006" 2006 1132.5 "Calanoida"
"8/15/2006" 2006 1118 "Calanoida"
"8/15/2006" 2006 1111.1 "Calanoida"
"8/15/2006" 2006 1106.6 "Calanoida"
"8/15/2006" 2006 1090.4 "Calanoida"
"8/15/2006" 2006 1016.3 "Calanoida"
"8/15/2006" 2006 1015.9 "Calanoida"
"8/15/2006" 2006 1012.6 "Calanoida"
"8/15/2006" 2006 988.4 "Calanoida"
"8/15/2006" 2006 977.9 "Calanoida"
"8/15/2006" 2006 965.4 "Calanoida"
"8/15/2006" 2006 942.9 "Calanoida"
"8/15/2006" 2006 918 "Calanoida"
"8/15/2006" 2006 904.2 "Calanoida"
"8/15/2006" 2006 894.9 "Calanoida"
"8/15/2006" 2006 888.3 "Calanoida"
"8/15/2006" 2006 877.7 "Calanoida"
"8/15/2006" 2006 877.7 "Calanoida"
"8/15/2006" 2006 868.3 "Calanoida"
"8/15/2006" 2006 866.7 "Calanoida"
"8/15/2006" 2006 643.5 "Calanoida"
"8/15/2006" 2006 831 "Calanoida"
"8/15/2006" 2006 1048.4 "Calanoida"
"8/15/2006" 2006 1160.6 "Calanoida"
"8/15/2006" 2006 857.4 "Calanoida"
"8/15/2006" 2006 825.1 "Calanoida"
"8/15/2006" 2006 824.1 "Calanoida"
"8/15/2006" 2006 822.4 "Calanoida"
"8/15/2006" 2006 1226.6 "Calanoida"
"8/15/2006" 2006 1223.9 "Calanoida"
"8/15/2006" 2006 930.1 "Calanoida"
"8/15/2006" 2006 835.6 "Calanoida"
"8/15/2006" 2006 682.8 "Calanoida"
"8/15/2006" 2006 637.5 "Calanoida"
"8/15/2006" 2006 632.6 "Calanoida"
"8/15/2006" 2006 1308.2 "Calanoida"
"8/15/2006" 2006 1367.3 "Calanoida"
"8/15/2006" 2006 1365.3 "Calanoida"
"8/15/2006" 2006 1348 "Calanoida"
"8/15/2006" 2006 1346.1 "Calanoida"
"8/15/2006" 2006 1264 "Calanoida"
"8/15/2006" 2006 1240.6 "Calanoida"
"8/15/2006" 2006 1106.4 "Calanoida"
"8/15/2006" 2006 1087.6 "Calanoida"
"8/15/2006" 2006 1061.2 "Calanoida"
"8/15/2006" 2006 1035.9 "Calanoida"
"8/15/2006" 2006 972.9 "Calanoida"
"8/15/2006" 2006 902.9 "Calanoida"
"8/15/2006" 2006 865.8 "Calanoida"
"8/15/2006" 2006 840.1 "Calanoida"
"8/15/2006" 2006 813.9 "Calanoida"
"8/15/2006" 2006 694.7 "Calanoida"
"8/15/2006" 2006 1454.8 "Calanoida"
"8/15/2006" 2006 1439.6 "Calanoida"
"8/15/2006" 2006 1410.1 "Calanoida"
"8/15/2006" 2006 1391.3 "Calanoida"
"8/15/2006" 2006 1343.6 "Calanoida"
"8/15/2006" 2006 1340.4 "Calanoida"
"8/15/2006" 2006 1317 "Calanoida"
"8/15/2006" 2006 1251.6 "Calanoida"
"8/15/2006" 2006 1232.7 "Calanoida"
"8/15/2006" 2006 1187.7 "Calanoida"
"8/15/2006" 2006 1141.9 "Calanoida"
"8/15/2006" 2006 1097.3 "Calanoida"
"8/15/2006" 2006 981.9 "Calanoida"
"8/15/2006" 2006 958.2 "Calanoida"
"8/15/2006" 2006 891.8 "Calanoida"
"8/15/2006" 2006 845 "Calanoida"
"8/15/2006" 2006 812.6 "Calanoida"
"8/15/2006" 2006 799.7 "Calanoida"
"8/15/2006" 2006 796.2 "Calanoida"
"8/15/2006" 2006 788.3 "Calanoida"
"8/15/2006" 2006 655 "Calanoida"
"8/15/2006" 2006 1379 "Calanoida"
"8/15/2006" 2006 1325.1 "Calanoida"
"8/15/2006" 2006 1255.3 "Calanoida"
"8/15/2006" 2006 1239.1 "Calanoida"
"8/15/2006" 2006 1237.6 "Calanoida"
"8/15/2006" 2006 1163.2 "Calanoida"
"8/15/2006" 2006 1119.5 "Calanoida"
"8/15/2006" 2006 1050.1 "Calanoida"
"8/15/2006" 2006 1022.9 "Calanoida"
"8/15/2006" 2006 726.7 "Calanoida"
"8/15/2006" 2006 699.3 "Calanoida"
"8/15/2006" 2006 696.6 "Calanoida"
"8/15/2006" 2006 687.5 "Calanoida"
"8/15/2006" 2006 471.7 "Cyclopoida"
"8/15/2006" 2006 875.4 "Cyclopoida"
"8/15/2006" 2006 1110.5 "Cyclopoida"
"8/15/2006" 2006 1115.9 "Cyclopoida"
"8/15/2006" 2006 1202.1 "Cyclopoida"
"8/15/2006" 2006 1225.1 "Cyclopoida"
"8/15/2006" 2006 587.6 "Cyclopoida"
"8/15/2006" 2006 588.7 "Cyclopoida"
"8/15/2006" 2006 593.8 "Cyclopoida"
"8/15/2006" 2006 610.5 "Cyclopoida"
"8/15/2006" 2006 637.5 "Cyclopoida"
"8/15/2006" 2006 640.6 "Cyclopoida"
"8/15/2006" 2006 1831.2 "Cyclopoida"
"8/15/2006" 2006 1685.6 "Cyclopoida"
"8/15/2006" 2006 1297.2 "Cyclopoida"
"8/15/2006" 2006 1237.5 "Cyclopoida"
"8/15/2006" 2006 1214.6 "Cyclopoida"
"8/15/2006" 2006 1013 "Cyclopoida"
"8/15/2006" 2006 870.5 "Cyclopoida"
"8/15/2006" 2006 848.9 "Cyclopoida"
"8/15/2006" 2006 833 "Cyclopoida"
"8/15/2006" 2006 759.1 "Cyclopoida"
"8/15/2006" 2006 747.6 "Cyclopoida"
"8/15/2006" 2006 715.2 "Cyclopoida"
"8/15/2006" 2006 704.6 "Cyclopoida"
"8/15/2006" 2006 701.8 "Cyclopoida"
"8/15/2006" 2006 677.9 "Cyclopoida"
"8/15/2006" 2006 673.1 "Cyclopoida"
"8/15/2006" 2006 652.5 "Cyclopoida"
"8/15/2006" 2006 625 "Cyclopoida"
"8/15/2006" 2006 588.7 "Cyclopoida"
"8/15/2006" 2006 562.5 "Cyclopoida"
"8/15/2006" 2006 554.8 "Cyclopoida"
"8/15/2006" 2006 545.7 "Cyclopoida"
"8/15/2006" 2006 542.7 "Cyclopoida"
"8/15/2006" 2006 537.5 "Cyclopoida"
"8/15/2006" 2006 530.6 "Cyclopoida"
"8/15/2006" 2006 526.3 "Cyclopoida"
"8/15/2006" 2006 525.1 "Cyclopoida"
"8/15/2006" 2006 521.6 "Cyclopoida"
"8/15/2006" 2006 503.3 "Cyclopoida"
"8/15/2006" 2006 475.2 "Cyclopoida"
"8/15/2006" 2006 465.2 "Cyclopoida"
"8/15/2006" 2006 458.4 "Cyclopoida"
"8/15/2006" 2006 452.9 "Cyclopoida"
"8/15/2006" 2006 451.6 "Cyclopoida"
"8/15/2006" 2006 407 "Cyclopoida"
"8/15/2006" 2006 401.8 "Cyclopoida"
"8/15/2006" 2006 395.3 "Cyclopoida"
"8/15/2006" 2006 385.1 "Cyclopoida"
"8/15/2006" 2006 650 "Cyclopoida"
"8/15/2006" 2006 659.7 "Cyclopoida"
"8/15/2006" 2006 710.7 "Cyclopoida"
"8/15/2006" 2006 576.8 "Cyclopoida"
"8/15/2006" 2006 570.6 "Cyclopoida"
"8/15/2006" 2006 567.5 "Cyclopoida"
"8/15/2006" 2006 561.8 "Cyclopoida"
"8/15/2006" 2006 558.6 "Cyclopoida"
"8/15/2006" 2006 810.6 "Cyclopoida"
"8/15/2006" 2006 1025.9 "Cyclopoida"
"8/15/2006" 2006 1146.3 "Cyclopoida"
"8/15/2006" 2006 661.1 "Cyclopoida"
"8/15/2006" 2006 670 "Cyclopoida"
"8/15/2006" 2006 680.1 "Cyclopoida"
"8/15/2006" 2006 680.6 "Cyclopoida"
"8/15/2006" 2006 721.1 "Cyclopoida"
"8/15/2006" 2006 728.9 "Cyclopoida"
"8/15/2006" 2006 878.2 "Cyclopoida"
"8/15/2006" 2006 898 "Cyclopoida"
"8/15/2006" 2006 919.2 "Cyclopoida"
"8/15/2006" 2006 442.3 "Cyclopoida"
"8/15/2006" 2006 450.7 "Cyclopoida"
"8/15/2006" 2006 451.7 "Cyclopoida"
"8/15/2006" 2006 459.6 "Cyclopoida"
"8/15/2006" 2006 470.5 "Cyclopoida"
"8/15/2006" 2006 470.5 "Cyclopoida"
"8/15/2006" 2006 806.2 "Cyclopoida"
"8/15/2006" 2006 476.5 "Cyclopoida"
"8/15/2006" 2006 487.5 "Cyclopoida"
"8/15/2006" 2006 487.5 "Cyclopoida"
"8/15/2006" 2006 488.1 "Cyclopoida"
"8/15/2006" 2006 488.9 "Cyclopoida"
"8/15/2006" 2006 505.6 "Cyclopoida"
"8/15/2006" 2006 506.2 "Cyclopoida"
"8/15/2006" 2006 512.5 "Cyclopoida"
"8/15/2006" 2006 513.1 "Cyclopoida"
"8/15/2006" 2006 516.8 "Cyclopoida"
"8/15/2006" 2006 518 "Cyclopoida"
"8/15/2006" 2006 518 "Cyclopoida"
"8/15/2006" 2006 519.9 "Cyclopoida"
"8/15/2006" 2006 525.1 "Cyclopoida"
"8/15/2006" 2006 527.5 "Cyclopoida"
"8/15/2006" 2006 531.5 "Cyclopoida"
"8/15/2006" 2006 531.8 "Cyclopoida"
"8/15/2006" 2006 534 "Cyclopoida"
"8/15/2006" 2006 536.9 "Cyclopoida"
"8/15/2006" 2006 539.8 "Cyclopoida"
"8/15/2006" 2006 541 "Cyclopoida"
"8/15/2006" 2006 542.7 "Cyclopoida"
"8/15/2006" 2006 542.7 "Cyclopoida"
"8/15/2006" 2006 548.3 "Cyclopoida"
"8/15/2006" 2006 550 "Cyclopoida"
"8/15/2006" 2006 550.1 "Cyclopoida"
"8/15/2006" 2006 762.9 "Cyclopoida"
"8/15/2006" 2006 725.4 "Cyclopoida"
"8/15/2006" 2006 693 "Cyclopoida"
"8/15/2006" 2006 670.8 "Cyclopoida"
"8/15/2006" 2006 663.4 "Cyclopoida"
"8/15/2006" 2006 650 "Cyclopoida"
"8/15/2006" 2006 637.6 "Cyclopoida"
"8/15/2006" 2006 611 "Cyclopoida"
"8/15/2006" 2006 605.2 "Cyclopoida"
"8/15/2006" 2006 604.7 "Cyclopoida"
"8/15/2006" 2006 603.4 "Cyclopoida"
"8/15/2006" 2006 597 "Cyclopoida"
"8/15/2006" 2006 588.7 "Cyclopoida"
"8/15/2006" 2006 579.9 "Cyclopoida"
"8/15/2006" 2006 635 "Cyclopoida"
"8/15/2006" 2006 637.5 "Cyclopoida"
"8/15/2006" 2006 638.5 "Cyclopoida"
"8/15/2006" 2006 506.2 "Cyclopoida"
"8/15/2006" 2006 506.5 "Cyclopoida"
"8/15/2006" 2006 530.3 "Cyclopoida"
"8/15/2006" 2006 648.6 "Cyclopoida"
"8/15/2006" 2006 659.7 "Cyclopoida"
"8/15/2006" 2006 662.5 "Cyclopoida"
"8/15/2006" 2006 662.5 "Cyclopoida"
"8/15/2006" 2006 664.4 "Cyclopoida"
"8/15/2006" 2006 667.1 "Cyclopoida"
"8/15/2006" 2006 698.8 "Cyclopoida"
"8/15/2006" 2006 707.5 "Cyclopoida"
"8/15/2006" 2006 711.1 "Cyclopoida"
"8/15/2006" 2006 713.4 "Cyclopoida"
"8/15/2006" 2006 534 "Cyclopoida"
"8/15/2006" 2006 537.6 "Cyclopoida"
"8/15/2006" 2006 545.7 "Cyclopoida"
"8/15/2006" 2006 552.3 "Cyclopoida"
"8/15/2006" 2006 475.7 "Cyclopoida"
"8/15/2006" 2006 480.9 "Cyclopoida"
"8/15/2006" 2006 486.2 "Cyclopoida"
"8/15/2006" 2006 486.9 "Cyclopoida"
"8/15/2006" 2006 487.5 "Cyclopoida"
"8/15/2006" 2006 488.1 "Cyclopoida"
"8/15/2006" 2006 488.9 "Cyclopoida"
"8/15/2006" 2006 488.9 "Cyclopoida"
"8/15/2006" 2006 495 "Cyclopoida"
"8/15/2006" 2006 495.3 "Cyclopoida"
"8/15/2006" 2006 497.7 "Cyclopoida"
"8/15/2006" 2006 503.1 "Cyclopoida"
"8/15/2006" 2006 506.2 "Cyclopoida"
"8/15/2006" 2006 510.2 "Cyclopoida"
"8/15/2006" 2006 625 "Cyclopoida"
"8/15/2006" 2006 321.4 "Cyclopoida"
"8/15/2006" 2006 355.5 "Cyclopoida"
"8/15/2006" 2006 369.1 "Cyclopoida"
"8/15/2006" 2006 377.9 "Cyclopoida"
"8/15/2006" 2006 387.5 "Cyclopoida"
"8/15/2006" 2006 410 "Cyclopoida"
"8/15/2006" 2006 416.1 "Cyclopoida"
"8/15/2006" 2006 420.2 "Cyclopoida"
"8/15/2006" 2006 423 "Cyclopoida"
"8/15/2006" 2006 425.2 "Cyclopoida"
"8/15/2006" 2006 466.7 "Cyclopoida"
"8/15/2006" 2006 464.5 "Cyclopoida"
"8/15/2006" 2006 464 "Cyclopoida"
"8/15/2006" 2006 427.6 "Cyclopoida"
"8/15/2006" 2006 430.1 "Cyclopoida"
"8/15/2006" 2006 440.3 "Cyclopoida"
"8/15/2006" 2006 440.3 "Cyclopoida"
"8/15/2006" 2006 447.2 "Cyclopoida"
"8/15/2006" 2006 452.9 "Cyclopoida"
"8/15/2006" 2006 453.1 "Cyclopoida"
"8/15/2006" 2006 455 "Cyclopoida"
"8/15/2006" 2006 459.6 "Cyclopoida"
"8/15/2006" 2006 462.7 "Cyclopoida"
"8/15/2006" 2006 464 "Cyclopoida"
"8/15/2006" 2006 451.6 "Cyclopoida"
"8/15/2006" 2006 450.7 "Cyclopoida"
"8/15/2006" 2006 437.5 "Cyclopoida"
"8/15/2006" 2006 425 "Cyclopoida"
"8/15/2006" 2006 423 "Cyclopoida"
"8/15/2006" 2006 412.7 "Cyclopoida"
"8/15/2006" 2006 398.6 "Cyclopoida"
"8/15/2006" 2006 390.5 "Cyclopoida"
"8/15/2006" 2006 387.7 "Cyclopoida"
"8/15/2006" 2006 383.4 "Cyclopoida"
"8/15/2006" 2006 354 "Cyclopoida"
"8/15/2006" 2006 553.4 "Cyclopoida"
"8/15/2006" 2006 313.5 "Cyclopoida"
"8/15/2006" 2006 340 "Cyclopoida"
"8/15/2006" 2006 350.2 "Cyclopoida"
"8/15/2006" 2006 372.9 "Cyclopoida"
"8/15/2006" 2006 375 "Cyclopoida"
"8/15/2006" 2006 388.3 "Cyclopoida"
"8/15/2006" 2006 392.5 "Cyclopoida"
"8/15/2006" 2006 412.7 "Cyclopoida"
"8/15/2006" 2006 415.5 "Cyclopoida"
"8/15/2006" 2006 431.7 "Cyclopoida"
"8/15/2006" 2006 575.1 "Cyclopoida"
"8/15/2006" 2006 573.5 "Cyclopoida"
"8/15/2006" 2006 566.8 "Cyclopoida"
"8/15/2006" 2006 562.5 "Cyclopoida"
"8/15/2006" 2006 553.5 "Cyclopoida"
"8/15/2006" 2006 458.6 "Cyclopoida"
"8/15/2006" 2006 476 "Cyclopoida"
"8/15/2006" 2006 491.5 "Cyclopoida"
"8/15/2006" 2006 502.5 "Cyclopoida"
"8/15/2006" 2006 503.1 "Cyclopoida"
"8/15/2006" 2006 525.1 "Cyclopoida"
"8/15/2006" 2006 525.1 "Cyclopoida"
"8/15/2006" 2006 526.9 "Cyclopoida"
"8/15/2006" 2006 530.6 "Cyclopoida"
"8/15/2006" 2006 531.8 "Cyclopoida"
"8/15/2006" 2006 620.6 "Cyclopoida"
"8/15/2006" 2006 617.6 "Cyclopoida"
"8/15/2006" 2006 615.6 "Cyclopoida"
"8/15/2006" 2006 608.8 "Cyclopoida"
"8/15/2006" 2006 598.2 "Cyclopoida"
"8/15/2006" 2006 592.3 "Cyclopoida"
"8/15/2006" 2006 585.9 "Cyclopoida"
"8/15/2006" 2006 441.9 "Cyclopoida"
"8/15/2006" 2006 441.9 "Cyclopoida"
"8/15/2006" 2006 447.6 "Cyclopoida"
"8/15/2006" 2006 454.5 "Cyclopoida"
"8/15/2006" 2006 469.7 "Cyclopoida"
"8/15/2006" 2006 480.2 "Cyclopoida"
"8/15/2006" 2006 490.1 "Cyclopoida"
"8/15/2006" 2006 492 "Cyclopoida"
"8/15/2006" 2006 495.8 "Cyclopoida"
"8/15/2006" 2006 510.1 "Cyclopoida"
"8/15/2006" 2006 510.1 "Cyclopoida"
"8/15/2006" 2006 510.2 "Cyclopoida"
"8/15/2006" 2006 762.6 "Cyclopoida"
"8/15/2006" 2006 833 "Cyclopoida"
"8/15/2006" 2006 981.2 "Cyclopoida"
"8/15/2006" 2006 1113.1 "Cyclopoida"
"8/15/2006" 2006 1150.6 "Cyclopoida"
"8/15/2006" 2006 1206.8 "Cyclopoida"
"8/15/2006" 2006 1404.5 "Cyclopoida"
"8/15/2006" 2006 1605.2 "Cyclopoida"
"8/15/2006" 2006 1547.4 "Cyclopoida"
"8/15/2006" 2006 1522.6 "Cyclopoida"
"8/15/2006" 2006 1165.4 "Cyclopoida"
"8/15/2006" 2006 813.9 "Cyclopoida"
"8/15/2006" 2006 675.5 "Cyclopoida"
"8/15/2006" 2006 640.6 "Cyclopoida"
"8/15/2006" 2006 631.7 "Cyclopoida"
"8/15/2006" 2006 617.5 "Cyclopoida"
"8/15/2006" 2006 601.3 "Cyclopoida"
"8/15/2006" 2006 587.5 "Cyclopoida"
"8/15/2006" 2006 562.5 "Cyclopoida"
"8/15/2006" 2006 529.7 "Cyclopoida"
"8/15/2006" 2006 513.1 "Cyclopoida"
"8/15/2006" 2006 478.6 "Cyclopoida"
"8/15/2006" 2006 477.6 "Cyclopoida"
"8/15/2006" 2006 475 "Cyclopoida"
"8/15/2006" 2006 461 "Cyclopoida"
"8/15/2006" 2006 459.6 "Cyclopoida"
"8/15/2006" 2006 448.1 "Cyclopoida"
"8/15/2006" 2006 425 "Cyclopoida"
"8/15/2006" 2006 408.1 "Cyclopoida"
"8/15/2006" 2006 399.4 "Cyclopoida"
"8/15/2006" 2006 555.2 "Cyclopoida"
"8/15/2006" 2006 295 "Cyclopoida"
"8/15/2006" 2006 1144.8 "Cyclopoida"
"8/15/2006" 2006 579.1 "Cyclopoida"
"8/15/2006" 2006 992.6 "Cyclopoida"
"8/15/2006" 2006 582.2 "Cyclopoida"
"8/15/2006" 2006 582.2 "Cyclopoida"
"8/15/2006" 2006 531.8 "Cyclopoida"
"8/15/2006" 2006 534 "Cyclopoida"
"8/15/2006" 2006 537.5 "Cyclopoida"
"8/15/2006" 2006 539.8 "Cyclopoida"
"8/15/2006" 2006 547.9 "Cyclopoida"
"8/15/2006" 2006 549.1 "Cyclopoida"
"8/15/2006" 2006 552.3 "Cyclopoida"
"8/15/2006" 2006 560.3 "Cyclopoida"
"8/15/2006" 2006 560.3 "Cyclopoida"
"8/15/2006" 2006 569.3 "Cyclopoida"
"8/15/2006" 2006 581.1 "Cyclopoida"
"8/15/2006" 2006 602.1 "Cyclopoida"
"8/15/2006" 2006 603.4 "Cyclopoida"
"8/15/2006" 2006 613 "Cyclopoida"
"8/15/2006" 2006 617.5 "Cyclopoida"
"8/15/2006" 2006 618.5 "Cyclopoida"
"8/15/2006" 2006 533 "Cyclopoida"
"8/15/2006" 2006 534 "Cyclopoida"
"8/15/2006" 2006 534.4 "Cyclopoida"
"8/15/2006" 2006 542.7 "Cyclopoida"
"8/15/2006" 2006 559 "Cyclopoida"
"8/15/2006" 2006 567.5 "Cyclopoida"
"8/15/2006" 2006 574.6 "Cyclopoida"
"8/15/2006" 2006 648.2 "cladocera"
"8/15/2006" 2006 527.4 "cladocera"
"8/15/2006" 2006 1735 "cladocera"
"8/15/2006" 2006 664.4 "cladocera"
"8/15/2006" 2006 1059.6 "cladocera"
"8/15/2006" 2006 721.3 "cladocera"
"8/15/2006" 2006 797.7 "cladocera"
"8/15/2006" 2006 691.5 "cladocera"
"8/15/2006" 2006 814.9 "cladocera"
"8/15/2006" 2006 1046 "cladocera"
"8/15/2006" 2006 1002 "cladocera"
"8/15/2006" 2006 1415.3 "cladocera"
"8/15/2006" 2006 525.6 "cladocera"
"8/15/2006" 2006 585.9 "cladocera"
"8/15/2006" 2006 922 "cladocera"
"8/15/2006" 2006 805.2 "cladocera"
"8/15/2006" 2006 835.5 "cladocera"
"8/15/2006" 2006 582.2 "cladocera"
"8/15/2006" 2006 309.2 "cladocera"
"8/15/2006" 2006 324.3 "cladocera"
"8/15/2006" 2006 400.2 "cladocera"
"8/15/2006" 2006 406.6 "cladocera"
"8/15/2006" 2006 341.2 "cladocera"
"8/15/2006" 2006 420.2 "cladocera"
"8/15/2006" 2006 424.4 "cladocera"
"8/15/2006" 2006 363.4 "cladocera"
"8/15/2006" 2006 282 "cladocera"
"8/15/2006" 2006 313.5 "cladocera"
"8/15/2006" 2006 325 "cladocera"
"8/15/2006" 2006 364.4 "cladocera"
"8/15/2006" 2006 390.7 "cladocera"
"8/15/2006" 2006 437.3 "cladocera"
"8/15/2006" 2006 800 "cladocera"
"8/15/2006" 2006 812.5 "cladocera"
"8/15/2006" 2006 835.6 "cladocera"
"8/15/2006" 2006 690.3 "cladocera"
"8/15/2006" 2006 665.3 "cladocera"
"8/15/2006" 2006 651.1 "cladocera"
"8/15/2006" 2006 614.9 "cladocera"
"8/15/2006" 2006 609.9 "cladocera"
"8/15/2006" 2006 600.3 "cladocera"
"8/15/2006" 2006 595.4 "cladocera"
"8/15/2006" 2006 550.1 "cladocera"
"8/15/2006" 2006 539.2 "cladocera"
"8/15/2006" 2006 836.1 "cladocera"
"8/15/2006" 2006 447.2 "cladocera"
"8/15/2006" 2006 520.4 "cladocera"
"8/15/2006" 2006 493.2 "cladocera"
"8/15/2006" 2006 512.5 "cladocera"
"8/15/2006" 2006 910 "cladocera"
"8/15/2006" 2006 902.3 "cladocera"
"8/15/2006" 2006 900.1 "cladocera"
"8/15/2006" 2006 872.9 "cladocera"
"8/15/2006" 2006 766.2 "cladocera"
"8/15/2006" 2006 762 "cladocera"
"8/15/2006" 2006 750.4 "cladocera"
"8/15/2006" 2006 1226.6 "cladocera"
"8/15/2006" 2006 1106.8 "cladocera"
"8/15/2006" 2006 1075.1 "cladocera"
"8/15/2006" 2006 1054.8 "cladocera"
"8/15/2006" 2006 957.6 "cladocera"
"8/15/2006" 2006 947.5 "cladocera"
"8/15/2006" 2006 1079.1 "cladocera"
"8/15/2006" 2006 1003.8 "cladocera"
"8/15/2006" 2006 1203.2 "cladocera"
"8/15/2006" 2006 1195.4 "cladocera"
"8/15/2006" 2006 1048.3 "cladocera"
"8/15/2006" 2006 1014.4 "cladocera"
"8/15/2006" 2006 1001.4 "cladocera"
"8/15/2006" 2006 953.7 "cladocera"
"8/15/2006" 2006 913.2 "cladocera"
"8/15/2006" 2006 877.7 "cladocera"
"8/15/2006" 2006 805.9 "cladocera"
"8/15/2006" 2006 795.7 "cladocera"
"8/15/2006" 2006 762.9 "cladocera"
"8/15/2006" 2006 742 "cladocera"
"8/15/2006" 2006 738.5 "cladocera"
"8/15/2006" 2006 707.7 "cladocera"
"8/15/2006" 2006 695.1 "cladocera"
"8/15/2006" 2006 665.8 "cladocera"
"8/15/2006" 2006 648.3 "cladocera"
"8/15/2006" 2006 622.1 "cladocera"
"8/15/2006" 2006 541.6 "cladocera"
"8/15/2006" 2006 559 "cladocera"
"8/15/2006" 2006 982.5 "cladocera"
"8/15/2006" 2006 977 "cladocera"
"8/15/2006" 2006 912.6 "cladocera"
"8/15/2006" 2006 930.4 "cladocera"
"8/15/2006" 2006 962.5 "cladocera"
"8/15/2006" 2006 962.5 "cladocera"
"8/15/2006" 2006 989 "cladocera"
"8/15/2006" 2006 1008.2 "cladocera"
"8/15/2006" 2006 1054.8 "cladocera"
"8/15/2006" 2006 1125.3 "cladocera"
"8/15/2006" 2006 1122.6 "cladocera"
"8/15/2006" 2006 984.6 "cladocera"
"8/15/2006" 2006 964.4 "cladocera"
"8/15/2006" 2006 929.1 "cladocera"
"8/15/2006" 2006 887.5 "cladocera"
"8/15/2006" 2006 865 "cladocera"
"8/15/2006" 2006 861 "cladocera"
"8/15/2006" 2006 512.5 "cladocera"
"8/15/2006" 2006 461.1 "cladocera"
"8/15/2006" 2006 756.7 "cladocera"
"8/15/2006" 2006 420.2 "cladocera"
"8/15/2006" 2006 452.8 "cladocera"
"8/15/2006" 2006 492.6 "cladocera"
"8/15/2006" 2006 398.6 "cladocera"
"8/15/2006" 2006 553.5 "cladocera"
"8/15/2006" 2006 537.6 "cladocera"
"8/15/2006" 2006 530.5 "cladocera"
"8/15/2006" 2006 509.9 "cladocera"
"8/15/2006" 2006 627 "cladocera"
"8/15/2006" 2006 530.6 "cladocera"
"8/15/2006" 2006 515.4 "cladocera"
"8/15/2006" 2006 513.1 "cladocera"
"8/15/2006" 2006 648.3 "cladocera"
"8/15/2006" 2006 468 "cladocera"
"8/15/2006" 2006 350.2 "cladocera"
"8/15/2006" 2006 835.5 "cladocera"
"8/15/2006" 2006 810.2 "cladocera"
"8/15/2006" 2006 774.8 "cladocera"
"8/15/2006" 2006 742.6 "cladocera"
"8/15/2006" 2006 724.8 "cladocera"
"8/15/2006" 2006 795.5 "cladocera"
"8/15/2006" 2006 752.6 "cladocera"
"8/15/2006" 2006 724.2 "cladocera"
"8/15/2006" 2006 656.2 "cladocera"
"8/15/2006" 2006 627.7 "cladocera"
"8/15/2006" 2006 612.5 "cladocera"
"8/15/2006" 2006 660 "cladocera"
"8/15/2006" 2006 691.5 "cladocera"
"8/15/2006" 2006 701 "cladocera"
"8/15/2006" 2006 716.3 "cladocera"
"8/15/2006" 2006 737.5 "cladocera"
"8/15/2006" 2006 840 "cladocera"
"8/15/2006" 2006 816.3 "cladocera"
"8/15/2006" 2006 405.6 "cladocera"
"8/15/2006" 2006 703.8 "cladocera"
"8/15/2006" 2006 686.5 "cladocera"
"8/15/2006" 2006 663 "cladocera"
"8/15/2006" 2006 575.1 "cladocera"
"8/15/2006" 2006 525.1 "cladocera"
"8/15/2006" 2006 452.9 "cladocera"
"8/15/2006" 2006 1161.4 "cladocera"
"8/15/2006" 2006 1003.5 "cladocera"
"8/15/2006" 2006 775 "cladocera"
"8/15/2006" 2006 635 "cladocera"
"8/15/2006" 2006 375 "cladocera"
"8/15/2006" 2006 275 "cladocera"
"8/15/2006" 2006 441.9 "cladocera"
"8/15/2006" 2006 477.6 "cladocera"
"8/15/2006" 2006 424.3 "cladocera"
"8/15/2006" 2006 566 "cladocera"
"8/15/2006" 2006 579.1 "cladocera"
"8/15/2006" 2006 291.8 "cladocera"
"8/15/2006" 2006 539.8 "cladocera"
"8/15/2006" 2006 583.6 "cladocera"
"8/15/2006" 2006 1314 "cladocera"
"5/16/2007" 2007 869.9 "Calanoida"
"5/16/2007" 2007 860.1 "Calanoida"
"5/16/2007" 2007 788.5 "Calanoida"
"5/16/2007" 2007 804.3 "Calanoida"
"5/16/2007" 2007 926.9 "Calanoida"
"5/16/2007" 2007 1012.4 "Calanoida"
"5/16/2007" 2007 1199 "Calanoida"
"5/16/2007" 2007 1236.9 "Calanoida"
"5/16/2007" 2007 1264.2 "Calanoida"
"5/16/2007" 2007 1393.4 "Calanoida"
"5/16/2007" 2007 1452 "Calanoida"
"5/16/2007" 2007 721.2 "Calanoida"
"5/16/2007" 2007 767.1 "Calanoida"
"5/16/2007" 2007 773.1 "Calanoida"
"5/16/2007" 2007 775.4 "Calanoida"
"5/16/2007" 2007 800.3 "Calanoida"
"5/16/2007" 2007 822 "Calanoida"
"5/16/2007" 2007 859.1 "Calanoida"
"5/16/2007" 2007 861.2 "Calanoida"
"5/16/2007" 2007 861.4 "Calanoida"
"5/16/2007" 2007 879.4 "Calanoida"
"5/16/2007" 2007 970.9 "Calanoida"
"5/16/2007" 2007 972.9 "Calanoida"
"5/16/2007" 2007 977.4 "Calanoida"
"5/16/2007" 2007 992.7 "Calanoida"
"5/16/2007" 2007 999.1 "Calanoida"
"5/16/2007" 2007 1007.8 "Calanoida"
"5/16/2007" 2007 1150.7 "Calanoida"
"5/16/2007" 2007 1179.3 "Calanoida"
"5/16/2007" 2007 831.2 "Calanoida"
"5/16/2007" 2007 766.7 "Calanoida"
"5/16/2007" 2007 760.7 "Calanoida"
"5/16/2007" 2007 632.5 "Calanoida"
"5/16/2007" 2007 782.2 "Calanoida"
"5/16/2007" 2007 859.5 "Calanoida"
"5/16/2007" 2007 941.3 "Calanoida"
"5/16/2007" 2007 954.7 "Calanoida"
"5/16/2007" 2007 995.4 "Calanoida"
"5/16/2007" 2007 1162.9 "Calanoida"
"5/16/2007" 2007 1347.7 "Calanoida"
"5/16/2007" 2007 1402.7 "Calanoida"
"5/16/2007" 2007 1170.8 "Calanoida"
"5/16/2007" 2007 1054 "Calanoida"
"5/16/2007" 2007 1005.7 "Calanoida"
"5/16/2007" 2007 933.5 "Calanoida"
"5/16/2007" 2007 916.6 "Calanoida"
"5/16/2007" 2007 909.7 "Calanoida"
"5/16/2007" 2007 909.6 "Calanoida"
"5/16/2007" 2007 905.4 "Calanoida"
"5/16/2007" 2007 898.8 "Calanoida"
"5/16/2007" 2007 894.4 "Calanoida"
"5/16/2007" 2007 874.2 "Calanoida"
"5/16/2007" 2007 827.7 "Calanoida"
"5/16/2007" 2007 815.3 "Calanoida"
"5/16/2007" 2007 766.4 "Calanoida"
"5/16/2007" 2007 570 "Calanoida"
"5/16/2007" 2007 1329.8 "Calanoida"
"5/16/2007" 2007 1463.7 "Calanoida"
"5/16/2007" 2007 711.2 "Calanoida"
"5/16/2007" 2007 762.9 "Calanoida"
"5/16/2007" 2007 849.2 "Calanoida"
"5/16/2007" 2007 860.6 "Calanoida"
"5/16/2007" 2007 884.7 "Calanoida"
"5/16/2007" 2007 898.8 "Calanoida"
"5/16/2007" 2007 993.3 "Calanoida"
"5/16/2007" 2007 1148.7 "Calanoida"
"5/16/2007" 2007 717.8 "Calanoida"
"5/16/2007" 2007 810.1 "Calanoida"
"5/16/2007" 2007 814.5 "Calanoida"
"5/16/2007" 2007 860.6 "Calanoida"
"5/16/2007" 2007 894.8 "Calanoida"
"5/16/2007" 2007 924.1 "Calanoida"
"5/16/2007" 2007 951.3 "Calanoida"
"5/16/2007" 2007 1277.6 "Calanoida"
"5/16/2007" 2007 1327.5 "Calanoida"
"5/16/2007" 2007 1413 "Calanoida"
"5/16/2007" 2007 612.6 "Calanoida"
"5/16/2007" 2007 680.4 "Calanoida"
"5/16/2007" 2007 704.7 "Calanoida"
"5/16/2007" 2007 714.1 "Calanoida"
"5/16/2007" 2007 746.8 "Calanoida"
"5/16/2007" 2007 828.2 "Calanoida"
"5/16/2007" 2007 841.7 "Calanoida"
"5/16/2007" 2007 848.6 "Calanoida"
"5/16/2007" 2007 907.2 "Calanoida"
"5/16/2007" 2007 944.9 "Calanoida"
"5/16/2007" 2007 969.6 "Calanoida"
"5/16/2007" 2007 996.7 "Calanoida"
"5/16/2007" 2007 1140.2 "Calanoida"
"5/16/2007" 2007 1184.1 "Calanoida"
"5/16/2007" 2007 1411.5 "Calanoida"
"5/16/2007" 2007 1310.6 "Calanoida"
"5/16/2007" 2007 1102.7 "Calanoida"
"5/16/2007" 2007 1058 "Calanoida"
"5/16/2007" 2007 1005.5 "Calanoida"
"5/16/2007" 2007 994.7 "Calanoida"
"5/16/2007" 2007 960.5 "Calanoida"
"5/16/2007" 2007 915.8 "Calanoida"
"5/16/2007" 2007 905.5 "Calanoida"
"5/16/2007" 2007 883.2 "Calanoida"
"5/16/2007" 2007 1010.3 "Cyclopoida"
"5/16/2007" 2007 983.8 "Cyclopoida"
"5/16/2007" 2007 983.1 "Cyclopoida"
"5/16/2007" 2007 977.8 "Cyclopoida"
"5/16/2007" 2007 926.1 "Cyclopoida"
"5/16/2007" 2007 919.2 "Cyclopoida"
"5/16/2007" 2007 871.2 "Cyclopoida"
"5/16/2007" 2007 842 "Cyclopoida"
"5/16/2007" 2007 833.2 "Cyclopoida"
"5/16/2007" 2007 747.4 "Cyclopoida"
"5/16/2007" 2007 699.3 "Cyclopoida"
"5/16/2007" 2007 643.2 "Cyclopoida"
"5/16/2007" 2007 513.7 "Cyclopoida"
"5/16/2007" 2007 1079.4 "Cyclopoida"
"5/16/2007" 2007 848.7 "Cyclopoida"
"5/16/2007" 2007 774.3 "Cyclopoida"
"5/16/2007" 2007 736.7 "Cyclopoida"
"5/16/2007" 2007 706.5 "Cyclopoida"
"5/16/2007" 2007 642 "Cyclopoida"
"5/16/2007" 2007 612.6 "Cyclopoida"
"5/16/2007" 2007 563.2 "Cyclopoida"
"5/16/2007" 2007 528.8 "Cyclopoida"
"5/16/2007" 2007 508.7 "Cyclopoida"
"5/16/2007" 2007 529.3 "Cyclopoida"
"5/16/2007" 2007 1308.7 "Cyclopoida"
"5/16/2007" 2007 567.9 "Cyclopoida"
"5/16/2007" 2007 579.4 "Cyclopoida"
"5/16/2007" 2007 609.8 "Cyclopoida"
"5/16/2007" 2007 717.8 "Cyclopoida"
"5/16/2007" 2007 717.8 "Cyclopoida"
"5/16/2007" 2007 722.9 "Cyclopoida"
"5/16/2007" 2007 739.9 "Cyclopoida"
"5/16/2007" 2007 756.2 "Cyclopoida"
"5/16/2007" 2007 762.5 "Cyclopoida"
"5/16/2007" 2007 775 "Cyclopoida"
"5/16/2007" 2007 803 "Cyclopoida"
"5/16/2007" 2007 824.8 "Cyclopoida"
"5/16/2007" 2007 827 "Cyclopoida"
"5/16/2007" 2007 1055.8 "Cyclopoida"
"5/16/2007" 2007 1042.1 "Cyclopoida"
"5/16/2007" 2007 1023.3 "Cyclopoida"
"5/16/2007" 2007 1023.1 "Cyclopoida"
"5/16/2007" 2007 1012.4 "Cyclopoida"
"5/16/2007" 2007 989 "Cyclopoida"
"5/16/2007" 2007 974.6 "Cyclopoida"
"5/16/2007" 2007 947.5 "Cyclopoida"
"5/16/2007" 2007 941 "Cyclopoida"
"5/16/2007" 2007 926.9 "Cyclopoida"
"5/16/2007" 2007 851.5 "Cyclopoida"
"5/16/2007" 2007 607.7 "Cyclopoida"
"5/16/2007" 2007 662.6 "Cyclopoida"
"5/16/2007" 2007 663 "Cyclopoida"
"5/16/2007" 2007 667.1 "Cyclopoida"
"5/16/2007" 2007 704.4 "Cyclopoida"
"5/16/2007" 2007 706.5 "Cyclopoida"
"5/16/2007" 2007 710.6 "Cyclopoida"
"5/16/2007" 2007 718.6 "Cyclopoida"
"5/16/2007" 2007 719.9 "Cyclopoida"
"5/16/2007" 2007 764 "Cyclopoida"
"5/16/2007" 2007 765.9 "Cyclopoida"
"5/16/2007" 2007 774 "Cyclopoida"
"5/16/2007" 2007 774.3 "Cyclopoida"
"5/16/2007" 2007 796.3 "Cyclopoida"
"5/16/2007" 2007 800.1 "Cyclopoida"
"5/16/2007" 2007 815.2 "Cyclopoida"
"5/16/2007" 2007 819.6 "Cyclopoida"
"5/16/2007" 2007 843.9 "Cyclopoida"
"5/16/2007" 2007 915.8 "Cyclopoida"
"5/16/2007" 2007 928.9 "Cyclopoida"
"5/16/2007" 2007 937.2 "Cyclopoida"
"5/16/2007" 2007 976.9 "Cyclopoida"
"5/16/2007" 2007 1303.1 "Cyclopoida"
"5/16/2007" 2007 1289 "Cyclopoida"
"5/16/2007" 2007 1278.1 "Cyclopoida"
"5/16/2007" 2007 1274 "Cyclopoida"
"5/16/2007" 2007 996.2 "Cyclopoida"
"5/16/2007" 2007 949.7 "Cyclopoida"
"5/16/2007" 2007 934.2 "Cyclopoida"
"5/16/2007" 2007 801.3 "Cyclopoida"
"5/16/2007" 2007 493.1 "Cyclopoida"
"5/16/2007" 2007 890.7 "Cyclopoida"
"5/16/2007" 2007 897.5 "Cyclopoida"
"5/16/2007" 2007 923.2 "Cyclopoida"
"5/16/2007" 2007 924 "Cyclopoida"
"5/16/2007" 2007 931.1 "Cyclopoida"
"5/16/2007" 2007 968 "Cyclopoida"
"5/16/2007" 2007 976.3 "Cyclopoida"
"5/16/2007" 2007 995.4 "Cyclopoida"
"5/16/2007" 2007 1013.6 "Cyclopoida"
"5/16/2007" 2007 1052.1 "Cyclopoida"
"5/16/2007" 2007 997.6 "Cyclopoida"
"5/16/2007" 2007 1206.3 "Cyclopoida"
"5/16/2007" 2007 1418.2 "Cyclopoida"
"5/16/2007" 2007 1528.8 "Cyclopoida"
"5/16/2007" 2007 900 "Cyclopoida"
"5/16/2007" 2007 877.7 "Cyclopoida"
"5/16/2007" 2007 869.6 "Cyclopoida"
"5/16/2007" 2007 850 "Cyclopoida"
"5/16/2007" 2007 799.8 "Cyclopoida"
"5/16/2007" 2007 1128.3 "Cyclopoida"
"5/16/2007" 2007 1118 "Cyclopoida"
"5/16/2007" 2007 979.9 "Cyclopoida"
"5/16/2007" 2007 949.3 "Cyclopoida"
"5/16/2007" 2007 934.2 "Cyclopoida"
"5/16/2007" 2007 920.8 "Cyclopoida"
"5/16/2007" 2007 894.5 "Cyclopoida"
"5/16/2007" 2007 859.2 "Cyclopoida"
"5/16/2007" 2007 795.4 "Cyclopoida"
"5/16/2007" 2007 722.1 "Cyclopoida"
"5/16/2007" 2007 651.9 "Cyclopoida"
"5/16/2007" 2007 602.8 "Cyclopoida"
"5/16/2007" 2007 585.3 "Cyclopoida"
"5/16/2007" 2007 557.1 "Cyclopoida"
"5/16/2007" 2007 539.3 "Cyclopoida"
"5/16/2007" 2007 502.9 "Cyclopoida"
"5/16/2007" 2007 793.6 "Cyclopoida"
"5/16/2007" 2007 773 "Cyclopoida"
"5/16/2007" 2007 1100.4 "Cyclopoida"
"5/16/2007" 2007 1089.5 "Cyclopoida"
"5/16/2007" 2007 1130.3 "Cyclopoida"
"5/16/2007" 2007 1118 "Cyclopoida"
"5/16/2007" 2007 1102.2 "Cyclopoida"
"5/16/2007" 2007 1013.6 "Cyclopoida"
"5/16/2007" 2007 1011 "Cyclopoida"
"5/16/2007" 2007 990.3 "Cyclopoida"
"5/16/2007" 2007 1400.8 "Cyclopoida"
"5/16/2007" 2007 1668.5 "Cyclopoida"
"5/16/2007" 2007 1170.5 "Cyclopoida"
"5/16/2007" 2007 1569.7 "Cyclopoida"
"5/16/2007" 2007 1445.8 "Cyclopoida"
"5/16/2007" 2007 1351.1 "Cyclopoida"
"5/16/2007" 2007 1265 "Cyclopoida"
"5/16/2007" 2007 1171 "Cyclopoida"
"5/16/2007" 2007 1152.9 "Cyclopoida"
"5/16/2007" 2007 1141.9 "Cyclopoida"
"5/16/2007" 2007 1111.6 "Cyclopoida"
"5/16/2007" 2007 1089.8 "Cyclopoida"
"5/16/2007" 2007 1067.8 "Cyclopoida"
"5/16/2007" 2007 1060.2 "Cyclopoida"
"5/16/2007" 2007 1052.3 "Cyclopoida"
"5/16/2007" 2007 1009.5 "Cyclopoida"
"5/16/2007" 2007 964.3 "Cyclopoida"
"5/16/2007" 2007 944.1 "Cyclopoida"
"5/16/2007" 2007 1176.2 "Cyclopoida"
"5/16/2007" 2007 1174.6 "Cyclopoida"
"5/16/2007" 2007 1149.4 "Cyclopoida"
"5/16/2007" 2007 1138.3 "Cyclopoida"
"5/16/2007" 2007 1105.2 "Cyclopoida"
"5/16/2007" 2007 1060.6 "Cyclopoida"
"5/16/2007" 2007 1057.7 "Cyclopoida"
"5/16/2007" 2007 1054.2 "Cyclopoida"
"5/16/2007" 2007 1029.1 "Cyclopoida"
"5/16/2007" 2007 1020.3 "Cyclopoida"
"5/16/2007" 2007 973.4 "Cyclopoida"
"5/16/2007" 2007 971.9 "Cyclopoida"
"5/16/2007" 2007 934.8 "Cyclopoida"
"5/16/2007" 2007 932.4 "Cyclopoida"
"5/16/2007" 2007 898.9 "Cyclopoida"
"5/16/2007" 2007 891.3 "Cyclopoida"
"5/16/2007" 2007 835.6 "Cyclopoida"
"5/16/2007" 2007 814.6 "Cyclopoida"
"5/16/2007" 2007 773.1 "Cyclopoida"
"5/16/2007" 2007 743.8 "Cyclopoida"
"5/16/2007" 2007 719.1 "Cyclopoida"
"5/16/2007" 2007 717.8 "Cyclopoida"
"5/16/2007" 2007 641.1 "Cyclopoida"
"5/16/2007" 2007 938.9 "Cyclopoida"
"5/16/2007" 2007 884.1 "Cyclopoida"
"5/16/2007" 2007 865.1 "Cyclopoida"
"5/16/2007" 2007 693.7 "cladocera"
"5/16/2007" 2007 1371.5 "cladocera"
"5/16/2007" 2007 1129.1 "cladocera"
"5/16/2007" 2007 742.4 "cladocera"
"5/16/2007" 2007 1496.2 "cladocera"
"5/16/2007" 2007 906.6 "cladocera"
"5/16/2007" 2007 1336.6 "cladocera"
"5/16/2007" 2007 826.2 "cladocera"
"5/16/2007" 2007 719.2 "cladocera"
"5/16/2007" 2007 697.9 "cladocera"
"5/16/2007" 2007 407.3 "cladocera"
"5/16/2007" 2007 862.4 "cladocera"
"5/16/2007" 2007 784.1 "cladocera"
"5/16/2007" 2007 1195 "cladocera"
"5/16/2007" 2007 918.7 "cladocera"
"5/16/2007" 2007 778.8 "cladocera"
"5/16/2007" 2007 568.5 "cladocera"
"5/16/2007" 2007 663.4 "cladocera"
"5/16/2007" 2007 708.9 "cladocera"
"5/16/2007" 2007 760 "cladocera"
"5/16/2007" 2007 970.1 "cladocera"
"5/16/2007" 2007 1242.8 "cladocera"
"5/16/2007" 2007 722.1 "cladocera"
"5/16/2007" 2007 1102.7 "cladocera"
"5/16/2007" 2007 968.6 "cladocera"
"5/16/2007" 2007 851.5 "cladocera"
"5/16/2007" 2007 765.9 "cladocera"
"5/16/2007" 2007 717.8 "cladocera"
"5/16/2007" 2007 605.4 "cladocera"
"5/16/2007" 2007 1599.2 "cladocera"
"5/16/2007" 2007 1389 "cladocera"
"5/16/2007" 2007 524.8 "cladocera"
"5/16/2007" 2007 364.4 "cladocera"
"5/16/2007" 2007 336.6 "cladocera"
"5/16/2007" 2007 296.3 "cladocera"
"5/16/2007" 2007 242.9 "cladocera"
"5/16/2007" 2007 450.6 "cladocera"
"5/16/2007" 2007 287.1 "cladocera"
"5/16/2007" 2007 303.2 "cladocera"
"5/16/2007" 2007 437.6 "cladocera"
"5/16/2007" 2007 424.8 "cladocera"
"5/16/2007" 2007 398.9 "cladocera"
"5/16/2007" 2007 395.4 "cladocera"
"5/16/2007" 2007 384.1 "cladocera"
"5/16/2007" 2007 322 "cladocera"
"5/16/2007" 2007 380 "cladocera"
"5/16/2007" 2007 502.3 "cladocera"
"5/16/2007" 2007 452.9 "cladocera"
"5/16/2007" 2007 441.9 "cladocera"
"5/16/2007" 2007 435.2 "cladocera"
"5/16/2007" 2007 391.7 "cladocera"
"5/16/2007" 2007 390.3 "cladocera"
"5/16/2007" 2007 386.7 "cladocera"
"5/16/2007" 2007 375 "cladocera"
"5/16/2007" 2007 355.6 "cladocera"
"5/16/2007" 2007 267.3 "cladocera"
"5/16/2007" 2007 450.5 "cladocera"
"5/16/2007" 2007 439.7 "cladocera"
"5/16/2007" 2007 400 "cladocera"
"5/16/2007" 2007 383.3 "cladocera"
"5/16/2007" 2007 291.5 "cladocera"
"5/16/2007" 2007 278.1 "cladocera"
"5/16/2007" 2007 358.3 "cladocera"
"5/16/2007" 2007 357.7 "cladocera"
"5/16/2007" 2007 354.9 "cladocera"
"5/16/2007" 2007 343.9 "cladocera"
"5/16/2007" 2007 338 "cladocera"
"5/16/2007" 2007 336.6 "cladocera"
"5/16/2007" 2007 419.8 "cladocera"
"5/16/2007" 2007 492.5 "cladocera"
"5/16/2007" 2007 439.8 "cladocera"
"5/16/2007" 2007 420.9 "cladocera"
"5/16/2007" 2007 402 "cladocera"
"5/16/2007" 2007 387.9 "cladocera"
"5/16/2007" 2007 336.4 "cladocera"
"5/16/2007" 2007 313.9 "cladocera"
"5/16/2007" 2007 288 "cladocera"
"5/16/2007" 2007 500 "cladocera"
"5/16/2007" 2007 255 "cladocera"
"5/16/2007" 2007 187.7 "cladocera"
"5/16/2007" 2007 448.4 "cladocera"
"5/16/2007" 2007 386.5 "cladocera"
"5/16/2007" 2007 364.4 "cladocera"
"5/16/2007" 2007 340.2 "cladocera"
"5/16/2007" 2007 329.4 "cladocera"
"5/16/2007" 2007 313.9 "cladocera"
"5/16/2007" 2007 187.7 "cladocera"
"5/16/2007" 2007 523.2 "cladocera"
"5/16/2007" 2007 471.8 "cladocera"
"5/16/2007" 2007 594.7 "cladocera"
"5/16/2007" 2007 573.1 "cladocera"
"5/16/2007" 2007 493.9 "cladocera"
"5/16/2007" 2007 484.9 "cladocera"
"5/16/2007" 2007 439.7 "cladocera"
"5/16/2007" 2007 435.2 "cladocera"
"5/16/2007" 2007 422.7 "cladocera"
"5/16/2007" 2007 390.3 "cladocera"
"5/16/2007" 2007 334.2 "cladocera"
"5/16/2007" 2007 312.3 "cladocera"
"5/16/2007" 2007 311.8 "cladocera"
"5/16/2007" 2007 496.9 "cladocera"
"5/16/2007" 2007 451.2 "cladocera"
"5/16/2007" 2007 407.3 "cladocera"
"5/16/2007" 2007 400.2 "cladocera"
"5/16/2007" 2007 400.2 "cladocera"
"5/16/2007" 2007 398.9 "cladocera"
"5/16/2007" 2007 268.7 "cladocera"
"5/16/2007" 2007 209.8 "cladocera"
"5/16/2007" 2007 476 "cladocera"
"5/16/2007" 2007 564.2 "cladocera"
"5/16/2007" 2007 547.5 "cladocera"
"5/16/2007" 2007 508.5 "cladocera"
"5/16/2007" 2007 746.8 "cladocera"
"5/16/2007" 2007 698.4 "cladocera"
"5/16/2007" 2007 682.2 "cladocera"
"5/16/2007" 2007 585.7 "cladocera"
"5/16/2007" 2007 563.2 "cladocera"
"5/16/2007" 2007 561 "cladocera"
"5/16/2007" 2007 457.2 "cladocera"
"5/16/2007" 2007 426.3 "cladocera"
"5/16/2007" 2007 332.9 "cladocera"
"5/16/2007" 2007 596.7 "cladocera"
"5/16/2007" 2007 782.5 "cladocera"
"5/16/2007" 2007 664.9 "cladocera"
"5/16/2007" 2007 476.9 "cladocera"
"5/16/2007" 2007 528.5 "cladocera"
"5/16/2007" 2007 541.6 "cladocera"
"5/16/2007" 2007 667.2 "cladocera"
"5/16/2007" 2007 751.3 "cladocera"
"5/16/2007" 2007 683 "cladocera"
"5/16/2007" 2007 411 "cladocera"
"5/16/2007" 2007 515.4 "cladocera"
"5/16/2007" 2007 598.9 "cladocera"
"5/16/2007" 2007 617.3 "cladocera"
"5/16/2007" 2007 659.1 "cladocera"
"5/16/2007" 2007 681.6 "cladocera"
"5/16/2007" 2007 663 "cladocera"
"5/16/2007" 2007 273.2 "cladocera"
"5/16/2007" 2007 625.6 "cladocera"
"5/16/2007" 2007 747.4 "cladocera"
"5/16/2007" 2007 837.3 "cladocera"
"5/16/2007" 2007 774 "cladocera"
"5/16/2007" 2007 1122.1 "cladocera"
"5/16/2007" 2007 680.4 "Calanoida"
"5/16/2007" 2007 1347.7 "Calanoida"
"5/16/2007" 2007 1162.9 "Calanoida"
"5/16/2007" 2007 995.4 "Calanoida"
"5/16/2007" 2007 954.7 "Calanoida"
"5/16/2007" 2007 941.3 "Calanoida"
"5/16/2007" 2007 859.5 "Calanoida"
"5/16/2007" 2007 782.2 "Calanoida"
"5/16/2007" 2007 1452 "Calanoida"
"5/16/2007" 2007 1393.4 "Calanoida"
"5/16/2007" 2007 1264.2 "Calanoida"
"5/16/2007" 2007 1236.9 "Calanoida"
"5/16/2007" 2007 1199 "Calanoida"
"5/16/2007" 2007 1012.4 "Calanoida"
"5/16/2007" 2007 926.9 "Calanoida"
"5/16/2007" 2007 804.3 "Calanoida"
"5/16/2007" 2007 788.5 "Calanoida"
"5/16/2007" 2007 1411.5 "Calanoida"
"5/16/2007" 2007 1310.6 "Calanoida"
"5/16/2007" 2007 1102.7 "Calanoida"
"5/16/2007" 2007 1058 "Calanoida"
"5/16/2007" 2007 1005.5 "Calanoida"
"5/16/2007" 2007 994.7 "Calanoida"
"5/16/2007" 2007 960.5 "Calanoida"
"5/16/2007" 2007 915.8 "Calanoida"
"5/16/2007" 2007 905.5 "Calanoida"
"5/16/2007" 2007 883.2 "Calanoida"
"5/16/2007" 2007 869.9 "Calanoida"
"5/16/2007" 2007 860.1 "Calanoida"
"5/16/2007" 2007 831.2 "Calanoida"
"5/16/2007" 2007 766.7 "Calanoida"
"5/16/2007" 2007 760.7 "Calanoida"
"5/16/2007" 2007 632.5 "Calanoida"
"5/16/2007" 2007 1402.7 "Calanoida"
"5/16/2007" 2007 1170.8 "Calanoida"
"5/16/2007" 2007 1054 "Calanoida"
"5/16/2007" 2007 1005.7 "Calanoida"
"5/16/2007" 2007 933.5 "Calanoida"
"5/16/2007" 2007 916.6 "Calanoida"
"5/16/2007" 2007 909.7 "Calanoida"
"5/16/2007" 2007 909.6 "Calanoida"
"5/16/2007" 2007 905.4 "Calanoida"
"5/16/2007" 2007 898.8 "Calanoida"
"5/16/2007" 2007 894.4 "Calanoida"
"5/16/2007" 2007 874.2 "Calanoida"
"5/16/2007" 2007 827.7 "Calanoida"
"5/16/2007" 2007 815.3 "Calanoida"
"5/16/2007" 2007 766.4 "Calanoida"
"5/16/2007" 2007 570 "Calanoida"
"5/16/2007" 2007 1463.7 "Calanoida"
"5/16/2007" 2007 1329.8 "Calanoida"
"5/16/2007" 2007 1179.3 "Calanoida"
"5/16/2007" 2007 1150.7 "Calanoida"
"5/16/2007" 2007 1007.8 "Calanoida"
"5/16/2007" 2007 999.1 "Calanoida"
"5/16/2007" 2007 992.7 "Calanoida"
"5/16/2007" 2007 977.4 "Calanoida"
"5/16/2007" 2007 972.9 "Calanoida"
"5/16/2007" 2007 970.9 "Calanoida"
"5/16/2007" 2007 879.4 "Calanoida"
"5/16/2007" 2007 861.4 "Calanoida"
"5/16/2007" 2007 861.2 "Calanoida"
"5/16/2007" 2007 859.1 "Calanoida"
"5/16/2007" 2007 822 "Calanoida"
"5/16/2007" 2007 800.3 "Calanoida"
"5/16/2007" 2007 775.4 "Calanoida"
"5/16/2007" 2007 773.1 "Calanoida"
"5/16/2007" 2007 767.1 "Calanoida"
"5/16/2007" 2007 721.2 "Calanoida"
"5/16/2007" 2007 1184.1 "Calanoida"
"5/16/2007" 2007 1140.2 "Calanoida"
"5/16/2007" 2007 996.7 "Calanoida"
"5/16/2007" 2007 969.6 "Calanoida"
"5/16/2007" 2007 944.9 "Calanoida"
"5/16/2007" 2007 907.2 "Calanoida"
"5/16/2007" 2007 848.6 "Calanoida"
"5/16/2007" 2007 841.7 "Calanoida"
"5/16/2007" 2007 828.2 "Calanoida"
"5/16/2007" 2007 746.8 "Calanoida"
"5/16/2007" 2007 714.1 "Calanoida"
"5/16/2007" 2007 704.7 "Calanoida"
"5/16/2007" 2007 612.6 "Calanoida"
"5/16/2007" 2007 1413 "Calanoida"
"5/16/2007" 2007 1327.5 "Calanoida"
"5/16/2007" 2007 1277.6 "Calanoida"
"5/16/2007" 2007 951.3 "Calanoida"
"5/16/2007" 2007 924.1 "Calanoida"
"5/16/2007" 2007 894.8 "Calanoida"
"5/16/2007" 2007 860.6 "Calanoida"
"5/16/2007" 2007 814.5 "Calanoida"
"5/16/2007" 2007 810.1 "Calanoida"
"5/16/2007" 2007 717.8 "Calanoida"
"5/16/2007" 2007 1148.7 "Calanoida"
"5/16/2007" 2007 993.3 "Calanoida"
"5/16/2007" 2007 898.8 "Calanoida"
"5/16/2007" 2007 884.7 "Calanoida"
"5/16/2007" 2007 860.6 "Calanoida"
"5/16/2007" 2007 849.2 "Calanoida"
"5/16/2007" 2007 762.9 "Calanoida"
"5/16/2007" 2007 711.2 "Calanoida"
"5/16/2007" 2007 762.5 "Cyclopoida"
"5/16/2007" 2007 704.4 "Cyclopoida"
"5/16/2007" 2007 667.1 "Cyclopoida"
"5/16/2007" 2007 663 "Cyclopoida"
"5/16/2007" 2007 662.6 "Cyclopoida"
"5/16/2007" 2007 607.7 "Cyclopoida"
"5/16/2007" 2007 1052.3 "Cyclopoida"
"5/16/2007" 2007 1009.5 "Cyclopoida"
"5/16/2007" 2007 964.3 "Cyclopoida"
"5/16/2007" 2007 944.1 "Cyclopoida"
"5/16/2007" 2007 938.9 "Cyclopoida"
"5/16/2007" 2007 884.1 "Cyclopoida"
"5/16/2007" 2007 865.1 "Cyclopoida"
"5/16/2007" 2007 848.7 "Cyclopoida"
"5/16/2007" 2007 774.3 "Cyclopoida"
"5/16/2007" 2007 736.7 "Cyclopoida"
"5/16/2007" 2007 706.5 "Cyclopoida"
"5/16/2007" 2007 642 "Cyclopoida"
"5/16/2007" 2007 612.6 "Cyclopoida"
"5/16/2007" 2007 563.2 "Cyclopoida"
"5/16/2007" 2007 529.3 "Cyclopoida"
"5/16/2007" 2007 1023.1 "Cyclopoida"
"5/16/2007" 2007 1303.1 "Cyclopoida"
"5/16/2007" 2007 1289 "Cyclopoida"
"5/16/2007" 2007 824.8 "Cyclopoida"
"5/16/2007" 2007 803 "Cyclopoida"
"5/16/2007" 2007 775 "Cyclopoida"
"5/16/2007" 2007 706.5 "Cyclopoida"
"5/16/2007" 2007 756.2 "Cyclopoida"
"5/16/2007" 2007 739.9 "Cyclopoida"
"5/16/2007" 2007 1023.3 "Cyclopoida"
"5/16/2007" 2007 1042.1 "Cyclopoida"
"5/16/2007" 2007 1055.8 "Cyclopoida"
"5/16/2007" 2007 1089.5 "Cyclopoida"
"5/16/2007" 2007 1100.4 "Cyclopoida"
"5/16/2007" 2007 1128.3 "Cyclopoida"
"5/16/2007" 2007 1308.7 "Cyclopoida"
"5/16/2007" 2007 1400.8 "Cyclopoida"
"5/16/2007" 2007 1012.4 "Cyclopoida"
"5/16/2007" 2007 989 "Cyclopoida"
"5/16/2007" 2007 1278.1 "Cyclopoida"
"5/16/2007" 2007 1274 "Cyclopoida"
"5/16/2007" 2007 996.2 "Cyclopoida"
"5/16/2007" 2007 949.7 "Cyclopoida"
"5/16/2007" 2007 934.2 "Cyclopoida"
"5/16/2007" 2007 801.3 "Cyclopoida"
"5/16/2007" 2007 493.1 "Cyclopoida"
"5/16/2007" 2007 1130.3 "Cyclopoida"
"5/16/2007" 2007 1118 "Cyclopoida"
"5/16/2007" 2007 1102.2 "Cyclopoida"
"5/16/2007" 2007 1013.6 "Cyclopoida"
"5/16/2007" 2007 1011 "Cyclopoida"
"5/16/2007" 2007 1010.3 "Cyclopoida"
"5/16/2007" 2007 990.3 "Cyclopoida"
"5/16/2007" 2007 983.8 "Cyclopoida"
"5/16/2007" 2007 983.1 "Cyclopoida"
"5/16/2007" 2007 977.8 "Cyclopoida"
"5/16/2007" 2007 926.1 "Cyclopoida"
"5/16/2007" 2007 919.2 "Cyclopoida"
"5/16/2007" 2007 871.2 "Cyclopoida"
"5/16/2007" 2007 842 "Cyclopoida"
"5/16/2007" 2007 833.2 "Cyclopoida"
"5/16/2007" 2007 747.4 "Cyclopoida"
"5/16/2007" 2007 699.3 "Cyclopoida"
"5/16/2007" 2007 643.2 "Cyclopoida"
"5/16/2007" 2007 513.7 "Cyclopoida"
"5/16/2007" 2007 974.6 "Cyclopoida"
"5/16/2007" 2007 947.5 "Cyclopoida"
"5/16/2007" 2007 941 "Cyclopoida"
"5/16/2007" 2007 926.9 "Cyclopoida"
"5/16/2007" 2007 900 "Cyclopoida"
"5/16/2007" 2007 877.7 "Cyclopoida"
"5/16/2007" 2007 869.6 "Cyclopoida"
"5/16/2007" 2007 850 "Cyclopoida"
"5/16/2007" 2007 722.9 "Cyclopoida"
"5/16/2007" 2007 717.8 "Cyclopoida"
"5/16/2007" 2007 717.8 "Cyclopoida"
"5/16/2007" 2007 609.8 "Cyclopoida"
"5/16/2007" 2007 579.4 "Cyclopoida"
"5/16/2007" 2007 567.9 "Cyclopoida"
"5/16/2007" 2007 1668.5 "Cyclopoida"
"5/16/2007" 2007 1176.2 "Cyclopoida"
"5/16/2007" 2007 1174.6 "Cyclopoida"
"5/16/2007" 2007 1149.4 "Cyclopoida"
"5/16/2007" 2007 1138.3 "Cyclopoida"
"5/16/2007" 2007 1105.2 "Cyclopoida"
"5/16/2007" 2007 799.8 "Cyclopoida"
"5/16/2007" 2007 793.6 "Cyclopoida"
"5/16/2007" 2007 773 "Cyclopoida"
"5/16/2007" 2007 1528.8 "Cyclopoida"
"5/16/2007" 2007 1418.2 "Cyclopoida"
"5/16/2007" 2007 1206.3 "Cyclopoida"
"5/16/2007" 2007 997.6 "Cyclopoida"
"5/16/2007" 2007 976.9 "Cyclopoida"
"5/16/2007" 2007 937.2 "Cyclopoida"
"5/16/2007" 2007 928.9 "Cyclopoida"
"5/16/2007" 2007 915.8 "Cyclopoida"
"5/16/2007" 2007 843.9 "Cyclopoida"
"5/16/2007" 2007 819.6 "Cyclopoida"
"5/16/2007" 2007 815.2 "Cyclopoida"
"5/16/2007" 2007 1060.6 "Cyclopoida"
"5/16/2007" 2007 1057.7 "Cyclopoida"
"5/16/2007" 2007 1054.2 "Cyclopoida"
"5/16/2007" 2007 1029.1 "Cyclopoida"
"5/16/2007" 2007 1020.3 "Cyclopoida"
"5/16/2007" 2007 973.4 "Cyclopoida"
"5/16/2007" 2007 971.9 "Cyclopoida"
"5/16/2007" 2007 934.8 "Cyclopoida"
"5/16/2007" 2007 932.4 "Cyclopoida"
"5/16/2007" 2007 898.9 "Cyclopoida"
"5/16/2007" 2007 891.3 "Cyclopoida"
"5/16/2007" 2007 835.6 "Cyclopoida"
"5/16/2007" 2007 814.6 "Cyclopoida"
"5/16/2007" 2007 773.1 "Cyclopoida"
"5/16/2007" 2007 743.8 "Cyclopoida"
"5/16/2007" 2007 719.1 "Cyclopoida"
"5/16/2007" 2007 717.8 "Cyclopoida"
"5/16/2007" 2007 641.1 "Cyclopoida"
"5/16/2007" 2007 528.8 "Cyclopoida"
"5/16/2007" 2007 508.7 "Cyclopoida"
"5/16/2007" 2007 1118 "Cyclopoida"
"5/16/2007" 2007 979.9 "Cyclopoida"
"5/16/2007" 2007 949.3 "Cyclopoida"
"5/16/2007" 2007 934.2 "Cyclopoida"
"5/16/2007" 2007 920.8 "Cyclopoida"
"5/16/2007" 2007 894.5 "Cyclopoida"
"5/16/2007" 2007 859.2 "Cyclopoida"
"5/16/2007" 2007 795.4 "Cyclopoida"
"5/16/2007" 2007 722.1 "Cyclopoida"
"5/16/2007" 2007 651.9 "Cyclopoida"
"5/16/2007" 2007 602.8 "Cyclopoida"
"5/16/2007" 2007 585.3 "Cyclopoida"
"5/16/2007" 2007 557.1 "Cyclopoida"
"5/16/2007" 2007 539.3 "Cyclopoida"
"5/16/2007" 2007 502.9 "Cyclopoida"
"5/16/2007" 2007 1569.7 "Cyclopoida"
"5/16/2007" 2007 1445.8 "Cyclopoida"
"5/16/2007" 2007 1351.1 "Cyclopoida"
"5/16/2007" 2007 1265 "Cyclopoida"
"5/16/2007" 2007 1171 "Cyclopoida"
"5/16/2007" 2007 800.1 "Cyclopoida"
"5/16/2007" 2007 796.3 "Cyclopoida"
"5/16/2007" 2007 774.3 "Cyclopoida"
"5/16/2007" 2007 774 "Cyclopoida"
"5/16/2007" 2007 765.9 "Cyclopoida"
"5/16/2007" 2007 764 "Cyclopoida"
"5/16/2007" 2007 719.9 "Cyclopoida"
"5/16/2007" 2007 718.6 "Cyclopoida"
"5/16/2007" 2007 710.6 "Cyclopoida"
"5/16/2007" 2007 1170.5 "Cyclopoida"
"5/16/2007" 2007 1079.4 "Cyclopoida"
"5/16/2007" 2007 1052.1 "Cyclopoida"
"5/16/2007" 2007 1013.6 "Cyclopoida"
"5/16/2007" 2007 995.4 "Cyclopoida"
"5/16/2007" 2007 976.3 "Cyclopoida"
"5/16/2007" 2007 968 "Cyclopoida"
"5/16/2007" 2007 931.1 "Cyclopoida"
"5/16/2007" 2007 924 "Cyclopoida"
"5/16/2007" 2007 923.2 "Cyclopoida"
"5/16/2007" 2007 897.5 "Cyclopoida"
"5/16/2007" 2007 890.7 "Cyclopoida"
"5/16/2007" 2007 851.5 "Cyclopoida"
"5/16/2007" 2007 827 "Cyclopoida"
"5/16/2007" 2007 1152.9 "Cyclopoida"
"5/16/2007" 2007 1141.9 "Cyclopoida"
"5/16/2007" 2007 1111.6 "Cyclopoida"
"5/16/2007" 2007 1089.8 "Cyclopoida"
"5/16/2007" 2007 1067.8 "Cyclopoida"
"5/16/2007" 2007 1060.2 "Cyclopoida"
"5/16/2007" 2007 717.8 "cladocera"
"5/16/2007" 2007 1599.2 "cladocera"
"5/16/2007" 2007 1389 "cladocera"
"5/16/2007" 2007 1242.8 "cladocera"
"5/16/2007" 2007 970.1 "cladocera"
"5/16/2007" 2007 760 "cladocera"
"5/16/2007" 2007 708.9 "cladocera"
"5/16/2007" 2007 663.4 "cladocera"
"5/16/2007" 2007 568.5 "cladocera"
"5/16/2007" 2007 1496.2 "cladocera"
"5/16/2007" 2007 906.6 "cladocera"
"5/16/2007" 2007 862.4 "cladocera"
"5/16/2007" 2007 765.9 "cladocera"
"5/16/2007" 2007 1129.1 "cladocera"
"5/16/2007" 2007 742.4 "cladocera"
"5/16/2007" 2007 1195 "cladocera"
"5/16/2007" 2007 851.5 "cladocera"
"5/16/2007" 2007 784.1 "cladocera"
"5/16/2007" 2007 778.8 "cladocera"
"5/16/2007" 2007 722.1 "cladocera"
"5/16/2007" 2007 1336.6 "cladocera"
"5/16/2007" 2007 826.2 "cladocera"
"5/16/2007" 2007 719.2 "cladocera"
"5/16/2007" 2007 697.9 "cladocera"
"5/16/2007" 2007 407.3 "cladocera"
"5/16/2007" 2007 918.7 "cladocera"
"5/16/2007" 2007 605.4 "cladocera"
"5/16/2007" 2007 968.6 "cladocera"
"5/16/2007" 2007 693.7 "cladocera"
"5/16/2007" 2007 1371.5 "cladocera"
"5/16/2007" 2007 1102.7 "cladocera"
"5/16/2007" 2007 268.7 "cladocera"
"5/16/2007" 2007 209.8 "cladocera"
"5/16/2007" 2007 364.4 "cladocera"
"5/16/2007" 2007 386.5 "cladocera"
"5/16/2007" 2007 419.8 "cladocera"
"5/16/2007" 2007 547.5 "cladocera"
"5/16/2007" 2007 594.7 "cladocera"
"5/16/2007" 2007 573.1 "cladocera"
"5/16/2007" 2007 493.9 "cladocera"
"5/16/2007" 2007 484.9 "cladocera"
"5/16/2007" 2007 439.7 "cladocera"
"5/16/2007" 2007 435.2 "cladocera"
"5/16/2007" 2007 422.7 "cladocera"
"5/16/2007" 2007 390.3 "cladocera"
"5/16/2007" 2007 334.2 "cladocera"
"5/16/2007" 2007 312.3 "cladocera"
"5/16/2007" 2007 311.8 "cladocera"
"5/16/2007" 2007 524.8 "cladocera"
"5/16/2007" 2007 384.1 "cladocera"
"5/16/2007" 2007 296.3 "cladocera"
"5/16/2007" 2007 242.9 "cladocera"
"5/16/2007" 2007 380 "cladocera"
"5/16/2007" 2007 358.3 "cladocera"
"5/16/2007" 2007 357.7 "cladocera"
"5/16/2007" 2007 354.9 "cladocera"
"5/16/2007" 2007 343.9 "cladocera"
"5/16/2007" 2007 439.7 "cladocera"
"5/16/2007" 2007 400 "cladocera"
"5/16/2007" 2007 383.3 "cladocera"
"5/16/2007" 2007 291.5 "cladocera"
"5/16/2007" 2007 278.1 "cladocera"
"5/16/2007" 2007 338 "cladocera"
"5/16/2007" 2007 336.6 "cladocera"
"5/16/2007" 2007 322 "cladocera"
"5/16/2007" 2007 402 "cladocera"
"5/16/2007" 2007 502.3 "cladocera"
"5/16/2007" 2007 500 "cladocera"
"5/16/2007" 2007 450.5 "cladocera"
"5/16/2007" 2007 492.5 "cladocera"
"5/16/2007" 2007 471.8 "cladocera"
"5/16/2007" 2007 448.4 "cladocera"
"5/16/2007" 2007 452.9 "cladocera"
"5/16/2007" 2007 451.2 "cladocera"
"5/16/2007" 2007 564.2 "cladocera"
"5/16/2007" 2007 523.2 "cladocera"
"5/16/2007" 2007 496.9 "cladocera"
"5/16/2007" 2007 476 "cladocera"
"5/16/2007" 2007 450.6 "cladocera"
"5/16/2007" 2007 437.6 "cladocera"
"5/16/2007" 2007 424.8 "cladocera"
"5/16/2007" 2007 336.4 "cladocera"
"5/16/2007" 2007 313.9 "cladocera"
"5/16/2007" 2007 288 "cladocera"
"5/16/2007" 2007 255 "cladocera"
"5/16/2007" 2007 187.7 "cladocera"
"5/16/2007" 2007 398.9 "cladocera"
"5/16/2007" 2007 395.4 "cladocera"
"5/16/2007" 2007 303.2 "cladocera"
"5/16/2007" 2007 287.1 "cladocera"
"5/16/2007" 2007 439.8 "cladocera"
"5/16/2007" 2007 420.9 "cladocera"
"5/16/2007" 2007 187.7 "cladocera"
"5/16/2007" 2007 313.9 "cladocera"
"5/16/2007" 2007 329.4 "cladocera"
"5/16/2007" 2007 340.2 "cladocera"
"5/16/2007" 2007 441.9 "cladocera"
"5/16/2007" 2007 435.2 "cladocera"
"5/16/2007" 2007 391.7 "cladocera"
"5/16/2007" 2007 390.3 "cladocera"
"5/16/2007" 2007 386.7 "cladocera"
"5/16/2007" 2007 375 "cladocera"
"5/16/2007" 2007 355.6 "cladocera"
"5/16/2007" 2007 267.3 "cladocera"
"5/16/2007" 2007 364.4 "cladocera"
"5/16/2007" 2007 336.6 "cladocera"
"5/16/2007" 2007 387.9 "cladocera"
"5/16/2007" 2007 407.3 "cladocera"
"5/16/2007" 2007 400.2 "cladocera"
"5/16/2007" 2007 400.2 "cladocera"
"5/16/2007" 2007 398.9 "cladocera"
"5/16/2007" 2007 667.2 "cladocera"
"5/16/2007" 2007 617.3 "cladocera"
"5/16/2007" 2007 598.9 "cladocera"
"5/16/2007" 2007 515.4 "cladocera"
"5/16/2007" 2007 411 "cladocera"
"5/16/2007" 2007 746.8 "cladocera"
"5/16/2007" 2007 698.4 "cladocera"
"5/16/2007" 2007 682.2 "cladocera"
"5/16/2007" 2007 585.7 "cladocera"
"5/16/2007" 2007 563.2 "cladocera"
"5/16/2007" 2007 561 "cladocera"
"5/16/2007" 2007 457.2 "cladocera"
"5/16/2007" 2007 426.3 "cladocera"
"5/16/2007" 2007 332.9 "cladocera"
"5/16/2007" 2007 596.7 "cladocera"
"5/16/2007" 2007 541.6 "cladocera"
"5/16/2007" 2007 528.5 "cladocera"
"5/16/2007" 2007 751.3 "cladocera"
"5/16/2007" 2007 683 "cladocera"
"5/16/2007" 2007 782.5 "cladocera"
"5/16/2007" 2007 664.9 "cladocera"
"5/16/2007" 2007 476.9 "cladocera"
"5/16/2007" 2007 508.5 "cladocera"
"5/16/2007" 2007 663 "cladocera"
"5/16/2007" 2007 681.6 "cladocera"
"5/16/2007" 2007 659.1 "cladocera"
"5/16/2007" 2007 273.2 "cladocera"
"5/16/2007" 2007 625.6 "cladocera"
"5/16/2007" 2007 747.4 "cladocera"
"5/16/2007" 2007 774 "cladocera"
"5/16/2007" 2007 837.3 "cladocera"
"5/16/2007" 2007 1122.1 "cladocera"
"6/20/2007" 2007 912.8 "Calanoida"
"6/20/2007" 2007 903.8 "Calanoida"
"6/20/2007" 2007 889 "Calanoida"
"6/20/2007" 2007 771.2 "Calanoida"
"6/20/2007" 2007 598.4 "Calanoida"
"6/20/2007" 2007 1328.6 "Calanoida"
"6/20/2007" 2007 1781 "Calanoida"
"6/20/2007" 2007 957.2 "Calanoida"
"6/20/2007" 2007 1035.5 "Calanoida"
"6/20/2007" 2007 1276.7 "Calanoida"
"6/20/2007" 2007 1320.2 "Calanoida"
"6/20/2007" 2007 1342.6 "Calanoida"
"6/20/2007" 2007 1489.7 "Calanoida"
"6/20/2007" 2007 1505 "Calanoida"
"6/20/2007" 2007 1642.2 "Calanoida"
"6/20/2007" 2007 1226.3 "Calanoida"
"6/20/2007" 2007 1250.4 "Calanoida"
"6/20/2007" 2007 1075 "Calanoida"
"6/20/2007" 2007 1060.9 "Calanoida"
"6/20/2007" 2007 909.6 "Calanoida"
"6/20/2007" 2007 878.9 "Calanoida"
"6/20/2007" 2007 815.3 "Calanoida"
"6/20/2007" 2007 693.3 "Calanoida"
"6/20/2007" 2007 1235.8 "Calanoida"
"6/20/2007" 2007 1213.6 "Calanoida"
"6/20/2007" 2007 1192.8 "Calanoida"
"6/20/2007" 2007 1169 "Calanoida"
"6/20/2007" 2007 1014.5 "Calanoida"
"6/20/2007" 2007 1008.8 "Calanoida"
"6/20/2007" 2007 1007.6 "Calanoida"
"6/20/2007" 2007 1004.9 "Calanoida"
"6/20/2007" 2007 990.4 "Calanoida"
"6/20/2007" 2007 982.1 "Calanoida"
"6/20/2007" 2007 970.7 "Calanoida"
"6/20/2007" 2007 969 "Calanoida"
"6/20/2007" 2007 931.3 "Calanoida"
"6/20/2007" 2007 929.4 "Calanoida"
"6/20/2007" 2007 868.7 "Calanoida"
"6/20/2007" 2007 753.3 "Calanoida"
"6/20/2007" 2007 1289.1 "Calanoida"
"6/20/2007" 2007 1227.7 "Calanoida"
"6/20/2007" 2007 1069.5 "Calanoida"
"6/20/2007" 2007 1043.8 "Calanoida"
"6/20/2007" 2007 961 "Calanoida"
"6/20/2007" 2007 938.7 "Calanoida"
"6/20/2007" 2007 814.8 "Calanoida"
"6/20/2007" 2007 904.4 "Calanoida"
"6/20/2007" 2007 986.8 "Calanoida"
"6/20/2007" 2007 1143.1 "Calanoida"
"6/20/2007" 2007 811.1 "Calanoida"
"6/20/2007" 2007 852.2 "Calanoida"
"6/20/2007" 2007 955.9 "Calanoida"
"6/20/2007" 2007 1004.2 "Calanoida"
"6/20/2007" 2007 1065.1 "Calanoida"
"6/20/2007" 2007 1112 "Calanoida"
"6/20/2007" 2007 1200 "Calanoida"
"6/20/2007" 2007 1002.8 "Calanoida"
"6/20/2007" 2007 1040 "Calanoida"
"6/20/2007" 2007 933.9 "Cyclopoida"
"6/20/2007" 2007 966.7 "Cyclopoida"
"6/20/2007" 2007 771.4 "Cyclopoida"
"6/20/2007" 2007 894.7 "Cyclopoida"
"6/20/2007" 2007 856.7 "Cyclopoida"
"6/20/2007" 2007 854.4 "Cyclopoida"
"6/20/2007" 2007 1901 "Cyclopoida"
"6/20/2007" 2007 882.3 "Cyclopoida"
"6/20/2007" 2007 878.4 "Cyclopoida"
"6/20/2007" 2007 912.2 "Cyclopoida"
"6/20/2007" 2007 923.3 "Cyclopoida"
"6/20/2007" 2007 893.5 "Cyclopoida"
"6/20/2007" 2007 1040.2 "Cyclopoida"
"6/20/2007" 2007 873.8 "Cyclopoida"
"6/20/2007" 2007 845.8 "Cyclopoida"
"6/20/2007" 2007 1900.3 "cladocera"
"6/20/2007" 2007 905.5 "cladocera"
"6/20/2007" 2007 919.2 "cladocera"
"6/20/2007" 2007 1063.3 "cladocera"
"6/20/2007" 2007 1106.3 "cladocera"
"6/20/2007" 2007 1156.5 "cladocera"
"6/20/2007" 2007 1193.1 "cladocera"
"6/20/2007" 2007 1324.6 "cladocera"
"6/20/2007" 2007 1327.7 "cladocera"
"6/20/2007" 2007 1346.5 "cladocera"
"6/20/2007" 2007 1378.8 "cladocera"
"6/20/2007" 2007 1509.5 "cladocera"
"6/20/2007" 2007 1533.9 "cladocera"
"6/20/2007" 2007 1565.8 "cladocera"
"6/20/2007" 2007 1635 "cladocera"
"6/20/2007" 2007 1765.5 "cladocera"
"6/20/2007" 2007 1783.1 "cladocera"
"6/20/2007" 2007 1956.1 "cladocera"
"6/20/2007" 2007 666.8 "cladocera"
"6/20/2007" 2007 696.1 "cladocera"
"6/20/2007" 2007 700 "cladocera"
"6/20/2007" 2007 756.3 "cladocera"
"6/20/2007" 2007 760.5 "cladocera"
"6/20/2007" 2007 764.1 "cladocera"
"6/20/2007" 2007 789 "cladocera"
"6/20/2007" 2007 790.8 "cladocera"
"6/20/2007" 2007 792.7 "cladocera"
"6/20/2007" 2007 816.6 "cladocera"
"6/20/2007" 2007 822.2 "cladocera"
"6/20/2007" 2007 822.9 "cladocera"
"6/20/2007" 2007 835.2 "cladocera"
"6/20/2007" 2007 854.9 "cladocera"
"6/20/2007" 2007 861.4 "cladocera"
"6/20/2007" 2007 872.1 "cladocera"
"6/20/2007" 2007 875.2 "cladocera"
"6/20/2007" 2007 881.2 "cladocera"
"6/20/2007" 2007 884.6 "cladocera"
"6/20/2007" 2007 892 "cladocera"
"6/20/2007" 2007 897.5 "cladocera"
"6/20/2007" 2007 904.4 "cladocera"
"6/20/2007" 2007 908.3 "cladocera"
"6/20/2007" 2007 911.4 "cladocera"
"6/20/2007" 2007 912.8 "cladocera"
"6/20/2007" 2007 919.3 "cladocera"
"6/20/2007" 2007 924.1 "cladocera"
"6/20/2007" 2007 943.3 "cladocera"
"6/20/2007" 2007 946.1 "cladocera"
"6/20/2007" 2007 964.6 "cladocera"
"6/20/2007" 2007 966.7 "cladocera"
"6/20/2007" 2007 966.7 "cladocera"
"6/20/2007" 2007 977 "cladocera"
"6/20/2007" 2007 977.8 "cladocera"
"6/20/2007" 2007 982.1 "cladocera"
"6/20/2007" 2007 995 "cladocera"
"6/20/2007" 2007 996.4 "cladocera"
"6/20/2007" 2007 999.3 "cladocera"
"6/20/2007" 2007 1001.5 "cladocera"
"6/20/2007" 2007 1001.5 "cladocera"
"6/20/2007" 2007 1006.2 "cladocera"
"6/20/2007" 2007 1012.6 "cladocera"
"6/20/2007" 2007 1027.5 "cladocera"
"6/20/2007" 2007 1039 "cladocera"
"6/20/2007" 2007 1044.4 "cladocera"
"6/20/2007" 2007 1044.5 "cladocera"
"6/20/2007" 2007 1044.7 "cladocera"
"6/20/2007" 2007 1052.9 "cladocera"
"6/20/2007" 2007 1053.4 "cladocera"
"6/20/2007" 2007 1061.4 "cladocera"
"6/20/2007" 2007 1069.5 "cladocera"
"6/20/2007" 2007 1070.4 "cladocera"
"6/20/2007" 2007 1072.7 "cladocera"
"6/20/2007" 2007 1077.8 "cladocera"
"6/20/2007" 2007 805.2 "cladocera"
"6/20/2007" 2007 747.4 "cladocera"
"6/20/2007" 2007 688.9 "cladocera"
"6/20/2007" 2007 1083.4 "cladocera"
"6/20/2007" 2007 1088.7 "cladocera"
"6/20/2007" 2007 1089.9 "cladocera"
"6/20/2007" 2007 1096.9 "cladocera"
"6/20/2007" 2007 1122.4 "cladocera"
"6/20/2007" 2007 1123 "cladocera"
"6/20/2007" 2007 1142.9 "cladocera"
"6/20/2007" 2007 1154.9 "cladocera"
"6/20/2007" 2007 1157.5 "cladocera"
"6/20/2007" 2007 1177.8 "cladocera"
"6/20/2007" 2007 1178.6 "cladocera"
"6/20/2007" 2007 1182.3 "cladocera"
"6/20/2007" 2007 1188.9 "cladocera"
"6/20/2007" 2007 1770.3 "cladocera"
"6/20/2007" 2007 1755.7 "cladocera"
"6/20/2007" 2007 1733.5 "cladocera"
"6/20/2007" 2007 1518 "cladocera"
"6/20/2007" 2007 1391.7 "cladocera"
"6/20/2007" 2007 1202.7 "cladocera"
"6/20/2007" 2007 1066.7 "cladocera"
"6/20/2007" 2007 955.6 "cladocera"
"6/20/2007" 2007 928.3 "cladocera"
"6/20/2007" 2007 829.8 "cladocera"
"6/20/2007" 2007 824.5 "cladocera"
"6/20/2007" 2007 802 "cladocera"
"6/20/2007" 2007 788.2 "cladocera"
"6/20/2007" 2007 754.4 "cladocera"
"6/20/2007" 2007 693.6 "cladocera"
"6/20/2007" 2007 1773.6 "cladocera"
"6/20/2007" 2007 1797.5 "cladocera"
"6/20/2007" 2007 1362.7 "cladocera"
"6/20/2007" 2007 1372.8 "cladocera"
"6/20/2007" 2007 1390.7 "cladocera"
"6/20/2007" 2007 1404.4 "cladocera"
"6/20/2007" 2007 1419.5 "cladocera"
"6/20/2007" 2007 1456.6 "cladocera"
"6/20/2007" 2007 1517.4 "cladocera"
"6/20/2007" 2007 1524.3 "cladocera"
"6/20/2007" 2007 1547.6 "cladocera"
"6/20/2007" 2007 1555.4 "cladocera"
"6/20/2007" 2007 1561.3 "cladocera"
"6/20/2007" 2007 1588.6 "cladocera"
"6/20/2007" 2007 1626.7 "cladocera"
"6/20/2007" 2007 1627.9 "cladocera"
"6/20/2007" 2007 1726.6 "cladocera"
"6/20/2007" 2007 1727.8 "cladocera"
"6/20/2007" 2007 1732.4 "cladocera"
"6/20/2007" 2007 1195.2 "cladocera"
"6/20/2007" 2007 1222.2 "cladocera"
"6/20/2007" 2007 1234.7 "cladocera"
"6/20/2007" 2007 1239.1 "cladocera"
"6/20/2007" 2007 1240.3 "cladocera"
"6/20/2007" 2007 1244.5 "cladocera"
"6/20/2007" 2007 1248.5 "cladocera"
"6/20/2007" 2007 1253.3 "cladocera"
"6/20/2007" 2007 1261.8 "cladocera"
"6/20/2007" 2007 1268.2 "cladocera"
"6/20/2007" 2007 1268.5 "cladocera"
"6/20/2007" 2007 1272.5 "cladocera"
"6/20/2007" 2007 1289.8 "cladocera"
"6/20/2007" 2007 1290.1 "cladocera"
"6/20/2007" 2007 1290.1 "cladocera"
"6/20/2007" 2007 1290.1 "cladocera"
"6/20/2007" 2007 1311.2 "cladocera"
"6/20/2007" 2007 1316.8 "cladocera"
"6/20/2007" 2007 1325.2 "cladocera"
"6/20/2007" 2007 1347.9 "cladocera"
"6/20/2007" 2007 1362 "cladocera"
"6/20/2007" 2007 1362.1 "cladocera"
"6/20/2007" 2007 1916.9 "cladocera"
"6/20/2007" 2007 1732.2 "cladocera"
"6/20/2007" 2007 1661.8 "cladocera"
"6/20/2007" 2007 1602 "cladocera"
"6/20/2007" 2007 1273.7 "cladocera"
"6/20/2007" 2007 1271 "cladocera"
"6/20/2007" 2007 1262.6 "cladocera"
"6/20/2007" 2007 1241.8 "cladocera"
"6/20/2007" 2007 1217.4 "cladocera"
"6/20/2007" 2007 1171.5 "cladocera"
"6/20/2007" 2007 1165.8 "cladocera"
"6/20/2007" 2007 1139.5 "cladocera"
"6/20/2007" 2007 1129.3 "cladocera"
"6/20/2007" 2007 1123.5 "cladocera"
"6/20/2007" 2007 1123.1 "cladocera"
"6/20/2007" 2007 1121.8 "cladocera"
"6/20/2007" 2007 1117.4 "cladocera"
"6/20/2007" 2007 1114.3 "cladocera"
"6/20/2007" 2007 1109.2 "cladocera"
"6/20/2007" 2007 1097 "cladocera"
"6/20/2007" 2007 1023.5 "cladocera"
"6/20/2007" 2007 1003 "cladocera"
"6/20/2007" 2007 994.4 "cladocera"
"6/20/2007" 2007 970.7 "cladocera"
"6/20/2007" 2007 966.7 "cladocera"
"6/20/2007" 2007 963.3 "cladocera"
"6/20/2007" 2007 961.7 "cladocera"
"6/20/2007" 2007 940 "cladocera"
"6/20/2007" 2007 937.8 "cladocera"
"6/20/2007" 2007 900.6 "cladocera"
"6/20/2007" 2007 891.5 "cladocera"
"6/20/2007" 2007 866.7 "cladocera"
"6/20/2007" 2007 856.7 "cladocera"
"6/20/2007" 2007 821.4 "cladocera"
"6/20/2007" 2007 796.7 "cladocera"
"6/20/2007" 2007 789.6 "cladocera"
"6/20/2007" 2007 769.9 "cladocera"
"6/20/2007" 2007 758.3 "cladocera"
"6/20/2007" 2007 754.4 "cladocera"
"6/20/2007" 2007 741.5 "cladocera"
"6/20/2007" 2007 728.9 "cladocera"
"6/20/2007" 2007 696.5 "cladocera"
"6/20/2007" 2007 670.1 "cladocera"
"6/20/2007" 2007 665.6 "cladocera"
"6/20/2007" 2007 652.2 "cladocera"
"6/20/2007" 2007 647.9 "cladocera"
"6/20/2007" 2007 609.1 "cladocera"
"6/20/2007" 2007 1483.8 "cladocera"
"6/20/2007" 2007 1415 "cladocera"
"6/20/2007" 2007 1409 "cladocera"
"6/20/2007" 2007 1291.2 "cladocera"
"6/20/2007" 2007 1288 "cladocera"
"6/20/2007" 2007 1260.5 "cladocera"
"6/20/2007" 2007 1249.8 "cladocera"
"6/20/2007" 2007 1212.3 "cladocera"
"6/20/2007" 2007 1159.4 "cladocera"
"6/20/2007" 2007 1134.1 "cladocera"
"6/20/2007" 2007 1109 "cladocera"
"6/20/2007" 2007 1057 "cladocera"
"6/20/2007" 2007 1036 "cladocera"
"6/20/2007" 2007 1029.1 "cladocera"
"6/20/2007" 2007 1025.7 "cladocera"
"6/20/2007" 2007 1000.2 "cladocera"
"6/20/2007" 2007 973.5 "cladocera"
"6/20/2007" 2007 968.1 "cladocera"
"6/20/2007" 2007 920.1 "cladocera"
"6/20/2007" 2007 915.3 "cladocera"
"6/20/2007" 2007 912.2 "cladocera"
"6/20/2007" 2007 904.4 "cladocera"
"6/20/2007" 2007 872.1 "cladocera"
"6/20/2007" 2007 819.6 "cladocera"
"6/20/2007" 2007 906 "cladocera"
"6/20/2007" 2007 915.8 "cladocera"
"6/20/2007" 2007 951.3 "cladocera"
"6/20/2007" 2007 964.8 "cladocera"
"6/20/2007" 2007 968.9 "cladocera"
"6/20/2007" 2007 1001.5 "cladocera"
"6/20/2007" 2007 1005 "cladocera"
"6/20/2007" 2007 1008.4 "cladocera"
"6/20/2007" 2007 1019 "cladocera"
"6/20/2007" 2007 1040 "cladocera"
"6/20/2007" 2007 1048.5 "cladocera"
"6/20/2007" 2007 1067.1 "cladocera"
"6/20/2007" 2007 1090.6 "cladocera"
"6/20/2007" 2007 1113.6 "cladocera"
"6/20/2007" 2007 1139.3 "cladocera"
"6/20/2007" 2007 1162.9 "cladocera"
"6/20/2007" 2007 1167.5 "cladocera"
"6/20/2007" 2007 1189.7 "cladocera"
"6/20/2007" 2007 1222.1 "cladocera"
"6/20/2007" 2007 1316 "cladocera"
"6/20/2007" 2007 1415 "cladocera"
"6/20/2007" 2007 1520.2 "cladocera"
"6/20/2007" 2007 803.9 "cladocera"
"6/20/2007" 2007 881 "cladocera"
"6/20/2007" 2007 887.6 "cladocera"
"6/20/2007" 2007 920.5 "cladocera"
"6/20/2007" 2007 932.3 "cladocera"
"6/20/2007" 2007 947.6 "cladocera"
"6/20/2007" 2007 1023.2 "cladocera"
"6/20/2007" 2007 1046.6 "cladocera"
"6/20/2007" 2007 1069.3 "cladocera"
"6/20/2007" 2007 1070.6 "cladocera"
"6/20/2007" 2007 1105 "cladocera"
"6/20/2007" 2007 1131.7 "cladocera"
"6/20/2007" 2007 1153.5 "cladocera"
"6/20/2007" 2007 1167.3 "cladocera"
"6/20/2007" 2007 1187.7 "cladocera"
"6/20/2007" 2007 1200.3 "cladocera"
"6/20/2007" 2007 1247.8 "cladocera"
"6/20/2007" 2007 1261.6 "cladocera"
"6/20/2007" 2007 1309.1 "cladocera"
"6/20/2007" 2007 1385.8 "cladocera"
"6/20/2007" 2007 1393 "cladocera"
"6/20/2007" 2007 1410.8 "cladocera"
"6/20/2007" 2007 1439.7 "cladocera"
"6/20/2007" 2007 1451.7 "cladocera"
"6/20/2007" 2007 1481.2 "cladocera"
"6/20/2007" 2007 1487 "cladocera"
"6/20/2007" 2007 1596.2 "cladocera"
"6/20/2007" 2007 1772.4 "cladocera"
"6/20/2007" 2007 1793.4 "cladocera"
"6/20/2007" 2007 1943.7 "cladocera"
"6/20/2007" 2007 574.9 "cladocera"
"6/20/2007" 2007 577.5 "cladocera"
"6/20/2007" 2007 708.8 "cladocera"
"6/20/2007" 2007 787.1 "cladocera"
"6/20/2007" 2007 810.2 "cladocera"
"6/20/2007" 2007 835 "cladocera"
"6/20/2007" 2007 857.3 "cladocera"
"6/20/2007" 2007 866 "cladocera"
"6/20/2007" 2007 866.7 "cladocera"
"6/20/2007" 2007 868.7 "cladocera"
"6/20/2007" 2007 889.4 "cladocera"
"6/20/2007" 2007 889.5 "cladocera"
"6/20/2007" 2007 906 "cladocera"
"6/20/2007" 2007 910.4 "cladocera"
"6/20/2007" 2007 920.6 "cladocera"
"6/20/2007" 2007 935.1 "cladocera"
"6/20/2007" 2007 959 "cladocera"
"6/20/2007" 2007 964.1 "cladocera"
"6/20/2007" 2007 982.9 "cladocera"
"6/20/2007" 2007 983.8 "cladocera"
"6/20/2007" 2007 985.4 "cladocera"
"6/20/2007" 2007 996 "cladocera"
"6/20/2007" 2007 1003 "cladocera"
"6/20/2007" 2007 1014.1 "cladocera"
"6/20/2007" 2007 1017.2 "cladocera"
"6/20/2007" 2007 1019 "cladocera"
"6/20/2007" 2007 1026.2 "cladocera"
"6/20/2007" 2007 1030.9 "cladocera"
"6/20/2007" 2007 1033.9 "cladocera"
"6/20/2007" 2007 1044 "cladocera"
"6/20/2007" 2007 1048.5 "cladocera"
"6/20/2007" 2007 1053.7 "cladocera"
"6/20/2007" 2007 1057.7 "cladocera"
"6/20/2007" 2007 1060.7 "cladocera"
"6/20/2007" 2007 1067 "cladocera"
"6/20/2007" 2007 1079.2 "cladocera"
"6/20/2007" 2007 1081.4 "cladocera"
"6/20/2007" 2007 1093.5 "cladocera"
"6/20/2007" 2007 1094.2 "cladocera"
"6/20/2007" 2007 1094.3 "cladocera"
"6/20/2007" 2007 1102.2 "cladocera"
"6/20/2007" 2007 1103.3 "cladocera"
"6/20/2007" 2007 1108.1 "cladocera"
"6/20/2007" 2007 1110.9 "cladocera"
"6/20/2007" 2007 1135.3 "cladocera"
"6/20/2007" 2007 1177 "cladocera"
"6/20/2007" 2007 1198.4 "cladocera"
"6/20/2007" 2007 1210.9 "cladocera"
"6/20/2007" 2007 1236.5 "cladocera"
"6/20/2007" 2007 1240.2 "cladocera"
"6/20/2007" 2007 1269.8 "cladocera"
"6/20/2007" 2007 1288.9 "cladocera"
"6/20/2007" 2007 1304.3 "cladocera"
"6/20/2007" 2007 1311.1 "cladocera"
"6/20/2007" 2007 1353.8 "cladocera"
"6/20/2007" 2007 1373.3 "cladocera"
"6/20/2007" 2007 1385 "cladocera"
"6/20/2007" 2007 1388.9 "cladocera"
"6/20/2007" 2007 1410.2 "cladocera"
"6/20/2007" 2007 1423.1 "cladocera"
"6/20/2007" 2007 1487.6 "cladocera"
"6/20/2007" 2007 911.9 "cladocera"
"6/20/2007" 2007 606.2 "cladocera"
"6/20/2007" 2007 636.1 "cladocera"
"6/20/2007" 2007 705.7 "cladocera"
"6/20/2007" 2007 734.4 "cladocera"
"6/20/2007" 2007 771.4 "cladocera"
"6/20/2007" 2007 795 "cladocera"
"6/20/2007" 2007 800.1 "cladocera"
"6/20/2007" 2007 800.3 "cladocera"
"6/20/2007" 2007 808 "cladocera"
"6/20/2007" 2007 840.1 "cladocera"
"6/20/2007" 2007 846.9 "cladocera"
"6/20/2007" 2007 856.2 "cladocera"
"6/20/2007" 2007 857.3 "cladocera"
"6/20/2007" 2007 863.3 "cladocera"
"6/20/2007" 2007 878.1 "cladocera"
"6/20/2007" 2007 1412.7 "cladocera"
"6/20/2007" 2007 473.9 "cladocera"
"6/20/2007" 2007 255.6 "cladocera"
"6/20/2007" 2007 312.9 "cladocera"
"6/20/2007" 2007 353.6 "cladocera"
"6/20/2007" 2007 366.7 "cladocera"
"6/20/2007" 2007 369.4 "cladocera"
"6/20/2007" 2007 385.7 "cladocera"
"6/20/2007" 2007 388.9 "cladocera"
"6/20/2007" 2007 400.6 "cladocera"
"6/20/2007" 2007 412.5 "cladocera"
"6/20/2007" 2007 414.8 "cladocera"
"6/20/2007" 2007 445 "cladocera"
"6/20/2007" 2007 447.9 "cladocera"
"6/20/2007" 2007 449.6 "cladocera"
"6/20/2007" 2007 453.4 "cladocera"
"6/20/2007" 2007 457.7 "cladocera"
"6/20/2007" 2007 468.9 "cladocera"
"6/20/2007" 2007 490 "cladocera"
"6/20/2007" 2007 492.2 "cladocera"
"6/20/2007" 2007 495 "cladocera"
"6/20/2007" 2007 322.4 "cladocera"
"6/20/2007" 2007 382.3 "cladocera"
"6/20/2007" 2007 434.6 "cladocera"
"6/20/2007" 2007 308.1 "cladocera"
"6/20/2007" 2007 348.7 "cladocera"
"6/20/2007" 2007 354.3 "cladocera"
"6/20/2007" 2007 367.8 "cladocera"
"6/20/2007" 2007 380.4 "cladocera"
"6/20/2007" 2007 387 "cladocera"
"6/20/2007" 2007 394.1 "cladocera"
"6/20/2007" 2007 422.2 "cladocera"
"6/20/2007" 2007 429.2 "cladocera"
"6/20/2007" 2007 441.1 "cladocera"
"6/20/2007" 2007 444 "cladocera"
"6/20/2007" 2007 457.6 "cladocera"
"6/20/2007" 2007 773.2 "cladocera"
"6/20/2007" 2007 311.1 "cladocera"
"6/20/2007" 2007 345.2 "cladocera"
"6/20/2007" 2007 377.8 "cladocera"
"6/20/2007" 2007 378.4 "cladocera"
"6/20/2007" 2007 388.7 "cladocera"
"6/20/2007" 2007 388.7 "cladocera"
"6/20/2007" 2007 400.8 "cladocera"
"6/20/2007" 2007 402.8 "cladocera"
"6/20/2007" 2007 432.2 "cladocera"
"6/20/2007" 2007 448.5 "cladocera"
"6/20/2007" 2007 511.8 "cladocera"
"6/20/2007" 2007 520.2 "cladocera"
"6/20/2007" 2007 533.4 "cladocera"
"6/20/2007" 2007 412.9 "cladocera"
"6/20/2007" 2007 570.6 "cladocera"
"6/20/2007" 2007 570.7 "cladocera"
"6/20/2007" 2007 318.4 "cladocera"
"6/20/2007" 2007 342.3 "cladocera"
"6/20/2007" 2007 355 "cladocera"
"6/20/2007" 2007 425.4 "cladocera"
"6/20/2007" 2007 442.5 "cladocera"
"6/20/2007" 2007 347.3 "cladocera"
"6/20/2007" 2007 460.9 "cladocera"
"6/20/2007" 2007 527.4 "cladocera"
"6/20/2007" 2007 550.9 "cladocera"
"6/20/2007" 2007 323 "cladocera"
"6/20/2007" 2007 337.9 "cladocera"
"6/20/2007" 2007 377.8 "cladocera"
"6/20/2007" 2007 400.6 "cladocera"
"6/20/2007" 2007 418.3 "cladocera"
"6/20/2007" 2007 456.1 "cladocera"
"6/20/2007" 2007 487.4 "cladocera"
"6/20/2007" 2007 611.9 "cladocera"
"6/20/2007" 2007 647.3 "cladocera"
"6/20/2007" 2007 758.2 "cladocera"
"6/20/2007" 2007 786.3 "cladocera"
"6/20/2007" 2007 695.6 "cladocera"
"6/20/2007" 2007 707.1 "cladocera"
"6/20/2007" 2007 746.8 "cladocera"
"6/20/2007" 2007 823.7 "cladocera"
"6/20/2007" 2007 874.3 "cladocera"
"6/20/2007" 2007 463.1 "cladocera"
"6/20/2007" 2007 590.7 "cladocera"
"6/20/2007" 2007 668.1 "cladocera"
"6/20/2007" 2007 760.5 "cladocera"
"6/20/2007" 2007 427.6 "cladocera"
"6/20/2007" 2007 489.4 "cladocera"
"6/20/2007" 2007 493.4 "cladocera"
"6/20/2007" 2007 583.9 "cladocera"
"6/20/2007" 2007 520.7 "cladocera"
"6/20/2007" 2007 448.1 "cladocera"
"6/20/2007" 2007 544.1 "cladocera"
"6/20/2007" 2007 479.3 "cladocera"
"6/20/2007" 2007 491.2 "cladocera"
"6/20/2007" 2007 592.4 "cladocera"
"6/20/2007" 2007 679.9 "cladocera"
"6/20/2007" 2007 144.9 "cladocera"
"6/20/2007" 2007 231.2 "cladocera"
"6/20/2007" 2007 233.6 "cladocera"
"6/20/2007" 2007 298.6 "cladocera"
"6/20/2007" 2007 264.1 "cladocera"
"6/20/2007" 2007 362.8 "cladocera"
"6/20/2007" 2007 262.2 "cladocera"
"6/20/2007" 2007 271.3 "cladocera"
"6/20/2007" 2007 283.3 "cladocera"
"6/20/2007" 2007 1249.4 "cladocera"
"6/20/2007" 2007 907 "cladocera"
"6/20/2007" 2007 2266.1 "cladocera"
"6/20/2007" 2007 611.2 "cladocera"
"7/23/2007" 2007 985.2 "Calanoida"
"7/23/2007" 2007 1016.3 "Calanoida"
"7/23/2007" 2007 1018.3 "Calanoida"
"7/23/2007" 2007 1035.7 "Calanoida"
"7/23/2007" 2007 1107.5 "Calanoida"
"7/23/2007" 2007 1144.3 "Calanoida"
"7/23/2007" 2007 1201.7 "Calanoida"
"7/23/2007" 2007 1243.6 "Calanoida"
"7/23/2007" 2007 1250 "Calanoida"
"7/23/2007" 2007 1253.6 "Calanoida"
"7/23/2007" 2007 1265.5 "Calanoida"
"7/23/2007" 2007 1282.6 "Calanoida"
"7/23/2007" 2007 1286 "Calanoida"
"7/23/2007" 2007 1332.6 "Calanoida"
"7/23/2007" 2007 1176 "Calanoida"
"7/23/2007" 2007 1177.4 "Calanoida"
"7/23/2007" 2007 1231.9 "Calanoida"
"7/23/2007" 2007 1259.4 "Calanoida"
"7/23/2007" 2007 1276.7 "Calanoida"
"7/23/2007" 2007 1277 "Calanoida"
"7/23/2007" 2007 1519.4 "Calanoida"
"7/23/2007" 2007 1561.6 "Calanoida"
"7/23/2007" 2007 1577.6 "Calanoida"
"7/23/2007" 2007 1597.9 "Calanoida"
"7/23/2007" 2007 1162.6 "Calanoida"
"7/23/2007" 2007 1119.5 "Calanoida"
"7/23/2007" 2007 1075.7 "Calanoida"
"7/23/2007" 2007 978.3 "Calanoida"
"7/23/2007" 2007 928 "Calanoida"
"7/23/2007" 2007 875.1 "Calanoida"
"7/23/2007" 2007 850.2 "Calanoida"
"7/23/2007" 2007 848.7 "Calanoida"
"7/23/2007" 2007 803.6 "Calanoida"
"7/23/2007" 2007 789.4 "Calanoida"
"7/23/2007" 2007 774.8 "Calanoida"
"7/23/2007" 2007 636.5 "Calanoida"
"7/23/2007" 2007 1541.4 "Calanoida"
"7/23/2007" 2007 1184.5 "Calanoida"
"7/23/2007" 2007 1095.7 "Calanoida"
"7/23/2007" 2007 1059 "Calanoida"
"7/23/2007" 2007 1051.9 "Calanoida"
"7/23/2007" 2007 968.6 "Calanoida"
"7/23/2007" 2007 857.5 "Calanoida"
"7/23/2007" 2007 794.6 "Calanoida"
"7/23/2007" 2007 681.1 "Calanoida"
"7/23/2007" 2007 687.8 "Calanoida"
"7/23/2007" 2007 728.9 "Calanoida"
"7/23/2007" 2007 790.7 "Calanoida"
"7/23/2007" 2007 806.2 "Calanoida"
"7/23/2007" 2007 812.5 "Calanoida"
"7/23/2007" 2007 833.9 "Calanoida"
"7/23/2007" 2007 834.1 "Calanoida"
"7/23/2007" 2007 866.2 "Calanoida"
"7/23/2007" 2007 870.5 "Calanoida"
"7/23/2007" 2007 900.8 "Calanoida"
"7/23/2007" 2007 935.2 "Calanoida"
"7/23/2007" 2007 950.7 "Calanoida"
"7/23/2007" 2007 951.3 "Calanoida"
"7/23/2007" 2007 954.8 "Calanoida"
"7/23/2007" 2007 968.3 "Calanoida"
"7/23/2007" 2007 985.2 "Calanoida"
"7/23/2007" 2007 989.5 "Calanoida"
"7/23/2007" 2007 989.7 "Calanoida"
"7/23/2007" 2007 994.4 "Calanoida"
"7/23/2007" 2007 1007.8 "Calanoida"
"7/23/2007" 2007 1044 "Calanoida"
"7/23/2007" 2007 1106.6 "Calanoida"
"7/23/2007" 2007 1127.6 "Calanoida"
"7/23/2007" 2007 1203.8 "Calanoida"
"7/23/2007" 2007 1234 "Calanoida"
"7/23/2007" 2007 1237.5 "Calanoida"
"7/23/2007" 2007 1238.1 "Calanoida"
"7/23/2007" 2007 1282.7 "Calanoida"
"7/23/2007" 2007 1284.1 "Calanoida"
"7/23/2007" 2007 1335.4 "Calanoida"
"7/23/2007" 2007 1376.7 "Calanoida"
"7/23/2007" 2007 1387.7 "Calanoida"
"7/23/2007" 2007 1426.6 "Calanoida"
"7/23/2007" 2007 1428.5 "Calanoida"
"7/23/2007" 2007 1347.3 "Calanoida"
"7/23/2007" 2007 1378.6 "Calanoida"
"7/23/2007" 2007 1412.7 "Calanoida"
"7/23/2007" 2007 1569.7 "Calanoida"
"7/23/2007" 2007 1610.2 "Calanoida"
"7/23/2007" 2007 742.2 "Calanoida"
"7/23/2007" 2007 781.8 "Calanoida"
"7/23/2007" 2007 796.2 "Calanoida"
"7/23/2007" 2007 811.6 "Calanoida"
"7/23/2007" 2007 824.6 "Calanoida"
"7/23/2007" 2007 820.3 "Calanoida"
"7/23/2007" 2007 829.6 "Calanoida"
"7/23/2007" 2007 866.1 "Calanoida"
"7/23/2007" 2007 931.6 "Calanoida"
"7/23/2007" 2007 983.1 "Calanoida"
"7/23/2007" 2007 988.2 "Calanoida"
"7/23/2007" 2007 1038.7 "Calanoida"
"7/23/2007" 2007 1050 "Calanoida"
"7/23/2007" 2007 1085.4 "Calanoida"
"7/23/2007" 2007 1151.1 "Calanoida"
"7/23/2007" 2007 838.8 "Calanoida"
"7/23/2007" 2007 852.5 "Calanoida"
"7/23/2007" 2007 862.4 "Calanoida"
"7/23/2007" 2007 874.3 "Calanoida"
"7/23/2007" 2007 880.6 "Calanoida"
"7/23/2007" 2007 894.8 "Calanoida"
"7/23/2007" 2007 905.5 "Calanoida"
"7/23/2007" 2007 912.8 "Calanoida"
"7/23/2007" 2007 935.9 "Calanoida"
"7/23/2007" 2007 951.2 "Calanoida"
"7/23/2007" 2007 967.5 "Calanoida"
"7/23/2007" 2007 973.6 "Calanoida"
"7/23/2007" 2007 979.9 "Calanoida"
"7/23/2007" 2007 1007.8 "Calanoida"
"7/23/2007" 2007 1010.8 "Calanoida"
"7/23/2007" 2007 1027.7 "Calanoida"
"7/23/2007" 2007 1048.1 "Calanoida"
"7/23/2007" 2007 1060.2 "Calanoida"
"7/23/2007" 2007 1074.7 "Calanoida"
"7/23/2007" 2007 1077.1 "Calanoida"
"7/23/2007" 2007 1083.1 "Calanoida"
"7/23/2007" 2007 1116.3 "Calanoida"
"7/23/2007" 2007 1156.2 "Calanoida"
"7/23/2007" 2007 1170.5 "Calanoida"
"7/23/2007" 2007 630.3 "Calanoida"
"7/23/2007" 2007 702.2 "Calanoida"
"7/23/2007" 2007 738.5 "Calanoida"
"7/23/2007" 2007 967.2 "Calanoida"
"7/23/2007" 2007 1067 "Calanoida"
"7/23/2007" 2007 1088.3 "Calanoida"
"7/23/2007" 2007 1311.5 "Calanoida"
"7/23/2007" 2007 1367.4 "Calanoida"
"7/23/2007" 2007 1170.3 "Calanoida"
"7/23/2007" 2007 1212.5 "Calanoida"
"7/23/2007" 2007 1245.3 "Calanoida"
"7/23/2007" 2007 1301 "Calanoida"
"7/23/2007" 2007 1317.8 "Calanoida"
"7/23/2007" 2007 1373.2 "Calanoida"
"7/23/2007" 2007 1379.3 "Calanoida"
"7/23/2007" 2007 1391.5 "Calanoida"
"7/23/2007" 2007 1488 "Calanoida"
"7/23/2007" 2007 1553.5 "Calanoida"
"7/23/2007" 2007 1761.1 "Calanoida"
"7/23/2007" 2007 720.5 "Calanoida"
"7/23/2007" 2007 737.4 "Calanoida"
"7/23/2007" 2007 760.8 "Calanoida"
"7/23/2007" 2007 769.6 "Calanoida"
"7/23/2007" 2007 773.7 "Calanoida"
"7/23/2007" 2007 790.8 "Calanoida"
"7/23/2007" 2007 818.7 "Calanoida"
"7/23/2007" 2007 820.3 "Calanoida"
"7/23/2007" 2007 850.3 "Calanoida"
"7/23/2007" 2007 907.6 "Calanoida"
"7/23/2007" 2007 914.4 "Calanoida"
"7/23/2007" 2007 956.6 "Calanoida"
"7/23/2007" 2007 975.8 "Calanoida"
"7/23/2007" 2007 1084.2 "Calanoida"
"7/23/2007" 2007 816.3 "Calanoida"
"7/23/2007" 2007 835.6 "Calanoida"
"7/23/2007" 2007 860 "Calanoida"
"7/23/2007" 2007 872.1 "Calanoida"
"7/23/2007" 2007 885.5 "Calanoida"
"7/23/2007" 2007 894.9 "Calanoida"
"7/23/2007" 2007 916.9 "Calanoida"
"7/23/2007" 2007 939.8 "Calanoida"
"7/23/2007" 2007 983.9 "Calanoida"
"7/23/2007" 2007 506.2 "Cyclopoida"
"7/23/2007" 2007 1187.5 "Cyclopoida"
"7/23/2007" 2007 1150.1 "Cyclopoida"
"7/23/2007" 2007 1116.1 "Cyclopoida"
"7/23/2007" 2007 1113.1 "Cyclopoida"
"7/23/2007" 2007 1028.7 "Cyclopoida"
"7/23/2007" 2007 985.2 "Cyclopoida"
"7/23/2007" 2007 983.1 "Cyclopoida"
"7/23/2007" 2007 962.6 "Cyclopoida"
"7/23/2007" 2007 954.8 "Cyclopoida"
"7/23/2007" 2007 952.7 "Cyclopoida"
"7/23/2007" 2007 924.1 "Cyclopoida"
"7/23/2007" 2007 847.5 "Cyclopoida"
"7/23/2007" 2007 837.6 "Cyclopoida"
"7/23/2007" 2007 800.9 "Cyclopoida"
"7/23/2007" 2007 800.9 "Cyclopoida"
"7/23/2007" 2007 787.5 "Cyclopoida"
"7/23/2007" 2007 777.1 "Cyclopoida"
"7/23/2007" 2007 695.1 "Cyclopoida"
"7/23/2007" 2007 689.4 "Cyclopoida"
"7/23/2007" 2007 677.9 "Cyclopoida"
"7/23/2007" 2007 675.5 "Cyclopoida"
"7/23/2007" 2007 675.5 "Cyclopoida"
"7/23/2007" 2007 672.8 "Cyclopoida"
"7/23/2007" 2007 663.6 "Cyclopoida"
"7/23/2007" 2007 648.3 "Cyclopoida"
"7/23/2007" 2007 645.8 "Cyclopoida"
"7/23/2007" 2007 641.4 "Cyclopoida"
"7/23/2007" 2007 629.5 "Cyclopoida"
"7/23/2007" 2007 627 "Cyclopoida"
"7/23/2007" 2007 625 "Cyclopoida"
"7/23/2007" 2007 610.5 "Cyclopoida"
"7/23/2007" 2007 592.9 "Cyclopoida"
"7/23/2007" 2007 577.2 "Cyclopoida"
"7/23/2007" 2007 565.3 "Cyclopoida"
"7/23/2007" 2007 562.5 "Cyclopoida"
"7/23/2007" 2007 562.5 "Cyclopoida"
"7/23/2007" 2007 557.5 "Cyclopoida"
"7/23/2007" 2007 549.1 "Cyclopoida"
"7/23/2007" 2007 548.9 "Cyclopoida"
"7/23/2007" 2007 525.1 "Cyclopoida"
"7/23/2007" 2007 523.5 "Cyclopoida"
"7/23/2007" 2007 510.1 "Cyclopoida"
"7/23/2007" 2007 504.5 "Cyclopoida"
"7/23/2007" 2007 503.1 "Cyclopoida"
"7/23/2007" 2007 488.9 "Cyclopoida"
"7/23/2007" 2007 481 "Cyclopoida"
"7/23/2007" 2007 468 "Cyclopoida"
"7/23/2007" 2007 461 "Cyclopoida"
"7/23/2007" 2007 458.6 "Cyclopoida"
"7/23/2007" 2007 455 "Cyclopoida"
"7/23/2007" 2007 433.4 "Cyclopoida"
"7/23/2007" 2007 408.7 "Cyclopoida"
"7/23/2007" 2007 407 "Cyclopoida"
"7/23/2007" 2007 363.4 "Cyclopoida"
"7/23/2007" 2007 355.3 "Cyclopoida"
"7/23/2007" 2007 1015.4 "Cyclopoida"
"7/23/2007" 2007 931.3 "Cyclopoida"
"7/23/2007" 2007 701.7 "Cyclopoida"
"7/23/2007" 2007 665.9 "Cyclopoida"
"7/23/2007" 2007 649.6 "Cyclopoida"
"7/23/2007" 2007 621.9 "Cyclopoida"
"7/23/2007" 2007 617.8 "Cyclopoida"
"7/23/2007" 2007 598.4 "Cyclopoida"
"7/23/2007" 2007 590.7 "Cyclopoida"
"7/23/2007" 2007 585.5 "Cyclopoida"
"7/23/2007" 2007 577.8 "Cyclopoida"
"7/23/2007" 2007 570.1 "Cyclopoida"
"7/23/2007" 2007 567.6 "Cyclopoida"
"7/23/2007" 2007 566.7 "Cyclopoida"
"7/23/2007" 2007 566.6 "Cyclopoida"
"7/23/2007" 2007 532.1 "Cyclopoida"
"7/23/2007" 2007 526.5 "Cyclopoida"
"7/23/2007" 2007 505 "Cyclopoida"
"7/23/2007" 2007 500 "Cyclopoida"
"7/23/2007" 2007 493.4 "Cyclopoida"
"7/23/2007" 2007 493.4 "Cyclopoida"
"7/23/2007" 2007 489 "Cyclopoida"
"7/23/2007" 2007 460.4 "Cyclopoida"
"7/23/2007" 2007 457.2 "Cyclopoida"
"7/23/2007" 2007 449.6 "Cyclopoida"
"7/23/2007" 2007 420.6 "Cyclopoida"
"7/23/2007" 2007 390.3 "Cyclopoida"
"7/23/2007" 2007 368 "Cyclopoida"
"7/23/2007" 2007 505.7 "Cyclopoida"
"7/23/2007" 2007 769 "Cyclopoida"
"7/23/2007" 2007 781.5 "Cyclopoida"
"7/23/2007" 2007 793.2 "Cyclopoida"
"7/23/2007" 2007 816.2 "Cyclopoida"
"7/23/2007" 2007 824.4 "Cyclopoida"
"7/23/2007" 2007 831 "Cyclopoida"
"7/23/2007" 2007 831.9 "Cyclopoida"
"7/23/2007" 2007 838.5 "Cyclopoida"
"7/23/2007" 2007 840 "Cyclopoida"
"7/23/2007" 2007 859.8 "Cyclopoida"
"7/23/2007" 2007 868.2 "Cyclopoida"
"7/23/2007" 2007 893.1 "Cyclopoida"
"7/23/2007" 2007 894.2 "Cyclopoida"
"7/23/2007" 2007 904.8 "Cyclopoida"
"7/23/2007" 2007 924.3 "Cyclopoida"
"7/23/2007" 2007 974.8 "Cyclopoida"
"7/23/2007" 2007 1094 "Cyclopoida"
"7/23/2007" 2007 1153 "Cyclopoida"
"7/23/2007" 2007 346.6 "Cyclopoida"
"7/23/2007" 2007 409.5 "Cyclopoida"
"7/23/2007" 2007 440.3 "Cyclopoida"
"7/23/2007" 2007 447.2 "Cyclopoida"
"7/23/2007" 2007 465 "Cyclopoida"
"7/23/2007" 2007 505.7 "Cyclopoida"
"7/23/2007" 2007 353.6 "Cyclopoida"
"7/23/2007" 2007 398.9 "Cyclopoida"
"7/23/2007" 2007 401.4 "Cyclopoida"
"7/23/2007" 2007 417.1 "Cyclopoida"
"7/23/2007" 2007 417.5 "Cyclopoida"
"7/23/2007" 2007 425.4 "Cyclopoida"
"7/23/2007" 2007 425.9 "Cyclopoida"
"7/23/2007" 2007 425.9 "Cyclopoida"
"7/23/2007" 2007 427.5 "Cyclopoida"
"7/23/2007" 2007 435.6 "Cyclopoida"
"7/23/2007" 2007 438.3 "Cyclopoida"
"7/23/2007" 2007 440.3 "Cyclopoida"
"7/23/2007" 2007 455.6 "Cyclopoida"
"7/23/2007" 2007 457.6 "Cyclopoida"
"7/23/2007" 2007 462.1 "Cyclopoida"
"7/23/2007" 2007 464.1 "Cyclopoida"
"7/23/2007" 2007 477.8 "Cyclopoida"
"7/23/2007" 2007 484.1 "Cyclopoida"
"7/23/2007" 2007 487.9 "Cyclopoida"
"7/23/2007" 2007 487.9 "Cyclopoida"
"7/23/2007" 2007 488.9 "Cyclopoida"
"7/23/2007" 2007 490 "Cyclopoida"
"7/23/2007" 2007 490 "Cyclopoida"
"7/23/2007" 2007 503.1 "Cyclopoida"
"7/23/2007" 2007 505.4 "Cyclopoida"
"7/23/2007" 2007 505.4 "Cyclopoida"
"7/23/2007" 2007 514.7 "Cyclopoida"
"7/23/2007" 2007 514.7 "Cyclopoida"
"7/23/2007" 2007 520.2 "Cyclopoida"
"7/23/2007" 2007 522.2 "Cyclopoida"
"7/23/2007" 2007 523 "Cyclopoida"
"7/23/2007" 2007 523.3 "Cyclopoida"
"7/23/2007" 2007 531.1 "Cyclopoida"
"7/23/2007" 2007 532.1 "Cyclopoida"
"7/23/2007" 2007 534.4 "Cyclopoida"
"7/23/2007" 2007 537.9 "Cyclopoida"
"7/23/2007" 2007 541.8 "Cyclopoida"
"7/23/2007" 2007 543.1 "Cyclopoida"
"7/23/2007" 2007 545.5 "Cyclopoida"
"7/23/2007" 2007 554.8 "Cyclopoida"
"7/23/2007" 2007 555.6 "Cyclopoida"
"7/23/2007" 2007 555.6 "Cyclopoida"
"7/23/2007" 2007 558.3 "Cyclopoida"
"7/23/2007" 2007 559.2 "Cyclopoida"
"7/23/2007" 2007 566.2 "Cyclopoida"
"7/23/2007" 2007 566.6 "Cyclopoida"
"7/23/2007" 2007 566.6 "Cyclopoida"
"7/23/2007" 2007 567.6 "Cyclopoida"
"7/23/2007" 2007 568.8 "Cyclopoida"
"7/23/2007" 2007 571.1 "Cyclopoida"
"7/23/2007" 2007 573.6 "Cyclopoida"
"7/23/2007" 2007 577.8 "Cyclopoida"
"7/23/2007" 2007 577.8 "Cyclopoida"
"7/23/2007" 2007 577.9 "Cyclopoida"
"7/23/2007" 2007 591.5 "Cyclopoida"
"7/23/2007" 2007 592.3 "Cyclopoida"
"7/23/2007" 2007 606.2 "Cyclopoida"
"7/23/2007" 2007 607.9 "Cyclopoida"
"7/23/2007" 2007 612.7 "Cyclopoida"
"7/23/2007" 2007 613.5 "Cyclopoida"
"7/23/2007" 2007 614.7 "Cyclopoida"
"7/23/2007" 2007 627.4 "Cyclopoida"
"7/23/2007" 2007 652.2 "Cyclopoida"
"7/23/2007" 2007 660.2 "Cyclopoida"
"7/23/2007" 2007 720.2 "Cyclopoida"
"7/23/2007" 2007 758.3 "Cyclopoida"
"7/23/2007" 2007 758.3 "Cyclopoida"
"7/23/2007" 2007 901.7 "Cyclopoida"
"7/23/2007" 2007 420 "Cyclopoida"
"7/23/2007" 2007 433.2 "Cyclopoida"
"7/23/2007" 2007 443.4 "Cyclopoida"
"7/23/2007" 2007 459.6 "Cyclopoida"
"7/23/2007" 2007 466.7 "Cyclopoida"
"7/23/2007" 2007 550.6 "Cyclopoida"
"7/23/2007" 2007 566.8 "Cyclopoida"
"7/23/2007" 2007 600.1 "Cyclopoida"
"7/23/2007" 2007 607.5 "Cyclopoida"
"7/23/2007" 2007 609.6 "Cyclopoida"
"7/23/2007" 2007 625 "Cyclopoida"
"7/23/2007" 2007 644.3 "Cyclopoida"
"7/23/2007" 2007 671.4 "Cyclopoida"
"7/23/2007" 2007 682.4 "Cyclopoida"
"7/23/2007" 2007 687.6 "Cyclopoida"
"7/23/2007" 2007 688 "Cyclopoida"
"7/23/2007" 2007 698.8 "Cyclopoida"
"7/23/2007" 2007 701 "Cyclopoida"
"7/23/2007" 2007 707.7 "Cyclopoida"
"7/23/2007" 2007 712.6 "Cyclopoida"
"7/23/2007" 2007 714.3 "Cyclopoida"
"7/23/2007" 2007 723.4 "Cyclopoida"
"7/23/2007" 2007 737.9 "Cyclopoida"
"7/23/2007" 2007 737.9 "Cyclopoida"
"7/23/2007" 2007 755.1 "Cyclopoida"
"7/23/2007" 2007 789.1 "Cyclopoida"
"7/23/2007" 2007 819.4 "Cyclopoida"
"7/23/2007" 2007 834.5 "Cyclopoida"
"7/23/2007" 2007 856.3 "Cyclopoida"
"7/23/2007" 2007 891.4 "Cyclopoida"
"7/23/2007" 2007 893.4 "Cyclopoida"
"7/23/2007" 2007 907 "Cyclopoida"
"7/23/2007" 2007 909.8 "Cyclopoida"
"7/23/2007" 2007 980.1 "Cyclopoida"
"7/23/2007" 2007 1041.2 "Cyclopoida"
"7/23/2007" 2007 1048.3 "Cyclopoida"
"7/23/2007" 2007 1201.3 "Cyclopoida"
"7/23/2007" 2007 1246.3 "Cyclopoida"
"7/23/2007" 2007 1251 "Cyclopoida"
"7/23/2007" 2007 412.3 "Cyclopoida"
"7/23/2007" 2007 421.7 "Cyclopoida"
"7/23/2007" 2007 424.3 "Cyclopoida"
"7/23/2007" 2007 436.9 "Cyclopoida"
"7/23/2007" 2007 444.1 "Cyclopoida"
"7/23/2007" 2007 447.2 "Cyclopoida"
"7/23/2007" 2007 451.5 "Cyclopoida"
"7/23/2007" 2007 454.9 "Cyclopoida"
"7/23/2007" 2007 477.3 "Cyclopoida"
"7/23/2007" 2007 483.9 "Cyclopoida"
"7/23/2007" 2007 494 "Cyclopoida"
"7/23/2007" 2007 505.1 "Cyclopoida"
"7/23/2007" 2007 508.5 "Cyclopoida"
"7/23/2007" 2007 515.9 "Cyclopoida"
"7/23/2007" 2007 522.3 "Cyclopoida"
"7/23/2007" 2007 526.2 "Cyclopoida"
"7/23/2007" 2007 526.2 "Cyclopoida"
"7/23/2007" 2007 535.7 "Cyclopoida"
"7/23/2007" 2007 545.3 "Cyclopoida"
"7/23/2007" 2007 545.9 "Cyclopoida"
"7/23/2007" 2007 549.3 "Cyclopoida"
"7/23/2007" 2007 555.4 "Cyclopoida"
"7/23/2007" 2007 555.9 "Cyclopoida"
"7/23/2007" 2007 569.2 "Cyclopoida"
"7/23/2007" 2007 570.6 "Cyclopoida"
"7/23/2007" 2007 570.6 "Cyclopoida"
"7/23/2007" 2007 577.1 "Cyclopoida"
"7/23/2007" 2007 583.5 "Cyclopoida"
"7/23/2007" 2007 586.6 "Cyclopoida"
"7/23/2007" 2007 587.7 "Cyclopoida"
"7/23/2007" 2007 597.4 "Cyclopoida"
"7/23/2007" 2007 608.3 "Cyclopoida"
"7/23/2007" 2007 610.3 "Cyclopoida"
"7/23/2007" 2007 613.9 "Cyclopoida"
"7/23/2007" 2007 617.9 "Cyclopoida"
"7/23/2007" 2007 624.3 "Cyclopoida"
"7/23/2007" 2007 624.3 "Cyclopoida"
"7/23/2007" 2007 627.2 "Cyclopoida"
"7/23/2007" 2007 629.8 "Cyclopoida"
"7/23/2007" 2007 632.7 "Cyclopoida"
"7/23/2007" 2007 654.9 "Cyclopoida"
"7/23/2007" 2007 659.1 "Cyclopoida"
"7/23/2007" 2007 664.8 "Cyclopoida"
"7/23/2007" 2007 670.8 "Cyclopoida"
"7/23/2007" 2007 670.8 "Cyclopoida"
"7/23/2007" 2007 676.8 "Cyclopoida"
"7/23/2007" 2007 678.1 "Cyclopoida"
"7/23/2007" 2007 692.9 "Cyclopoida"
"7/23/2007" 2007 695.6 "Cyclopoida"
"7/23/2007" 2007 707 "Cyclopoida"
"7/23/2007" 2007 721.1 "Cyclopoida"
"7/23/2007" 2007 721.6 "Cyclopoida"
"7/23/2007" 2007 757 "Cyclopoida"
"7/23/2007" 2007 1542.6 "Cyclopoida"
"7/23/2007" 2007 922.7 "Cyclopoida"
"7/23/2007" 2007 800 "Cyclopoida"
"7/23/2007" 2007 762.9 "Cyclopoida"
"7/23/2007" 2007 725.6 "Cyclopoida"
"7/23/2007" 2007 719.8 "Cyclopoida"
"7/23/2007" 2007 709 "Cyclopoida"
"7/23/2007" 2007 700 "Cyclopoida"
"7/23/2007" 2007 672.8 "Cyclopoida"
"7/23/2007" 2007 660 "Cyclopoida"
"7/23/2007" 2007 651.9 "Cyclopoida"
"7/23/2007" 2007 641.4 "Cyclopoida"
"7/23/2007" 2007 637.5 "Cyclopoida"
"7/23/2007" 2007 637.4 "Cyclopoida"
"7/23/2007" 2007 629.1 "Cyclopoida"
"7/23/2007" 2007 622.7 "Cyclopoida"
"7/23/2007" 2007 620.7 "Cyclopoida"
"7/23/2007" 2007 620.6 "Cyclopoida"
"7/23/2007" 2007 614.5 "Cyclopoida"
"7/23/2007" 2007 604.2 "Cyclopoida"
"7/23/2007" 2007 592.9 "Cyclopoida"
"7/23/2007" 2007 592.7 "Cyclopoida"
"7/23/2007" 2007 587.6 "Cyclopoida"
"7/23/2007" 2007 566 "Cyclopoida"
"7/23/2007" 2007 561.8 "Cyclopoida"
"7/23/2007" 2007 554.8 "Cyclopoida"
"7/23/2007" 2007 553.5 "Cyclopoida"
"7/23/2007" 2007 551.3 "Cyclopoida"
"7/23/2007" 2007 530.6 "Cyclopoida"
"7/23/2007" 2007 525.6 "Cyclopoida"
"7/23/2007" 2007 525 "Cyclopoida"
"7/23/2007" 2007 494.5 "Cyclopoida"
"7/23/2007" 2007 488.1 "Cyclopoida"
"7/23/2007" 2007 487.5 "Cyclopoida"
"7/23/2007" 2007 486.9 "Cyclopoida"
"7/23/2007" 2007 482.5 "Cyclopoida"
"7/23/2007" 2007 468.5 "Cyclopoida"
"7/23/2007" 2007 458.9 "Cyclopoida"
"7/23/2007" 2007 433.2 "Cyclopoida"
"7/23/2007" 2007 420 "Cyclopoida"
"7/23/2007" 2007 380.8 "Cyclopoida"
"7/23/2007" 2007 375 "Cyclopoida"
"7/23/2007" 2007 1251 "Cyclopoida"
"7/23/2007" 2007 1012.6 "Cyclopoida"
"7/23/2007" 2007 922 "Cyclopoida"
"7/23/2007" 2007 867.8 "Cyclopoida"
"7/23/2007" 2007 778 "Cyclopoida"
"7/23/2007" 2007 710.6 "Cyclopoida"
"7/23/2007" 2007 709.1 "Cyclopoida"
"7/23/2007" 2007 688.5 "Cyclopoida"
"7/23/2007" 2007 684.8 "Cyclopoida"
"7/23/2007" 2007 683.4 "Cyclopoida"
"7/23/2007" 2007 673.1 "Cyclopoida"
"7/23/2007" 2007 663 "Cyclopoida"
"7/23/2007" 2007 661.1 "Cyclopoida"
"7/23/2007" 2007 660.5 "Cyclopoida"
"7/23/2007" 2007 647.4 "Cyclopoida"
"7/23/2007" 2007 638.6 "Cyclopoida"
"7/23/2007" 2007 638.5 "Cyclopoida"
"7/23/2007" 2007 637.5 "Cyclopoida"
"7/23/2007" 2007 634.7 "Cyclopoida"
"7/23/2007" 2007 631 "Cyclopoida"
"7/23/2007" 2007 630.6 "Cyclopoida"
"7/23/2007" 2007 626.1 "Cyclopoida"
"7/23/2007" 2007 618.7 "Cyclopoida"
"7/23/2007" 2007 610.5 "Cyclopoida"
"7/23/2007" 2007 605.8 "Cyclopoida"
"7/23/2007" 2007 600.3 "Cyclopoida"
"7/23/2007" 2007 578 "Cyclopoida"
"7/23/2007" 2007 575.5 "Cyclopoida"
"7/23/2007" 2007 573.6 "Cyclopoida"
"7/23/2007" 2007 564 "Cyclopoida"
"7/23/2007" 2007 553.5 "Cyclopoida"
"7/23/2007" 2007 548.9 "Cyclopoida"
"7/23/2007" 2007 538.5 "Cyclopoida"
"7/23/2007" 2007 536.9 "Cyclopoida"
"7/23/2007" 2007 513.9 "Cyclopoida"
"7/23/2007" 2007 512.5 "Cyclopoida"
"7/23/2007" 2007 500.2 "Cyclopoida"
"7/23/2007" 2007 500 "Cyclopoida"
"7/23/2007" 2007 472.5 "Cyclopoida"
"7/23/2007" 2007 468.5 "Cyclopoida"
"7/23/2007" 2007 464 "Cyclopoida"
"7/23/2007" 2007 464 "Cyclopoida"
"7/23/2007" 2007 462.7 "Cyclopoida"
"7/23/2007" 2007 458.4 "Cyclopoida"
"7/23/2007" 2007 439.6 "Cyclopoida"
"7/23/2007" 2007 423 "Cyclopoida"
"7/23/2007" 2007 413.8 "Cyclopoida"
"7/23/2007" 2007 365.1 "Cyclopoida"
"7/23/2007" 2007 338.4 "Cyclopoida"
"7/23/2007" 2007 305.2 "Cyclopoida"
"7/23/2007" 2007 251.6 "Cyclopoida"
"7/23/2007" 2007 1373.5 "Cyclopoida"
"7/23/2007" 2007 1334.9 "Cyclopoida"
"7/23/2007" 2007 1227.3 "Cyclopoida"
"7/23/2007" 2007 1177.5 "Cyclopoida"
"7/23/2007" 2007 1125.1 "Cyclopoida"
"7/23/2007" 2007 1103 "Cyclopoida"
"7/23/2007" 2007 1032.1 "Cyclopoida"
"7/23/2007" 2007 1013 "Cyclopoida"
"7/23/2007" 2007 963.8 "Cyclopoida"
"7/23/2007" 2007 949.5 "Cyclopoida"
"7/23/2007" 2007 937.1 "Cyclopoida"
"7/23/2007" 2007 867.6 "Cyclopoida"
"7/23/2007" 2007 822.1 "Cyclopoida"
"7/23/2007" 2007 804.4 "Cyclopoida"
"7/23/2007" 2007 769 "Cyclopoida"
"7/23/2007" 2007 732.4 "Cyclopoida"
"7/23/2007" 2007 711.1 "Cyclopoida"
"7/23/2007" 2007 709 "Cyclopoida"
"7/23/2007" 2007 703.8 "Cyclopoida"
"7/23/2007" 2007 690.3 "Cyclopoida"
"7/23/2007" 2007 666.7 "Cyclopoida"
"7/23/2007" 2007 654.4 "Cyclopoida"
"7/23/2007" 2007 646.7 "Cyclopoida"
"7/23/2007" 2007 644.3 "Cyclopoida"
"7/23/2007" 2007 640.8 "Cyclopoida"
"7/23/2007" 2007 640.6 "Cyclopoida"
"7/23/2007" 2007 625 "Cyclopoida"
"7/23/2007" 2007 610.3 "Cyclopoida"
"7/23/2007" 2007 591.2 "Cyclopoida"
"7/23/2007" 2007 583.4 "Cyclopoida"
"7/23/2007" 2007 580 "Cyclopoida"
"7/23/2007" 2007 579.1 "Cyclopoida"
"7/23/2007" 2007 576.2 "Cyclopoida"
"7/23/2007" 2007 553.5 "Cyclopoida"
"7/23/2007" 2007 540.8 "Cyclopoida"
"7/23/2007" 2007 527.5 "Cyclopoida"
"7/23/2007" 2007 516.8 "Cyclopoida"
"7/23/2007" 2007 515.4 "Cyclopoida"
"7/23/2007" 2007 510.2 "Cyclopoida"
"7/23/2007" 2007 510.1 "Cyclopoida"
"7/23/2007" 2007 905.3 "cladocera"
"7/23/2007" 2007 631.4 "cladocera"
"7/23/2007" 2007 631 "cladocera"
"7/23/2007" 2007 660.1 "cladocera"
"7/23/2007" 2007 1114.8 "cladocera"
"7/23/2007" 2007 610.2 "cladocera"
"7/23/2007" 2007 1281.6 "cladocera"
"7/23/2007" 2007 937.5 "cladocera"
"7/23/2007" 2007 720.9 "cladocera"
"7/23/2007" 2007 701 "cladocera"
"7/23/2007" 2007 237.5 "cladocera"
"7/23/2007" 2007 240.1 "cladocera"
"7/23/2007" 2007 240.1 "cladocera"
"7/23/2007" 2007 240.4 "cladocera"
"7/23/2007" 2007 246.5 "cladocera"
"7/23/2007" 2007 250.3 "cladocera"
"7/23/2007" 2007 253.1 "cladocera"
"7/23/2007" 2007 255 "cladocera"
"7/23/2007" 2007 255 "cladocera"
"7/23/2007" 2007 257.7 "cladocera"
"7/23/2007" 2007 257.7 "cladocera"
"7/23/2007" 2007 261 "cladocera"
"7/23/2007" 2007 262.5 "cladocera"
"7/23/2007" 2007 263.7 "cladocera"
"7/23/2007" 2007 263.7 "cladocera"
"7/23/2007" 2007 263.7 "cladocera"
"7/23/2007" 2007 263.7 "cladocera"
"7/23/2007" 2007 263.7 "cladocera"
"7/23/2007" 2007 263.7 "cladocera"
"7/23/2007" 2007 265.8 "cladocera"
"7/23/2007" 2007 265.8 "cladocera"
"7/23/2007" 2007 270.4 "cladocera"
"7/23/2007" 2007 275 "cladocera"
"7/23/2007" 2007 275.3 "cladocera"
"7/23/2007" 2007 277.5 "cladocera"
"7/23/2007" 2007 277.5 "cladocera"
"7/23/2007" 2007 279.5 "cladocera"
"7/23/2007" 2007 282 "cladocera"
"7/23/2007" 2007 283.4 "cladocera"
"7/23/2007" 2007 285.3 "cladocera"
"7/23/2007" 2007 285.3 "cladocera"
"7/23/2007" 2007 285.6 "cladocera"
"7/23/2007" 2007 291.8 "cladocera"
"7/23/2007" 2007 291.8 "cladocera"
"7/23/2007" 2007 291.8 "cladocera"
"7/23/2007" 2007 291.8 "cladocera"
"7/23/2007" 2007 292.6 "cladocera"
"7/23/2007" 2007 152.6 "cladocera"
"7/23/2007" 2007 177.7 "cladocera"
"7/23/2007" 2007 200 "cladocera"
"7/23/2007" 2007 201.6 "cladocera"
"7/23/2007" 2007 205 "cladocera"
"7/23/2007" 2007 208 "cladocera"
"7/23/2007" 2007 212.5 "cladocera"
"7/23/2007" 2007 212.5 "cladocera"
"7/23/2007" 2007 212.9 "cladocera"
"7/23/2007" 2007 214 "cladocera"
"7/23/2007" 2007 215.1 "cladocera"
"7/23/2007" 2007 221.1 "cladocera"
"7/23/2007" 2007 225 "cladocera"
"7/23/2007" 2007 225.3 "cladocera"
"7/23/2007" 2007 225.3 "cladocera"
"7/23/2007" 2007 229.8 "cladocera"
"7/23/2007" 2007 229.8 "cladocera"
"7/23/2007" 2007 229.8 "cladocera"
"7/23/2007" 2007 230.5 "cladocera"
"7/23/2007" 2007 233.5 "cladocera"
"7/23/2007" 2007 237.5 "cladocera"
"7/23/2007" 2007 238.8 "cladocera"
"7/23/2007" 2007 240.1 "cladocera"
"7/23/2007" 2007 240.4 "cladocera"
"7/23/2007" 2007 242.7 "cladocera"
"7/23/2007" 2007 249.1 "cladocera"
"7/23/2007" 2007 250 "cladocera"
"7/23/2007" 2007 250 "cladocera"
"7/23/2007" 2007 253.1 "cladocera"
"7/23/2007" 2007 257.7 "cladocera"
"7/23/2007" 2007 260.1 "cladocera"
"7/23/2007" 2007 262.8 "cladocera"
"7/23/2007" 2007 263.7 "cladocera"
"7/23/2007" 2007 264.9 "cladocera"
"7/23/2007" 2007 264.9 "cladocera"
"7/23/2007" 2007 267.2 "cladocera"
"7/23/2007" 2007 267.5 "cladocera"
"7/23/2007" 2007 277.5 "cladocera"
"7/23/2007" 2007 279.5 "cladocera"
"7/23/2007" 2007 279.5 "cladocera"
"7/23/2007" 2007 285 "cladocera"
"7/23/2007" 2007 285 "cladocera"
"7/23/2007" 2007 285 "cladocera"
"7/23/2007" 2007 290.7 "cladocera"
"7/23/2007" 2007 295 "cladocera"
"7/23/2007" 2007 298.2 "cladocera"
"7/23/2007" 2007 298.2 "cladocera"
"7/23/2007" 2007 300.5 "cladocera"
"7/23/2007" 2007 300.5 "cladocera"
"7/23/2007" 2007 302.3 "cladocera"
"7/23/2007" 2007 308.7 "cladocera"
"7/23/2007" 2007 309.5 "cladocera"
"7/23/2007" 2007 332.8 "cladocera"
"7/23/2007" 2007 163 "cladocera"
"7/23/2007" 2007 190.4 "cladocera"
"7/23/2007" 2007 190.8 "cladocera"
"7/23/2007" 2007 195.3 "cladocera"
"7/23/2007" 2007 205 "cladocera"
"7/23/2007" 2007 212.1 "cladocera"
"7/23/2007" 2007 225.3 "cladocera"
"7/23/2007" 2007 232.5 "cladocera"
"7/23/2007" 2007 235.8 "cladocera"
"7/23/2007" 2007 402.5 "cladocera"
"7/23/2007" 2007 427.7 "cladocera"
"7/23/2007" 2007 430.6 "cladocera"
"7/23/2007" 2007 451.5 "cladocera"
"7/23/2007" 2007 488.6 "cladocera"
"7/23/2007" 2007 390.5 "cladocera"
"7/23/2007" 2007 392.3 "cladocera"
"7/23/2007" 2007 397.1 "cladocera"
"7/23/2007" 2007 397.1 "cladocera"
"7/23/2007" 2007 400 "cladocera"
"7/23/2007" 2007 400 "cladocera"
"7/23/2007" 2007 409.5 "cladocera"
"7/23/2007" 2007 412.5 "cladocera"
"7/23/2007" 2007 416.3 "cladocera"
"7/23/2007" 2007 420.2 "cladocera"
"7/23/2007" 2007 424.4 "cladocera"
"7/23/2007" 2007 424.6 "cladocera"
"7/23/2007" 2007 425.7 "cladocera"
"7/23/2007" 2007 427.6 "cladocera"
"7/23/2007" 2007 430.1 "cladocera"
"7/23/2007" 2007 436.1 "cladocera"
"7/23/2007" 2007 447.6 "cladocera"
"7/23/2007" 2007 450 "cladocera"
"7/23/2007" 2007 459.6 "cladocera"
"7/23/2007" 2007 461.1 "cladocera"
"7/23/2007" 2007 507.6 "cladocera"
"7/23/2007" 2007 543.3 "cladocera"
"7/23/2007" 2007 544.6 "cladocera"
"7/23/2007" 2007 292.6 "cladocera"
"7/23/2007" 2007 296.3 "cladocera"
"7/23/2007" 2007 297.1 "cladocera"
"7/23/2007" 2007 297.1 "cladocera"
"7/23/2007" 2007 301 "cladocera"
"7/23/2007" 2007 302.3 "cladocera"
"7/23/2007" 2007 304.4 "cladocera"
"7/23/2007" 2007 306.4 "cladocera"
"7/23/2007" 2007 306.4 "cladocera"
"7/23/2007" 2007 308.7 "cladocera"
"7/23/2007" 2007 308.7 "cladocera"
"7/23/2007" 2007 308.7 "cladocera"
"7/23/2007" 2007 309.5 "cladocera"
"7/23/2007" 2007 312.5 "cladocera"
"7/23/2007" 2007 312.5 "cladocera"
"7/23/2007" 2007 312.5 "cladocera"
"7/23/2007" 2007 312.7 "cladocera"
"7/23/2007" 2007 313.2 "cladocera"
"7/23/2007" 2007 313.5 "cladocera"
"7/23/2007" 2007 314.7 "cladocera"
"7/23/2007" 2007 315.5 "cladocera"
"7/23/2007" 2007 315.5 "cladocera"
"7/23/2007" 2007 318.7 "cladocera"
"7/23/2007" 2007 318.7 "cladocera"
"7/23/2007" 2007 319.4 "cladocera"
"7/23/2007" 2007 319.4 "cladocera"
"7/23/2007" 2007 319.4 "cladocera"
"7/23/2007" 2007 322.6 "cladocera"
"7/23/2007" 2007 322.6 "cladocera"
"7/23/2007" 2007 325 "cladocera"
"7/23/2007" 2007 325 "cladocera"
"7/23/2007" 2007 325 "cladocera"
"7/23/2007" 2007 325 "cladocera"
"7/23/2007" 2007 326 "cladocera"
"7/23/2007" 2007 326 "cladocera"
"7/23/2007" 2007 327.2 "cladocera"
"7/23/2007" 2007 330 "cladocera"
"7/23/2007" 2007 330 "cladocera"
"7/23/2007" 2007 330.2 "cladocera"
"7/23/2007" 2007 331 "cladocera"
"7/23/2007" 2007 331 "cladocera"
"7/23/2007" 2007 335.9 "cladocera"
"7/23/2007" 2007 184.6 "cladocera"
"7/23/2007" 2007 257.4 "cladocera"
"7/23/2007" 2007 257.4 "cladocera"
"7/23/2007" 2007 263.7 "cladocera"
"7/23/2007" 2007 267.5 "cladocera"
"7/23/2007" 2007 268.4 "cladocera"
"7/23/2007" 2007 273 "cladocera"
"7/23/2007" 2007 275.3 "cladocera"
"7/23/2007" 2007 277.5 "cladocera"
"7/23/2007" 2007 285.6 "cladocera"
"7/23/2007" 2007 285.6 "cladocera"
"7/23/2007" 2007 287.5 "cladocera"
"7/23/2007" 2007 290.7 "cladocera"
"7/23/2007" 2007 295 "cladocera"
"7/23/2007" 2007 295 "cladocera"
"7/23/2007" 2007 300 "cladocera"
"7/23/2007" 2007 300.5 "cladocera"
"7/23/2007" 2007 300.5 "cladocera"
"7/23/2007" 2007 300.5 "cladocera"
"7/23/2007" 2007 301 "cladocera"
"7/23/2007" 2007 302.6 "cladocera"
"7/23/2007" 2007 312.7 "cladocera"
"7/23/2007" 2007 313.2 "cladocera"
"7/23/2007" 2007 315.5 "cladocera"
"7/23/2007" 2007 327.2 "cladocera"
"7/23/2007" 2007 336.6 "cladocera"
"7/23/2007" 2007 337.7 "cladocera"
"7/23/2007" 2007 345.7 "cladocera"
"7/23/2007" 2007 358.2 "cladocera"
"7/23/2007" 2007 358.2 "cladocera"
"7/23/2007" 2007 360.6 "cladocera"
"7/23/2007" 2007 360.6 "cladocera"
"7/23/2007" 2007 362.7 "cladocera"
"7/23/2007" 2007 363.4 "cladocera"
"7/23/2007" 2007 364.4 "cladocera"
"7/23/2007" 2007 364.4 "cladocera"
"7/23/2007" 2007 365.9 "cladocera"
"7/23/2007" 2007 367.6 "cladocera"
"7/23/2007" 2007 371 "cladocera"
"7/23/2007" 2007 375 "cladocera"
"7/23/2007" 2007 381 "cladocera"
"7/23/2007" 2007 389.3 "cladocera"
"7/23/2007" 2007 392.3 "cladocera"
"7/23/2007" 2007 398.8 "cladocera"
"7/23/2007" 2007 401.8 "cladocera"
"7/23/2007" 2007 411.2 "cladocera"
"7/23/2007" 2007 412.7 "cladocera"
"7/23/2007" 2007 417.8 "cladocera"
"7/23/2007" 2007 426.7 "cladocera"
"7/23/2007" 2007 431.7 "cladocera"
"7/23/2007" 2007 454.5 "cladocera"
"7/23/2007" 2007 475 "cladocera"
"7/23/2007" 2007 475.2 "cladocera"
"7/23/2007" 2007 487.7 "cladocera"
"7/23/2007" 2007 336.3 "cladocera"
"7/23/2007" 2007 336.6 "cladocera"
"7/23/2007" 2007 336.6 "cladocera"
"7/23/2007" 2007 337.5 "cladocera"
"7/23/2007" 2007 337.5 "cladocera"
"7/23/2007" 2007 337.7 "cladocera"
"7/23/2007" 2007 339.6 "cladocera"
"7/23/2007" 2007 340 "cladocera"
"7/23/2007" 2007 340 "cladocera"
"7/23/2007" 2007 341.2 "cladocera"
"7/23/2007" 2007 341.2 "cladocera"
"7/23/2007" 2007 343.2 "cladocera"
"7/23/2007" 2007 343.2 "cladocera"
"7/23/2007" 2007 343.9 "cladocera"
"7/23/2007" 2007 343.9 "cladocera"
"7/23/2007" 2007 343.9 "cladocera"
"7/23/2007" 2007 344.8 "cladocera"
"7/23/2007" 2007 347.5 "cladocera"
"7/23/2007" 2007 348.2 "cladocera"
"7/23/2007" 2007 350 "cladocera"
"7/23/2007" 2007 522.2 "cladocera"
"7/23/2007" 2007 515.4 "cladocera"
"7/23/2007" 2007 508.8 "cladocera"
"7/23/2007" 2007 502.8 "cladocera"
"7/23/2007" 2007 497.7 "cladocera"
"7/23/2007" 2007 492 "cladocera"
"7/23/2007" 2007 491.5 "cladocera"
"7/23/2007" 2007 490.1 "cladocera"
"7/23/2007" 2007 488.1 "cladocera"
"7/23/2007" 2007 487.5 "cladocera"
"7/23/2007" 2007 485.4 "cladocera"
"7/23/2007" 2007 478.4 "cladocera"
"7/23/2007" 2007 472.5 "cladocera"
"7/23/2007" 2007 471.7 "cladocera"
"7/23/2007" 2007 470.5 "cladocera"
"7/23/2007" 2007 468.5 "cladocera"
"7/23/2007" 2007 468.5 "cladocera"
"7/23/2007" 2007 468.5 "cladocera"
"7/23/2007" 2007 468.5 "cladocera"
"7/23/2007" 2007 465.2 "cladocera"
"7/23/2007" 2007 465 "cladocera"
"7/23/2007" 2007 464.5 "cladocera"
"7/23/2007" 2007 462.7 "cladocera"
"7/23/2007" 2007 460 "cladocera"
"7/23/2007" 2007 455 "cladocera"
"7/23/2007" 2007 455 "cladocera"
"7/23/2007" 2007 454.5 "cladocera"
"7/23/2007" 2007 452.8 "cladocera"
"7/23/2007" 2007 450.7 "cladocera"
"7/23/2007" 2007 448.8 "cladocera"
"7/23/2007" 2007 447.6 "cladocera"
"7/23/2007" 2007 443.9 "cladocera"
"7/23/2007" 2007 443.4 "cladocera"
"7/23/2007" 2007 441.9 "cladocera"
"7/23/2007" 2007 437.3 "cladocera"
"7/23/2007" 2007 206.7 "cladocera"
"7/23/2007" 2007 206.7 "cladocera"
"7/23/2007" 2007 222.2 "cladocera"
"7/23/2007" 2007 244.7 "cladocera"
"7/23/2007" 2007 244.7 "cladocera"
"7/23/2007" 2007 244.7 "cladocera"
"7/23/2007" 2007 246.7 "cladocera"
"7/23/2007" 2007 248.5 "cladocera"
"7/23/2007" 2007 255.6 "cladocera"
"7/23/2007" 2007 255.8 "cladocera"
"7/23/2007" 2007 266.7 "cladocera"
"7/23/2007" 2007 267.6 "cladocera"
"7/23/2007" 2007 312.9 "cladocera"
"7/23/2007" 2007 312.9 "cladocera"
"7/23/2007" 2007 317.8 "cladocera"
"7/23/2007" 2007 322.4 "cladocera"
"7/23/2007" 2007 328.1 "cladocera"
"7/23/2007" 2007 334.3 "cladocera"
"7/23/2007" 2007 359 "cladocera"
"7/23/2007" 2007 372.5 "cladocera"
"7/23/2007" 2007 388.9 "cladocera"
"7/23/2007" 2007 350 "cladocera"
"7/23/2007" 2007 350.2 "cladocera"
"7/23/2007" 2007 350.2 "cladocera"
"7/23/2007" 2007 352 "cladocera"
"7/23/2007" 2007 353.6 "cladocera"
"7/23/2007" 2007 353.8 "cladocera"
"7/23/2007" 2007 354 "cladocera"
"7/23/2007" 2007 354 "cladocera"
"7/23/2007" 2007 354 "cladocera"
"7/23/2007" 2007 357.5 "cladocera"
"7/23/2007" 2007 360.6 "cladocera"
"7/23/2007" 2007 363.4 "cladocera"
"7/23/2007" 2007 363.4 "cladocera"
"7/23/2007" 2007 363.4 "cladocera"
"7/23/2007" 2007 363.4 "cladocera"
"7/23/2007" 2007 364 "cladocera"
"7/23/2007" 2007 364 "cladocera"
"7/23/2007" 2007 365.1 "cladocera"
"7/23/2007" 2007 367.6 "cladocera"
"7/23/2007" 2007 367.6 "cladocera"
"7/23/2007" 2007 367.6 "cladocera"
"7/23/2007" 2007 371.2 "cladocera"
"7/23/2007" 2007 371.7 "cladocera"
"7/23/2007" 2007 372.9 "cladocera"
"7/23/2007" 2007 372.9 "cladocera"
"7/23/2007" 2007 372.9 "cladocera"
"7/23/2007" 2007 372.9 "cladocera"
"7/23/2007" 2007 374.6 "cladocera"
"7/23/2007" 2007 374.6 "cladocera"
"7/23/2007" 2007 388.9 "cladocera"
"7/23/2007" 2007 355.6 "cladocera"
"7/23/2007" 2007 340.8 "cladocera"
"7/23/2007" 2007 336.3 "cladocera"
"7/23/2007" 2007 333.5 "cladocera"
"7/23/2007" 2007 322.2 "cladocera"
"7/23/2007" 2007 313.7 "cladocera"
"7/23/2007" 2007 311.9 "cladocera"
"7/23/2007" 2007 278.7 "cladocera"
"7/23/2007" 2007 278.4 "cladocera"
"7/23/2007" 2007 267.6 "cladocera"
"7/23/2007" 2007 265 "cladocera"
"7/23/2007" 2007 255.8 "cladocera"
"7/23/2007" 2007 255.6 "cladocera"
"7/23/2007" 2007 249.7 "cladocera"
"7/23/2007" 2007 246 "cladocera"
"7/23/2007" 2007 246 "cladocera"
"7/23/2007" 2007 245.5 "cladocera"
"7/23/2007" 2007 223.6 "cladocera"
"7/23/2007" 2007 202.8 "cladocera"
"7/23/2007" 2007 202.8 "cladocera"
"7/23/2007" 2007 194 "cladocera"
"7/23/2007" 2007 189.9 "cladocera"
"7/23/2007" 2007 179.5 "cladocera"
"7/23/2007" 2007 167 "cladocera"
"7/23/2007" 2007 375 "cladocera"
"7/23/2007" 2007 375 "cladocera"
"7/23/2007" 2007 376.9 "cladocera"
"7/23/2007" 2007 377.9 "cladocera"
"7/23/2007" 2007 154.8 "cladocera"
"7/23/2007" 2007 431.7 "cladocera"
"7/23/2007" 2007 430.1 "cladocera"
"7/23/2007" 2007 430.1 "cladocera"
"7/23/2007" 2007 427.6 "cladocera"
"7/23/2007" 2007 425 "cladocera"
"7/23/2007" 2007 425 "cladocera"
"7/23/2007" 2007 424.6 "cladocera"
"7/23/2007" 2007 423 "cladocera"
"7/23/2007" 2007 419.3 "cladocera"
"7/23/2007" 2007 415.5 "cladocera"
"7/23/2007" 2007 414.2 "cladocera"
"7/23/2007" 2007 414 "cladocera"
"7/23/2007" 2007 412.7 "cladocera"
"7/23/2007" 2007 407 "cladocera"
"7/23/2007" 2007 405.6 "cladocera"
"7/23/2007" 2007 403.1 "cladocera"
"7/23/2007" 2007 400.2 "cladocera"
"7/23/2007" 2007 400.2 "cladocera"
"7/23/2007" 2007 400 "cladocera"
"7/23/2007" 2007 400 "cladocera"
"7/23/2007" 2007 398.8 "cladocera"
"7/23/2007" 2007 398.8 "cladocera"
"7/23/2007" 2007 397.8 "cladocera"
"7/23/2007" 2007 397.1 "cladocera"
"7/23/2007" 2007 397.1 "cladocera"
"7/23/2007" 2007 391.3 "cladocera"
"7/23/2007" 2007 391.3 "cladocera"
"7/23/2007" 2007 389.3 "cladocera"
"7/23/2007" 2007 388.3 "cladocera"
"7/23/2007" 2007 388.1 "cladocera"
"7/23/2007" 2007 387.7 "cladocera"
"7/23/2007" 2007 387.5 "cladocera"
"7/23/2007" 2007 385.1 "cladocera"
"7/23/2007" 2007 385.1 "cladocera"
"7/23/2007" 2007 385.1 "cladocera"
"7/23/2007" 2007 381 "cladocera"
"7/23/2007" 2007 381 "cladocera"
"7/23/2007" 2007 380.2 "cladocera"
"7/23/2007" 2007 380.2 "cladocera"
"7/23/2007" 2007 225 "cladocera"
"7/23/2007" 2007 230.5 "cladocera"
"7/23/2007" 2007 234.9 "cladocera"
"7/23/2007" 2007 253.1 "cladocera"
"7/23/2007" 2007 260.1 "cladocera"
"7/23/2007" 2007 265.2 "cladocera"
"7/23/2007" 2007 274.1 "cladocera"
"7/23/2007" 2007 277.5 "cladocera"
"7/23/2007" 2007 279.5 "cladocera"
"7/23/2007" 2007 282.8 "cladocera"
"7/23/2007" 2007 296.3 "cladocera"
"7/23/2007" 2007 300.5 "cladocera"
"7/23/2007" 2007 315.5 "cladocera"
"7/23/2007" 2007 320.4 "cladocera"
"7/23/2007" 2007 325 "cladocera"
"7/23/2007" 2007 343.2 "cladocera"
"7/23/2007" 2007 347.5 "cladocera"
"7/23/2007" 2007 364 "cladocera"
"7/23/2007" 2007 380.2 "cladocera"
"7/23/2007" 2007 388.9 "cladocera"
"7/23/2007" 2007 403.1 "cladocera"
"7/23/2007" 2007 403.1 "cladocera"
"7/23/2007" 2007 408.1 "cladocera"
"7/23/2007" 2007 412.5 "cladocera"
"7/23/2007" 2007 525.6 "cladocera"
"7/23/2007" 2007 310.5 "cladocera"
"7/23/2007" 2007 312.5 "cladocera"
"7/23/2007" 2007 313.2 "cladocera"
"7/23/2007" 2007 471.2 "cladocera"
"7/23/2007" 2007 446.7 "cladocera"
"7/23/2007" 2007 400.2 "cladocera"
"7/23/2007" 2007 400 "cladocera"
"7/23/2007" 2007 398.6 "cladocera"
"7/23/2007" 2007 347.3 "cladocera"
"7/23/2007" 2007 347.3 "cladocera"
"7/23/2007" 2007 344.8 "cladocera"
"7/23/2007" 2007 336.6 "cladocera"
"7/23/2007" 2007 330 "cladocera"
"7/23/2007" 2007 326 "cladocera"
"7/23/2007" 2007 324.3 "cladocera"
"7/23/2007" 2007 318.2 "cladocera"
"7/23/2007" 2007 316.5 "cladocera"
"7/23/2007" 2007 300 "cladocera"
"7/23/2007" 2007 292.9 "cladocera"
"7/23/2007" 2007 285.3 "cladocera"
"7/23/2007" 2007 277.5 "cladocera"
"7/23/2007" 2007 269.3 "cladocera"
"7/23/2007" 2007 250 "cladocera"
"7/23/2007" 2007 237.5 "cladocera"
"7/23/2007" 2007 313.5 "cladocera"
"7/23/2007" 2007 313.5 "cladocera"
"7/23/2007" 2007 315.5 "cladocera"
"7/23/2007" 2007 315.5 "cladocera"
"7/23/2007" 2007 315.5 "cladocera"
"7/23/2007" 2007 316.2 "cladocera"
"7/23/2007" 2007 318.7 "cladocera"
"7/23/2007" 2007 318.7 "cladocera"
"7/23/2007" 2007 319.4 "cladocera"
"7/23/2007" 2007 320.4 "cladocera"
"7/23/2007" 2007 320.4 "cladocera"
"7/23/2007" 2007 325 "cladocera"
"7/23/2007" 2007 325.2 "cladocera"
"7/23/2007" 2007 326 "cladocera"
"7/23/2007" 2007 326 "cladocera"
"7/23/2007" 2007 326 "cladocera"
"7/23/2007" 2007 327.2 "cladocera"
"7/23/2007" 2007 332.1 "cladocera"
"7/23/2007" 2007 333.5 "cladocera"
"7/23/2007" 2007 336.6 "cladocera"
"7/23/2007" 2007 340 "cladocera"
"7/23/2007" 2007 341.2 "cladocera"
"7/23/2007" 2007 343.2 "cladocera"
"7/23/2007" 2007 344.8 "cladocera"
"7/23/2007" 2007 346.6 "cladocera"
"7/23/2007" 2007 346.6 "cladocera"
"7/23/2007" 2007 347.5 "cladocera"
"7/23/2007" 2007 347.5 "cladocera"
"7/23/2007" 2007 353.8 "cladocera"
"7/23/2007" 2007 357.5 "cladocera"
"7/23/2007" 2007 357.5 "cladocera"
"7/23/2007" 2007 357.5 "cladocera"
"7/23/2007" 2007 357.9 "cladocera"
"7/23/2007" 2007 360.6 "cladocera"
"7/23/2007" 2007 362.5 "cladocera"
"7/23/2007" 2007 362.7 "cladocera"
"7/23/2007" 2007 365.1 "cladocera"
"7/23/2007" 2007 367.6 "cladocera"
"7/23/2007" 2007 367.6 "cladocera"
"7/23/2007" 2007 367.8 "cladocera"
"7/23/2007" 2007 375 "cladocera"
"7/23/2007" 2007 381.6 "cladocera"
"7/23/2007" 2007 382.4 "cladocera"
"7/23/2007" 2007 382.4 "cladocera"
"7/23/2007" 2007 382.6 "cladocera"
"7/23/2007" 2007 387.5 "cladocera"
"7/23/2007" 2007 290.4 "cladocera"
"7/23/2007" 2007 298.7 "cladocera"
"7/23/2007" 2007 317 "cladocera"
"7/23/2007" 2007 317.7 "cladocera"
"7/23/2007" 2007 357.8 "cladocera"
"7/23/2007" 2007 359.9 "cladocera"
"7/23/2007" 2007 531.8 "cladocera"
"7/23/2007" 2007 512.7 "cladocera"
"7/23/2007" 2007 510.1 "cladocera"
"7/23/2007" 2007 490.2 "cladocera"
"7/23/2007" 2007 487.5 "cladocera"
"7/23/2007" 2007 461 "cladocera"
"7/23/2007" 2007 447.2 "cladocera"
"7/23/2007" 2007 357.5 "cladocera"
"7/23/2007" 2007 395.3 "cladocera"
"7/23/2007" 2007 402.5 "cladocera"
"7/23/2007" 2007 415.5 "cladocera"
"7/23/2007" 2007 435.4 "cladocera"
"7/23/2007" 2007 445.1 "cladocera"
"7/23/2007" 2007 453.1 "cladocera"
"7/23/2007" 2007 455 "cladocera"
"7/23/2007" 2007 476.5 "cladocera"
"7/23/2007" 2007 493.1 "cladocera"
"7/23/2007" 2007 542.3 "cladocera"
"7/23/2007" 2007 564.7 "cladocera"
"7/23/2007" 2007 573.6 "cladocera"
"7/23/2007" 2007 579.1 "cladocera"
"7/23/2007" 2007 603.2 "cladocera"
"7/23/2007" 2007 609.9 "cladocera"
"7/23/2007" 2007 638.5 "cladocera"
"7/23/2007" 2007 655.4 "cladocera"
"7/23/2007" 2007 679.3 "cladocera"
"7/23/2007" 2007 295 "cladocera"
"7/23/2007" 2007 392.3 "cladocera"
"7/23/2007" 2007 451.6 "cladocera"
"7/23/2007" 2007 541 "cladocera"
"7/23/2007" 2007 566.9 "cladocera"
"7/23/2007" 2007 589.6 "cladocera"
"7/23/2007" 2007 527 "cladocera"
"7/23/2007" 2007 412.3 "cladocera"
"7/23/2007" 2007 383.1 "cladocera"
"7/23/2007" 2007 367.3 "cladocera"
"7/23/2007" 2007 336.3 "cladocera"
"7/23/2007" 2007 312.9 "cladocera"
"7/23/2007" 2007 288.5 "cladocera"
"7/23/2007" 2007 272.4 "cladocera"
"7/23/2007" 2007 307.5 "cladocera"
"7/23/2007" 2007 265 "cladocera"
"7/23/2007" 2007 293.3 "cladocera"
"7/23/2007" 2007 338.5 "cladocera"
"7/23/2007" 2007 555.2 "cladocera"
"7/23/2007" 2007 602.1 "cladocera"
"7/23/2007" 2007 638.6 "cladocera"
"7/23/2007" 2007 352.2 "cladocera"
"7/23/2007" 2007 471.3 "cladocera"
"7/23/2007" 2007 486.3 "cladocera"
"7/23/2007" 2007 526.5 "cladocera"
"7/23/2007" 2007 558.3 "cladocera"
"7/23/2007" 2007 615.8 "cladocera"
"7/23/2007" 2007 338.5 "cladocera"
"7/23/2007" 2007 575.1 "cladocera"
"7/23/2007" 2007 304.1 "cladocera"
"7/23/2007" 2007 358.3 "cladocera"
"7/23/2007" 2007 422.8 "cladocera"
"7/23/2007" 2007 441.1 "cladocera"
"7/23/2007" 2007 447.2 "cladocera"
"7/23/2007" 2007 477.9 "cladocera"
"7/23/2007" 2007 539.4 "cladocera"
"7/23/2007" 2007 309.5 "cladocera"
"7/23/2007" 2007 682.4 "cladocera"
"7/23/2007" 2007 566.8 "cladocera"
"7/23/2007" 2007 522.3 "cladocera"
"7/23/2007" 2007 392.5 "cladocera"
"7/23/2007" 2007 380.2 "cladocera"
"7/23/2007" 2007 337.7 "cladocera"
"7/23/2007" 2007 669.2 "cladocera"
"7/23/2007" 2007 270.4 "cladocera"
"7/23/2007" 2007 265.8 "cladocera"
"7/23/2007" 2007 264.9 "cladocera"
"7/23/2007" 2007 262.8 "cladocera"
"7/23/2007" 2007 257.7 "cladocera"
"7/23/2007" 2007 431.6 "cladocera"
"7/23/2007" 2007 412.5 "cladocera"
"7/23/2007" 2007 223.6 "cladocera"
"7/23/2007" 2007 252.8 "cladocera"
"7/23/2007" 2007 400 "cladocera"
"7/23/2007" 2007 266.7 "cladocera"
"7/23/2007" 2007 209.6 "cladocera"
"7/23/2007" 2007 239.3 "cladocera"
"7/23/2007" 2007 244.4 "cladocera"
"7/23/2007" 2007 244.4 "cladocera"
"7/23/2007" 2007 400.2 "cladocera"
"7/23/2007" 2007 380.2 "cladocera"
"7/23/2007" 2007 353.6 "cladocera"
"7/23/2007" 2007 344.8 "cladocera"
"7/23/2007" 2007 336.6 "cladocera"
"7/23/2007" 2007 332.8 "cladocera"
"7/23/2007" 2007 322.6 "cladocera"
"7/23/2007" 2007 309.2 "cladocera"
"7/23/2007" 2007 302.3 "cladocera"
"7/23/2007" 2007 301 "cladocera"
"7/23/2007" 2007 291.5 "cladocera"
"7/23/2007" 2007 287.5 "cladocera"
"7/23/2007" 2007 285 "cladocera"
"7/23/2007" 2007 277.5 "cladocera"
"7/23/2007" 2007 262.8 "cladocera"
"7/23/2007" 2007 260.1 "cladocera"
"7/23/2007" 2007 237.2 "cladocera"
"7/23/2007" 2007 223.6 "cladocera"
"7/23/2007" 2007 194.5 "cladocera"
"7/23/2007" 2007 187.5 "cladocera"
"7/23/2007" 2007 200 "cladocera"
"7/23/2007" 2007 155.6 "cladocera"
"7/23/2007" 2007 276.1 "cladocera"
"7/23/2007" 2007 276.1 "cladocera"
"7/23/2007" 2007 277.5 "cladocera"
"7/23/2007" 2007 280.9 "cladocera"
"7/23/2007" 2007 391.3 "cladocera"
"7/23/2007" 2007 363.4 "cladocera"
"7/23/2007" 2007 363.4 "cladocera"
"7/23/2007" 2007 244.7 "cladocera"
"7/23/2007" 2007 253.4 "cladocera"
"7/23/2007" 2007 253.9 "cladocera"
"7/23/2007" 2007 263.4 "cladocera"
"7/23/2007" 2007 269 "cladocera"
"7/23/2007" 2007 274.4 "cladocera"
"7/23/2007" 2007 283.3 "cladocera"
"7/23/2007" 2007 284.6 "cladocera"
"7/23/2007" 2007 288.2 "cladocera"
"7/23/2007" 2007 288.5 "cladocera"
"7/23/2007" 2007 288.9 "cladocera"
"7/23/2007" 2007 293.6 "cladocera"
"7/23/2007" 2007 294.2 "cladocera"
"7/23/2007" 2007 298.1 "cladocera"
"7/23/2007" 2007 311.1 "cladocera"
"7/23/2007" 2007 322.2 "cladocera"
"7/23/2007" 2007 322.2 "cladocera"
"7/23/2007" 2007 323.6 "cladocera"
"7/23/2007" 2007 329.8 "cladocera"
"7/23/2007" 2007 331.5 "cladocera"
"7/23/2007" 2007 333 "cladocera"
"7/23/2007" 2007 339.9 "cladocera"
"7/23/2007" 2007 343.2 "cladocera"
"7/23/2007" 2007 346.1 "cladocera"
"7/23/2007" 2007 354 "cladocera"
"7/23/2007" 2007 353.8 "cladocera"
"7/23/2007" 2007 353.8 "cladocera"
"7/23/2007" 2007 352.9 "cladocera"
"7/23/2007" 2007 350.2 "cladocera"
"7/23/2007" 2007 341.4 "cladocera"
"7/23/2007" 2007 320.4 "cladocera"
"7/23/2007" 2007 318.7 "cladocera"
"7/23/2007" 2007 312.5 "cladocera"
"7/23/2007" 2007 312.5 "cladocera"
"7/23/2007" 2007 300 "cladocera"
"7/23/2007" 2007 282 "cladocera"
"7/23/2007" 2007 277.5 "cladocera"
"7/23/2007" 2007 275.3 "cladocera"
"7/23/2007" 2007 270.4 "cladocera"
"7/23/2007" 2007 291.5 "cladocera"
"7/23/2007" 2007 313.2 "cladocera"
"7/23/2007" 2007 122.2 "cladocera"
"7/23/2007" 2007 246.5 "cladocera"
"7/23/2007" 2007 240.1 "cladocera"
"7/23/2007" 2007 230.5 "cladocera"
"7/23/2007" 2007 222.6 "cladocera"
"7/23/2007" 2007 213.6 "cladocera"
"7/23/2007" 2007 212.5 "cladocera"
"7/23/2007" 2007 195.7 "cladocera"
"7/23/2007" 2007 190.4 "cladocera"
"7/23/2007" 2007 187.5 "cladocera"
"7/23/2007" 2007 225.3 "cladocera"
"7/23/2007" 2007 237.8 "cladocera"
"7/23/2007" 2007 236.2 "cladocera"
"7/23/2007" 2007 250 "cladocera"
"7/23/2007" 2007 256.5 "cladocera"
"7/23/2007" 2007 360.6 "cladocera"
"7/23/2007" 2007 362.5 "cladocera"
"7/23/2007" 2007 168.2 "cladocera"
"7/23/2007" 2007 385.1 "cladocera"
"7/23/2007" 2007 385.9 "cladocera"
"7/23/2007" 2007 435.4 "cladocera"
"7/23/2007" 2007 151.4 "cladocera"
"7/23/2007" 2007 211.2 "cladocera"
"7/23/2007" 2007 217 "cladocera"
"7/23/2007" 2007 223.3 "cladocera"
"7/23/2007" 2007 235.7 "cladocera"
"7/23/2007" 2007 260.8 "cladocera"
"7/23/2007" 2007 261.7 "cladocera"
"7/23/2007" 2007 272.9 "cladocera"
"7/23/2007" 2007 281.2 "cladocera"
"7/23/2007" 2007 290.6 "cladocera"
"7/23/2007" 2007 320.1 "cladocera"
"7/23/2007" 2007 324.6 "cladocera"
"7/23/2007" 2007 364.8 "cladocera"
"7/23/2007" 2007 397.7 "cladocera"
"7/23/2007" 2007 414 "cladocera"
"7/23/2007" 2007 510.8 "cladocera"
"7/23/2007" 2007 258.4 "cladocera"
"7/23/2007" 2007 253.9 "cladocera"
"7/23/2007" 2007 353.1 "cladocera"
"7/23/2007" 2007 237.5 "cladocera"
"7/23/2007" 2007 234.4 "cladocera"
"7/23/2007" 2007 156.6 "cladocera"
"7/23/2007" 2007 369.9 "cladocera"
"7/23/2007" 2007 392.3 "cladocera"
"7/23/2007" 2007 105.4 "cladocera"
"7/23/2007" 2007 177.8 "cladocera"
"7/23/2007" 2007 180.9 "cladocera"
"7/23/2007" 2007 379.2 "cladocera"
"7/23/2007" 2007 392.8 "cladocera"
"7/23/2007" 2007 400.2 "cladocera"
"7/23/2007" 2007 333.5 "cladocera"
"7/23/2007" 2007 344.8 "cladocera"
"7/23/2007" 2007 358.2 "cladocera"
"7/23/2007" 2007 362.5 "cladocera"
"7/23/2007" 2007 362.5 "cladocera"
"7/23/2007" 2007 195.3 "cladocera"
"7/23/2007" 2007 195.3 "cladocera"
"7/23/2007" 2007 214 "cladocera"
"7/23/2007" 2007 214 "cladocera"
"7/23/2007" 2007 245.6 "cladocera"
"7/23/2007" 2007 251.2 "cladocera"
"7/23/2007" 2007 262.8 "cladocera"
"7/23/2007" 2007 265.8 "cladocera"
"7/23/2007" 2007 347.1 "cladocera"
"7/23/2007" 2007 226.6 "cladocera"
"7/23/2007" 2007 371 "cladocera"
"7/23/2007" 2007 381.6 "cladocera"
"7/23/2007" 2007 233.3 "cladocera"
"7/23/2007" 2007 212.9 "cladocera"
"7/23/2007" 2007 247.5 "cladocera"
"7/23/2007" 2007 270.4 "cladocera"
"7/23/2007" 2007 295 "cladocera"
"7/23/2007" 2007 312.5 "cladocera"
"7/23/2007" 2007 315.5 "cladocera"
"7/23/2007" 2007 330 "cladocera"
"7/23/2007" 2007 332.8 "cladocera"
"7/23/2007" 2007 376.9 "cladocera"
"7/23/2007" 2007 390.7 "cladocera"
"7/23/2007" 2007 451.6 "cladocera"
"7/23/2007" 2007 480.9 "cladocera"
"7/23/2007" 2007 229.1 "cladocera"
"7/23/2007" 2007 397.8 "cladocera"
"7/23/2007" 2007 430.5 "cladocera"
"7/23/2007" 2007 450.7 "cladocera"
"7/23/2007" 2007 461.1 "cladocera"
"7/23/2007" 2007 486.9 "cladocera"
"7/23/2007" 2007 234.4 "cladocera"
"7/23/2007" 2007 401.4 "cladocera"
"7/23/2007" 2007 330.4 "cladocera"
"7/23/2007" 2007 326.8 "cladocera"
"7/23/2007" 2007 293.6 "cladocera"
"7/23/2007" 2007 293.3 "cladocera"
"7/23/2007" 2007 280.4 "cladocera"
"7/23/2007" 2007 550.6 "cladocera"
"7/23/2007" 2007 646.7 "cladocera"
"7/23/2007" 2007 625 "cladocera"
"7/23/2007" 2007 650 "cladocera"
"7/23/2007" 2007 685.2 "cladocera"
"7/23/2007" 2007 750.4 "cladocera"
"7/23/2007" 2007 699.6 "cladocera"
"7/23/2007" 2007 683.6 "cladocera"
"7/23/2007" 2007 657.8 "cladocera"
"7/23/2007" 2007 427.5 "cladocera"
"7/23/2007" 2007 311.1 "cladocera"
"7/23/2007" 2007 755.5 "cladocera"
"7/23/2007" 2007 1035.9 "cladocera"
"7/23/2007" 2007 408.1 "cladocera"
"7/23/2007" 2007 482.5 "cladocera"
"7/23/2007" 2007 490.1 "cladocera"
"7/23/2007" 2007 502 "cladocera"
"7/23/2007" 2007 590.8 "cladocera"
"7/23/2007" 2007 348.7 "cladocera"
"7/23/2007" 2007 1067.2 "cladocera"
"7/23/2007" 2007 1012.5 "cladocera"
"7/23/2007" 2007 500 "cladocera"
"7/23/2007" 2007 508.7 "cladocera"
"7/23/2007" 2007 649.3 "cladocera"
"7/23/2007" 2007 651.2 "cladocera"
"7/23/2007" 2007 682.5 "cladocera"
"7/23/2007" 2007 716.9 "cladocera"
"7/23/2007" 2007 806.2 "cladocera"
"7/23/2007" 2007 877.8 "cladocera"
"7/23/2007" 2007 1068.2 "cladocera"
"7/23/2007" 2007 980.6 "cladocera"
"7/23/2007" 2007 945.5 "cladocera"
"7/23/2007" 2007 874 "cladocera"
"7/23/2007" 2007 787.9 "cladocera"
"7/23/2007" 2007 773.1 "cladocera"
"7/23/2007" 2007 452.3 "cladocera"
"7/23/2007" 2007 534.3 "cladocera"
"7/23/2007" 2007 628.5 "cladocera"
"7/23/2007" 2007 747.7 "cladocera"
"7/23/2007" 2007 726.7 "cladocera"
"7/23/2007" 2007 715.6 "cladocera"
"7/23/2007" 2007 682.8 "cladocera"
"7/23/2007" 2007 662.5 "cladocera"
"7/23/2007" 2007 620.6 "cladocera"
"7/23/2007" 2007 577.2 "cladocera"
"7/23/2007" 2007 572.4 "cladocera"
"7/23/2007" 2007 560.3 "cladocera"
"7/23/2007" 2007 542.7 "cladocera"
"7/23/2007" 2007 525 "cladocera"
"7/23/2007" 2007 502 "cladocera"
"7/23/2007" 2007 494.5 "cladocera"
"7/23/2007" 2007 479.1 "cladocera"
"7/23/2007" 2007 458.9 "cladocera"
"7/23/2007" 2007 446.2 "cladocera"
"7/23/2007" 2007 537.5 "cladocera"
"7/23/2007" 2007 554.8 "cladocera"
"7/23/2007" 2007 587.6 "cladocera"
"7/23/2007" 2007 605.8 "cladocera"
"7/23/2007" 2007 620.6 "cladocera"
"7/23/2007" 2007 1140.9 "cladocera"
"7/23/2007" 2007 1022.3 "cladocera"
"7/23/2007" 2007 956.7 "cladocera"
"7/23/2007" 2007 913.5 "cladocera"
"7/23/2007" 2007 628.6 "cladocera"
"7/23/2007" 2007 542.7 "cladocera"
"7/23/2007" 2007 487.7 "cladocera"
"7/23/2007" 2007 446.7 "cladocera"
"7/23/2007" 2007 321.4 "cladocera"
"7/23/2007" 2007 527.4 "cladocera"
"7/23/2007" 2007 601 "cladocera"
"7/23/2007" 2007 374.6 "cladocera"
"7/23/2007" 2007 408.1 "cladocera"
"7/23/2007" 2007 603.2 "cladocera"
"7/23/2007" 2007 500 "cladocera"
"7/23/2007" 2007 3880.7 "cladocera"
"7/23/2007" 2007 1773.3 "cladocera"
"7/23/2007" 2007 576.2 "cladocera"
"7/23/2007" 2007 475 "cladocera"
"7/23/2007" 2007 471.7 "cladocera"
"7/23/2007" 2007 397.8 "cladocera"
"7/23/2007" 2007 412.7 "cladocera"
"7/23/2007" 2007 262.5 "cladocera"
"7/23/2007" 2007 388.1 "cladocera"
"7/23/2007" 2007 372.9 "cladocera"
"7/23/2007" 2007 579.1 "cladocera"
"7/23/2007" 2007 737.5 "cladocera"
"7/23/2007" 2007 375 "cladocera"
"7/23/2007" 2007 323 "cladocera"
"7/23/2007" 2007 380.2 "cladocera"
"7/23/2007" 2007 390.5 "cladocera"
"7/23/2007" 2007 275 "cladocera"
"7/23/2007" 2007 287.5 "cladocera"
"7/23/2007" 2007 398.3 "cladocera"
"7/23/2007" 2007 457.6 "cladocera"
"7/23/2007" 2007 457.6 "cladocera"
"7/23/2007" 2007 275.1 "cladocera"
"7/23/2007" 2007 309.5 "cladocera"
"7/23/2007" 2007 387 "cladocera"
"7/23/2007" 2007 439.6 "cladocera"
"7/23/2007" 2007 388.9 "cladocera"
"7/23/2007" 2007 364.4 "cladocera"
"7/23/2007" 2007 268.4 "cladocera"
"7/23/2007" 2007 539.8 "cladocera"
"7/23/2007" 2007 336.3 "cladocera"
"7/23/2007" 2007 417.8 "cladocera"
"7/23/2007" 2007 307.5 "cladocera"
"7/23/2007" 2007 190.8 "cladocera"
"7/23/2007" 2007 312.5 "cladocera"
"7/23/2007" 2007 312.5 "cladocera"
"7/23/2007" 2007 341.4 "cladocera"
"7/23/2007" 2007 471.4 "cladocera"
"7/23/2007" 2007 362.5 "cladocera"
"7/23/2007" 2007 381 "cladocera"
"7/23/2007" 2007 640.3 "cladocera"
"7/23/2007" 2007 639.4 "cladocera"
"7/23/2007" 2007 482.5 "cladocera"
"7/23/2007" 2007 578 "cladocera"
"7/23/2007" 2007 703.8 "cladocera"
"7/23/2007" 2007 392.2 "cladocera"
"7/23/2007" 2007 425 "cladocera"
"7/23/2007" 2007 438.2 "cladocera"
"7/23/2007" 2007 512.7 "cladocera"
"7/23/2007" 2007 521 "cladocera"
"7/23/2007" 2007 539.2 "cladocera"
"7/23/2007" 2007 388.1 "cladocera"
"7/23/2007" 2007 561.8 "cladocera"
"7/23/2007" 2007 456.8 "cladocera"
"7/23/2007" 2007 398.8 "cladocera"
"7/23/2007" 2007 375.4 "cladocera"
"7/23/2007" 2007 364 "cladocera"
"7/23/2007" 2007 359.9 "cladocera"
"7/23/2007" 2007 398.8 "cladocera"
"7/23/2007" 2007 400.2 "cladocera"
"7/23/2007" 2007 527.9 "cladocera"
"7/23/2007" 2007 410 "cladocera"
"7/23/2007" 2007 552.5 "cladocera"
"7/23/2007" 2007 555.6 "cladocera"
"7/23/2007" 2007 567.1 "cladocera"
"7/23/2007" 2007 671.6 "cladocera"
"7/23/2007" 2007 642.2 "cladocera"
"7/23/2007" 2007 571.1 "cladocera"
"8/14/2007" 2007 710.6 "Calanoida"
"8/14/2007" 2007 782.8 "Calanoida"
"8/14/2007" 2007 766.7 "Calanoida"
"8/14/2007" 2007 666.7 "Calanoida"
"8/14/2007" 2007 989.6 "Calanoida"
"8/14/2007" 2007 657.1 "Calanoida"
"8/14/2007" 2007 1111.3 "Calanoida"
"8/14/2007" 2007 995.4 "Calanoida"
"8/14/2007" 2007 710.1 "Calanoida"
"8/14/2007" 2007 891.5 "Calanoida"
"8/14/2007" 2007 1096.2 "Calanoida"
"8/14/2007" 2007 1209.5 "Calanoida"
"8/14/2007" 2007 1243 "Calanoida"
"8/14/2007" 2007 1203 "Calanoida"
"8/14/2007" 2007 1094.4 "Calanoida"
"8/14/2007" 2007 1088.3 "Calanoida"
"8/14/2007" 2007 1057.9 "Calanoida"
"8/14/2007" 2007 875.2 "Calanoida"
"8/14/2007" 2007 791.7 "Calanoida"
"8/14/2007" 2007 766.7 "Calanoida"
"8/14/2007" 2007 1212.9 "Calanoida"
"8/14/2007" 2007 1255.8 "Calanoida"
"8/14/2007" 2007 701.5 "Calanoida"
"8/14/2007" 2007 805.2 "Calanoida"
"8/14/2007" 2007 1029.3 "Calanoida"
"8/14/2007" 2007 1291.6 "Calanoida"
"8/14/2007" 2007 1004.2 "Calanoida"
"8/14/2007" 2007 947.1 "Calanoida"
"8/14/2007" 2007 760.5 "Calanoida"
"8/14/2007" 2007 1693.9 "Calanoida"
"8/14/2007" 2007 1538.8 "Calanoida"
"8/14/2007" 2007 718.5 "Calanoida"
"8/14/2007" 2007 671.3 "Calanoida"
"8/14/2007" 2007 747.4 "Calanoida"
"8/14/2007" 2007 636.7 "Calanoida"
"8/14/2007" 2007 1205.2 "Calanoida"
"8/14/2007" 2007 1173.4 "Calanoida"
"8/14/2007" 2007 1160 "Calanoida"
"8/14/2007" 2007 1153.7 "Calanoida"
"8/14/2007" 2007 1146.2 "Calanoida"
"8/14/2007" 2007 1120.1 "Calanoida"
"8/14/2007" 2007 1117.4 "Calanoida"
"8/14/2007" 2007 1098.7 "Calanoida"
"8/14/2007" 2007 1092.8 "Calanoida"
"8/14/2007" 2007 1055.7 "Calanoida"
"8/14/2007" 2007 1495.8 "Calanoida"
"8/14/2007" 2007 875.2 "Calanoida"
"8/14/2007" 2007 849.1 "Calanoida"
"8/14/2007" 2007 844.5 "Calanoida"
"8/14/2007" 2007 829.7 "Calanoida"
"8/14/2007" 2007 809.3 "Calanoida"
"8/14/2007" 2007 806.8 "Calanoida"
"8/14/2007" 2007 681 "Calanoida"
"8/14/2007" 2007 1471.5 "Calanoida"
"8/14/2007" 2007 1263.3 "Calanoida"
"8/14/2007" 2007 1257.5 "Calanoida"
"8/14/2007" 2007 1222.3 "Calanoida"
"8/14/2007" 2007 709.1 "Cyclopoida"
"8/14/2007" 2007 330 "Cyclopoida"
"8/14/2007" 2007 368.2 "Cyclopoida"
"8/14/2007" 2007 379.2 "Cyclopoida"
"8/14/2007" 2007 387 "Cyclopoida"
"8/14/2007" 2007 431.5 "Cyclopoida"
"8/14/2007" 2007 432.8 "Cyclopoida"
"8/14/2007" 2007 444 "Cyclopoida"
"8/14/2007" 2007 447.9 "Cyclopoida"
"8/14/2007" 2007 450.2 "Cyclopoida"
"8/14/2007" 2007 455.6 "Cyclopoida"
"8/14/2007" 2007 455.7 "Cyclopoida"
"8/14/2007" 2007 456.1 "Cyclopoida"
"8/14/2007" 2007 467.3 "Cyclopoida"
"8/14/2007" 2007 468.8 "Cyclopoida"
"8/14/2007" 2007 474.7 "Cyclopoida"
"8/14/2007" 2007 488.1 "Cyclopoida"
"8/14/2007" 2007 500 "Cyclopoida"
"8/14/2007" 2007 500 "Cyclopoida"
"8/14/2007" 2007 506.7 "Cyclopoida"
"8/14/2007" 2007 507.8 "Cyclopoida"
"8/14/2007" 2007 520.8 "Cyclopoida"
"8/14/2007" 2007 531.1 "Cyclopoida"
"8/14/2007" 2007 537.5 "Cyclopoida"
"8/14/2007" 2007 537.5 "Cyclopoida"
"8/14/2007" 2007 544.9 "Cyclopoida"
"8/14/2007" 2007 545.5 "Cyclopoida"
"8/14/2007" 2007 546.3 "Cyclopoida"
"8/14/2007" 2007 547.2 "Cyclopoida"
"8/14/2007" 2007 552.5 "Cyclopoida"
"8/14/2007" 2007 557.3 "Cyclopoida"
"8/14/2007" 2007 558 "Cyclopoida"
"8/14/2007" 2007 562.2 "Cyclopoida"
"8/14/2007" 2007 566.7 "Cyclopoida"
"8/14/2007" 2007 584.8 "Cyclopoida"
"8/14/2007" 2007 598 "Cyclopoida"
"8/14/2007" 2007 598.4 "Cyclopoida"
"8/14/2007" 2007 600 "Cyclopoida"
"8/14/2007" 2007 601.3 "Cyclopoida"
"8/14/2007" 2007 606.2 "Cyclopoida"
"8/14/2007" 2007 607.5 "Cyclopoida"
"8/14/2007" 2007 610.2 "Cyclopoida"
"8/14/2007" 2007 611.2 "Cyclopoida"
"8/14/2007" 2007 611.5 "Cyclopoida"
"8/14/2007" 2007 626.3 "Cyclopoida"
"8/14/2007" 2007 626.3 "Cyclopoida"
"8/14/2007" 2007 630.3 "Cyclopoida"
"8/14/2007" 2007 633.4 "Cyclopoida"
"8/14/2007" 2007 633.4 "Cyclopoida"
"8/14/2007" 2007 636.1 "Cyclopoida"
"8/14/2007" 2007 646 "Cyclopoida"
"8/14/2007" 2007 660.2 "Cyclopoida"
"8/14/2007" 2007 660.9 "Cyclopoida"
"8/14/2007" 2007 671.3 "Cyclopoida"
"8/14/2007" 2007 671.3 "Cyclopoida"
"8/14/2007" 2007 689.2 "Cyclopoida"
"8/14/2007" 2007 723.8 "Cyclopoida"
"8/14/2007" 2007 782.6 "Cyclopoida"
"8/14/2007" 2007 1155.6 "Cyclopoida"
"8/14/2007" 2007 488.9 "Cyclopoida"
"8/14/2007" 2007 482.4 "Cyclopoida"
"8/14/2007" 2007 479.8 "Cyclopoida"
"8/14/2007" 2007 495 "Cyclopoida"
"8/14/2007" 2007 511.2 "Cyclopoida"
"8/14/2007" 2007 512.2 "Cyclopoida"
"8/14/2007" 2007 522.3 "Cyclopoida"
"8/14/2007" 2007 531.7 "Cyclopoida"
"8/14/2007" 2007 534.4 "Cyclopoida"
"8/14/2007" 2007 541.1 "Cyclopoida"
"8/14/2007" 2007 552.7 "Cyclopoida"
"8/14/2007" 2007 553 "Cyclopoida"
"8/14/2007" 2007 566.6 "Cyclopoida"
"8/14/2007" 2007 1370.8 "Cyclopoida"
"8/14/2007" 2007 1174.3 "Cyclopoida"
"8/14/2007" 2007 1128.8 "Cyclopoida"
"8/14/2007" 2007 762.2 "Cyclopoida"
"8/14/2007" 2007 728 "Cyclopoida"
"8/14/2007" 2007 720.5 "Cyclopoida"
"8/14/2007" 2007 709 "Cyclopoida"
"8/14/2007" 2007 678.9 "Cyclopoida"
"8/14/2007" 2007 668.2 "Cyclopoida"
"8/14/2007" 2007 621.9 "Cyclopoida"
"8/14/2007" 2007 611.1 "Cyclopoida"
"8/14/2007" 2007 607.9 "Cyclopoida"
"8/14/2007" 2007 606.2 "Cyclopoida"
"8/14/2007" 2007 604.7 "Cyclopoida"
"8/14/2007" 2007 598 "Cyclopoida"
"8/14/2007" 2007 593.9 "Cyclopoida"
"8/14/2007" 2007 589 "Cyclopoida"
"8/14/2007" 2007 559.2 "Cyclopoida"
"8/14/2007" 2007 552 "Cyclopoida"
"8/14/2007" 2007 550 "Cyclopoida"
"8/14/2007" 2007 548.5 "Cyclopoida"
"8/14/2007" 2007 542.7 "Cyclopoida"
"8/14/2007" 2007 535.2 "Cyclopoida"
"8/14/2007" 2007 533.8 "Cyclopoida"
"8/14/2007" 2007 531.1 "Cyclopoida"
"8/14/2007" 2007 526.5 "Cyclopoida"
"8/14/2007" 2007 500 "Cyclopoida"
"8/14/2007" 2007 493.4 "Cyclopoida"
"8/14/2007" 2007 482 "Cyclopoida"
"8/14/2007" 2007 472.7 "Cyclopoida"
"8/14/2007" 2007 472.7 "Cyclopoida"
"8/14/2007" 2007 467.9 "Cyclopoida"
"8/14/2007" 2007 458.1 "Cyclopoida"
"8/14/2007" 2007 442.4 "Cyclopoida"
"8/14/2007" 2007 438.4 "Cyclopoida"
"8/14/2007" 2007 401.4 "Cyclopoida"
"8/14/2007" 2007 358.7 "Cyclopoida"
"8/14/2007" 2007 570.1 "Cyclopoida"
"8/14/2007" 2007 582.1 "Cyclopoida"
"8/14/2007" 2007 583.3 "Cyclopoida"
"8/14/2007" 2007 588.9 "Cyclopoida"
"8/14/2007" 2007 589 "Cyclopoida"
"8/14/2007" 2007 604.5 "Cyclopoida"
"8/14/2007" 2007 605 "Cyclopoida"
"8/14/2007" 2007 1007.7 "Cyclopoida"
"8/14/2007" 2007 899.5 "Cyclopoida"
"8/14/2007" 2007 757.3 "Cyclopoida"
"8/14/2007" 2007 747.4 "Cyclopoida"
"8/14/2007" 2007 728.9 "Cyclopoida"
"8/14/2007" 2007 701.4 "Cyclopoida"
"8/14/2007" 2007 691.1 "Cyclopoida"
"8/14/2007" 2007 667.9 "Cyclopoida"
"8/14/2007" 2007 655.9 "Cyclopoida"
"8/14/2007" 2007 652.2 "Cyclopoida"
"8/14/2007" 2007 634.1 "Cyclopoida"
"8/14/2007" 2007 629 "Cyclopoida"
"8/14/2007" 2007 621.1 "Cyclopoida"
"8/14/2007" 2007 606.2 "Cyclopoida"
"8/14/2007" 2007 592.7 "Cyclopoida"
"8/14/2007" 2007 590.5 "Cyclopoida"
"8/14/2007" 2007 576.3 "Cyclopoida"
"8/14/2007" 2007 573.6 "Cyclopoida"
"8/14/2007" 2007 573.6 "Cyclopoida"
"8/14/2007" 2007 568.8 "Cyclopoida"
"8/14/2007" 2007 566.6 "Cyclopoida"
"8/14/2007" 2007 556.9 "Cyclopoida"
"8/14/2007" 2007 555.7 "Cyclopoida"
"8/14/2007" 2007 544.4 "Cyclopoida"
"8/14/2007" 2007 542.2 "Cyclopoida"
"8/14/2007" 2007 537.6 "Cyclopoida"
"8/14/2007" 2007 537.5 "Cyclopoida"
"8/14/2007" 2007 531.1 "Cyclopoida"
"8/14/2007" 2007 518.3 "Cyclopoida"
"8/14/2007" 2007 517.9 "Cyclopoida"
"8/14/2007" 2007 488.9 "Cyclopoida"
"8/14/2007" 2007 487 "Cyclopoida"
"8/14/2007" 2007 481 "Cyclopoida"
"8/14/2007" 2007 464 "Cyclopoida"
"8/14/2007" 2007 463.6 "Cyclopoida"
"8/14/2007" 2007 433.9 "Cyclopoida"
"8/14/2007" 2007 422.4 "Cyclopoida"
"8/14/2007" 2007 418.3 "Cyclopoida"
"8/14/2007" 2007 413.5 "Cyclopoida"
"8/14/2007" 2007 411.1 "Cyclopoida"
"8/14/2007" 2007 408.6 "Cyclopoida"
"8/14/2007" 2007 401.4 "Cyclopoida"
"8/14/2007" 2007 401.4 "Cyclopoida"
"8/14/2007" 2007 395.7 "Cyclopoida"
"8/14/2007" 2007 477.8 "Cyclopoida"
"8/14/2007" 2007 472.7 "Cyclopoida"
"8/14/2007" 2007 467.3 "Cyclopoida"
"8/14/2007" 2007 460.9 "Cyclopoida"
"8/14/2007" 2007 460 "Cyclopoida"
"8/14/2007" 2007 458.1 "Cyclopoida"
"8/14/2007" 2007 444 "Cyclopoida"
"8/14/2007" 2007 424.6 "Cyclopoida"
"8/14/2007" 2007 387.6 "Cyclopoida"
"8/14/2007" 2007 1114.7 "Cyclopoida"
"8/14/2007" 2007 1050.6 "Cyclopoida"
"8/14/2007" 2007 839.8 "Cyclopoida"
"8/14/2007" 2007 825.9 "Cyclopoida"
"8/14/2007" 2007 778.2 "Cyclopoida"
"8/14/2007" 2007 769.9 "Cyclopoida"
"8/14/2007" 2007 764.4 "Cyclopoida"
"8/14/2007" 2007 700.7 "Cyclopoida"
"8/14/2007" 2007 675.9 "Cyclopoida"
"8/14/2007" 2007 644.4 "Cyclopoida"
"8/14/2007" 2007 601.4 "Cyclopoida"
"8/14/2007" 2007 594.3 "Cyclopoida"
"8/14/2007" 2007 589.7 "Cyclopoida"
"8/14/2007" 2007 588.4 "Cyclopoida"
"8/14/2007" 2007 753.3 "Cyclopoida"
"8/14/2007" 2007 822.2 "Cyclopoida"
"8/14/2007" 2007 934.4 "Cyclopoida"
"8/14/2007" 2007 946.1 "Cyclopoida"
"8/14/2007" 2007 1165.8 "Cyclopoida"
"8/14/2007" 2007 617.8 "Cyclopoida"
"8/14/2007" 2007 620 "Cyclopoida"
"8/14/2007" 2007 628.5 "Cyclopoida"
"8/14/2007" 2007 640.3 "Cyclopoida"
"8/14/2007" 2007 653.6 "Cyclopoida"
"8/14/2007" 2007 662.7 "Cyclopoida"
"8/14/2007" 2007 677.3 "Cyclopoida"
"8/14/2007" 2007 700 "Cyclopoida"
"8/14/2007" 2007 720.5 "Cyclopoida"
"8/14/2007" 2007 731 "Cyclopoida"
"8/14/2007" 2007 1140.1 "Cyclopoida"
"8/14/2007" 2007 970.2 "Cyclopoida"
"8/14/2007" 2007 871.5 "Cyclopoida"
"8/14/2007" 2007 734.7 "Cyclopoida"
"8/14/2007" 2007 730.5 "Cyclopoida"
"8/14/2007" 2007 825 "Cyclopoida"
"8/14/2007" 2007 758.5 "Cyclopoida"
"8/14/2007" 2007 739.2 "Cyclopoida"
"8/14/2007" 2007 688.7 "Cyclopoida"
"8/14/2007" 2007 666.7 "Cyclopoida"
"8/14/2007" 2007 639.8 "Cyclopoida"
"8/14/2007" 2007 611.5 "Cyclopoida"
"8/14/2007" 2007 607.9 "Cyclopoida"
"8/14/2007" 2007 601.3 "Cyclopoida"
"8/14/2007" 2007 597.9 "Cyclopoida"
"8/14/2007" 2007 589.3 "Cyclopoida"
"8/14/2007" 2007 572 "Cyclopoida"
"8/14/2007" 2007 572 "Cyclopoida"
"8/14/2007" 2007 566.8 "Cyclopoida"
"8/14/2007" 2007 556.6 "Cyclopoida"
"8/14/2007" 2007 555.6 "Cyclopoida"
"8/14/2007" 2007 552 "Cyclopoida"
"8/14/2007" 2007 551.8 "Cyclopoida"
"8/14/2007" 2007 542.6 "Cyclopoida"
"8/14/2007" 2007 532.5 "Cyclopoida"
"8/14/2007" 2007 525.5 "Cyclopoida"
"8/14/2007" 2007 524.1 "Cyclopoida"
"8/14/2007" 2007 520.2 "Cyclopoida"
"8/14/2007" 2007 511.8 "Cyclopoida"
"8/14/2007" 2007 506.9 "Cyclopoida"
"8/14/2007" 2007 498 "Cyclopoida"
"8/14/2007" 2007 498 "Cyclopoida"
"8/14/2007" 2007 492 "Cyclopoida"
"8/14/2007" 2007 478.3 "Cyclopoida"
"8/14/2007" 2007 471.7 "Cyclopoida"
"8/14/2007" 2007 468.8 "Cyclopoida"
"8/14/2007" 2007 462.5 "Cyclopoida"
"8/14/2007" 2007 462.1 "Cyclopoida"
"8/14/2007" 2007 447.9 "Cyclopoida"
"8/14/2007" 2007 417.7 "Cyclopoida"
"8/14/2007" 2007 364 "Cyclopoida"
"8/14/2007" 2007 567.9 "Cyclopoida"
"8/14/2007" 2007 354.3 "Cyclopoida"
"8/14/2007" 2007 355.7 "Cyclopoida"
"8/14/2007" 2007 360.6 "Cyclopoida"
"8/14/2007" 2007 405.5 "Cyclopoida"
"8/14/2007" 2007 406.9 "Cyclopoida"
"8/14/2007" 2007 417.5 "Cyclopoida"
"8/14/2007" 2007 418.8 "Cyclopoida"
"8/14/2007" 2007 460 "Cyclopoida"
"8/14/2007" 2007 471.5 "Cyclopoida"
"8/14/2007" 2007 493.2 "Cyclopoida"
"8/14/2007" 2007 501.1 "Cyclopoida"
"8/14/2007" 2007 514.1 "Cyclopoida"
"8/14/2007" 2007 520.2 "Cyclopoida"
"8/14/2007" 2007 529.7 "Cyclopoida"
"8/14/2007" 2007 542.6 "Cyclopoida"
"8/14/2007" 2007 543.5 "Cyclopoida"
"8/14/2007" 2007 551.7 "Cyclopoida"
"8/14/2007" 2007 567.1 "Cyclopoida"
"8/14/2007" 2007 593.5 "Cyclopoida"
"8/14/2007" 2007 601.6 "Cyclopoida"
"8/14/2007" 2007 605 "Cyclopoida"
"8/14/2007" 2007 657.1 "Cyclopoida"
"8/14/2007" 2007 657.1 "Cyclopoida"
"8/14/2007" 2007 666.7 "Cyclopoida"
"8/14/2007" 2007 666.8 "Cyclopoida"
"8/14/2007" 2007 696 "Cyclopoida"
"8/14/2007" 2007 366.8 "Cyclopoida"
"8/14/2007" 2007 400.6 "Cyclopoida"
"8/14/2007" 2007 507.7 "Cyclopoida"
"8/14/2007" 2007 513.8 "Cyclopoida"
"8/14/2007" 2007 532.1 "Cyclopoida"
"8/14/2007" 2007 580 "Cyclopoida"
"8/14/2007" 2007 606.2 "Cyclopoida"
"8/14/2007" 2007 643.8 "Cyclopoida"
"8/14/2007" 2007 703.6 "Cyclopoida"
"8/14/2007" 2007 715.4 "Cyclopoida"
"8/14/2007" 2007 731.8 "Cyclopoida"
"8/14/2007" 2007 857.4 "Cyclopoida"
"8/14/2007" 2007 961 "Cyclopoida"
"8/14/2007" 2007 983.1 "Cyclopoida"
"8/14/2007" 2007 984.4 "Cyclopoida"
"8/14/2007" 2007 566.7 "Cyclopoida"
"8/14/2007" 2007 547.3 "Cyclopoida"
"8/14/2007" 2007 540.7 "Cyclopoida"
"8/14/2007" 2007 533.4 "Cyclopoida"
"8/14/2007" 2007 522.2 "Cyclopoida"
"8/14/2007" 2007 474.7 "Cyclopoida"
"8/14/2007" 2007 467.3 "Cyclopoida"
"8/14/2007" 2007 466.7 "Cyclopoida"
"8/14/2007" 2007 447.2 "Cyclopoida"
"8/14/2007" 2007 355.7 "Cyclopoida"
"8/14/2007" 2007 1100 "cladocera"
"8/14/2007" 2007 1440.6 "cladocera"
"8/14/2007" 2007 795.4 "cladocera"
"8/14/2007" 2007 997.8 "cladocera"
"8/14/2007" 2007 1324.9 "cladocera"
"8/14/2007" 2007 622.2 "cladocera"
"8/14/2007" 2007 278.7 "cladocera"
"8/14/2007" 2007 314.3 "cladocera"
"8/14/2007" 2007 353.1 "cladocera"
"8/14/2007" 2007 322.2 "cladocera"
"8/14/2007" 2007 338.7 "cladocera"
"8/14/2007" 2007 198.8 "cladocera"
"8/14/2007" 2007 258.4 "cladocera"
"8/14/2007" 2007 267.1 "cladocera"
"8/14/2007" 2007 271.3 "cladocera"
"8/14/2007" 2007 344.4 "cladocera"
"8/14/2007" 2007 377.9 "cladocera"
"8/14/2007" 2007 229.1 "cladocera"
"8/14/2007" 2007 337.9 "cladocera"
"8/14/2007" 2007 316 "cladocera"
"8/14/2007" 2007 378.4 "cladocera"
"8/14/2007" 2007 338.7 "cladocera"
"8/14/2007" 2007 345.7 "cladocera"
"8/14/2007" 2007 460.4 "cladocera"
"8/14/2007" 2007 493.2 "cladocera"
"8/14/2007" 2007 288.9 "cladocera"
"8/14/2007" 2007 288.9 "cladocera"
"8/14/2007" 2007 282.8 "cladocera"
"8/14/2007" 2007 200.3 "cladocera"
"8/14/2007" 2007 211.4 "cladocera"
"8/14/2007" 2007 222.2 "cladocera"
"8/14/2007" 2007 273.3 "cladocera"
"8/14/2007" 2007 283.9 "cladocera"
"8/14/2007" 2007 397.8 "cladocera"
"8/14/2007" 2007 318.2 "cladocera"
"8/14/2007" 2007 253.4 "cladocera"
"8/14/2007" 2007 264.1 "cladocera"
"8/14/2007" 2007 225 "cladocera"
"8/14/2007" 2007 228.8 "cladocera"
"8/14/2007" 2007 342.3 "cladocera"
"8/14/2007" 2007 353.1 "cladocera"
"8/14/2007" 2007 377.5 "cladocera"
"8/14/2007" 2007 360.6 "cladocera"
"8/14/2007" 2007 308.9 "cladocera"
"8/14/2007" 2007 307.3 "cladocera"
"8/14/2007" 2007 244.4 "cladocera"
"8/14/2007" 2007 382.3 "cladocera"
"8/14/2007" 2007 425.3 "cladocera"
"8/14/2007" 2007 380.1 "cladocera"
"8/14/2007" 2007 240.4 "cladocera"
"8/14/2007" 2007 258.4 "cladocera"
"8/14/2007" 2007 317.8 "cladocera"
"8/14/2007" 2007 521.7 "cladocera"
"8/14/2007" 2007 424.6 "cladocera"
"8/14/2007" 2007 537.5 "cladocera"
"8/14/2007" 2007 636.8 "cladocera"
"8/14/2007" 2007 373.3 "cladocera"
"8/14/2007" 2007 532.5 "cladocera"
"8/14/2007" 2007 496.9 "cladocera"
"8/14/2007" 2007 445.7 "cladocera"
"8/14/2007" 2007 468.8 "cladocera"
"8/14/2007" 2007 447.9 "cladocera"
"8/14/2007" 2007 437.7 "cladocera"
"8/14/2007" 2007 607.9 "cladocera"
"8/14/2007" 2007 315.8 "cladocera"
"8/14/2007" 2007 273.3 "cladocera"
"8/14/2007" 2007 191.2 "cladocera"
"8/14/2007" 2007 214.6 "cladocera"
"8/14/2007" 2007 215.7 "cladocera"
"8/14/2007" 2007 229.1 "cladocera"
"8/14/2007" 2007 236.2 "cladocera"
"8/14/2007" 2007 255.6 "cladocera"
"8/14/2007" 2007 256.5 "cladocera"
"8/14/2007" 2007 269 "cladocera"
"8/14/2007" 2007 274.4 "cladocera"
"8/14/2007" 2007 288.9 "cladocera"
"8/14/2007" 2007 289.7 "cladocera"
"8/14/2007" 2007 295.9 "cladocera"
"8/14/2007" 2007 305.1 "cladocera"
"8/14/2007" 2007 306.5 "cladocera"
"8/14/2007" 2007 313.1 "cladocera"
"8/14/2007" 2007 317.8 "cladocera"
"8/14/2007" 2007 323.6 "cladocera"
"8/14/2007" 2007 327 "cladocera"
"8/14/2007" 2007 328.3 "cladocera"
"8/14/2007" 2007 369.4 "cladocera"
"8/14/2007" 2007 173.6 "cladocera"
"8/14/2007" 2007 222.2 "cladocera"
"8/14/2007" 2007 225 "cladocera"
"8/14/2007" 2007 231.2 "cladocera"
"8/14/2007" 2007 234.4 "cladocera"
"8/14/2007" 2007 242.7 "cladocera"
"8/14/2007" 2007 251.9 "cladocera"
"8/14/2007" 2007 263.4 "cladocera"
"8/14/2007" 2007 284.6 "cladocera"
"8/14/2007" 2007 361.8 "cladocera"
"8/14/2007" 2007 390.3 "cladocera"
"8/14/2007" 2007 146.1 "cladocera"
"8/14/2007" 2007 211.4 "cladocera"
"8/14/2007" 2007 225 "cladocera"
"8/14/2007" 2007 231.2 "cladocera"
"8/14/2007" 2007 233.3 "cladocera"
"8/14/2007" 2007 240.4 "cladocera"
"8/14/2007" 2007 243.9 "cladocera"
"8/14/2007" 2007 248.5 "cladocera"
"8/14/2007" 2007 249.7 "cladocera"
"8/14/2007" 2007 253.4 "cladocera"
"8/14/2007" 2007 253.9 "cladocera"
"8/14/2007" 2007 259.4 "cladocera"
"8/14/2007" 2007 259.4 "cladocera"
"8/14/2007" 2007 265 "cladocera"
"8/14/2007" 2007 273.3 "cladocera"
"8/14/2007" 2007 274.4 "cladocera"
"8/14/2007" 2007 275.1 "cladocera"
"8/14/2007" 2007 277.8 "cladocera"
"8/14/2007" 2007 278.7 "cladocera"
"8/14/2007" 2007 282.8 "cladocera"
"8/14/2007" 2007 282.8 "cladocera"
"8/14/2007" 2007 284.8 "cladocera"
"8/14/2007" 2007 288.9 "cladocera"
"8/14/2007" 2007 291.7 "cladocera"
"8/14/2007" 2007 295.2 "cladocera"
"8/14/2007" 2007 299 "cladocera"
"8/14/2007" 2007 299 "cladocera"
"8/14/2007" 2007 313.1 "cladocera"
"8/14/2007" 2007 315.8 "cladocera"
"8/14/2007" 2007 323 "cladocera"
"8/14/2007" 2007 326.8 "cladocera"
"8/14/2007" 2007 330.4 "cladocera"
"8/14/2007" 2007 330.4 "cladocera"
"8/14/2007" 2007 334.1 "cladocera"
"8/14/2007" 2007 338.5 "cladocera"
"8/14/2007" 2007 345.2 "cladocera"
"8/14/2007" 2007 354.3 "cladocera"
"8/14/2007" 2007 372.7 "cladocera"
"8/14/2007" 2007 398.3 "cladocera"
"8/14/2007" 2007 427.6 "cladocera"
"8/14/2007" 2007 432.2 "cladocera"
"8/14/2007" 2007 479.8 "cladocera"
"8/14/2007" 2007 367.8 "cladocera"
"8/14/2007" 2007 366.8 "cladocera"
"8/14/2007" 2007 353.1 "cladocera"
"8/14/2007" 2007 345.2 "cladocera"
"8/14/2007" 2007 342.3 "cladocera"
"8/14/2007" 2007 180.9 "cladocera"
"8/14/2007" 2007 196.6 "cladocera"
"8/14/2007" 2007 200.3 "cladocera"
"8/14/2007" 2007 213.4 "cladocera"
"8/14/2007" 2007 218.3 "cladocera"
"8/14/2007" 2007 233.3 "cladocera"
"8/14/2007" 2007 233.3 "cladocera"
"8/14/2007" 2007 233.6 "cladocera"
"8/14/2007" 2007 251.9 "cladocera"
"8/14/2007" 2007 255.6 "cladocera"
"8/14/2007" 2007 263.4 "cladocera"
"8/14/2007" 2007 267.6 "cladocera"
"8/14/2007" 2007 267.6 "cladocera"
"8/14/2007" 2007 269 "cladocera"
"8/14/2007" 2007 275.1 "cladocera"
"8/14/2007" 2007 277.8 "cladocera"
"8/14/2007" 2007 293.6 "cladocera"
"8/14/2007" 2007 300 "cladocera"
"8/14/2007" 2007 311.9 "cladocera"
"8/14/2007" 2007 317.8 "cladocera"
"8/14/2007" 2007 334.3 "cladocera"
"8/14/2007" 2007 338.5 "cladocera"
"8/14/2007" 2007 358.3 "cladocera"
"8/14/2007" 2007 385.7 "cladocera"
"8/14/2007" 2007 397.8 "cladocera"
"8/14/2007" 2007 435.6 "cladocera"
"8/14/2007" 2007 333.3 "cladocera"
"8/14/2007" 2007 323.9 "cladocera"
"8/14/2007" 2007 319.9 "cladocera"
"8/14/2007" 2007 311.3 "cladocera"
"8/14/2007" 2007 308.9 "cladocera"
"8/14/2007" 2007 308.1 "cladocera"
"8/14/2007" 2007 295.2 "cladocera"
"8/14/2007" 2007 292.3 "cladocera"
"8/14/2007" 2007 289.1 "cladocera"
"8/14/2007" 2007 288.9 "cladocera"
"8/14/2007" 2007 255.8 "cladocera"
"8/14/2007" 2007 253.9 "cladocera"
"8/14/2007" 2007 244.7 "cladocera"
"8/14/2007" 2007 244.4 "cladocera"
"8/14/2007" 2007 238.6 "cladocera"
"8/14/2007" 2007 234.4 "cladocera"
"8/14/2007" 2007 228.8 "cladocera"
"8/14/2007" 2007 225 "cladocera"
"8/14/2007" 2007 222.2 "cladocera"
"8/14/2007" 2007 219.1 "cladocera"
"8/14/2007" 2007 180.9 "cladocera"
"8/14/2007" 2007 180.9 "cladocera"
"8/14/2007" 2007 194 "cladocera"
"8/14/2007" 2007 197.8 "cladocera"
"8/14/2007" 2007 226.6 "cladocera"
"8/14/2007" 2007 237.8 "cladocera"
"8/14/2007" 2007 239.3 "cladocera"
"8/14/2007" 2007 239.9 "cladocera"
"8/14/2007" 2007 243.7 "cladocera"
"8/14/2007" 2007 259.2 "cladocera"
"8/14/2007" 2007 259.4 "cladocera"
"8/14/2007" 2007 263.4 "cladocera"
"8/14/2007" 2007 266.7 "cladocera"
"8/14/2007" 2007 269 "cladocera"
"8/14/2007" 2007 269 "cladocera"
"8/14/2007" 2007 270.3 "cladocera"
"8/14/2007" 2007 270.6 "cladocera"
"8/14/2007" 2007 275.1 "cladocera"
"8/14/2007" 2007 276 "cladocera"
"8/14/2007" 2007 278.4 "cladocera"
"8/14/2007" 2007 279.8 "cladocera"
"8/14/2007" 2007 280.4 "cladocera"
"8/14/2007" 2007 290.8 "cladocera"
"8/14/2007" 2007 291.7 "cladocera"
"8/14/2007" 2007 299.2 "cladocera"
"8/14/2007" 2007 306.5 "cladocera"
"8/14/2007" 2007 307.3 "cladocera"
"8/14/2007" 2007 308.7 "cladocera"
"8/14/2007" 2007 313.7 "cladocera"
"8/14/2007" 2007 316 "cladocera"
"8/14/2007" 2007 324.5 "cladocera"
"8/14/2007" 2007 331.5 "cladocera"
"8/14/2007" 2007 335 "cladocera"
"8/14/2007" 2007 344.4 "cladocera"
"8/14/2007" 2007 351.4 "cladocera"
"8/14/2007" 2007 355.6 "cladocera"
"8/14/2007" 2007 368 "cladocera"
"8/14/2007" 2007 369.4 "cladocera"
"8/14/2007" 2007 407.5 "cladocera"
"8/14/2007" 2007 400.6 "cladocera"
"8/14/2007" 2007 378.4 "cladocera"
"8/14/2007" 2007 378.4 "cladocera"
"8/14/2007" 2007 369.4 "cladocera"
"8/14/2007" 2007 347.1 "cladocera"
"8/14/2007" 2007 339.9 "cladocera"
"8/14/2007" 2007 337.9 "cladocera"
"8/14/2007" 2007 323.9 "cladocera"
"8/14/2007" 2007 317.8 "cladocera"
"8/14/2007" 2007 314.7 "cladocera"
"8/14/2007" 2007 313.7 "cladocera"
"8/14/2007" 2007 312.9 "cladocera"
"8/14/2007" 2007 305.1 "cladocera"
"8/14/2007" 2007 305.1 "cladocera"
"8/14/2007" 2007 289.7 "cladocera"
"8/14/2007" 2007 282.8 "cladocera"
"8/14/2007" 2007 281.1 "cladocera"
"8/14/2007" 2007 274.4 "cladocera"
"8/14/2007" 2007 274.4 "cladocera"
"8/14/2007" 2007 269 "cladocera"
"8/14/2007" 2007 267.6 "cladocera"
"8/14/2007" 2007 261.5 "cladocera"
"8/14/2007" 2007 259.4 "cladocera"
"8/14/2007" 2007 259.4 "cladocera"
"8/14/2007" 2007 251.9 "cladocera"
"8/14/2007" 2007 249.7 "cladocera"
"8/14/2007" 2007 248.5 "cladocera"
"8/14/2007" 2007 244.4 "cladocera"
"8/14/2007" 2007 243.9 "cladocera"
"8/14/2007" 2007 238.6 "cladocera"
"8/14/2007" 2007 237.8 "cladocera"
"8/14/2007" 2007 235.4 "cladocera"
"8/14/2007" 2007 234.4 "cladocera"
"8/14/2007" 2007 222.2 "cladocera"
"8/14/2007" 2007 212.3 "cladocera"
"8/14/2007" 2007 210.8 "cladocera"
"8/14/2007" 2007 209.6 "cladocera"
"8/14/2007" 2007 204.9 "cladocera"
"8/14/2007" 2007 172.5 "cladocera"
"8/14/2007" 2007 188.9 "cladocera"
"8/14/2007" 2007 194 "cladocera"
"8/14/2007" 2007 200 "cladocera"
"8/14/2007" 2007 201.2 "cladocera"
"8/14/2007" 2007 211.1 "cladocera"
"8/14/2007" 2007 215.7 "cladocera"
"8/14/2007" 2007 243.7 "cladocera"
"8/14/2007" 2007 246.7 "cladocera"
"8/14/2007" 2007 251.9 "cladocera"
"8/14/2007" 2007 255.8 "cladocera"
"8/14/2007" 2007 259.4 "cladocera"
"8/14/2007" 2007 277.8 "cladocera"
"8/14/2007" 2007 288.9 "cladocera"
"8/14/2007" 2007 293.3 "cladocera"
"8/14/2007" 2007 295.9 "cladocera"
"8/14/2007" 2007 300.8 "cladocera"
"8/14/2007" 2007 303.5 "cladocera"
"8/14/2007" 2007 348 "cladocera"
"8/14/2007" 2007 361.9 "cladocera"
"8/14/2007" 2007 364 "cladocera"
"8/14/2007" 2007 189.2 "cladocera"
"8/14/2007" 2007 188.9 "cladocera"
"8/14/2007" 2007 184.9 "cladocera"
"8/14/2007" 2007 172.5 "cladocera"
"8/14/2007" 2007 166.7 "cladocera"
"8/14/2007" 2007 165.2 "cladocera"
"8/14/2007" 2007 580.4 "cladocera"
"8/14/2007" 2007 1137.7 "cladocera"
"8/14/2007" 2007 1123.5 "cladocera"
"8/14/2007" 2007 966.7 "cladocera"
"8/14/2007" 2007 895.6 "cladocera"
"8/14/2007" 2007 849.1 "cladocera"
"8/14/2007" 2007 687.2 "cladocera"
"8/14/2007" 2007 617.5 "cladocera"
"8/14/2007" 2007 606.5 "cladocera"
"8/14/2007" 2007 572 "cladocera"
"8/14/2007" 2007 566.6 "cladocera"
"8/14/2007" 2007 517.9 "cladocera"
"8/14/2007" 2007 482.4 "cladocera"
"8/14/2007" 2007 466.7 "cladocera"
"8/14/2007" 2007 693.6 "cladocera"
"8/14/2007" 2007 642.2 "cladocera"
"8/14/2007" 2007 555.6 "cladocera"
"8/14/2007" 2007 536.2 "cladocera"
"8/14/2007" 2007 511.2 "cladocera"
"8/14/2007" 2007 496 "cladocera"
"8/14/2007" 2007 457.6 "cladocera"
"8/14/2007" 2007 432.2 "cladocera"
"8/14/2007" 2007 395.7 "cladocera"
"8/14/2007" 2007 385.2 "cladocera"
"8/14/2007" 2007 949.3 "cladocera"
"8/14/2007" 2007 840 "cladocera"
"8/14/2007" 2007 833.4 "cladocera"
"8/14/2007" 2007 776.2 "cladocera"
"8/14/2007" 2007 477.8 "cladocera"
"8/14/2007" 2007 422.2 "cladocera"
"8/14/2007" 2007 404.5 "cladocera"
"8/14/2007" 2007 934.7 "cladocera"
"8/14/2007" 2007 822.5 "cladocera"
"8/14/2007" 2007 731.1 "cladocera"
"8/14/2007" 2007 633.4 "cladocera"
"8/14/2007" 2007 632.1 "cladocera"
"8/14/2007" 2007 533.3 "cladocera"
"8/14/2007" 2007 522.2 "cladocera"
"8/14/2007" 2007 517.9 "cladocera"
"8/14/2007" 2007 487 "cladocera"
"8/14/2007" 2007 351.4 "cladocera"
"8/14/2007" 2007 372.7 "cladocera"
"8/14/2007" 2007 377.3 "cladocera"
"8/14/2007" 2007 444.4 "cladocera"
"8/14/2007" 2007 473.1 "cladocera"
"8/14/2007" 2007 490.5 "cladocera"
"8/14/2007" 2007 506.7 "cladocera"
"8/14/2007" 2007 567.1 "cladocera"
"8/14/2007" 2007 574 "cladocera"
"8/14/2007" 2007 576.3 "cladocera"
"8/14/2007" 2007 377.9 "cladocera"
"8/14/2007" 2007 462.4 "cladocera"
"8/14/2007" 2007 480.9 "cladocera"
"8/14/2007" 2007 485.1 "cladocera"
"8/14/2007" 2007 487.4 "cladocera"
"8/14/2007" 2007 491.2 "cladocera"
"8/14/2007" 2007 509.9 "cladocera"
"8/14/2007" 2007 532.1 "cladocera"
"8/14/2007" 2007 609.1 "cladocera"
"8/14/2007" 2007 616 "cladocera"
"8/14/2007" 2007 622.2 "cladocera"
"8/14/2007" 2007 626.3 "cladocera"
"8/14/2007" 2007 666.7 "cladocera"
"8/14/2007" 2007 766.7 "cladocera"
"8/14/2007" 2007 829.2 "cladocera"
"8/14/2007" 2007 835.2 "cladocera"
"8/14/2007" 2007 811.2 "cladocera"
"8/14/2007" 2007 810.2 "cladocera"
"8/14/2007" 2007 771.8 "cladocera"
"8/14/2007" 2007 755.6 "cladocera"
"8/14/2007" 2007 749.4 "cladocera"
"8/14/2007" 2007 685.7 "cladocera"
"8/14/2007" 2007 645 "cladocera"
"8/14/2007" 2007 838.4 "cladocera"
"8/14/2007" 2007 912.8 "cladocera"
"8/14/2007" 2007 882 "cladocera"
"8/14/2007" 2007 791.3 "cladocera"
"8/14/2007" 2007 733.4 "cladocera"
"8/14/2007" 2007 631.8 "cladocera"
"8/14/2007" 2007 582.1 "cladocera"
"8/14/2007" 2007 555.6 "cladocera"
"8/14/2007" 2007 524.1 "cladocera"
"8/14/2007" 2007 506 "cladocera"
"8/14/2007" 2007 496.9 "cladocera"
"8/14/2007" 2007 488.1 "cladocera"
"8/14/2007" 2007 467.2 "cladocera"
"8/14/2007" 2007 458.1 "cladocera"
"8/14/2007" 2007 457.2 "cladocera"
"8/14/2007" 2007 453.9 "cladocera"
"8/14/2007" 2007 432.2 "cladocera"
"8/14/2007" 2007 333.3 "cladocera"
"8/14/2007" 2007 503.1 "cladocera"
"8/14/2007" 2007 1220.9 "cladocera"
"8/14/2007" 2007 534.3 "cladocera"
"8/14/2007" 2007 512.2 "cladocera"
"8/14/2007" 2007 633.4 "cladocera"
"8/14/2007" 2007 2330.8 "cladocera"
"8/14/2007" 2007 322.2 "cladocera"
"8/14/2007" 2007 604.5 "cladocera"
"8/14/2007" 2007 478.9 "cladocera"
"8/14/2007" 2007 467.2 "cladocera"
"8/14/2007" 2007 442.5 "cladocera"
"8/14/2007" 2007 439.6 "cladocera"
"8/14/2007" 2007 437.7 "cladocera"
"8/14/2007" 2007 418.8 "cladocera"
"8/14/2007" 2007 409.9 "cladocera"
"8/14/2007" 2007 397.1 "cladocera"
"8/14/2007" 2007 369.9 "cladocera"
"8/14/2007" 2007 369.4 "cladocera"
"8/14/2007" 2007 354.5 "cladocera"
"8/14/2007" 2007 329.8 "cladocera"
"8/14/2007" 2007 293.3 "cladocera"
"8/14/2007" 2007 281.1 "cladocera"
"8/14/2007" 2007 702.7 "cladocera"
"8/14/2007" 2007 581.4 "cladocera"
"8/14/2007" 2007 577.5 "cladocera"
"8/14/2007" 2007 537.5 "cladocera"
"8/14/2007" 2007 517.5 "cladocera"
"8/14/2007" 2007 514.7 "cladocera"
"8/14/2007" 2007 514.7 "cladocera"
"8/14/2007" 2007 487.4 "cladocera"
"8/14/2007" 2007 478.9 "cladocera"
"8/14/2007" 2007 477.8 "cladocera"
"8/14/2007" 2007 474.7 "cladocera"
"8/14/2007" 2007 462.5 "cladocera"
"8/14/2007" 2007 451.2 "cladocera"
"8/14/2007" 2007 431.5 "cladocera"
"8/14/2007" 2007 422.4 "cladocera"
"8/14/2007" 2007 419.3 "cladocera"
"8/14/2007" 2007 400.8 "cladocera"
"8/14/2007" 2007 400.6 "cladocera"
"8/14/2007" 2007 400.2 "cladocera"
"8/14/2007" 2007 385.7 "cladocera"
"8/14/2007" 2007 383.1 "cladocera"
"8/14/2007" 2007 383.1 "cladocera"
"8/14/2007" 2007 366.8 "cladocera"
"8/14/2007" 2007 335.9 "cladocera"
"8/14/2007" 2007 335.9 "cladocera"
"8/14/2007" 2007 327 "cladocera"
"8/14/2007" 2007 323 "cladocera"
"8/14/2007" 2007 313.1 "cladocera"
"8/14/2007" 2007 308.7 "cladocera"
"8/14/2007" 2007 303.3 "cladocera"
"8/14/2007" 2007 298.1 "cladocera"
"8/14/2007" 2007 276 "cladocera"
"8/14/2007" 2007 264.1 "cladocera"
"8/14/2007" 2007 259.4 "cladocera"
"8/14/2007" 2007 255.8 "cladocera"
"8/14/2007" 2007 196.6 "cladocera"
"8/14/2007" 2007 665.6 "cladocera"
"8/14/2007" 2007 548.2 "cladocera"
"8/14/2007" 2007 534.4 "cladocera"
"8/14/2007" 2007 471.7 "cladocera"
"8/14/2007" 2007 455.7 "cladocera"
"8/14/2007" 2007 442.5 "cladocera"
"8/14/2007" 2007 417.1 "cladocera"
"8/14/2007" 2007 365.5 "cladocera"
"8/14/2007" 2007 364 "cladocera"
"8/14/2007" 2007 358.7 "cladocera"
"8/14/2007" 2007 351.4 "cladocera"
"8/14/2007" 2007 204.3 "cladocera"
"8/14/2007" 2007 583.3 "cladocera"
"8/14/2007" 2007 569.4 "cladocera"
"8/14/2007" 2007 560.5 "cladocera"
"8/14/2007" 2007 550.2 "cladocera"
"8/14/2007" 2007 547.2 "cladocera"
"8/14/2007" 2007 518.8 "cladocera"
"8/14/2007" 2007 517.9 "cladocera"
"8/14/2007" 2007 484.1 "cladocera"
"8/14/2007" 2007 481 "cladocera"
"8/14/2007" 2007 439.6 "cladocera"
"8/14/2007" 2007 417.5 "cladocera"
"8/14/2007" 2007 411.1 "cladocera"
"8/14/2007" 2007 366.7 "cladocera"
"8/14/2007" 2007 366.7 "cladocera"
"8/14/2007" 2007 361.8 "cladocera"
"8/14/2007" 2007 347.1 "cladocera"
"8/14/2007" 2007 343 "cladocera"
"8/14/2007" 2007 331.5 "cladocera"
"8/14/2007" 2007 323 "cladocera"
"8/14/2007" 2007 536.3 "cladocera"
"8/14/2007" 2007 463.1 "cladocera"
"8/14/2007" 2007 463.1 "cladocera"
"8/14/2007" 2007 455.7 "cladocera"
"8/14/2007" 2007 450 "cladocera"
"8/14/2007" 2007 434.6 "cladocera"
"8/14/2007" 2007 425.4 "cladocera"
"8/14/2007" 2007 417.5 "cladocera"
"8/14/2007" 2007 406.9 "cladocera"
"8/14/2007" 2007 393.2 "cladocera"
"8/14/2007" 2007 383.1 "cladocera"
"8/14/2007" 2007 377.8 "cladocera"
"8/14/2007" 2007 362.8 "cladocera"
"8/14/2007" 2007 344.6 "cladocera"
"8/14/2007" 2007 344.6 "cladocera"
"8/14/2007" 2007 343.2 "cladocera"
"8/14/2007" 2007 308.7 "cladocera"
"8/14/2007" 2007 285.7 "cladocera"
"8/14/2007" 2007 603.7 "cladocera"
"8/14/2007" 2007 517 "cladocera"
"8/14/2007" 2007 506.9 "cladocera"
"8/14/2007" 2007 502.1 "cladocera"
"8/14/2007" 2007 456.8 "cladocera"
"8/14/2007" 2007 440.3 "cladocera"
"8/14/2007" 2007 377.8 "cladocera"
"8/14/2007" 2007 376 "cladocera"
"8/14/2007" 2007 371.4 "cladocera"
"8/14/2007" 2007 359 "cladocera"
"8/14/2007" 2007 319.9 "cladocera"
"8/14/2007" 2007 300 "cladocera"
"8/14/2007" 2007 612 "cladocera"
"8/14/2007" 2007 542.5 "cladocera"
"8/14/2007" 2007 490 "cladocera"
"8/14/2007" 2007 487 "cladocera"
"8/14/2007" 2007 472.7 "cladocera"
"8/14/2007" 2007 425.9 "cladocera"
"8/14/2007" 2007 380.4 "cladocera"
"8/14/2007" 2007 373.5 "cladocera"
"8/14/2007" 2007 368 "cladocera"
"8/14/2007" 2007 355 "cladocera"
"8/14/2007" 2007 343 "cladocera"
"8/14/2007" 2007 329.8 "cladocera"
"8/14/2007" 2007 293.3 "cladocera"
"8/14/2007" 2007 278.7 "cladocera"
"8/14/2007" 2007 228 "cladocera"
"8/14/2007" 2007 208.8 "cladocera"
"8/14/2007" 2007 701.8 "cladocera"
"8/14/2007" 2007 675.7 "cladocera"
"8/14/2007" 2007 567.9 "cladocera"
"8/14/2007" 2007 565.9 "cladocera"
"8/14/2007" 2007 548.8 "cladocera"
"8/14/2007" 2007 513.8 "cladocera"
"8/14/2007" 2007 502.5 "cladocera"
"8/14/2007" 2007 487 "cladocera"
"8/14/2007" 2007 486 "cladocera"
"8/14/2007" 2007 478.9 "cladocera"
"8/14/2007" 2007 465.2 "cladocera"
"8/14/2007" 2007 465.2 "cladocera"
"8/14/2007" 2007 460 "cladocera"
"8/14/2007" 2007 450.2 "cladocera"
"8/14/2007" 2007 442.5 "cladocera"
"8/14/2007" 2007 440.3 "cladocera"
"8/14/2007" 2007 437.7 "cladocera"
"8/14/2007" 2007 434.6 "cladocera"
"8/14/2007" 2007 432.8 "cladocera"
"8/14/2007" 2007 432.3 "cladocera"
"8/14/2007" 2007 431.5 "cladocera"
"8/14/2007" 2007 418.3 "cladocera"
"8/14/2007" 2007 409.8 "cladocera"
"8/14/2007" 2007 400.2 "cladocera"
"8/14/2007" 2007 388.1 "cladocera"
"8/14/2007" 2007 382.6 "cladocera"
"8/14/2007" 2007 380.1 "cladocera"
"8/14/2007" 2007 379.7 "cladocera"
"8/14/2007" 2007 377.8 "cladocera"
"8/14/2007" 2007 377.8 "cladocera"
"8/14/2007" 2007 377.5 "cladocera"
"8/14/2007" 2007 373.5 "cladocera"
"8/14/2007" 2007 362.8 "cladocera"
"8/14/2007" 2007 359.9 "cladocera"
"8/14/2007" 2007 355.6 "cladocera"
"8/14/2007" 2007 354.3 "cladocera"
"8/14/2007" 2007 346.1 "cladocera"
"8/14/2007" 2007 342.3 "cladocera"
"8/14/2007" 2007 336.3 "cladocera"
"8/14/2007" 2007 333.3 "cladocera"
"8/14/2007" 2007 333.3 "cladocera"
"8/14/2007" 2007 329.8 "cladocera"
"8/14/2007" 2007 327 "cladocera"
"8/14/2007" 2007 327 "cladocera"
"8/14/2007" 2007 314.5 "cladocera"
"8/14/2007" 2007 311.3 "cladocera"
"8/14/2007" 2007 311.1 "cladocera"
"8/14/2007" 2007 308.9 "cladocera"
"8/14/2007" 2007 300 "cladocera"
"8/14/2007" 2007 299 "cladocera"
"8/14/2007" 2007 291.7 "cladocera"
"8/14/2007" 2007 289.7 "cladocera"
"8/14/2007" 2007 288.9 "cladocera"
"8/14/2007" 2007 286.7 "cladocera"
"8/14/2007" 2007 282.8 "cladocera"
"8/14/2007" 2007 277.8 "cladocera"
"8/14/2007" 2007 244.4 "cladocera"
"8/14/2007" 2007 194 "cladocera"
"9/12/2007" 2007 684.3 "Calanoida"
"9/12/2007" 2007 708.7 "Calanoida"
"9/12/2007" 2007 937.6 "Calanoida"
"9/12/2007" 2007 739.3 "Calanoida"
"9/12/2007" 2007 636.6 "Calanoida"
"9/12/2007" 2007 550.4 "Calanoida"
"9/12/2007" 2007 612.9 "Calanoida"
"9/12/2007" 2007 642 "Calanoida"
"9/12/2007" 2007 650 "Calanoida"
"9/12/2007" 2007 651.9 "Calanoida"
"9/12/2007" 2007 688.8 "Calanoida"
"9/12/2007" 2007 690.7 "Calanoida"
"9/12/2007" 2007 710 "Calanoida"
"9/12/2007" 2007 720 "Calanoida"
"9/12/2007" 2007 732.5 "Calanoida"
"9/12/2007" 2007 745.2 "Calanoida"
"9/12/2007" 2007 758 "Calanoida"
"9/12/2007" 2007 760 "Calanoida"
"9/12/2007" 2007 776.2 "Calanoida"
"9/12/2007" 2007 802.3 "Calanoida"
"9/12/2007" 2007 814.4 "Calanoida"
"9/12/2007" 2007 851.5 "Calanoida"
"9/12/2007" 2007 860.5 "Calanoida"
"9/12/2007" 2007 898.1 "Calanoida"
"9/12/2007" 2007 957.5 "Calanoida"
"9/12/2007" 2007 961.3 "Calanoida"
"9/12/2007" 2007 757.8 "Calanoida"
"9/12/2007" 2007 890.5 "Calanoida"
"9/12/2007" 2007 1058.5 "Calanoida"
"9/12/2007" 2007 944.5 "Calanoida"
"9/12/2007" 2007 920.2 "Calanoida"
"9/12/2007" 2007 880.4 "Calanoida"
"9/12/2007" 2007 844.8 "Calanoida"
"9/12/2007" 2007 835.8 "Calanoida"
"9/12/2007" 2007 711.5 "Calanoida"
"9/12/2007" 2007 615.5 "Calanoida"
"9/12/2007" 2007 920.7 "Calanoida"
"9/12/2007" 2007 980.4 "Calanoida"
"9/12/2007" 2007 1019.9 "Calanoida"
"9/12/2007" 2007 1152.7 "Calanoida"
"9/12/2007" 2007 641.2 "Calanoida"
"9/12/2007" 2007 688.9 "Calanoida"
"9/12/2007" 2007 806 "Cyclopoida"
"9/12/2007" 2007 870.3 "Cyclopoida"
"9/12/2007" 2007 878.8 "Cyclopoida"
"9/12/2007" 2007 900.6 "Cyclopoida"
"9/12/2007" 2007 822.2 "Cyclopoida"
"9/12/2007" 2007 726.2 "Cyclopoida"
"9/12/2007" 2007 621.7 "Cyclopoida"
"9/12/2007" 2007 586.9 "Cyclopoida"
"9/12/2007" 2007 581.4 "Cyclopoida"
"9/12/2007" 2007 574.5 "Cyclopoida"
"9/12/2007" 2007 548.2 "Cyclopoida"
"9/12/2007" 2007 541.5 "Cyclopoida"
"9/12/2007" 2007 522 "Cyclopoida"
"9/12/2007" 2007 520.4 "Cyclopoida"
"9/12/2007" 2007 505.7 "Cyclopoida"
"9/12/2007" 2007 500.9 "Cyclopoida"
"9/12/2007" 2007 499.3 "Cyclopoida"
"9/12/2007" 2007 488 "Cyclopoida"
"9/12/2007" 2007 485.5 "Cyclopoida"
"9/12/2007" 2007 444.1 "Cyclopoida"
"9/12/2007" 2007 400 "Cyclopoida"
"9/12/2007" 2007 398.2 "Cyclopoida"
"9/12/2007" 2007 350.1 "Cyclopoida"
"9/12/2007" 2007 332.4 "Cyclopoida"
"9/12/2007" 2007 326.5 "Cyclopoida"
"9/12/2007" 2007 318.3 "Cyclopoida"
"9/12/2007" 2007 299.7 "Cyclopoida"
"9/12/2007" 2007 1262.8 "Cyclopoida"
"9/12/2007" 2007 970.2 "Cyclopoida"
"9/12/2007" 2007 724.4 "Cyclopoida"
"9/12/2007" 2007 626.2 "Cyclopoida"
"9/12/2007" 2007 622.7 "Cyclopoida"
"9/12/2007" 2007 604.5 "Cyclopoida"
"9/12/2007" 2007 574 "Cyclopoida"
"9/12/2007" 2007 566.7 "Cyclopoida"
"9/12/2007" 2007 561 "Cyclopoida"
"9/12/2007" 2007 547.2 "Cyclopoida"
"9/12/2007" 2007 528.2 "Cyclopoida"
"9/12/2007" 2007 520.2 "Cyclopoida"
"9/12/2007" 2007 503.1 "Cyclopoida"
"9/12/2007" 2007 498 "Cyclopoida"
"9/12/2007" 2007 495 "Cyclopoida"
"9/12/2007" 2007 428.9 "Cyclopoida"
"9/12/2007" 2007 367.3 "Cyclopoida"
"9/12/2007" 2007 984.3 "Cyclopoida"
"9/12/2007" 2007 732.7 "Cyclopoida"
"9/12/2007" 2007 714.2 "Cyclopoida"
"9/12/2007" 2007 669 "Cyclopoida"
"9/12/2007" 2007 593.5 "Cyclopoida"
"9/12/2007" 2007 586.4 "Cyclopoida"
"9/12/2007" 2007 550.2 "Cyclopoida"
"9/12/2007" 2007 540 "Cyclopoida"
"9/12/2007" 2007 482.4 "Cyclopoida"
"9/12/2007" 2007 468.8 "Cyclopoida"
"9/12/2007" 2007 462.5 "Cyclopoida"
"9/12/2007" 2007 456.8 "Cyclopoida"
"9/12/2007" 2007 449.6 "Cyclopoida"
"9/12/2007" 2007 435.6 "Cyclopoida"
"9/12/2007" 2007 433.3 "Cyclopoida"
"9/12/2007" 2007 425.3 "Cyclopoida"
"9/12/2007" 2007 409.8 "Cyclopoida"
"9/12/2007" 2007 382.3 "Cyclopoida"
"9/12/2007" 2007 378.4 "Cyclopoida"
"9/12/2007" 2007 364.5 "Cyclopoida"
"9/12/2007" 2007 360.6 "Cyclopoida"
"9/12/2007" 2007 337.9 "Cyclopoida"
"9/12/2007" 2007 318.2 "Cyclopoida"
"9/12/2007" 2007 293.3 "Cyclopoida"
"9/12/2007" 2007 271.3 "Cyclopoida"
"9/12/2007" 2007 256.8 "Cyclopoida"
"9/12/2007" 2007 351.8 "Cyclopoida"
"9/12/2007" 2007 414.1 "Cyclopoida"
"9/12/2007" 2007 417.7 "Cyclopoida"
"9/12/2007" 2007 458.7 "Cyclopoida"
"9/12/2007" 2007 468.1 "Cyclopoida"
"9/12/2007" 2007 485.9 "Cyclopoida"
"9/12/2007" 2007 525.4 "Cyclopoida"
"9/12/2007" 2007 528.1 "Cyclopoida"
"9/12/2007" 2007 534.9 "Cyclopoida"
"9/12/2007" 2007 549 "Cyclopoida"
"9/12/2007" 2007 577.6 "Cyclopoida"
"9/12/2007" 2007 640.1 "Cyclopoida"
"9/12/2007" 2007 783.8 "Cyclopoida"
"9/12/2007" 2007 785 "Cyclopoida"
"9/12/2007" 2007 789.2 "Cyclopoida"
"9/12/2007" 2007 254.9 "Cyclopoida"
"9/12/2007" 2007 264.4 "Cyclopoida"
"9/12/2007" 2007 271.6 "Cyclopoida"
"9/12/2007" 2007 298.5 "Cyclopoida"
"9/12/2007" 2007 302.6 "Cyclopoida"
"9/12/2007" 2007 314.7 "Cyclopoida"
"9/12/2007" 2007 328.5 "Cyclopoida"
"9/12/2007" 2007 336.7 "Cyclopoida"
"9/12/2007" 2007 344.8 "Cyclopoida"
"9/12/2007" 2007 348.3 "Cyclopoida"
"9/12/2007" 2007 351.7 "Cyclopoida"
"9/12/2007" 2007 367 "Cyclopoida"
"9/12/2007" 2007 373 "Cyclopoida"
"9/12/2007" 2007 373.5 "Cyclopoida"
"9/12/2007" 2007 374.6 "Cyclopoida"
"9/12/2007" 2007 390.1 "Cyclopoida"
"9/12/2007" 2007 391 "Cyclopoida"
"9/12/2007" 2007 396.3 "Cyclopoida"
"9/12/2007" 2007 400.2 "Cyclopoida"
"9/12/2007" 2007 401.1 "Cyclopoida"
"9/12/2007" 2007 401.6 "Cyclopoida"
"9/12/2007" 2007 427.3 "Cyclopoida"
"9/12/2007" 2007 450.9 "Cyclopoida"
"9/12/2007" 2007 461 "Cyclopoida"
"9/12/2007" 2007 461.6 "Cyclopoida"
"9/12/2007" 2007 467.8 "Cyclopoida"
"9/12/2007" 2007 485.9 "Cyclopoida"
"9/12/2007" 2007 490.1 "Cyclopoida"
"9/12/2007" 2007 502.3 "Cyclopoida"
"9/12/2007" 2007 507.4 "Cyclopoida"
"9/12/2007" 2007 517.4 "Cyclopoida"
"9/12/2007" 2007 537.3 "Cyclopoida"
"9/12/2007" 2007 541.4 "Cyclopoida"
"9/12/2007" 2007 606.6 "Cyclopoida"
"9/12/2007" 2007 973.2 "Cyclopoida"
"9/12/2007" 2007 856 "Cyclopoida"
"9/12/2007" 2007 822 "Cyclopoida"
"9/12/2007" 2007 813.9 "Cyclopoida"
"9/12/2007" 2007 777.9 "Cyclopoida"
"9/12/2007" 2007 765.4 "Cyclopoida"
"9/12/2007" 2007 760.3 "Cyclopoida"
"9/12/2007" 2007 742.4 "Cyclopoida"
"9/12/2007" 2007 740 "Cyclopoida"
"9/12/2007" 2007 724.2 "Cyclopoida"
"9/12/2007" 2007 692 "Cyclopoida"
"9/12/2007" 2007 680.7 "Cyclopoida"
"9/12/2007" 2007 651.2 "Cyclopoida"
"9/12/2007" 2007 648.2 "Cyclopoida"
"9/12/2007" 2007 642.9 "Cyclopoida"
"9/12/2007" 2007 638.2 "Cyclopoida"
"9/12/2007" 2007 635.3 "Cyclopoida"
"9/12/2007" 2007 599.1 "Cyclopoida"
"9/12/2007" 2007 598.1 "Cyclopoida"
"9/12/2007" 2007 594.6 "Cyclopoida"
"9/12/2007" 2007 589.4 "Cyclopoida"
"9/12/2007" 2007 586.9 "Cyclopoida"
"9/12/2007" 2007 565.7 "Cyclopoida"
"9/12/2007" 2007 551.7 "Cyclopoida"
"9/12/2007" 2007 547.8 "Cyclopoida"
"9/12/2007" 2007 539.1 "Cyclopoida"
"9/12/2007" 2007 512.4 "Cyclopoida"
"9/12/2007" 2007 506.4 "Cyclopoida"
"9/12/2007" 2007 494 "Cyclopoida"
"9/12/2007" 2007 492 "Cyclopoida"
"9/12/2007" 2007 482.6 "Cyclopoida"
"9/12/2007" 2007 478.5 "Cyclopoida"
"9/12/2007" 2007 465.3 "Cyclopoida"
"9/12/2007" 2007 459.7 "Cyclopoida"
"9/12/2007" 2007 458.9 "Cyclopoida"
"9/12/2007" 2007 440.5 "Cyclopoida"
"9/12/2007" 2007 429.4 "Cyclopoida"
"9/12/2007" 2007 420.6 "Cyclopoida"
"9/12/2007" 2007 414 "Cyclopoida"
"9/12/2007" 2007 411.1 "Cyclopoida"
"9/12/2007" 2007 407.2 "Cyclopoida"
"9/12/2007" 2007 398.2 "Cyclopoida"
"9/12/2007" 2007 351.7 "Cyclopoida"
"9/12/2007" 2007 364.4 "Cyclopoida"
"9/12/2007" 2007 367.1 "Cyclopoida"
"9/12/2007" 2007 376.7 "Cyclopoida"
"9/12/2007" 2007 392 "Cyclopoida"
"9/12/2007" 2007 398 "Cyclopoida"
"9/12/2007" 2007 433.5 "Cyclopoida"
"9/12/2007" 2007 436.1 "Cyclopoida"
"9/12/2007" 2007 436.9 "Cyclopoida"
"9/12/2007" 2007 436.9 "Cyclopoida"
"9/12/2007" 2007 445.6 "Cyclopoida"
"9/12/2007" 2007 458.4 "Cyclopoida"
"9/12/2007" 2007 466.3 "Cyclopoida"
"9/12/2007" 2007 472.7 "Cyclopoida"
"9/12/2007" 2007 478.5 "Cyclopoida"
"9/12/2007" 2007 487.6 "Cyclopoida"
"9/12/2007" 2007 530.5 "Cyclopoida"
"9/12/2007" 2007 553.8 "Cyclopoida"
"9/12/2007" 2007 563.3 "Cyclopoida"
"9/12/2007" 2007 566 "Cyclopoida"
"9/12/2007" 2007 586.5 "Cyclopoida"
"9/12/2007" 2007 599.1 "Cyclopoida"
"9/12/2007" 2007 606.6 "Cyclopoida"
"9/12/2007" 2007 627 "Cyclopoida"
"9/12/2007" 2007 632 "Cyclopoida"
"9/12/2007" 2007 657.1 "Cyclopoida"
"9/12/2007" 2007 712.1 "Cyclopoida"
"9/12/2007" 2007 728 "Cyclopoida"
"9/12/2007" 2007 743 "Cyclopoida"
"9/12/2007" 2007 746.5 "Cyclopoida"
"9/12/2007" 2007 818.1 "Cyclopoida"
"9/12/2007" 2007 815.9 "cladocera"
"9/12/2007" 2007 813.4 "cladocera"
"9/12/2007" 2007 900.2 "cladocera"
"9/12/2007" 2007 327 "cladocera"
"9/12/2007" 2007 354.4 "cladocera"
"9/12/2007" 2007 346.1 "cladocera"
"9/12/2007" 2007 261.7 "cladocera"
"9/12/2007" 2007 350 "cladocera"
"9/12/2007" 2007 291.7 "cladocera"
"9/12/2007" 2007 272 "cladocera"
"9/12/2007" 2007 328.5 "cladocera"
"9/12/2007" 2007 381 "cladocera"
"9/12/2007" 2007 382.8 "cladocera"
"9/12/2007" 2007 358.5 "cladocera"
"9/12/2007" 2007 351.8 "cladocera"
"9/12/2007" 2007 475.1 "cladocera"
"9/12/2007" 2007 413.4 "cladocera"
"9/12/2007" 2007 186 "cladocera"
"9/12/2007" 2007 197.2 "cladocera"
"9/12/2007" 2007 471.7 "cladocera"
"9/12/2007" 2007 394.6 "cladocera"
"9/12/2007" 2007 361.8 "cladocera"
"9/12/2007" 2007 340.8 "cladocera"
"9/12/2007" 2007 339.2 "cladocera"
"9/12/2007" 2007 331.5 "cladocera"
"9/12/2007" 2007 330.4 "cladocera"
"9/12/2007" 2007 308.9 "cladocera"
"9/12/2007" 2007 305.7 "cladocera"
"9/12/2007" 2007 295.9 "cladocera"
"9/12/2007" 2007 284.6 "cladocera"
"9/12/2007" 2007 283.3 "cladocera"
"9/12/2007" 2007 278.7 "cladocera"
"9/12/2007" 2007 278.4 "cladocera"
"9/12/2007" 2007 278 "cladocera"
"9/12/2007" 2007 256.5 "cladocera"
"9/12/2007" 2007 255.6 "cladocera"
"9/12/2007" 2007 238.6 "cladocera"
"9/12/2007" 2007 223.3 "cladocera"
"9/12/2007" 2007 212.3 "cladocera"
"9/12/2007" 2007 200.2 "cladocera"
"9/12/2007" 2007 208.8 "cladocera"
"9/12/2007" 2007 210.2 "cladocera"
"9/12/2007" 2007 220 "cladocera"
"9/12/2007" 2007 220.2 "cladocera"
"9/12/2007" 2007 222 "cladocera"
"9/12/2007" 2007 234.1 "cladocera"
"9/12/2007" 2007 236 "cladocera"
"9/12/2007" 2007 240.4 "cladocera"
"9/12/2007" 2007 241.9 "cladocera"
"9/12/2007" 2007 400.8 "cladocera"
"9/12/2007" 2007 353.6 "cladocera"
"9/12/2007" 2007 350.6 "cladocera"
"9/12/2007" 2007 290 "cladocera"
"9/12/2007" 2007 281.8 "cladocera"
"9/12/2007" 2007 300.8 "cladocera"
"9/12/2007" 2007 276.6 "cladocera"
"9/12/2007" 2007 268.8 "cladocera"
"9/12/2007" 2007 380.1 "cladocera"
"9/12/2007" 2007 396.5 "cladocera"
"9/12/2007" 2007 309.6 "cladocera"
"9/12/2007" 2007 127.4 "cladocera"
"9/12/2007" 2007 258.3 "cladocera"
"9/12/2007" 2007 246.4 "cladocera"
"9/12/2007" 2007 242.9 "cladocera"
"9/12/2007" 2007 240.9 "cladocera"
"9/12/2007" 2007 237.4 "cladocera"
"9/12/2007" 2007 223.6 "cladocera"
"9/12/2007" 2007 159.5 "cladocera"
"9/12/2007" 2007 160.4 "cladocera"
"9/12/2007" 2007 171.2 "cladocera"
"9/12/2007" 2007 171.2 "cladocera"
"9/12/2007" 2007 182.9 "cladocera"
"9/12/2007" 2007 182.9 "cladocera"
"9/12/2007" 2007 197 "cladocera"
"9/12/2007" 2007 209.9 "cladocera"
"9/12/2007" 2007 232.1 "cladocera"
"9/12/2007" 2007 233.1 "cladocera"
"9/12/2007" 2007 239.2 "cladocera"
"9/12/2007" 2007 240.9 "cladocera"
"9/12/2007" 2007 242.3 "cladocera"
"9/12/2007" 2007 256.8 "cladocera"
"9/12/2007" 2007 264.9 "cladocera"
"9/12/2007" 2007 271.6 "cladocera"
"9/12/2007" 2007 273.8 "cladocera"
"9/12/2007" 2007 289.2 "cladocera"
"9/12/2007" 2007 303.8 "cladocera"
"9/12/2007" 2007 304.6 "cladocera"
"9/12/2007" 2007 316.2 "cladocera"
"9/12/2007" 2007 320.9 "cladocera"
"9/12/2007" 2007 336.7 "cladocera"
"9/12/2007" 2007 378.9 "cladocera"
"9/12/2007" 2007 220.9 "cladocera"
"9/12/2007" 2007 178 "cladocera"
"9/12/2007" 2007 174.1 "cladocera"
"9/12/2007" 2007 164.1 "cladocera"
"9/12/2007" 2007 302.6 "cladocera"
"9/12/2007" 2007 160.4 "cladocera"
"9/12/2007" 2007 346.1 "cladocera"
"9/12/2007" 2007 278 "cladocera"
"9/12/2007" 2007 261.7 "cladocera"
"9/12/2007" 2007 241.9 "cladocera"
"9/12/2007" 2007 228.5 "cladocera"
"9/12/2007" 2007 220.2 "cladocera"
"9/12/2007" 2007 276.6 "cladocera"
"9/12/2007" 2007 272 "cladocera"
"9/12/2007" 2007 296.1 "cladocera"
"9/12/2007" 2007 308.1 "cladocera"
"9/12/2007" 2007 311.1 "cladocera"
"9/12/2007" 2007 290.7 "cladocera"
"9/12/2007" 2007 300 "cladocera"
"9/12/2007" 2007 240.5 "cladocera"
"9/12/2007" 2007 307.3 "cladocera"
"9/12/2007" 2007 260.2 "cladocera"
"9/12/2007" 2007 257.1 "cladocera"
"9/12/2007" 2007 318.2 "cladocera"
"9/12/2007" 2007 297 "cladocera"
"9/12/2007" 2007 302.3 "cladocera"
"9/12/2007" 2007 304.1 "cladocera"
"9/12/2007" 2007 325.7 "cladocera"
"9/12/2007" 2007 253.7 "cladocera"
"9/12/2007" 2007 281.4 "cladocera"
"9/12/2007" 2007 331.5 "cladocera"
"9/12/2007" 2007 366.7 "cladocera"
"9/12/2007" 2007 351.8 "cladocera"
"9/12/2007" 2007 303.3 "cladocera"
"9/12/2007" 2007 247.6 "cladocera"
"9/12/2007" 2007 248.4 "cladocera"
"9/12/2007" 2007 261.7 "cladocera"
"9/12/2007" 2007 278.6 "cladocera"
"9/12/2007" 2007 284.4 "cladocera"
"9/12/2007" 2007 306.5 "cladocera"
"9/12/2007" 2007 292.3 "cladocera"
"9/12/2007" 2007 271.3 "cladocera"
"9/12/2007" 2007 253.4 "cladocera"
"9/12/2007" 2007 197.2 "cladocera"
"9/12/2007" 2007 197.2 "cladocera"
"9/12/2007" 2007 206.2 "cladocera"
"9/12/2007" 2007 262.7 "cladocera"
"9/12/2007" 2007 304.6 "cladocera"
"9/12/2007" 2007 275.2 "cladocera"
"9/12/2007" 2007 216.3 "cladocera"
"9/12/2007" 2007 224.7 "cladocera"
"9/12/2007" 2007 222 "cladocera"
"9/12/2007" 2007 216.3 "cladocera"
"9/12/2007" 2007 164 "cladocera"
"9/12/2007" 2007 199.2 "cladocera"
"9/12/2007" 2007 221.4 "cladocera"
"9/12/2007" 2007 188.9 "cladocera"
"9/12/2007" 2007 196.9 "cladocera"
"9/12/2007" 2007 222.2 "cladocera"
"9/12/2007" 2007 235.4 "cladocera"
"9/12/2007" 2007 239.3 "cladocera"
"9/12/2007" 2007 240.4 "cladocera"
"9/12/2007" 2007 260.3 "cladocera"
"9/12/2007" 2007 275.1 "cladocera"
"9/12/2007" 2007 277.8 "cladocera"
"9/12/2007" 2007 277.8 "cladocera"
"9/12/2007" 2007 284.6 "cladocera"
"9/12/2007" 2007 286.7 "cladocera"
"9/12/2007" 2007 288.9 "cladocera"
"9/12/2007" 2007 205.1 "cladocera"
"9/12/2007" 2007 239.2 "cladocera"
"9/12/2007" 2007 234.2 "cladocera"
"9/12/2007" 2007 223.6 "cladocera"
"9/12/2007" 2007 205.1 "cladocera"
"9/12/2007" 2007 169.2 "cladocera"
"9/12/2007" 2007 295.9 "cladocera"
"9/12/2007" 2007 300.2 "cladocera"
"9/12/2007" 2007 307.3 "cladocera"
"9/12/2007" 2007 323 "cladocera"
"9/12/2007" 2007 326.8 "cladocera"
"9/12/2007" 2007 380.4 "cladocera"
"9/12/2007" 2007 418.3 "cladocera"
"9/12/2007" 2007 364.5 "cladocera"
"9/12/2007" 2007 338.7 "cladocera"
"9/12/2007" 2007 629.4 "cladocera"
"9/12/2007" 2007 522 "cladocera"
"9/12/2007" 2007 654.4 "cladocera"
"9/12/2007" 2007 810.5 "cladocera"
"9/12/2007" 2007 924.6 "cladocera"
"9/12/2007" 2007 555.1 "cladocera"
"9/12/2007" 2007 514.1 "cladocera"
"9/12/2007" 2007 568.6 "cladocera"
"9/12/2007" 2007 857 "cladocera"
"9/12/2007" 2007 696.9 "cladocera"
"9/12/2007" 2007 371.2 "cladocera"
"9/12/2007" 2007 410 "cladocera"
"9/12/2007" 2007 506 "cladocera"
"9/12/2007" 2007 572.5 "cladocera"
"9/12/2007" 2007 637.9 "cladocera"
"9/12/2007" 2007 710 "cladocera"
"9/12/2007" 2007 961.9 "cladocera"
"9/12/2007" 2007 720.9 "cladocera"
"9/12/2007" 2007 343.1 "cladocera"
"9/12/2007" 2007 694.2 "cladocera"
"9/12/2007" 2007 582.5 "cladocera"
"9/12/2007" 2007 437.9 "cladocera"
"9/12/2007" 2007 431.7 "cladocera"
"9/12/2007" 2007 373.9 "cladocera"
"9/12/2007" 2007 468.4 "cladocera"
"9/12/2007" 2007 786.1 "cladocera"
"9/12/2007" 2007 463.2 "cladocera"
"9/12/2007" 2007 546.7 "cladocera"
"9/12/2007" 2007 361.7 "cladocera"
"9/12/2007" 2007 503.3 "cladocera"
"9/12/2007" 2007 486 "cladocera"
"9/12/2007" 2007 467.5 "cladocera"
"9/12/2007" 2007 316.2 "cladocera"
"9/12/2007" 2007 240.8 "cladocera"
"9/12/2007" 2007 442 "cladocera"
"9/12/2007" 2007 466.9 "cladocera"
"9/12/2007" 2007 212.9 "cladocera"
"9/12/2007" 2007 312.3 "cladocera"
"9/12/2007" 2007 279.3 "cladocera"
"9/12/2007" 2007 322.8 "cladocera"
"9/12/2007" 2007 199.3 "cladocera"
"9/12/2007" 2007 409.9 "cladocera"
"9/12/2007" 2007 755.6 "cladocera"
"9/12/2007" 2007 366.2 "cladocera"
"9/12/2007" 2007 404 "cladocera"
"9/12/2007" 2007 348.3 "cladocera"
"6/18/2008" 2008 1924.4 "Calanoida"
"6/18/2008" 2008 772.7 "Calanoida"
"6/18/2008" 2008 894.4 "Calanoida"
"6/18/2008" 2008 970.3 "Calanoida"
"6/18/2008" 2008 1525.5 "Calanoida"
"6/18/2008" 2008 1297.4 "Calanoida"
"6/18/2008" 2008 1034.6 "Calanoida"
"6/18/2008" 2008 1038.7 "Calanoida"
"6/18/2008" 2008 1063.4 "Calanoida"
"6/18/2008" 2008 1139.2 "Calanoida"
"6/18/2008" 2008 1144.3 "Calanoida"
"6/18/2008" 2008 1161.2 "Calanoida"
"6/18/2008" 2008 1211.2 "Calanoida"
"6/18/2008" 2008 1407.2 "Calanoida"
"6/18/2008" 2008 1238 "Calanoida"
"6/18/2008" 2008 1173.3 "Calanoida"
"6/18/2008" 2008 1955.8 "Calanoida"
"6/18/2008" 2008 1264.2 "Calanoida"
"6/18/2008" 2008 1125.3 "Calanoida"
"6/18/2008" 2008 1052.5 "Calanoida"
"6/18/2008" 2008 1012 "Calanoida"
"6/18/2008" 2008 1508.4 "Calanoida"
"6/18/2008" 2008 1326.2 "Calanoida"
"6/18/2008" 2008 1019.3 "Calanoida"
"6/18/2008" 2008 1017.7 "Calanoida"
"6/18/2008" 2008 830 "Calanoida"
"6/18/2008" 2008 778.6 "Calanoida"
"6/18/2008" 2008 904.6 "Calanoida"
"6/18/2008" 2008 977 "Calanoida"
"6/18/2008" 2008 1252.1 "Calanoida"
"6/18/2008" 2008 956.9 "Calanoida"
"6/18/2008" 2008 1178.1 "Calanoida"
"6/18/2008" 2008 1249.1 "Calanoida"
"6/18/2008" 2008 1144.3 "Calanoida"
"6/18/2008" 2008 1122.6 "Calanoida"
"6/18/2008" 2008 1100.1 "Calanoida"
"6/18/2008" 2008 952.7 "Calanoida"
"6/18/2008" 2008 1133.9 "Calanoida"
"6/18/2008" 2008 1068.1 "Calanoida"
"6/18/2008" 2008 894.6 "Calanoida"
"6/18/2008" 2008 877.7 "Calanoida"
"6/18/2008" 2008 1415.2 "Calanoida"
"6/18/2008" 2008 1179.6 "Calanoida"
"6/18/2008" 2008 1257.8 "Calanoida"
"6/18/2008" 2008 1634.1 "Calanoida"
"6/18/2008" 2008 1796.7 "Calanoida"
"6/18/2008" 2008 1400.2 "Calanoida"
"6/18/2008" 2008 1363.9 "Calanoida"
"6/18/2008" 2008 1220.2 "Calanoida"
"6/18/2008" 2008 1212.5 "Calanoida"
"6/18/2008" 2008 919.4 "Calanoida"
"6/18/2008" 2008 946.1 "Calanoida"
"6/18/2008" 2008 1079.6 "Calanoida"
"6/18/2008" 2008 1103.5 "Calanoida"
"6/18/2008" 2008 1372.2 "Calanoida"
"6/18/2008" 2008 1454.5 "Calanoida"
"6/18/2008" 2008 1473.5 "Calanoida"
"6/18/2008" 2008 1015.9 "Cyclopoida"
"6/18/2008" 2008 1032.1 "Cyclopoida"
"6/18/2008" 2008 1022.9 "Cyclopoida"
"6/18/2008" 2008 876.4 "Cyclopoida"
"6/18/2008" 2008 806.7 "Cyclopoida"
"6/18/2008" 2008 791.6 "Cyclopoida"
"6/18/2008" 2008 756.7 "Cyclopoida"
"6/18/2008" 2008 704.5 "Cyclopoida"
"6/18/2008" 2008 1057.5 "Cyclopoida"
"6/18/2008" 2008 1061.3 "Cyclopoida"
"6/18/2008" 2008 1095.8 "Cyclopoida"
"6/18/2008" 2008 1096.6 "Cyclopoida"
"6/18/2008" 2008 1107.1 "Cyclopoida"
"6/18/2008" 2008 1158.3 "Cyclopoida"
"6/18/2008" 2008 1442.3 "Cyclopoida"
"6/18/2008" 2008 1537.5 "Cyclopoida"
"6/18/2008" 2008 598.2 "Cyclopoida"
"6/18/2008" 2008 513.1 "Cyclopoida"
"6/18/2008" 2008 570.6 "Cyclopoida"
"6/18/2008" 2008 624.7 "Cyclopoida"
"6/18/2008" 2008 668.1 "Cyclopoida"
"6/18/2008" 2008 738.2 "Cyclopoida"
"6/18/2008" 2008 752.1 "Cyclopoida"
"6/18/2008" 2008 762.5 "Cyclopoida"
"6/18/2008" 2008 794.6 "Cyclopoida"
"6/18/2008" 2008 807.8 "Cyclopoida"
"6/18/2008" 2008 829.6 "Cyclopoida"
"6/18/2008" 2008 831.6 "Cyclopoida"
"6/18/2008" 2008 842 "Cyclopoida"
"6/18/2008" 2008 1036 "Cyclopoida"
"6/18/2008" 2008 846.5 "Cyclopoida"
"6/18/2008" 2008 884.7 "Cyclopoida"
"6/18/2008" 2008 887.5 "Cyclopoida"
"6/18/2008" 2008 929.1 "Cyclopoida"
"6/18/2008" 2008 940.2 "Cyclopoida"
"6/18/2008" 2008 964.5 "Cyclopoida"
"6/18/2008" 2008 975 "Cyclopoida"
"6/18/2008" 2008 979.2 "Cyclopoida"
"6/18/2008" 2008 1000.6 "Cyclopoida"
"6/18/2008" 2008 1000.8 "Cyclopoida"
"6/18/2008" 2008 1031.2 "Cyclopoida"
"6/18/2008" 2008 1070.4 "Cyclopoida"
"6/18/2008" 2008 1080 "Cyclopoida"
"6/18/2008" 2008 1191.8 "Cyclopoida"
"6/18/2008" 2008 1201.7 "Cyclopoida"
"6/18/2008" 2008 1366.6 "Cyclopoida"
"6/18/2008" 2008 1545.6 "Cyclopoida"
"6/18/2008" 2008 1570.5 "Cyclopoida"
"6/18/2008" 2008 424.4 "Cyclopoida"
"6/18/2008" 2008 725.6 "Cyclopoida"
"6/18/2008" 2008 725.6 "Cyclopoida"
"6/18/2008" 2008 731.5 "Cyclopoida"
"6/18/2008" 2008 801 "Cyclopoida"
"6/18/2008" 2008 821.8 "Cyclopoida"
"6/18/2008" 2008 839.8 "Cyclopoida"
"6/18/2008" 2008 842 "Cyclopoida"
"6/18/2008" 2008 845.3 "Cyclopoida"
"6/18/2008" 2008 868.3 "Cyclopoida"
"6/18/2008" 2008 887.9 "Cyclopoida"
"6/18/2008" 2008 888.3 "Cyclopoida"
"6/18/2008" 2008 898 "Cyclopoida"
"6/18/2008" 2008 911.8 "Cyclopoida"
"6/18/2008" 2008 947.1 "Cyclopoida"
"6/18/2008" 2008 996.9 "Cyclopoida"
"6/18/2008" 2008 1000.7 "Cyclopoida"
"6/18/2008" 2008 1025.7 "Cyclopoida"
"6/18/2008" 2008 1030.2 "Cyclopoida"
"6/18/2008" 2008 1043.6 "Cyclopoida"
"6/18/2008" 2008 1048.4 "Cyclopoida"
"6/18/2008" 2008 1059.5 "Cyclopoida"
"6/18/2008" 2008 1073.8 "Cyclopoida"
"6/18/2008" 2008 1142.7 "Cyclopoida"
"6/18/2008" 2008 1157.4 "Cyclopoida"
"6/18/2008" 2008 1162.6 "Cyclopoida"
"6/18/2008" 2008 1238 "Cyclopoida"
"6/18/2008" 2008 1276 "Cyclopoida"
"6/18/2008" 2008 1325 "Cyclopoida"
"6/18/2008" 2008 1622.1 "Cyclopoida"
"6/18/2008" 2008 1694.9 "Cyclopoida"
"6/18/2008" 2008 1792.8 "Cyclopoida"
"6/18/2008" 2008 1803.3 "Cyclopoida"
"6/18/2008" 2008 536.8 "Cyclopoida"
"6/18/2008" 2008 590 "Cyclopoida"
"6/18/2008" 2008 592.8 "Cyclopoida"
"6/18/2008" 2008 600.5 "Cyclopoida"
"6/18/2008" 2008 615.6 "Cyclopoida"
"6/18/2008" 2008 617.5 "Cyclopoida"
"6/18/2008" 2008 637.5 "Cyclopoida"
"6/18/2008" 2008 637.5 "Cyclopoida"
"6/18/2008" 2008 639.5 "Cyclopoida"
"6/18/2008" 2008 651.9 "Cyclopoida"
"6/18/2008" 2008 657.9 "Cyclopoida"
"6/18/2008" 2008 664.4 "Cyclopoida"
"6/18/2008" 2008 682.4 "Cyclopoida"
"6/18/2008" 2008 687.5 "Cyclopoida"
"6/18/2008" 2008 723.4 "Cyclopoida"
"6/18/2008" 2008 735.4 "Cyclopoida"
"6/18/2008" 2008 750.9 "Cyclopoida"
"6/18/2008" 2008 763.2 "Cyclopoida"
"6/18/2008" 2008 784.6 "Cyclopoida"
"6/18/2008" 2008 789.1 "Cyclopoida"
"6/18/2008" 2008 795.7 "Cyclopoida"
"6/18/2008" 2008 807 "Cyclopoida"
"6/18/2008" 2008 811.1 "Cyclopoida"
"6/18/2008" 2008 822.4 "Cyclopoida"
"6/18/2008" 2008 827.7 "Cyclopoida"
"6/18/2008" 2008 838.2 "Cyclopoida"
"6/18/2008" 2008 845.9 "Cyclopoida"
"6/18/2008" 2008 851.9 "Cyclopoida"
"6/18/2008" 2008 855.9 "Cyclopoida"
"6/18/2008" 2008 861.9 "Cyclopoida"
"6/18/2008" 2008 874.6 "Cyclopoida"
"6/18/2008" 2008 885.5 "Cyclopoida"
"6/18/2008" 2008 891.8 "Cyclopoida"
"6/18/2008" 2008 895.1 "Cyclopoida"
"6/18/2008" 2008 911.2 "Cyclopoida"
"6/18/2008" 2008 914.6 "Cyclopoida"
"6/18/2008" 2008 916.9 "Cyclopoida"
"6/18/2008" 2008 922.8 "Cyclopoida"
"6/18/2008" 2008 930.8 "Cyclopoida"
"6/18/2008" 2008 933.8 "Cyclopoida"
"6/18/2008" 2008 936.8 "Cyclopoida"
"6/18/2008" 2008 937.8 "Cyclopoida"
"6/18/2008" 2008 962.5 "Cyclopoida"
"6/18/2008" 2008 968.3 "Cyclopoida"
"6/18/2008" 2008 968.6 "Cyclopoida"
"6/18/2008" 2008 973.6 "Cyclopoida"
"6/18/2008" 2008 978.3 "Cyclopoida"
"6/18/2008" 2008 1001 "Cyclopoida"
"6/18/2008" 2008 1002.9 "Cyclopoida"
"6/18/2008" 2008 1012.5 "Cyclopoida"
"6/18/2008" 2008 1021.1 "Cyclopoida"
"6/18/2008" 2008 1030.8 "Cyclopoida"
"6/18/2008" 2008 1033.5 "Cyclopoida"
"6/18/2008" 2008 1037.1 "Cyclopoida"
"6/18/2008" 2008 1044.6 "Cyclopoida"
"6/18/2008" 2008 1046.6 "Cyclopoida"
"6/18/2008" 2008 1047 "Cyclopoida"
"6/18/2008" 2008 1067.8 "Cyclopoida"
"6/18/2008" 2008 1075.1 "Cyclopoida"
"6/18/2008" 2008 1096.6 "Cyclopoida"
"6/18/2008" 2008 1129.4 "Cyclopoida"
"6/18/2008" 2008 1150.1 "Cyclopoida"
"6/18/2008" 2008 1175.6 "Cyclopoida"
"6/18/2008" 2008 1190.7 "Cyclopoida"
"6/18/2008" 2008 1197.7 "Cyclopoida"
"6/18/2008" 2008 1214.3 "Cyclopoida"
"6/18/2008" 2008 1257.1 "Cyclopoida"
"6/18/2008" 2008 1342.7 "Cyclopoida"
"6/18/2008" 2008 1416.5 "Cyclopoida"
"6/18/2008" 2008 1675 "Cyclopoida"
"6/18/2008" 2008 1868.3 "Cyclopoida"
"6/18/2008" 2008 1574.9 "Cyclopoida"
"6/18/2008" 2008 1285.5 "Cyclopoida"
"6/18/2008" 2008 1264 "Cyclopoida"
"6/18/2008" 2008 1194.1 "Cyclopoida"
"6/18/2008" 2008 1104.5 "Cyclopoida"
"6/18/2008" 2008 968.3 "Cyclopoida"
"6/18/2008" 2008 950 "Cyclopoida"
"6/18/2008" 2008 927.1 "Cyclopoida"
"6/18/2008" 2008 907.8 "Cyclopoida"
"6/18/2008" 2008 769.4 "Cyclopoida"
"6/18/2008" 2008 724.7 "Cyclopoida"
"6/18/2008" 2008 558.2 "Cyclopoida"
"6/18/2008" 2008 548.9 "Cyclopoida"
"6/18/2008" 2008 502 "Cyclopoida"
"6/18/2008" 2008 1822.5 "Cyclopoida"
"6/18/2008" 2008 1602 "Cyclopoida"
"6/18/2008" 2008 1229.4 "Cyclopoida"
"6/18/2008" 2008 1218.7 "Cyclopoida"
"6/18/2008" 2008 1152.2 "Cyclopoida"
"6/18/2008" 2008 1112.6 "Cyclopoida"
"6/18/2008" 2008 1106 "Cyclopoida"
"6/18/2008" 2008 1099 "Cyclopoida"
"6/18/2008" 2008 1063.2 "Cyclopoida"
"6/18/2008" 2008 1029.1 "Cyclopoida"
"6/18/2008" 2008 1000 "Cyclopoida"
"6/18/2008" 2008 998.8 "Cyclopoida"
"6/18/2008" 2008 968.3 "Cyclopoida"
"6/18/2008" 2008 954 "Cyclopoida"
"6/18/2008" 2008 905.3 "Cyclopoida"
"6/18/2008" 2008 863.9 "Cyclopoida"
"6/18/2008" 2008 850.2 "Cyclopoida"
"6/18/2008" 2008 787.5 "Cyclopoida"
"6/18/2008" 2008 593.8 "Cyclopoida"
"6/18/2008" 2008 1307 "Cyclopoida"
"6/18/2008" 2008 1286 "Cyclopoida"
"6/18/2008" 2008 1197.5 "Cyclopoida"
"6/18/2008" 2008 1178.3 "Cyclopoida"
"6/18/2008" 2008 1034.2 "Cyclopoida"
"6/18/2008" 2008 1005 "Cyclopoida"
"6/18/2008" 2008 975 "Cyclopoida"
"6/18/2008" 2008 922 "Cyclopoida"
"6/18/2008" 2008 909 "Cyclopoida"
"6/18/2008" 2008 879.1 "Cyclopoida"
"6/18/2008" 2008 873.7 "Cyclopoida"
"6/18/2008" 2008 836.1 "Cyclopoida"
"6/18/2008" 2008 835.5 "Cyclopoida"
"6/18/2008" 2008 825.5 "Cyclopoida"
"6/18/2008" 2008 824.6 "Cyclopoida"
"6/18/2008" 2008 726.7 "Cyclopoida"
"6/18/2008" 2008 700 "Cyclopoida"
"6/18/2008" 2008 648.6 "Cyclopoida"
"6/18/2008" 2008 624.1 "Cyclopoida"
"6/18/2008" 2008 581.1 "Cyclopoida"
"6/18/2008" 2008 577.2 "Cyclopoida"
"6/18/2008" 2008 1950.6 "Cyclopoida"
"6/18/2008" 2008 1516.2 "Cyclopoida"
"6/18/2008" 2008 1303.8 "Cyclopoida"
"6/18/2008" 2008 1277.3 "Cyclopoida"
"6/18/2008" 2008 1255.3 "Cyclopoida"
"6/18/2008" 2008 1229.1 "Cyclopoida"
"6/18/2008" 2008 1206.5 "Cyclopoida"
"6/18/2008" 2008 1147.3 "Cyclopoida"
"6/18/2008" 2008 1124.3 "Cyclopoida"
"6/18/2008" 2008 1056.6 "Cyclopoida"
"6/18/2008" 2008 1052.2 "Cyclopoida"
"6/18/2008" 2008 995.6 "Cyclopoida"
"6/18/2008" 2008 978 "Cyclopoida"
"6/18/2008" 2008 972.3 "Cyclopoida"
"6/18/2008" 2008 968.6 "Cyclopoida"
"6/18/2008" 2008 956 "Cyclopoida"
"6/18/2008" 2008 955.2 "Cyclopoida"
"6/18/2008" 2008 946.5 "Cyclopoida"
"6/18/2008" 2008 929.1 "Cyclopoida"
"6/18/2008" 2008 875.8 "Cyclopoida"
"6/18/2008" 2008 832.5 "Cyclopoida"
"6/18/2008" 2008 826.5 "Cyclopoida"
"6/18/2008" 2008 784.6 "Cyclopoida"
"6/18/2008" 2008 645.8 "Cyclopoida"
"6/18/2008" 2008 640.6 "Cyclopoida"
"6/18/2008" 2008 1546.4 "Cyclopoida"
"6/18/2008" 2008 1389.5 "Cyclopoida"
"6/18/2008" 2008 1337 "Cyclopoida"
"6/18/2008" 2008 1199.5 "Cyclopoida"
"6/18/2008" 2008 1142.4 "Cyclopoida"
"6/18/2008" 2008 1141.9 "Cyclopoida"
"6/18/2008" 2008 1128.2 "Cyclopoida"
"6/18/2008" 2008 1108 "Cyclopoida"
"6/18/2008" 2008 1085.4 "Cyclopoida"
"6/18/2008" 2008 1084.1 "Cyclopoida"
"6/18/2008" 2008 1078.6 "Cyclopoida"
"6/18/2008" 2008 1062.5 "Cyclopoida"
"6/18/2008" 2008 1061 "Cyclopoida"
"6/18/2008" 2008 1047.7 "Cyclopoida"
"6/18/2008" 2008 1044.1 "Cyclopoida"
"6/18/2008" 2008 1038.7 "Cyclopoida"
"6/18/2008" 2008 1035.8 "Cyclopoida"
"6/18/2008" 2008 1013.1 "Cyclopoida"
"6/18/2008" 2008 1000.8 "Cyclopoida"
"6/18/2008" 2008 1000.6 "Cyclopoida"
"6/18/2008" 2008 997.7 "Cyclopoida"
"6/18/2008" 2008 975.4 "Cyclopoida"
"6/18/2008" 2008 972.5 "Cyclopoida"
"6/18/2008" 2008 946.4 "Cyclopoida"
"6/18/2008" 2008 939.8 "Cyclopoida"
"6/18/2008" 2008 939.2 "Cyclopoida"
"6/18/2008" 2008 936.8 "Cyclopoida"
"6/18/2008" 2008 933.8 "Cyclopoida"
"6/18/2008" 2008 915.6 "Cyclopoida"
"6/18/2008" 2008 913.5 "Cyclopoida"
"6/18/2008" 2008 913.3 "Cyclopoida"
"6/18/2008" 2008 898.1 "Cyclopoida"
"6/18/2008" 2008 897.3 "Cyclopoida"
"6/18/2008" 2008 892.8 "Cyclopoida"
"6/18/2008" 2008 885.4 "Cyclopoida"
"6/18/2008" 2008 883.3 "Cyclopoida"
"6/18/2008" 2008 875.1 "Cyclopoida"
"6/18/2008" 2008 870.5 "Cyclopoida"
"6/18/2008" 2008 866.9 "Cyclopoida"
"6/18/2008" 2008 866.4 "Cyclopoida"
"6/18/2008" 2008 858.5 "Cyclopoida"
"6/18/2008" 2008 857.8 "Cyclopoida"
"6/18/2008" 2008 846.5 "Cyclopoida"
"6/18/2008" 2008 839.7 "Cyclopoida"
"6/18/2008" 2008 833.9 "Cyclopoida"
"6/18/2008" 2008 832.6 "Cyclopoida"
"6/18/2008" 2008 831.6 "Cyclopoida"
"6/18/2008" 2008 831 "Cyclopoida"
"6/18/2008" 2008 825 "Cyclopoida"
"6/18/2008" 2008 814.9 "Cyclopoida"
"6/18/2008" 2008 811.7 "Cyclopoida"
"6/18/2008" 2008 808 "Cyclopoida"
"6/18/2008" 2008 804.8 "Cyclopoida"
"6/18/2008" 2008 801 "Cyclopoida"
"6/18/2008" 2008 790.7 "Cyclopoida"
"6/18/2008" 2008 787.1 "Cyclopoida"
"6/18/2008" 2008 787.1 "Cyclopoida"
"6/18/2008" 2008 782.6 "Cyclopoida"
"6/18/2008" 2008 771.1 "Cyclopoida"
"6/18/2008" 2008 755.2 "Cyclopoida"
"6/18/2008" 2008 752.6 "Cyclopoida"
"6/18/2008" 2008 750 "Cyclopoida"
"6/18/2008" 2008 750 "Cyclopoida"
"6/18/2008" 2008 738.7 "Cyclopoida"
"6/18/2008" 2008 712.5 "Cyclopoida"
"6/18/2008" 2008 709 "Cyclopoida"
"6/18/2008" 2008 695.1 "Cyclopoida"
"6/18/2008" 2008 689.4 "Cyclopoida"
"6/18/2008" 2008 676.5 "Cyclopoida"
"6/18/2008" 2008 660 "Cyclopoida"
"6/18/2008" 2008 635 "Cyclopoida"
"6/18/2008" 2008 533 "Cyclopoida"
"6/18/2008" 2008 521 "Cyclopoida"
"6/18/2008" 2008 1069.8 "cladocera"
"6/18/2008" 2008 1128.4 "cladocera"
"6/18/2008" 2008 1015.3 "cladocera"
"6/18/2008" 2008 826.6 "cladocera"
"6/18/2008" 2008 1418 "cladocera"
"6/18/2008" 2008 875.1 "cladocera"
"6/18/2008" 2008 1378.5 "cladocera"
"6/18/2008" 2008 1617.5 "cladocera"
"6/18/2008" 2008 1262.5 "cladocera"
"6/18/2008" 2008 1380.7 "cladocera"
"6/18/2008" 2008 650 "cladocera"
"6/18/2008" 2008 900.3 "cladocera"
"6/18/2008" 2008 865.8 "cladocera"
"6/18/2008" 2008 1645.1 "cladocera"
"6/18/2008" 2008 839.8 "cladocera"
"6/18/2008" 2008 911.5 "cladocera"
"6/18/2008" 2008 1164.9 "cladocera"
"6/18/2008" 2008 1207.1 "cladocera"
"6/18/2008" 2008 743.3 "cladocera"
"6/18/2008" 2008 995.3 "cladocera"
"6/18/2008" 2008 875.1 "cladocera"
"6/18/2008" 2008 893.8 "cladocera"
"6/18/2008" 2008 818.6 "cladocera"
"6/18/2008" 2008 809.7 "cladocera"
"6/18/2008" 2008 982.1 "cladocera"
"6/18/2008" 2008 606.3 "cladocera"
"6/18/2008" 2008 1025.9 "cladocera"
"6/18/2008" 2008 1208.3 "cladocera"
"6/18/2008" 2008 1231 "cladocera"
"6/18/2008" 2008 735.3 "cladocera"
"6/18/2008" 2008 1212.6 "cladocera"
"6/18/2008" 2008 1253 "cladocera"
"6/18/2008" 2008 1260.6 "cladocera"
"6/18/2008" 2008 1517.5 "cladocera"
"6/18/2008" 2008 1521.9 "cladocera"
"6/18/2008" 2008 850 "cladocera"
"6/18/2008" 2008 625.1 "cladocera"
"6/18/2008" 2008 1493 "cladocera"
"6/18/2008" 2008 1075.1 "cladocera"
"6/18/2008" 2008 1273.4 "cladocera"
"6/18/2008" 2008 1576.2 "cladocera"
"6/18/2008" 2008 345.7 "cladocera"
"6/18/2008" 2008 350.2 "cladocera"
"6/18/2008" 2008 353.6 "cladocera"
"6/18/2008" 2008 398.8 "cladocera"
"6/18/2008" 2008 380.2 "cladocera"
"6/18/2008" 2008 376 "cladocera"
"6/18/2008" 2008 374.6 "cladocera"
"6/18/2008" 2008 371 "cladocera"
"6/18/2008" 2008 365.1 "cladocera"
"6/18/2008" 2008 336.6 "cladocera"
"6/18/2008" 2008 646.7 "cladocera"
"6/18/2008" 2008 318.7 "cladocera"
"6/18/2008" 2008 302.3 "cladocera"
"6/18/2008" 2008 298.2 "cladocera"
"6/18/2008" 2008 292.9 "cladocera"
"6/18/2008" 2008 288.6 "cladocera"
"6/18/2008" 2008 476 "cladocera"
"6/18/2008" 2008 552.6 "cladocera"
"6/18/2008" 2008 687.6 "cladocera"
"6/18/2008" 2008 583.1 "cladocera"
"6/18/2008" 2008 530.3 "cladocera"
"6/18/2008" 2008 515.4 "cladocera"
"6/18/2008" 2008 500 "cladocera"
"6/18/2008" 2008 486.9 "cladocera"
"6/18/2008" 2008 482.5 "cladocera"
"6/18/2008" 2008 459.6 "cladocera"
"6/18/2008" 2008 458.4 "cladocera"
"6/18/2008" 2008 280.9 "cladocera"
"6/18/2008" 2008 279.5 "cladocera"
"6/18/2008" 2008 425.7 "cladocera"
"6/18/2008" 2008 447.2 "cladocera"
"6/18/2008" 2008 464 "cladocera"
"6/18/2008" 2008 525 "cladocera"
"6/18/2008" 2008 455 "cladocera"
"6/18/2008" 2008 455 "cladocera"
"6/18/2008" 2008 451.6 "cladocera"
"6/18/2008" 2008 448.1 "cladocera"
"6/18/2008" 2008 425.2 "cladocera"
"6/18/2008" 2008 427.6 "cladocera"
"6/18/2008" 2008 427.6 "cladocera"
"6/18/2008" 2008 215.1 "cladocera"
"6/18/2008" 2008 283.4 "cladocera"
"6/18/2008" 2008 300.5 "cladocera"
"6/18/2008" 2008 336.3 "cladocera"
"6/18/2008" 2008 389.3 "cladocera"
"6/18/2008" 2008 557.5 "cladocera"
"6/18/2008" 2008 218.7 "cladocera"
"6/18/2008" 2008 268.4 "cladocera"
"6/18/2008" 2008 248.1 "cladocera"
"6/18/2008" 2008 335.4 "cladocera"
"6/18/2008" 2008 336.6 "cladocera"
"6/18/2008" 2008 355.5 "cladocera"
"6/18/2008" 2008 362.5 "cladocera"
"6/18/2008" 2008 363.4 "cladocera"
"6/18/2008" 2008 376.9 "cladocera"
"6/18/2008" 2008 411.2 "cladocera"
"6/18/2008" 2008 436.1 "cladocera"
"6/18/2008" 2008 646.7 "cladocera"
"6/18/2008" 2008 238.8 "cladocera"
"6/18/2008" 2008 325 "cladocera"
"6/18/2008" 2008 345.7 "cladocera"
"6/18/2008" 2008 364 "cladocera"
"6/18/2008" 2008 371.7 "cladocera"
"6/18/2008" 2008 398.6 "cladocera"
"6/18/2008" 2008 461.1 "cladocera"
"6/18/2008" 2008 431 "cladocera"
"6/18/2008" 2008 424.4 "cladocera"
"6/18/2008" 2008 382.4 "cladocera"
"6/18/2008" 2008 380.8 "cladocera"
"6/18/2008" 2008 377.9 "cladocera"
"6/18/2008" 2008 375 "cladocera"
"6/18/2008" 2008 375 "cladocera"
"6/18/2008" 2008 363.4 "cladocera"
"6/18/2008" 2008 355.5 "cladocera"
"6/18/2008" 2008 355.3 "cladocera"
"6/18/2008" 2008 352.9 "cladocera"
"6/18/2008" 2008 341.4 "cladocera"
"6/18/2008" 2008 336.6 "cladocera"
"6/18/2008" 2008 316.2 "cladocera"
"6/18/2008" 2008 301 "cladocera"
"6/18/2008" 2008 257.7 "cladocera"
"6/18/2008" 2008 328.8 "cladocera"
"6/18/2008" 2008 333.5 "cladocera"
"6/18/2008" 2008 362.5 "cladocera"
"6/18/2008" 2008 470.5 "cladocera"
"6/18/2008" 2008 287.8 "cladocera"
"6/18/2008" 2008 433.2 "cladocera"
"6/18/2008" 2008 544.6 "cladocera"
"6/18/2008" 2008 497.8 "cladocera"
"6/18/2008" 2008 469.9 "cladocera"
"6/18/2008" 2008 420 "cladocera"
"6/18/2008" 2008 414.2 "cladocera"
"6/18/2008" 2008 413.3 "cladocera"
"6/18/2008" 2008 392.5 "cladocera"
"6/18/2008" 2008 387.5 "cladocera"
"6/18/2008" 2008 380.2 "cladocera"
"6/18/2008" 2008 297.1 "cladocera"
"6/18/2008" 2008 412.5 "cladocera"
"6/18/2008" 2008 409.5 "cladocera"
"6/18/2008" 2008 407 "cladocera"
"6/18/2008" 2008 404.9 "cladocera"
"6/18/2008" 2008 401.8 "cladocera"
"6/18/2008" 2008 300 "cladocera"
"6/18/2008" 2008 333.5 "cladocera"
"6/18/2008" 2008 333.5 "cladocera"
"6/18/2008" 2008 337.5 "cladocera"
"6/18/2008" 2008 312.5 "cladocera"
"6/18/2008" 2008 352.9 "cladocera"
"6/18/2008" 2008 410 "cladocera"
"6/18/2008" 2008 513.9 "cladocera"
"6/18/2008" 2008 464.5 "cladocera"
"6/18/2008" 2008 455 "cladocera"
"6/18/2008" 2008 441.8 "cladocera"
"6/18/2008" 2008 275 "cladocera"
"6/18/2008" 2008 285 "cladocera"
"6/18/2008" 2008 589.6 "cladocera"
"6/18/2008" 2008 387.5 "cladocera"
"6/18/2008" 2008 597.5 "cladocera"
"6/18/2008" 2008 645.3 "cladocera"
"6/18/2008" 2008 475.2 "cladocera"
"6/18/2008" 2008 627.6 "cladocera"
"6/18/2008" 2008 627 "cladocera"
"6/18/2008" 2008 332.8 "cladocera"
"6/18/2008" 2008 264.9 "cladocera"
"6/18/2008" 2008 291.5 "cladocera"
"6/18/2008" 2008 330.2 "cladocera"
"6/18/2008" 2008 376.9 "cladocera"
"6/18/2008" 2008 253.1 "cladocera"
"6/18/2008" 2008 277.5 "cladocera"
"6/18/2008" 2008 280.9 "cladocera"
"6/18/2008" 2008 344.8 "cladocera"
"6/18/2008" 2008 383.4 "cladocera"
"6/18/2008" 2008 387.7 "cladocera"
"6/18/2008" 2008 218.3 "cladocera"
"6/18/2008" 2008 312.5 "cladocera"
"6/18/2008" 2008 325 "cladocera"
"6/18/2008" 2008 434.8 "cladocera"
"6/18/2008" 2008 450 "cladocera"
"6/18/2008" 2008 403.1 "cladocera"
"6/18/2008" 2008 398.8 "cladocera"
"6/18/2008" 2008 388.1 "cladocera"
"6/18/2008" 2008 385.1 "cladocera"
"6/18/2008" 2008 371.7 "cladocera"
"6/18/2008" 2008 367.6 "cladocera"
"6/18/2008" 2008 362.5 "cladocera"
"6/18/2008" 2008 352.9 "cladocera"
"6/18/2008" 2008 352.2 "cladocera"
"6/18/2008" 2008 330 "cladocera"
"6/18/2008" 2008 330 "cladocera"
"6/18/2008" 2008 325 "cladocera"
"6/18/2008" 2008 301 "cladocera"
"6/18/2008" 2008 274.1 "cladocera"
"6/18/2008" 2008 175.4 "cladocera"
"6/18/2008" 2008 414 "cladocera"
"6/18/2008" 2008 390.7 "cladocera"
"6/18/2008" 2008 385.1 "cladocera"
"6/18/2008" 2008 370.2 "cladocera"
"6/18/2008" 2008 300 "cladocera"
"6/18/2008" 2008 300 "cladocera"
"6/18/2008" 2008 290.7 "cladocera"
"6/18/2008" 2008 282 "cladocera"
"6/18/2008" 2008 250 "cladocera"
"6/18/2008" 2008 238.8 "cladocera"
"6/18/2008" 2008 212.5 "cladocera"
"6/18/2008" 2008 355.8 "cladocera"
"6/18/2008" 2008 325 "cladocera"
"6/18/2008" 2008 269.3 "cladocera"
"6/18/2008" 2008 262.5 "cladocera"
"6/18/2008" 2008 195.7 "cladocera"
"6/18/2008" 2008 201.6 "cladocera"
"6/18/2008" 2008 206.2 "cladocera"
"6/18/2008" 2008 242.7 "cladocera"
"6/18/2008" 2008 301 "cladocera"
"6/18/2008" 2008 325 "cladocera"
"6/18/2008" 2008 325 "cladocera"
"6/18/2008" 2008 350.9 "cladocera"
"6/18/2008" 2008 419.1 "cladocera"
"6/18/2008" 2008 343.2 "cladocera"
"6/18/2008" 2008 615.7 "cladocera"
"6/18/2008" 2008 1539.6 "cladocera"
"6/18/2008" 2008 1901.5 "cladocera"
"6/18/2008" 2008 702.8 "cladocera"
"6/18/2008" 2008 510.1 "cladocera"
"6/18/2008" 2008 596.3 "cladocera"
"6/18/2008" 2008 908.4 "cladocera"
"7/15/2008" 2008 865.5 "Calanoida"
"7/15/2008" 2008 1099 "Calanoida"
"7/15/2008" 2008 1448.4 "Calanoida"
"7/15/2008" 2008 939.6 "Calanoida"
"7/15/2008" 2008 1326.3 "Calanoida"
"7/15/2008" 2008 946.8 "Calanoida"
"7/15/2008" 2008 783.1 "Calanoida"
"7/15/2008" 2008 754.7 "Calanoida"
"7/15/2008" 2008 910.8 "Calanoida"
"7/15/2008" 2008 993.5 "Calanoida"
"7/15/2008" 2008 1100 "Calanoida"
"7/15/2008" 2008 965 "Calanoida"
"7/15/2008" 2008 945.1 "Calanoida"
"7/15/2008" 2008 773.2 "Calanoida"
"7/15/2008" 2008 795.4 "Calanoida"
"7/15/2008" 2008 832.2 "Calanoida"
"7/15/2008" 2008 1099.1 "Calanoida"
"7/15/2008" 2008 715 "Calanoida"
"7/15/2008" 2008 2549.1 "Calanoida"
"7/15/2008" 2008 1350.2 "Calanoida"
"7/15/2008" 2008 1347.7 "Calanoida"
"7/15/2008" 2008 1275 "Calanoida"
"7/15/2008" 2008 690.4 "Calanoida"
"7/15/2008" 2008 825.2 "Calanoida"
"7/15/2008" 2008 1117 "Calanoida"
"7/15/2008" 2008 1141.9 "Calanoida"
"7/15/2008" 2008 1340.4 "Calanoida"
"7/15/2008" 2008 834.4 "Calanoida"
"7/15/2008" 2008 1152.5 "Calanoida"
"7/15/2008" 2008 779.6 "Cyclopoida"
"7/15/2008" 2008 795 "Cyclopoida"
"7/15/2008" 2008 718.6 "Cyclopoida"
"7/15/2008" 2008 620.6 "Cyclopoida"
"7/15/2008" 2008 614.9 "Cyclopoida"
"7/15/2008" 2008 506.2 "Cyclopoida"
"7/15/2008" 2008 866.4 "Cyclopoida"
"7/15/2008" 2008 882.6 "Cyclopoida"
"7/15/2008" 2008 945.1 "Cyclopoida"
"7/15/2008" 2008 967.1 "Cyclopoida"
"7/15/2008" 2008 993.5 "Cyclopoida"
"7/15/2008" 2008 1004.5 "Cyclopoida"
"7/15/2008" 2008 1021.8 "Cyclopoida"
"7/15/2008" 2008 1027.7 "Cyclopoida"
"7/15/2008" 2008 1140.2 "Cyclopoida"
"7/15/2008" 2008 1248.1 "Cyclopoida"
"7/15/2008" 2008 1272.9 "Cyclopoida"
"7/15/2008" 2008 798.6 "Cyclopoida"
"7/15/2008" 2008 812.9 "Cyclopoida"
"7/15/2008" 2008 839.7 "Cyclopoida"
"7/15/2008" 2008 905.3 "Cyclopoida"
"7/15/2008" 2008 961.2 "Cyclopoida"
"7/15/2008" 2008 992.5 "Cyclopoida"
"7/15/2008" 2008 1012 "Cyclopoida"
"7/15/2008" 2008 1058.1 "Cyclopoida"
"7/15/2008" 2008 1101.5 "Cyclopoida"
"7/15/2008" 2008 1174.3 "Cyclopoida"
"7/15/2008" 2008 1180.4 "Cyclopoida"
"7/15/2008" 2008 513.1 "Cyclopoida"
"7/15/2008" 2008 716.4 "Cyclopoida"
"7/15/2008" 2008 773.2 "Cyclopoida"
"7/15/2008" 2008 919.2 "Cyclopoida"
"7/15/2008" 2008 941.1 "Cyclopoida"
"7/15/2008" 2008 1052.2 "Cyclopoida"
"7/15/2008" 2008 1237.2 "Cyclopoida"
"7/15/2008" 2008 784.5 "Cyclopoida"
"7/15/2008" 2008 805 "Cyclopoida"
"7/15/2008" 2008 836.2 "Cyclopoida"
"7/15/2008" 2008 890.4 "Cyclopoida"
"7/15/2008" 2008 918.6 "Cyclopoida"
"7/15/2008" 2008 980.6 "Cyclopoida"
"7/15/2008" 2008 991.4 "Cyclopoida"
"7/15/2008" 2008 1018.7 "Cyclopoida"
"7/15/2008" 2008 1025.5 "Cyclopoida"
"7/15/2008" 2008 1116.3 "Cyclopoida"
"7/15/2008" 2008 1149.2 "Cyclopoida"
"7/15/2008" 2008 1210.8 "Cyclopoida"
"7/15/2008" 2008 1253.3 "Cyclopoida"
"7/15/2008" 2008 1266.5 "Cyclopoida"
"7/15/2008" 2008 1736.5 "Cyclopoida"
"7/15/2008" 2008 590.8 "Cyclopoida"
"7/15/2008" 2008 728 "Cyclopoida"
"7/15/2008" 2008 937.8 "Cyclopoida"
"7/15/2008" 2008 942.1 "Cyclopoida"
"7/15/2008" 2008 612.8 "Cyclopoida"
"7/15/2008" 2008 631.7 "Cyclopoida"
"7/15/2008" 2008 677.5 "Cyclopoida"
"7/15/2008" 2008 695.7 "Cyclopoida"
"7/15/2008" 2008 702.8 "Cyclopoida"
"7/15/2008" 2008 733.7 "Cyclopoida"
"7/15/2008" 2008 734.1 "Cyclopoida"
"7/15/2008" 2008 810.6 "Cyclopoida"
"7/15/2008" 2008 827.7 "Cyclopoida"
"7/15/2008" 2008 833.9 "Cyclopoida"
"7/15/2008" 2008 849.3 "Cyclopoida"
"7/15/2008" 2008 850.4 "Cyclopoida"
"7/15/2008" 2008 755.2 "Cyclopoida"
"7/15/2008" 2008 797.4 "Cyclopoida"
"7/15/2008" 2008 906.7 "Cyclopoida"
"7/15/2008" 2008 975 "Cyclopoida"
"7/15/2008" 2008 1008.2 "Cyclopoida"
"7/15/2008" 2008 1096.2 "Cyclopoida"
"7/15/2008" 2008 1114.3 "Cyclopoida"
"7/15/2008" 2008 1185.1 "Cyclopoida"
"7/15/2008" 2008 1206.5 "Cyclopoida"
"7/15/2008" 2008 1235.5 "Cyclopoida"
"7/15/2008" 2008 1251.6 "Cyclopoida"
"7/15/2008" 2008 1545.8 "Cyclopoida"
"7/15/2008" 2008 566 "Cyclopoida"
"7/15/2008" 2008 672 "Cyclopoida"
"7/15/2008" 2008 712.5 "Cyclopoida"
"7/15/2008" 2008 750.4 "Cyclopoida"
"7/15/2008" 2008 762.6 "Cyclopoida"
"7/15/2008" 2008 1190.9 "Cyclopoida"
"7/15/2008" 2008 1025 "Cyclopoida"
"7/15/2008" 2008 891.4 "Cyclopoida"
"7/15/2008" 2008 842 "Cyclopoida"
"7/15/2008" 2008 818.2 "Cyclopoida"
"7/15/2008" 2008 762.5 "Cyclopoida"
"7/15/2008" 2008 487.5 "Cyclopoida"
"7/15/2008" 2008 531.1 "Cyclopoida"
"7/15/2008" 2008 576.8 "Cyclopoida"
"7/15/2008" 2008 576.8 "Cyclopoida"
"7/15/2008" 2008 1235.2 "cladocera"
"7/15/2008" 2008 1051.2 "cladocera"
"7/15/2008" 2008 858.9 "cladocera"
"7/15/2008" 2008 884.7 "cladocera"
"7/15/2008" 2008 692 "cladocera"
"7/15/2008" 2008 687.6 "cladocera"
"7/15/2008" 2008 875.1 "cladocera"
"7/15/2008" 2008 1697.4 "cladocera"
"7/15/2008" 2008 1262.2 "cladocera"
"7/15/2008" 2008 958.6 "cladocera"
"7/15/2008" 2008 765.1 "cladocera"
"7/15/2008" 2008 1228.2 "cladocera"
"7/15/2008" 2008 1204.7 "cladocera"
"7/15/2008" 2008 1114.9 "cladocera"
"7/15/2008" 2008 740.3 "cladocera"
"7/15/2008" 2008 1751.1 "cladocera"
"7/15/2008" 2008 1511.7 "cladocera"
"7/15/2008" 2008 1425.7 "cladocera"
"7/15/2008" 2008 1319.9 "cladocera"
"7/15/2008" 2008 1292.6 "cladocera"
"7/15/2008" 2008 1314 "cladocera"
"7/15/2008" 2008 615 "cladocera"
"7/15/2008" 2008 698.8 "cladocera"
"7/15/2008" 2008 745.2 "cladocera"
"7/15/2008" 2008 748 "cladocera"
"7/15/2008" 2008 800.4 "cladocera"
"7/15/2008" 2008 905.6 "cladocera"
"7/15/2008" 2008 1167.6 "cladocera"
"7/15/2008" 2008 606.3 "cladocera"
"7/15/2008" 2008 666.7 "cladocera"
"7/15/2008" 2008 777.5 "cladocera"
"7/15/2008" 2008 875.4 "cladocera"
"7/15/2008" 2008 1085.4 "cladocera"
"7/15/2008" 2008 639.5 "cladocera"
"7/15/2008" 2008 641.9 "cladocera"
"7/15/2008" 2008 775.4 "cladocera"
"7/15/2008" 2008 1026 "cladocera"
"7/15/2008" 2008 1800.2 "cladocera"
"7/15/2008" 2008 513.9 "cladocera"
"7/15/2008" 2008 694.3 "cladocera"
"7/15/2008" 2008 737.5 "cladocera"
"7/15/2008" 2008 977.9 "cladocera"
"7/15/2008" 2008 1151.1 "cladocera"
"7/15/2008" 2008 1190.1 "cladocera"
"7/15/2008" 2008 1209.6 "cladocera"
"7/15/2008" 2008 1288.5 "cladocera"
"7/15/2008" 2008 1482.5 "cladocera"
"7/15/2008" 2008 1515 "cladocera"
"7/15/2008" 2008 884.6 "cladocera"
"7/15/2008" 2008 1092.7 "cladocera"
"7/15/2008" 2008 783 "cladocera"
"7/15/2008" 2008 1051.9 "cladocera"
"7/15/2008" 2008 714 "cladocera"
"7/15/2008" 2008 1521.2 "cladocera"
"7/15/2008" 2008 577.1 "cladocera"
"7/15/2008" 2008 731.8 "cladocera"
"7/15/2008" 2008 440.3 "cladocera"
"7/15/2008" 2008 457.4 "cladocera"
"7/15/2008" 2008 433.9 "cladocera"
"7/15/2008" 2008 409.3 "cladocera"
"7/15/2008" 2008 335.1 "cladocera"
"7/15/2008" 2008 548 "cladocera"
"7/15/2008" 2008 375 "cladocera"
"7/15/2008" 2008 336.6 "cladocera"
"7/15/2008" 2008 328.1 "cladocera"
"7/15/2008" 2008 214.1 "cladocera"
"7/15/2008" 2008 312.7 "cladocera"
"7/15/2008" 2008 343.2 "cladocera"
"7/15/2008" 2008 415.5 "cladocera"
"7/15/2008" 2008 493.1 "cladocera"
"7/15/2008" 2008 341.2 "cladocera"
"7/15/2008" 2008 380.2 "cladocera"
"7/15/2008" 2008 403.1 "cladocera"
"7/15/2008" 2008 650.9 "cladocera"
"7/15/2008" 2008 450.7 "cladocera"
"7/15/2008" 2008 397.8 "cladocera"
"7/15/2008" 2008 386.1 "cladocera"
"7/15/2008" 2008 315.5 "cladocera"
"7/15/2008" 2008 308.7 "cladocera"
"7/15/2008" 2008 300.3 "cladocera"
"7/15/2008" 2008 380.2 "cladocera"
"7/15/2008" 2008 372.9 "cladocera"
"7/15/2008" 2008 302.3 "cladocera"
"7/15/2008" 2008 530.6 "cladocera"
"7/15/2008" 2008 576.8 "cladocera"
"7/15/2008" 2008 373.1 "cladocera"
"7/15/2008" 2008 324.6 "cladocera"
"7/15/2008" 2008 476 "cladocera"
"7/15/2008" 2008 654.3 "cladocera"
"7/15/2008" 2008 492.4 "cladocera"
"7/15/2008" 2008 463.2 "cladocera"
"7/15/2008" 2008 376.9 "cladocera"
"7/15/2008" 2008 486.2 "cladocera"
"7/15/2008" 2008 419.3 "cladocera"
"7/15/2008" 2008 410 "cladocera"
"7/15/2008" 2008 392.3 "cladocera"
"7/15/2008" 2008 389.3 "cladocera"
"7/15/2008" 2008 381.6 "cladocera"
"7/15/2008" 2008 380.2 "cladocera"
"7/15/2008" 2008 640.3 "cladocera"
"7/15/2008" 2008 474.3 "cladocera"
"7/15/2008" 2008 229.5 "cladocera"
"7/15/2008" 2008 364.4 "cladocera"
"7/15/2008" 2008 430.1 "cladocera"
"7/15/2008" 2008 350 "cladocera"
"7/15/2008" 2008 255 "cladocera"
"7/15/2008" 2008 334 "cladocera"
"7/15/2008" 2008 280.9 "cladocera"
"7/15/2008" 2008 257.7 "cladocera"
"7/15/2008" 2008 205 "cladocera"
"7/15/2008" 2008 387.7 "cladocera"
"7/15/2008" 2008 562.6 "cladocera"
"7/15/2008" 2008 925 "cladocera"
"7/15/2008" 2008 800.4 "cladocera"
"7/15/2008" 2008 634.7 "cladocera"
"7/15/2008" 2008 1024.6 "cladocera"
"7/15/2008" 2008 887.7 "cladocera"
"7/15/2008" 2008 511.4 "cladocera"
"7/15/2008" 2008 384.5 "cladocera"
"7/15/2008" 2008 800.9 "cladocera"
"7/15/2008" 2008 737.9 "cladocera"
"7/15/2008" 2008 475.2 "cladocera"
"7/15/2008" 2008 350.2 "cladocera"
"7/15/2008" 2008 562.5 "cladocera"
"7/15/2008" 2008 712.9 "cladocera"
"7/15/2008" 2008 322.6 "cladocera"
"7/15/2008" 2008 413.8 "cladocera"
"7/15/2008" 2008 512.7 "cladocera"
"7/15/2008" 2008 619.7 "cladocera"
"7/15/2008" 2008 744.4 "cladocera"
"7/15/2008" 2008 973.5 "cladocera"
"7/15/2008" 2008 502.5 "cladocera"
"7/15/2008" 2008 548.9 "cladocera"
"7/15/2008" 2008 1249.1 "cladocera"
"7/15/2008" 2008 1395.6 "cladocera"
"7/15/2008" 2008 1870.2 "cladocera"
"7/15/2008" 2008 566.8 "cladocera"
"7/15/2008" 2008 480.2 "cladocera"
"7/15/2008" 2008 387.7 "cladocera"
"7/15/2008" 2008 363.4 "cladocera"
"7/15/2008" 2008 441.9 "cladocera"
"7/15/2008" 2008 576.2 "cladocera"
"7/15/2008" 2008 501.4 "cladocera"
"7/15/2008" 2008 737.5 "cladocera"
"7/15/2008" 2008 737.5 "cladocera"
"7/15/2008" 2008 647.5 "cladocera"
"7/15/2008" 2008 464.5 "cladocera"
"7/15/2008" 2008 558 "cladocera"
"7/15/2008" 2008 534 "cladocera"
"7/15/2008" 2008 537.6 "cladocera"
"7/15/2008" 2008 510.1 "cladocera"
"7/15/2008" 2008 501.4 "cladocera"
"7/15/2008" 2008 649.4 "cladocera"
"8/13/2008" 2008 863.4 "Calanoida"
"8/13/2008" 2008 926.5 "Calanoida"
"8/13/2008" 2008 933.8 "Calanoida"
"8/13/2008" 2008 969 "Calanoida"
"8/13/2008" 2008 1006.5 "Calanoida"
"8/13/2008" 2008 1006.6 "Calanoida"
"8/13/2008" 2008 1078.7 "Calanoida"
"8/13/2008" 2008 1133.6 "Calanoida"
"8/13/2008" 2008 1167.3 "Calanoida"
"8/13/2008" 2008 1193.4 "Calanoida"
"8/13/2008" 2008 1251.2 "Calanoida"
"8/13/2008" 2008 1265.9 "Calanoida"
"8/13/2008" 2008 1776 "Calanoida"
"8/13/2008" 2008 1432.2 "Calanoida"
"8/13/2008" 2008 1311.7 "Calanoida"
"8/13/2008" 2008 1272.4 "Calanoida"
"8/13/2008" 2008 1263.8 "Calanoida"
"8/13/2008" 2008 1079.6 "Calanoida"
"8/13/2008" 2008 1134.3 "Calanoida"
"8/13/2008" 2008 1001.2 "Calanoida"
"8/13/2008" 2008 1510.9 "Calanoida"
"8/13/2008" 2008 1146.5 "Calanoida"
"8/13/2008" 2008 1058.9 "Calanoida"
"8/13/2008" 2008 907.6 "Calanoida"
"8/13/2008" 2008 1318.9 "Calanoida"
"8/13/2008" 2008 1234.8 "Calanoida"
"8/13/2008" 2008 1631 "Calanoida"
"8/13/2008" 2008 1365.3 "Calanoida"
"8/13/2008" 2008 1346.1 "Calanoida"
"8/13/2008" 2008 783.8 "Calanoida"
"8/13/2008" 2008 914.7 "Calanoida"
"8/13/2008" 2008 1105.9 "Calanoida"
"8/13/2008" 2008 1192.2 "Calanoida"
"8/13/2008" 2008 1514.7 "Calanoida"
"8/13/2008" 2008 1355.3 "Calanoida"
"8/13/2008" 2008 1160.2 "Calanoida"
"8/13/2008" 2008 911.5 "Calanoida"
"8/13/2008" 2008 982.3 "Calanoida"
"8/13/2008" 2008 989.7 "Calanoida"
"8/13/2008" 2008 653.7 "Cyclopoida"
"8/13/2008" 2008 711.5 "Cyclopoida"
"8/13/2008" 2008 695.9 "Cyclopoida"
"8/13/2008" 2008 685.4 "Cyclopoida"
"8/13/2008" 2008 642.7 "Cyclopoida"
"8/13/2008" 2008 600.2 "Cyclopoida"
"8/13/2008" 2008 587.1 "Cyclopoida"
"8/13/2008" 2008 572 "Cyclopoida"
"8/13/2008" 2008 553.2 "Cyclopoida"
"8/13/2008" 2008 487.5 "Cyclopoida"
"8/13/2008" 2008 1344.4 "Cyclopoida"
"8/13/2008" 2008 1332.2 "Cyclopoida"
"8/13/2008" 2008 1218.7 "Cyclopoida"
"8/13/2008" 2008 1204.2 "Cyclopoida"
"8/13/2008" 2008 1016.4 "Cyclopoida"
"8/13/2008" 2008 958.9 "Cyclopoida"
"8/13/2008" 2008 880.7 "Cyclopoida"
"8/13/2008" 2008 831.8 "Cyclopoida"
"8/13/2008" 2008 776.1 "Cyclopoida"
"8/13/2008" 2008 634.5 "Cyclopoida"
"8/13/2008" 2008 629.2 "Cyclopoida"
"8/13/2008" 2008 511.6 "Cyclopoida"
"8/13/2008" 2008 510 "Cyclopoida"
"8/13/2008" 2008 1217.8 "Cyclopoida"
"8/13/2008" 2008 1150.4 "Cyclopoida"
"8/13/2008" 2008 1008.9 "Cyclopoida"
"8/13/2008" 2008 965.9 "Cyclopoida"
"8/13/2008" 2008 961 "Cyclopoida"
"8/13/2008" 2008 932.8 "Cyclopoida"
"8/13/2008" 2008 913 "Cyclopoida"
"8/13/2008" 2008 878.8 "Cyclopoida"
"8/13/2008" 2008 824.7 "Cyclopoida"
"8/13/2008" 2008 820.7 "Cyclopoida"
"8/13/2008" 2008 799.7 "Cyclopoida"
"8/13/2008" 2008 759.5 "Cyclopoida"
"8/13/2008" 2008 750 "Cyclopoida"
"8/13/2008" 2008 710.5 "Cyclopoida"
"8/13/2008" 2008 663.4 "Cyclopoida"
"8/13/2008" 2008 655.9 "Cyclopoida"
"8/13/2008" 2008 652.6 "Cyclopoida"
"8/13/2008" 2008 603.2 "Cyclopoida"
"8/13/2008" 2008 574.6 "Cyclopoida"
"8/13/2008" 2008 558 "Cyclopoida"
"8/13/2008" 2008 534.8 "Cyclopoida"
"8/13/2008" 2008 530.4 "Cyclopoida"
"8/13/2008" 2008 525 "Cyclopoida"
"8/13/2008" 2008 523.1 "Cyclopoida"
"8/13/2008" 2008 492.4 "Cyclopoida"
"8/13/2008" 2008 475.4 "Cyclopoida"
"8/13/2008" 2008 472.9 "Cyclopoida"
"8/13/2008" 2008 461.8 "Cyclopoida"
"8/13/2008" 2008 461.8 "Cyclopoida"
"8/13/2008" 2008 425.8 "Cyclopoida"
"8/13/2008" 2008 1595.6 "Cyclopoida"
"8/13/2008" 2008 994.2 "Cyclopoida"
"8/13/2008" 2008 891.9 "Cyclopoida"
"8/13/2008" 2008 889.3 "Cyclopoida"
"8/13/2008" 2008 747.7 "Cyclopoida"
"8/13/2008" 2008 651.9 "Cyclopoida"
"8/13/2008" 2008 572 "Cyclopoida"
"8/13/2008" 2008 570 "Cyclopoida"
"8/13/2008" 2008 475.6 "Cyclopoida"
"8/13/2008" 2008 1539.1 "Cyclopoida"
"8/13/2008" 2008 1517.8 "Cyclopoida"
"8/13/2008" 2008 1417.8 "Cyclopoida"
"8/13/2008" 2008 1391.4 "Cyclopoida"
"8/13/2008" 2008 1220.5 "Cyclopoida"
"8/13/2008" 2008 1208.1 "Cyclopoida"
"8/13/2008" 2008 1166.2 "Cyclopoida"
"8/13/2008" 2008 1123.3 "Cyclopoida"
"8/13/2008" 2008 1070 "Cyclopoida"
"8/13/2008" 2008 1060.6 "Cyclopoida"
"8/13/2008" 2008 1053.6 "Cyclopoida"
"8/13/2008" 2008 926.3 "Cyclopoida"
"8/13/2008" 2008 911.4 "Cyclopoida"
"8/13/2008" 2008 883.6 "Cyclopoida"
"8/13/2008" 2008 863 "Cyclopoida"
"8/13/2008" 2008 834.5 "Cyclopoida"
"8/13/2008" 2008 817.6 "Cyclopoida"
"8/13/2008" 2008 813.9 "Cyclopoida"
"8/13/2008" 2008 801.6 "Cyclopoida"
"8/13/2008" 2008 755.5 "Cyclopoida"
"8/13/2008" 2008 725.7 "Cyclopoida"
"8/13/2008" 2008 681.8 "Cyclopoida"
"8/13/2008" 2008 656.6 "Cyclopoida"
"8/13/2008" 2008 646.8 "Cyclopoida"
"8/13/2008" 2008 644.7 "Cyclopoida"
"8/13/2008" 2008 631.1 "Cyclopoida"
"8/13/2008" 2008 630.6 "Cyclopoida"
"8/13/2008" 2008 629.7 "Cyclopoida"
"8/13/2008" 2008 619.8 "Cyclopoida"
"8/13/2008" 2008 619.5 "Cyclopoida"
"8/13/2008" 2008 518.5 "Cyclopoida"
"8/13/2008" 2008 465.9 "Cyclopoida"
"8/13/2008" 2008 463 "Cyclopoida"
"8/13/2008" 2008 1529.4 "Cyclopoida"
"8/13/2008" 2008 1420.7 "Cyclopoida"
"8/13/2008" 2008 1129.9 "Cyclopoida"
"8/13/2008" 2008 1111.8 "Cyclopoida"
"8/13/2008" 2008 1063.4 "Cyclopoida"
"8/13/2008" 2008 1049.4 "Cyclopoida"
"8/13/2008" 2008 1019.3 "Cyclopoida"
"8/13/2008" 2008 864.8 "Cyclopoida"
"8/13/2008" 2008 764.9 "Cyclopoida"
"8/13/2008" 2008 751.7 "Cyclopoida"
"8/13/2008" 2008 701.8 "Cyclopoida"
"8/13/2008" 2008 685.4 "Cyclopoida"
"8/13/2008" 2008 651.4 "Cyclopoida"
"8/13/2008" 2008 629.2 "Cyclopoida"
"8/13/2008" 2008 625.1 "Cyclopoida"
"8/13/2008" 2008 607.4 "Cyclopoida"
"8/13/2008" 2008 594.7 "Cyclopoida"
"8/13/2008" 2008 576.1 "Cyclopoida"
"8/13/2008" 2008 534.8 "Cyclopoida"
"8/13/2008" 2008 510 "Cyclopoida"
"8/13/2008" 2008 474.3 "Cyclopoida"
"8/13/2008" 2008 450 "Cyclopoida"
"8/13/2008" 2008 1776 "Cyclopoida"
"8/13/2008" 2008 1615 "Cyclopoida"
"8/13/2008" 2008 1411.3 "Cyclopoida"
"8/13/2008" 2008 1310.6 "Cyclopoida"
"8/13/2008" 2008 1225 "Cyclopoida"
"8/13/2008" 2008 1083 "Cyclopoida"
"8/13/2008" 2008 1015.8 "Cyclopoida"
"8/13/2008" 2008 1012 "Cyclopoida"
"8/13/2008" 2008 990.8 "Cyclopoida"
"8/13/2008" 2008 869.4 "Cyclopoida"
"8/13/2008" 2008 788.9 "Cyclopoida"
"8/13/2008" 2008 749.6 "Cyclopoida"
"8/13/2008" 2008 633 "Cyclopoida"
"8/13/2008" 2008 586.1 "Cyclopoida"
"8/13/2008" 2008 583.3 "Cyclopoida"
"8/13/2008" 2008 559 "Cyclopoida"
"8/13/2008" 2008 522 "Cyclopoida"
"8/13/2008" 2008 493.8 "Cyclopoida"
"8/13/2008" 2008 1556.8 "Cyclopoida"
"8/13/2008" 2008 1504.2 "Cyclopoida"
"8/13/2008" 2008 1479.5 "Cyclopoida"
"8/13/2008" 2008 1406.1 "Cyclopoida"
"8/13/2008" 2008 1357.5 "Cyclopoida"
"8/13/2008" 2008 1043 "Cyclopoida"
"8/13/2008" 2008 1018.7 "Cyclopoida"
"8/13/2008" 2008 982.8 "Cyclopoida"
"8/13/2008" 2008 982.3 "Cyclopoida"
"8/13/2008" 2008 972 "Cyclopoida"
"8/13/2008" 2008 971.7 "Cyclopoida"
"8/13/2008" 2008 905.5 "Cyclopoida"
"8/13/2008" 2008 880.7 "Cyclopoida"
"8/13/2008" 2008 829.6 "Cyclopoida"
"8/13/2008" 2008 770.8 "Cyclopoida"
"8/13/2008" 2008 754.6 "Cyclopoida"
"8/13/2008" 2008 752.7 "Cyclopoida"
"8/13/2008" 2008 732.6 "Cyclopoida"
"8/13/2008" 2008 682.7 "Cyclopoida"
"8/13/2008" 2008 674 "Cyclopoida"
"8/13/2008" 2008 663.4 "Cyclopoida"
"8/13/2008" 2008 632.5 "Cyclopoida"
"8/13/2008" 2008 606.3 "Cyclopoida"
"8/13/2008" 2008 598.7 "Cyclopoida"
"8/13/2008" 2008 572 "Cyclopoida"
"8/13/2008" 2008 535.4 "Cyclopoida"
"8/13/2008" 2008 527.1 "Cyclopoida"
"8/13/2008" 2008 463.4 "Cyclopoida"
"8/13/2008" 2008 1128.4 "Cyclopoida"
"8/13/2008" 2008 1051.7 "Cyclopoida"
"8/13/2008" 2008 1032.6 "Cyclopoida"
"8/13/2008" 2008 1018.8 "Cyclopoida"
"8/13/2008" 2008 1005.6 "Cyclopoida"
"8/13/2008" 2008 989.7 "Cyclopoida"
"8/13/2008" 2008 979.9 "Cyclopoida"
"8/13/2008" 2008 931.9 "Cyclopoida"
"8/13/2008" 2008 902.6 "Cyclopoida"
"8/13/2008" 2008 902.3 "Cyclopoida"
"8/13/2008" 2008 898.7 "Cyclopoida"
"8/13/2008" 2008 873.1 "Cyclopoida"
"8/13/2008" 2008 832.2 "Cyclopoida"
"8/13/2008" 2008 818.2 "Cyclopoida"
"8/13/2008" 2008 817.5 "Cyclopoida"
"8/13/2008" 2008 797.8 "Cyclopoida"
"8/13/2008" 2008 797.8 "Cyclopoida"
"8/13/2008" 2008 635.4 "Cyclopoida"
"8/13/2008" 2008 629.3 "Cyclopoida"
"8/13/2008" 2008 591.4 "Cyclopoida"
"8/13/2008" 2008 575 "Cyclopoida"
"8/13/2008" 2008 570.1 "Cyclopoida"
"8/13/2008" 2008 565.3 "Cyclopoida"
"8/13/2008" 2008 454.6 "Cyclopoida"
"8/13/2008" 2008 1104.5 "cladocera"
"8/13/2008" 2008 1315.3 "cladocera"
"8/13/2008" 2008 812.5 "cladocera"
"8/13/2008" 2008 1256.2 "cladocera"
"8/13/2008" 2008 1142 "cladocera"
"8/13/2008" 2008 1101.4 "cladocera"
"8/13/2008" 2008 945 "cladocera"
"8/13/2008" 2008 1005 "cladocera"
"8/13/2008" 2008 1218.3 "cladocera"
"8/13/2008" 2008 1257.7 "cladocera"
"8/13/2008" 2008 1493.2 "cladocera"
"8/13/2008" 2008 816.8 "cladocera"
"8/13/2008" 2008 789.1 "cladocera"
"8/13/2008" 2008 1431.8 "cladocera"
"8/13/2008" 2008 806.8 "cladocera"
"8/13/2008" 2008 1056.1 "cladocera"
"8/13/2008" 2008 1229.7 "cladocera"
"8/13/2008" 2008 574.6 "cladocera"
"8/13/2008" 2008 740.4 "cladocera"
"8/13/2008" 2008 769 "cladocera"
"8/13/2008" 2008 1359.6 "cladocera"
"8/13/2008" 2008 834.5 "cladocera"
"8/13/2008" 2008 913 "cladocera"
"8/13/2008" 2008 1275.2 "cladocera"
"8/13/2008" 2008 1081 "cladocera"
"8/13/2008" 2008 1020.7 "cladocera"
"8/13/2008" 2008 1288.9 "cladocera"
"8/13/2008" 2008 800.5 "cladocera"
"8/13/2008" 2008 660 "cladocera"
"8/13/2008" 2008 540.3 "cladocera"
"8/13/2008" 2008 977.5 "cladocera"
"8/13/2008" 2008 604.2 "cladocera"
"8/13/2008" 2008 300.2 "cladocera"
"8/13/2008" 2008 291.5 "cladocera"
"8/13/2008" 2008 410.3 "cladocera"
"8/13/2008" 2008 407.6 "cladocera"
"8/13/2008" 2008 398.9 "cladocera"
"8/13/2008" 2008 377.3 "cladocera"
"8/13/2008" 2008 359.1 "cladocera"
"8/13/2008" 2008 341.5 "cladocera"
"8/13/2008" 2008 337.8 "cladocera"
"8/13/2008" 2008 337.2 "cladocera"
"8/13/2008" 2008 315.5 "cladocera"
"8/13/2008" 2008 304.1 "cladocera"
"8/13/2008" 2008 407.6 "cladocera"
"8/13/2008" 2008 485.1 "cladocera"
"8/13/2008" 2008 436.7 "cladocera"
"8/13/2008" 2008 439.4 "cladocera"
"8/13/2008" 2008 448.7 "cladocera"
"8/13/2008" 2008 471.7 "cladocera"
"8/13/2008" 2008 301.2 "cladocera"
"8/13/2008" 2008 300.2 "cladocera"
"8/13/2008" 2008 299.5 "cladocera"
"8/13/2008" 2008 614.8 "cladocera"
"8/13/2008" 2008 569.4 "cladocera"
"8/13/2008" 2008 534.8 "cladocera"
"8/13/2008" 2008 509.5 "cladocera"
"8/13/2008" 2008 485.2 "cladocera"
"8/13/2008" 2008 477.7 "cladocera"
"8/13/2008" 2008 471.7 "cladocera"
"8/13/2008" 2008 441.4 "cladocera"
"8/13/2008" 2008 433.4 "cladocera"
"8/13/2008" 2008 414.8 "cladocera"
"8/13/2008" 2008 412 "cladocera"
"8/13/2008" 2008 391.1 "cladocera"
"8/13/2008" 2008 385.4 "cladocera"
"8/13/2008" 2008 374.6 "cladocera"
"8/13/2008" 2008 371 "cladocera"
"8/13/2008" 2008 341.7 "cladocera"
"8/13/2008" 2008 337.8 "cladocera"
"8/13/2008" 2008 331 "cladocera"
"8/13/2008" 2008 322.9 "cladocera"
"8/13/2008" 2008 305.3 "cladocera"
"8/13/2008" 2008 266 "cladocera"
"8/13/2008" 2008 261.8 "cladocera"
"8/13/2008" 2008 211.8 "cladocera"
"8/13/2008" 2008 286.2 "cladocera"
"8/13/2008" 2008 259.5 "cladocera"
"8/13/2008" 2008 242.5 "cladocera"
"8/13/2008" 2008 274.9 "cladocera"
"8/13/2008" 2008 303.2 "cladocera"
"8/13/2008" 2008 331 "cladocera"
"8/13/2008" 2008 333 "cladocera"
"8/13/2008" 2008 347.3 "cladocera"
"8/13/2008" 2008 353.6 "cladocera"
"8/13/2008" 2008 360.6 "cladocera"
"8/13/2008" 2008 371.2 "cladocera"
"8/13/2008" 2008 386.7 "cladocera"
"8/13/2008" 2008 403.1 "cladocera"
"8/13/2008" 2008 403.8 "cladocera"
"8/13/2008" 2008 414.8 "cladocera"
"8/13/2008" 2008 424.3 "cladocera"
"8/13/2008" 2008 424.4 "cladocera"
"8/13/2008" 2008 433.9 "cladocera"
"8/13/2008" 2008 464.8 "cladocera"
"8/13/2008" 2008 475.4 "cladocera"
"8/13/2008" 2008 536.9 "cladocera"
"8/13/2008" 2008 541.5 "cladocera"
"8/13/2008" 2008 309.2 "cladocera"
"8/13/2008" 2008 311.8 "cladocera"
"8/13/2008" 2008 341.5 "cladocera"
"8/13/2008" 2008 356.9 "cladocera"
"8/13/2008" 2008 373.6 "cladocera"
"8/13/2008" 2008 386 "cladocera"
"8/13/2008" 2008 393.5 "cladocera"
"8/13/2008" 2008 395.9 "cladocera"
"8/13/2008" 2008 400.9 "cladocera"
"8/13/2008" 2008 401.7 "cladocera"
"8/13/2008" 2008 423 "cladocera"
"8/13/2008" 2008 444.1 "cladocera"
"8/13/2008" 2008 447.4 "cladocera"
"8/13/2008" 2008 448.9 "cladocera"
"8/13/2008" 2008 461 "cladocera"
"8/13/2008" 2008 464.3 "cladocera"
"8/13/2008" 2008 464.8 "cladocera"
"8/13/2008" 2008 468.4 "cladocera"
"8/13/2008" 2008 473.6 "cladocera"
"8/13/2008" 2008 473.6 "cladocera"
"8/13/2008" 2008 502.1 "cladocera"
"8/13/2008" 2008 502.1 "cladocera"
"8/13/2008" 2008 483.2 "cladocera"
"8/13/2008" 2008 485.4 "cladocera"
"8/13/2008" 2008 478.5 "cladocera"
"8/13/2008" 2008 448.9 "cladocera"
"8/13/2008" 2008 429.1 "cladocera"
"8/13/2008" 2008 422.4 "cladocera"
"8/13/2008" 2008 248.8 "cladocera"
"8/13/2008" 2008 303.2 "cladocera"
"8/13/2008" 2008 338.2 "cladocera"
"8/13/2008" 2008 339.8 "cladocera"
"8/13/2008" 2008 343 "cladocera"
"8/13/2008" 2008 406.7 "cladocera"
"8/13/2008" 2008 393.5 "cladocera"
"8/13/2008" 2008 359.9 "cladocera"
"8/13/2008" 2008 356.7 "cladocera"
"8/13/2008" 2008 327.6 "cladocera"
"8/13/2008" 2008 326.5 "cladocera"
"8/13/2008" 2008 320.2 "cladocera"
"8/13/2008" 2008 318.3 "cladocera"
"8/13/2008" 2008 316.2 "cladocera"
"8/13/2008" 2008 292.1 "cladocera"
"8/13/2008" 2008 277.1 "cladocera"
"8/13/2008" 2008 273.6 "cladocera"
"8/13/2008" 2008 266.8 "cladocera"
"8/13/2008" 2008 266 "cladocera"
"8/13/2008" 2008 259.5 "cladocera"
"8/13/2008" 2008 259.5 "cladocera"
"8/13/2008" 2008 489.4 "cladocera"
"8/13/2008" 2008 477.3 "cladocera"
"8/13/2008" 2008 474.3 "cladocera"
"8/13/2008" 2008 461.8 "cladocera"
"8/13/2008" 2008 444.7 "cladocera"
"8/13/2008" 2008 436.6 "cladocera"
"8/13/2008" 2008 430.1 "cladocera"
"8/13/2008" 2008 424.4 "cladocera"
"8/13/2008" 2008 420.4 "cladocera"
"8/13/2008" 2008 397.8 "cladocera"
"8/13/2008" 2008 395.9 "cladocera"
"8/13/2008" 2008 391.1 "cladocera"
"8/13/2008" 2008 391.1 "cladocera"
"8/13/2008" 2008 390.5 "cladocera"
"8/13/2008" 2008 388.2 "cladocera"
"8/13/2008" 2008 388.2 "cladocera"
"8/13/2008" 2008 383.5 "cladocera"
"8/13/2008" 2008 352.5 "cladocera"
"8/13/2008" 2008 351.7 "cladocera"
"8/13/2008" 2008 349.8 "cladocera"
"8/13/2008" 2008 347.5 "cladocera"
"8/13/2008" 2008 347.3 "cladocera"
"8/13/2008" 2008 386.7 "cladocera"
"8/13/2008" 2008 417.6 "cladocera"
"8/13/2008" 2008 397.8 "cladocera"
"8/13/2008" 2008 444.1 "cladocera"
"8/13/2008" 2008 428.6 "cladocera"
"8/13/2008" 2008 427.2 "cladocera"
"8/13/2008" 2008 414.8 "cladocera"
"8/13/2008" 2008 414.8 "cladocera"
"8/13/2008" 2008 331.2 "cladocera"
"8/13/2008" 2008 446.2 "cladocera"
"8/13/2008" 2008 393.5 "cladocera"
"8/13/2008" 2008 297.3 "cladocera"
"8/13/2008" 2008 278.9 "cladocera"
"8/13/2008" 2008 504.8 "cladocera"
"8/13/2008" 2008 472.9 "cladocera"
"8/13/2008" 2008 457.6 "cladocera"
"8/13/2008" 2008 444.1 "cladocera"
"8/13/2008" 2008 441.4 "cladocera"
"8/13/2008" 2008 439.4 "cladocera"
"8/13/2008" 2008 438.1 "cladocera"
"8/13/2008" 2008 424.4 "cladocera"
"8/13/2008" 2008 421.8 "cladocera"
"8/13/2008" 2008 420.3 "cladocera"
"8/13/2008" 2008 407.6 "cladocera"
"8/13/2008" 2008 400.4 "cladocera"
"8/13/2008" 2008 397.2 "cladocera"
"8/13/2008" 2008 389.8 "cladocera"
"8/13/2008" 2008 388.1 "cladocera"
"8/13/2008" 2008 387.5 "cladocera"
"8/13/2008" 2008 367 "cladocera"
"8/13/2008" 2008 349.8 "cladocera"
"8/13/2008" 2008 339.8 "cladocera"
"8/13/2008" 2008 335.4 "cladocera"
"8/13/2008" 2008 315.3 "cladocera"
"8/13/2008" 2008 390.5 "cladocera"
"8/13/2008" 2008 250 "cladocera"
"8/13/2008" 2008 267.1 "cladocera"
"8/13/2008" 2008 291.5 "cladocera"
"8/13/2008" 2008 292.1 "cladocera"
"8/13/2008" 2008 309.2 "cladocera"
"8/13/2008" 2008 318.3 "cladocera"
"8/13/2008" 2008 358.1 "cladocera"
"8/13/2008" 2008 377.3 "cladocera"
"8/13/2008" 2008 378.9 "cladocera"
"8/13/2008" 2008 403.7 "cladocera"
"8/13/2008" 2008 450.7 "cladocera"
"8/13/2008" 2008 448.7 "cladocera"
"8/13/2008" 2008 317.4 "cladocera"
"8/13/2008" 2008 313 "cladocera"
"8/13/2008" 2008 298.3 "cladocera"
"8/13/2008" 2008 272.5 "cladocera"
"8/13/2008" 2008 267.9 "cladocera"
"8/13/2008" 2008 214.9 "cladocera"
"8/13/2008" 2008 176.6 "cladocera"
"8/13/2008" 2008 206.2 "cladocera"
"8/13/2008" 2008 257.2 "cladocera"
"8/13/2008" 2008 279.2 "cladocera"
"8/13/2008" 2008 325.4 "cladocera"
"8/13/2008" 2008 337.2 "cladocera"
"8/13/2008" 2008 346.8 "cladocera"
"8/13/2008" 2008 350 "cladocera"
"8/13/2008" 2008 359.9 "cladocera"
"8/13/2008" 2008 367 "cladocera"
"8/13/2008" 2008 371.2 "cladocera"
"8/13/2008" 2008 393.5 "cladocera"
"8/13/2008" 2008 403.8 "cladocera"
"8/13/2008" 2008 376.7 "cladocera"
"8/13/2008" 2008 349.2 "cladocera"
"8/13/2008" 2008 327.4 "cladocera"
"8/13/2008" 2008 326.3 "cladocera"
"8/13/2008" 2008 304.1 "cladocera"
"8/13/2008" 2008 266 "cladocera"
"8/13/2008" 2008 259.5 "cladocera"
"8/13/2008" 2008 222.9 "cladocera"
"8/13/2008" 2008 242.5 "cladocera"
"8/13/2008" 2008 282.8 "cladocera"
"8/13/2008" 2008 293.3 "cladocera"
"8/13/2008" 2008 309.9 "cladocera"
"8/13/2008" 2008 343 "cladocera"
"8/13/2008" 2008 376.7 "cladocera"
"8/13/2008" 2008 379.8 "cladocera"
"8/13/2008" 2008 400.4 "cladocera"
"8/13/2008" 2008 254.7 "cladocera"
"8/13/2008" 2008 309.2 "cladocera"
"8/13/2008" 2008 320.4 "cladocera"
"8/13/2008" 2008 329.9 "cladocera"
"8/13/2008" 2008 337.8 "cladocera"
"8/13/2008" 2008 379 "cladocera"
"8/13/2008" 2008 403.1 "cladocera"
"8/13/2008" 2008 368.8 "cladocera"
"8/13/2008" 2008 333.7 "cladocera"
"8/13/2008" 2008 331.2 "cladocera"
"8/13/2008" 2008 328.3 "cladocera"
"8/13/2008" 2008 303.2 "cladocera"
"8/13/2008" 2008 285.4 "cladocera"
"8/13/2008" 2008 228.8 "cladocera"
"8/13/2008" 2008 276.5 "cladocera"
"8/13/2008" 2008 303.4 "cladocera"
"8/13/2008" 2008 342.4 "cladocera"
"8/13/2008" 2008 351.7 "cladocera"
"8/13/2008" 2008 374.6 "cladocera"
"8/13/2008" 2008 558.6 "cladocera"
"8/13/2008" 2008 788.6 "cladocera"
"8/13/2008" 2008 970.7 "cladocera"
"8/13/2008" 2008 1086.9 "cladocera"
"8/13/2008" 2008 531.5 "cladocera"
"8/13/2008" 2008 832.9 "cladocera"
"8/13/2008" 2008 780.7 "cladocera"
"8/13/2008" 2008 618.6 "cladocera"
"8/13/2008" 2008 558.4 "cladocera"
"8/13/2008" 2008 605.5 "cladocera"
"8/13/2008" 2008 651.9 "cladocera"
"8/13/2008" 2008 728 "cladocera"
"8/13/2008" 2008 804.1 "cladocera"
"8/13/2008" 2008 922.9 "cladocera"
"8/13/2008" 2008 1262.9 "cladocera"
"8/13/2008" 2008 913.1 "cladocera"
"8/13/2008" 2008 849 "cladocera"
"8/13/2008" 2008 937.8 "cladocera"
"8/13/2008" 2008 477.9 "cladocera"
"8/13/2008" 2008 691.2 "cladocera"
"8/13/2008" 2008 846.2 "cladocera"
"8/13/2008" 2008 817.6 "cladocera"
"8/13/2008" 2008 691.3 "cladocera"
"8/13/2008" 2008 744.6 "cladocera"
"8/13/2008" 2008 515.9 "cladocera"
"8/13/2008" 2008 664.8 "cladocera"
"8/13/2008" 2008 709.7 "cladocera"
"8/13/2008" 2008 782.3 "cladocera"
"8/13/2008" 2008 502.5 "cladocera"
"8/13/2008" 2008 739.8 "cladocera"
"8/13/2008" 2008 613.7 "cladocera"
"8/13/2008" 2008 439.4 "cladocera"
"8/13/2008" 2008 800.4 "cladocera"
"8/13/2008" 2008 3524.3 "cladocera"
"8/13/2008" 2008 1796.8 "cladocera"
"8/13/2008" 2008 651.9 "cladocera"
"8/13/2008" 2008 663.4 "cladocera"
"8/13/2008" 2008 667.4 "cladocera"
"8/13/2008" 2008 678.4 "cladocera"
"8/13/2008" 2008 592.2 "cladocera"
"8/13/2008" 2008 550 "cladocera"
"8/13/2008" 2008 545.7 "cladocera"
"8/13/2008" 2008 457.6 "cladocera"
"8/13/2008" 2008 448.7 "cladocera"
"8/13/2008" 2008 434.7 "cladocera"
"8/13/2008" 2008 421 "cladocera"
"8/13/2008" 2008 420.3 "cladocera"
"8/13/2008" 2008 412.3 "cladocera"
"8/13/2008" 2008 405.3 "cladocera"
"8/13/2008" 2008 391.5 "cladocera"
"8/13/2008" 2008 385.2 "cladocera"
"8/13/2008" 2008 373.6 "cladocera"
"8/13/2008" 2008 667 "cladocera"
"8/13/2008" 2008 617.4 "cladocera"
"8/13/2008" 2008 607.4 "cladocera"
"8/13/2008" 2008 582.6 "cladocera"
"8/13/2008" 2008 549.1 "cladocera"
"8/13/2008" 2008 393.5 "cladocera"
"8/13/2008" 2008 380.8 "cladocera"
"8/13/2008" 2008 413.9 "cladocera"
"8/13/2008" 2008 446.2 "cladocera"
"8/13/2008" 2008 460.8 "cladocera"
"8/13/2008" 2008 464.8 "cladocera"
"8/13/2008" 2008 499 "cladocera"
"8/13/2008" 2008 521.5 "cladocera"
"8/13/2008" 2008 574.6 "cladocera"
"8/13/2008" 2008 740.6 "cladocera"
"8/13/2008" 2008 658.9 "cladocera"
"8/13/2008" 2008 608.3 "cladocera"
"8/13/2008" 2008 603.1 "cladocera"
"8/13/2008" 2008 572 "cladocera"
"8/13/2008" 2008 559.5 "cladocera"
"8/13/2008" 2008 710 "cladocera"
"8/13/2008" 2008 589.4 "cladocera"
"8/13/2008" 2008 449.3 "cladocera"
"8/13/2008" 2008 447.2 "cladocera"
"8/13/2008" 2008 427.2 "cladocera"
"8/13/2008" 2008 403.8 "cladocera"
"8/13/2008" 2008 388.1 "cladocera"
"8/13/2008" 2008 388.2 "cladocera"
"8/13/2008" 2008 315.3 "cladocera"
"8/13/2008" 2008 535.8 "cladocera"
"8/13/2008" 2008 532.8 "cladocera"
"8/13/2008" 2008 503.1 "cladocera"
"8/13/2008" 2008 485.1 "cladocera"
"8/13/2008" 2008 448.7 "cladocera"
"8/13/2008" 2008 436.6 "cladocera"
"8/13/2008" 2008 432.8 "cladocera"
"8/13/2008" 2008 405.3 "cladocera"
"8/13/2008" 2008 403.8 "cladocera"
"8/13/2008" 2008 420.3 "cladocera"
"8/13/2008" 2008 565.3 "cladocera"
"8/13/2008" 2008 457.6 "cladocera"
"8/13/2008" 2008 582.2 "cladocera"
"8/13/2008" 2008 380.8 "cladocera"
"8/13/2008" 2008 365.6 "cladocera"
"8/13/2008" 2008 391.8 "cladocera"
"8/13/2008" 2008 397.2 "cladocera"
"8/13/2008" 2008 404.8 "cladocera"
"8/13/2008" 2008 423 "cladocera"
"8/13/2008" 2008 439.4 "cladocera"
"8/13/2008" 2008 445.2 "cladocera"
"8/13/2008" 2008 445.2 "cladocera"
"8/13/2008" 2008 448.9 "cladocera"
"8/13/2008" 2008 463.4 "cladocera"
"8/13/2008" 2008 464.3 "cladocera"
"8/13/2008" 2008 504.4 "cladocera"
"8/13/2008" 2008 505.4 "cladocera"
"8/13/2008" 2008 526.5 "cladocera"
"8/13/2008" 2008 529.7 "cladocera"
"8/13/2008" 2008 532.8 "cladocera"
"8/13/2008" 2008 546.2 "cladocera"
"8/13/2008" 2008 585.4 "cladocera"
"8/13/2008" 2008 591.2 "cladocera"
"8/13/2008" 2008 592.2 "cladocera"
"8/13/2008" 2008 347.3 "cladocera"
"8/13/2008" 2008 314.6 "cladocera"
"8/13/2008" 2008 262.3 "cladocera"
"8/13/2008" 2008 336.3 "cladocera"
"8/13/2008" 2008 368.8 "cladocera"
"8/13/2008" 2008 439.4 "cladocera"
"8/13/2008" 2008 485.1 "cladocera"
"8/13/2008" 2008 513.9 "cladocera"
"8/13/2008" 2008 528.3 "cladocera"
"8/13/2008" 2008 531.6 "cladocera"
"8/13/2008" 2008 547.9 "cladocera"
"8/13/2008" 2008 592.7 "cladocera"
"8/13/2008" 2008 602.1 "cladocera"
"8/13/2008" 2008 623.7 "cladocera"
"8/13/2008" 2008 641.8 "cladocera"
"9/9/2008" 2008 1016.3 "Calanoida"
"9/9/2008" 2008 1255.6 "Calanoida"
"9/9/2008" 2008 1217.7 "Calanoida"
"9/9/2008" 2008 1202.7 "Calanoida"
"9/9/2008" 2008 1174.5 "Calanoida"
"9/9/2008" 2008 1102.9 "Calanoida"
"9/9/2008" 2008 1030.8 "Calanoida"
"9/9/2008" 2008 996.9 "Calanoida"
"9/9/2008" 2008 949.1 "Calanoida"
"9/9/2008" 2008 790.6 "Calanoida"
"9/9/2008" 2008 994.7 "Calanoida"
"9/9/2008" 2008 1650.8 "Calanoida"
"9/9/2008" 2008 987.1 "Calanoida"
"9/9/2008" 2008 1002.7 "Calanoida"
"9/9/2008" 2008 1045.4 "Calanoida"
"9/9/2008" 2008 787 "Calanoida"
"9/9/2008" 2008 821.5 "Calanoida"
"9/9/2008" 2008 863.1 "Calanoida"
"9/9/2008" 2008 883.3 "Calanoida"
"9/9/2008" 2008 1028.5 "Calanoida"
"9/9/2008" 2008 1043.5 "Calanoida"
"9/9/2008" 2008 1055 "Calanoida"
"9/9/2008" 2008 1540.3 "Calanoida"
"9/9/2008" 2008 1191.8 "Calanoida"
"9/9/2008" 2008 1176.9 "Calanoida"
"9/9/2008" 2008 1142 "Calanoida"
"9/9/2008" 2008 1068.6 "Calanoida"
"9/9/2008" 2008 1590.9 "Calanoida"
"9/9/2008" 2008 1022.9 "Calanoida"
"9/9/2008" 2008 963.8 "Calanoida"
"9/9/2008" 2008 780.7 "Calanoida"
"9/9/2008" 2008 841 "Calanoida"
"9/9/2008" 2008 958.7 "Calanoida"
"9/9/2008" 2008 982.3 "Calanoida"
"9/9/2008" 2008 1063.4 "Calanoida"
"9/9/2008" 2008 1137.7 "Calanoida"
"9/9/2008" 2008 1209.1 "Calanoida"
"9/9/2008" 2008 1500 "Calanoida"
"9/9/2008" 2008 837.6 "Calanoida"
"9/9/2008" 2008 845.3 "Calanoida"
"9/9/2008" 2008 1089 "Cyclopoida"
"9/9/2008" 2008 1085 "Cyclopoida"
"9/9/2008" 2008 1079.9 "Cyclopoida"
"9/9/2008" 2008 1077 "Cyclopoida"
"9/9/2008" 2008 1046.7 "Cyclopoida"
"9/9/2008" 2008 972.9 "Cyclopoida"
"9/9/2008" 2008 867.9 "Cyclopoida"
"9/9/2008" 2008 824.4 "Cyclopoida"
"9/9/2008" 2008 823.4 "Cyclopoida"
"9/9/2008" 2008 788.2 "Cyclopoida"
"9/9/2008" 2008 752.3 "Cyclopoida"
"9/9/2008" 2008 708.4 "Cyclopoida"
"9/9/2008" 2008 668 "Cyclopoida"
"9/9/2008" 2008 645.6 "Cyclopoida"
"9/9/2008" 2008 630.6 "Cyclopoida"
"9/9/2008" 2008 629.3 "Cyclopoida"
"9/9/2008" 2008 620.8 "Cyclopoida"
"9/9/2008" 2008 617.5 "Cyclopoida"
"9/9/2008" 2008 593.2 "Cyclopoida"
"9/9/2008" 2008 545.7 "Cyclopoida"
"9/9/2008" 2008 545.7 "Cyclopoida"
"9/9/2008" 2008 538.7 "Cyclopoida"
"9/9/2008" 2008 531.5 "Cyclopoida"
"9/9/2008" 2008 526.5 "Cyclopoida"
"9/9/2008" 2008 468.6 "Cyclopoida"
"9/9/2008" 2008 461 "Cyclopoida"
"9/9/2008" 2008 451.1 "Cyclopoida"
"9/9/2008" 2008 375.9 "Cyclopoida"
"9/9/2008" 2008 363.8 "Cyclopoida"
"9/9/2008" 2008 1250 "Cyclopoida"
"9/9/2008" 2008 1159.5 "Cyclopoida"
"9/9/2008" 2008 948.7 "Cyclopoida"
"9/9/2008" 2008 873.2 "Cyclopoida"
"9/9/2008" 2008 816 "Cyclopoida"
"9/9/2008" 2008 655 "Cyclopoida"
"9/9/2008" 2008 1042.4 "Cyclopoida"
"9/9/2008" 2008 952.6 "Cyclopoida"
"9/9/2008" 2008 943.7 "Cyclopoida"
"9/9/2008" 2008 907.2 "Cyclopoida"
"9/9/2008" 2008 885.3 "Cyclopoida"
"9/9/2008" 2008 875.6 "Cyclopoida"
"9/9/2008" 2008 811.1 "Cyclopoida"
"9/9/2008" 2008 723.8 "Cyclopoida"
"9/9/2008" 2008 689.5 "Cyclopoida"
"9/9/2008" 2008 649.2 "Cyclopoida"
"9/9/2008" 2008 613.2 "Cyclopoida"
"9/9/2008" 2008 588.7 "Cyclopoida"
"9/9/2008" 2008 586.1 "Cyclopoida"
"9/9/2008" 2008 549.1 "Cyclopoida"
"9/9/2008" 2008 548 "Cyclopoida"
"9/9/2008" 2008 537 "Cyclopoida"
"9/9/2008" 2008 528.7 "Cyclopoida"
"9/9/2008" 2008 502.5 "Cyclopoida"
"9/9/2008" 2008 485.1 "Cyclopoida"
"9/9/2008" 2008 423 "Cyclopoida"
"9/9/2008" 2008 413.9 "Cyclopoida"
"9/9/2008" 2008 374.4 "Cyclopoida"
"9/9/2008" 2008 366.6 "Cyclopoida"
"9/9/2008" 2008 695.7 "Cyclopoida"
"9/9/2008" 2008 613.6 "Cyclopoida"
"9/9/2008" 2008 532.2 "Cyclopoida"
"9/9/2008" 2008 529.7 "Cyclopoida"
"9/9/2008" 2008 513 "Cyclopoida"
"9/9/2008" 2008 480.9 "Cyclopoida"
"9/9/2008" 2008 458.4 "Cyclopoida"
"9/9/2008" 2008 450.7 "Cyclopoida"
"9/9/2008" 2008 381 "Cyclopoida"
"9/9/2008" 2008 547.9 "Cyclopoida"
"9/9/2008" 2008 548.3 "Cyclopoida"
"9/9/2008" 2008 549.1 "Cyclopoida"
"9/9/2008" 2008 563.7 "Cyclopoida"
"9/9/2008" 2008 572.4 "Cyclopoida"
"9/9/2008" 2008 573.5 "Cyclopoida"
"9/9/2008" 2008 587.5 "Cyclopoida"
"9/9/2008" 2008 617.5 "Cyclopoida"
"9/9/2008" 2008 626.1 "Cyclopoida"
"9/9/2008" 2008 648.6 "Cyclopoida"
"9/9/2008" 2008 718.6 "Cyclopoida"
"9/9/2008" 2008 859.1 "Cyclopoida"
"9/9/2008" 2008 907.8 "Cyclopoida"
"9/9/2008" 2008 1198.5 "Cyclopoida"
"9/9/2008" 2008 407.6 "Cyclopoida"
"9/9/2008" 2008 464.8 "Cyclopoida"
"9/9/2008" 2008 511.6 "Cyclopoida"
"9/9/2008" 2008 515.9 "Cyclopoida"
"9/9/2008" 2008 553.6 "Cyclopoida"
"9/9/2008" 2008 554.3 "Cyclopoida"
"9/9/2008" 2008 555.5 "Cyclopoida"
"9/9/2008" 2008 629.2 "Cyclopoida"
"9/9/2008" 2008 639 "Cyclopoida"
"9/9/2008" 2008 646.8 "Cyclopoida"
"9/9/2008" 2008 803 "Cyclopoida"
"9/9/2008" 2008 851.5 "Cyclopoida"
"9/9/2008" 2008 857.7 "Cyclopoida"
"9/9/2008" 2008 884.3 "Cyclopoida"
"9/9/2008" 2008 916.8 "Cyclopoida"
"9/9/2008" 2008 1016.4 "Cyclopoida"
"9/9/2008" 2008 1056.1 "Cyclopoida"
"9/9/2008" 2008 1068.3 "Cyclopoida"
"9/9/2008" 2008 1077.6 "Cyclopoida"
"9/9/2008" 2008 1085 "Cyclopoida"
"9/9/2008" 2008 1107 "Cyclopoida"
"9/9/2008" 2008 1123.6 "Cyclopoida"
"9/9/2008" 2008 1290.3 "Cyclopoida"
"9/9/2008" 2008 1513.3 "Cyclopoida"
"9/9/2008" 2008 1584.3 "Cyclopoida"
"9/9/2008" 2008 1612.9 "Cyclopoida"
"9/9/2008" 2008 789.1 "Cyclopoida"
"9/9/2008" 2008 644.4 "Cyclopoida"
"9/9/2008" 2008 635.5 "Cyclopoida"
"9/9/2008" 2008 622.7 "Cyclopoida"
"9/9/2008" 2008 610.3 "Cyclopoida"
"9/9/2008" 2008 587.7 "Cyclopoida"
"9/9/2008" 2008 572 "Cyclopoida"
"9/9/2008" 2008 559.9 "Cyclopoida"
"9/9/2008" 2008 1320 "Cyclopoida"
"9/9/2008" 2008 1137.8 "Cyclopoida"
"9/9/2008" 2008 1113.8 "Cyclopoida"
"9/9/2008" 2008 1102.9 "Cyclopoida"
"9/9/2008" 2008 1101.5 "Cyclopoida"
"9/9/2008" 2008 1090.1 "Cyclopoida"
"9/9/2008" 2008 1080 "Cyclopoida"
"9/9/2008" 2008 1064.6 "Cyclopoida"
"9/9/2008" 2008 1044.3 "Cyclopoida"
"9/9/2008" 2008 1028.5 "Cyclopoida"
"9/9/2008" 2008 962.6 "Cyclopoida"
"9/9/2008" 2008 946.8 "Cyclopoida"
"9/9/2008" 2008 884.1 "Cyclopoida"
"9/9/2008" 2008 882.6 "Cyclopoida"
"9/9/2008" 2008 860.2 "Cyclopoida"
"9/9/2008" 2008 827.7 "Cyclopoida"
"9/9/2008" 2008 800.9 "Cyclopoida"
"9/9/2008" 2008 631 "Cyclopoida"
"9/9/2008" 2008 575.5 "Cyclopoida"
"9/9/2008" 2008 563.7 "Cyclopoida"
"9/9/2008" 2008 537.6 "Cyclopoida"
"9/9/2008" 2008 531.5 "Cyclopoida"
"9/9/2008" 2008 518 "Cyclopoida"
"9/9/2008" 2008 506.2 "Cyclopoida"
"9/9/2008" 2008 304.4 "Cyclopoida"
"9/9/2008" 2008 353.8 "Cyclopoida"
"9/9/2008" 2008 388.3 "Cyclopoida"
"9/9/2008" 2008 412.5 "Cyclopoida"
"9/9/2008" 2008 824.6 "Cyclopoida"
"9/9/2008" 2008 886 "Cyclopoida"
"9/9/2008" 2008 933.8 "Cyclopoida"
"9/9/2008" 2008 951.3 "Cyclopoida"
"9/9/2008" 2008 953.2 "Cyclopoida"
"9/9/2008" 2008 1010.9 "Cyclopoida"
"9/9/2008" 2008 1016.4 "Cyclopoida"
"9/9/2008" 2008 1025.9 "Cyclopoida"
"9/9/2008" 2008 1054.8 "Cyclopoida"
"9/9/2008" 2008 1057.9 "Cyclopoida"
"9/9/2008" 2008 1084.7 "Cyclopoida"
"9/9/2008" 2008 1107 "Cyclopoida"
"9/9/2008" 2008 1163.7 "Cyclopoida"
"9/9/2008" 2008 1211.5 "Cyclopoida"
"9/9/2008" 2008 1215.4 "Cyclopoida"
"9/9/2008" 2008 1239.4 "Cyclopoida"
"9/9/2008" 2008 1246.6 "Cyclopoida"
"9/9/2008" 2008 1256.2 "Cyclopoida"
"9/9/2008" 2008 1303.8 "Cyclopoida"
"9/9/2008" 2008 1347.6 "Cyclopoida"
"9/9/2008" 2008 1349.6 "Cyclopoida"
"9/9/2008" 2008 1352.2 "Cyclopoida"
"9/9/2008" 2008 1363.7 "Cyclopoida"
"9/9/2008" 2008 500.3 "Cyclopoida"
"9/9/2008" 2008 424.4 "Cyclopoida"
"9/9/2008" 2008 420.2 "Cyclopoida"
"9/9/2008" 2008 408.1 "Cyclopoida"
"9/9/2008" 2008 558.4 "Cyclopoida"
"9/9/2008" 2008 555.3 "Cyclopoida"
"9/9/2008" 2008 553.6 "Cyclopoida"
"9/9/2008" 2008 550.5 "Cyclopoida"
"9/9/2008" 2008 550 "Cyclopoida"
"9/9/2008" 2008 522.7 "Cyclopoida"
"9/9/2008" 2008 521.6 "Cyclopoida"
"9/9/2008" 2008 499.6 "Cyclopoida"
"9/9/2008" 2008 477.9 "Cyclopoida"
"9/9/2008" 2008 446.7 "Cyclopoida"
"9/9/2008" 2008 450 "Cyclopoida"
"9/9/2008" 2008 481 "Cyclopoida"
"9/9/2008" 2008 486.4 "Cyclopoida"
"9/9/2008" 2008 503.1 "Cyclopoida"
"9/9/2008" 2008 510.1 "Cyclopoida"
"9/9/2008" 2008 522 "Cyclopoida"
"9/9/2008" 2008 525.1 "Cyclopoida"
"9/9/2008" 2008 542.7 "Cyclopoida"
"9/9/2008" 2008 387.7 "Cyclopoida"
"9/9/2008" 2008 408.1 "Cyclopoida"
"9/9/2008" 2008 415.5 "Cyclopoida"
"9/9/2008" 2008 416.1 "Cyclopoida"
"9/9/2008" 2008 458.4 "Cyclopoida"
"9/9/2008" 2008 462.5 "Cyclopoida"
"9/9/2008" 2008 468.5 "Cyclopoida"
"9/9/2008" 2008 488.9 "Cyclopoida"
"9/9/2008" 2008 503.9 "Cyclopoida"
"9/9/2008" 2008 514.3 "Cyclopoida"
"9/9/2008" 2008 519.9 "Cyclopoida"
"9/9/2008" 2008 523.4 "Cyclopoida"
"9/9/2008" 2008 523.4 "Cyclopoida"
"9/9/2008" 2008 525.7 "Cyclopoida"
"9/9/2008" 2008 538.1 "Cyclopoida"
"9/9/2008" 2008 544.6 "Cyclopoida"
"9/9/2008" 2008 551.3 "Cyclopoida"
"9/9/2008" 2008 552.6 "Cyclopoida"
"9/9/2008" 2008 564 "Cyclopoida"
"9/9/2008" 2008 573.6 "Cyclopoida"
"9/9/2008" 2008 585.9 "Cyclopoida"
"9/9/2008" 2008 587.6 "Cyclopoida"
"9/9/2008" 2008 587.6 "Cyclopoida"
"9/9/2008" 2008 605.2 "Cyclopoida"
"9/9/2008" 2008 633.7 "Cyclopoida"
"9/9/2008" 2008 637.5 "Cyclopoida"
"9/9/2008" 2008 737.9 "Cyclopoida"
"9/9/2008" 2008 742.7 "Cyclopoida"
"9/9/2008" 2008 930.1 "Cyclopoida"
"9/9/2008" 2008 962.5 "Cyclopoida"
"9/9/2008" 2008 1164.4 "Cyclopoida"
"9/9/2008" 2008 1152 "Cyclopoida"
"9/9/2008" 2008 1139.5 "Cyclopoida"
"9/9/2008" 2008 1130.1 "Cyclopoida"
"9/9/2008" 2008 1374.2 "Cyclopoida"
"9/9/2008" 2008 1200.8 "Cyclopoida"
"9/9/2008" 2008 1140.3 "Cyclopoida"
"9/9/2008" 2008 1104.6 "Cyclopoida"
"9/9/2008" 2008 1085 "Cyclopoida"
"9/9/2008" 2008 907.2 "cladocera"
"9/9/2008" 2008 800.7 "cladocera"
"9/9/2008" 2008 851.5 "cladocera"
"9/9/2008" 2008 864.8 "cladocera"
"9/9/2008" 2008 820.3 "cladocera"
"9/9/2008" 2008 856.8 "cladocera"
"9/9/2008" 2008 1175.3 "cladocera"
"9/9/2008" 2008 705 "cladocera"
"9/9/2008" 2008 688.8 "cladocera"
"9/9/2008" 2008 900.3 "cladocera"
"9/9/2008" 2008 1012.9 "cladocera"
"9/9/2008" 2008 1215.4 "cladocera"
"9/9/2008" 2008 1469.3 "cladocera"
"9/9/2008" 2008 1037.5 "cladocera"
"9/9/2008" 2008 1043.2 "cladocera"
"9/9/2008" 2008 1312.6 "cladocera"
"9/9/2008" 2008 1166.7 "cladocera"
"9/9/2008" 2008 1195.9 "cladocera"
"9/9/2008" 2008 606.5 "cladocera"
"9/9/2008" 2008 755.4 "cladocera"
"9/9/2008" 2008 771.7 "cladocera"
"9/9/2008" 2008 818.2 "cladocera"
"9/9/2008" 2008 1463.3 "cladocera"
"9/9/2008" 2008 885.3 "cladocera"
"9/9/2008" 2008 971.4 "cladocera"
"9/9/2008" 2008 1123.1 "cladocera"
"9/9/2008" 2008 1118 "cladocera"
"9/9/2008" 2008 869.5 "cladocera"
"9/9/2008" 2008 1037.6 "cladocera"
"9/9/2008" 2008 1224.3 "cladocera"
"9/9/2008" 2008 1178.4 "cladocera"
"9/9/2008" 2008 1561 "cladocera"
"9/9/2008" 2008 962.9 "cladocera"
"9/9/2008" 2008 682.7 "cladocera"
"9/9/2008" 2008 1282.7 "cladocera"
"9/9/2008" 2008 1050 "cladocera"
"9/9/2008" 2008 667 "cladocera"
"9/9/2008" 2008 945.9 "cladocera"
"9/9/2008" 2008 630.6 "cladocera"
"9/9/2008" 2008 518.1 "cladocera"
"9/9/2008" 2008 412.5 "cladocera"
"9/9/2008" 2008 466.7 "cladocera"
"9/9/2008" 2008 315.3 "cladocera"
"9/9/2008" 2008 274.9 "cladocera"
"9/9/2008" 2008 425.8 "cladocera"
"9/9/2008" 2008 451.1 "cladocera"
"9/9/2008" 2008 497.6 "cladocera"
"9/9/2008" 2008 500 "cladocera"
"9/9/2008" 2008 619.5 "cladocera"
"9/9/2008" 2008 454.6 "cladocera"
"9/9/2008" 2008 357.5 "cladocera"
"9/9/2008" 2008 411.2 "cladocera"
"9/9/2008" 2008 450 "cladocera"
"9/9/2008" 2008 447.6 "cladocera"
"9/9/2008" 2008 435.4 "cladocera"
"9/9/2008" 2008 288.3 "cladocera"
"9/9/2008" 2008 329.4 "cladocera"
"9/9/2008" 2008 380.6 "cladocera"
"9/9/2008" 2008 398.9 "cladocera"
"9/9/2008" 2008 423.6 "cladocera"
"9/9/2008" 2008 468.6 "cladocera"
"9/9/2008" 2008 488.1 "cladocera"
"9/9/2008" 2008 488.2 "cladocera"
"9/9/2008" 2008 336.6 "cladocera"
"9/9/2008" 2008 500 "cladocera"
"9/9/2008" 2008 385.1 "cladocera"
"9/9/2008" 2008 364.4 "cladocera"
"9/9/2008" 2008 343.2 "cladocera"
"9/9/2008" 2008 339.6 "cladocera"
"9/9/2008" 2008 330 "cladocera"
"9/9/2008" 2008 500.6 "cladocera"
"9/9/2008" 2008 404.8 "cladocera"
"9/9/2008" 2008 352 "cladocera"
"9/9/2008" 2008 340 "cladocera"
"9/9/2008" 2008 364.4 "cladocera"
"9/9/2008" 2008 387.7 "cladocera"
"9/9/2008" 2008 525.7 "cladocera"
"9/9/2008" 2008 549.1 "cladocera"
"9/9/2008" 2008 322.9 "cladocera"
"9/9/2008" 2008 326.3 "cladocera"
"9/9/2008" 2008 326.5 "cladocera"
"9/9/2008" 2008 326.5 "cladocera"
"9/9/2008" 2008 327.4 "cladocera"
"9/9/2008" 2008 327.4 "cladocera"
"9/9/2008" 2008 327.4 "cladocera"
"9/9/2008" 2008 327.6 "cladocera"
"9/9/2008" 2008 329.9 "cladocera"
"9/9/2008" 2008 237.2 "cladocera"
"9/9/2008" 2008 226.4 "cladocera"
"9/9/2008" 2008 225 "cladocera"
"9/9/2008" 2008 331 "cladocera"
"9/9/2008" 2008 334.5 "cladocera"
"9/9/2008" 2008 335.4 "cladocera"
"9/9/2008" 2008 336.3 "cladocera"
"9/9/2008" 2008 195.5 "cladocera"
"9/9/2008" 2008 205.8 "cladocera"
"9/9/2008" 2008 218.3 "cladocera"
"9/9/2008" 2008 228.8 "cladocera"
"9/9/2008" 2008 231.7 "cladocera"
"9/9/2008" 2008 232.9 "cladocera"
"9/9/2008" 2008 235.5 "cladocera"
"9/9/2008" 2008 242.5 "cladocera"
"9/9/2008" 2008 242.5 "cladocera"
"9/9/2008" 2008 242.5 "cladocera"
"9/9/2008" 2008 443.9 "cladocera"
"9/9/2008" 2008 412.7 "cladocera"
"9/9/2008" 2008 357.5 "cladocera"
"9/9/2008" 2008 354 "cladocera"
"9/9/2008" 2008 350 "cladocera"
"9/9/2008" 2008 348.2 "cladocera"
"9/9/2008" 2008 343.2 "cladocera"
"9/9/2008" 2008 340 "cladocera"
"9/9/2008" 2008 339.6 "cladocera"
"9/9/2008" 2008 337.7 "cladocera"
"9/9/2008" 2008 245.5 "cladocera"
"9/9/2008" 2008 245.5 "cladocera"
"9/9/2008" 2008 249.7 "cladocera"
"9/9/2008" 2008 250 "cladocera"
"9/9/2008" 2008 255 "cladocera"
"9/9/2008" 2008 255.8 "cladocera"
"9/9/2008" 2008 255.8 "cladocera"
"9/9/2008" 2008 255.8 "cladocera"
"9/9/2008" 2008 259.2 "cladocera"
"9/9/2008" 2008 400.2 "cladocera"
"9/9/2008" 2008 396.5 "cladocera"
"9/9/2008" 2008 380.6 "cladocera"
"9/9/2008" 2008 376.5 "cladocera"
"9/9/2008" 2008 374.6 "cladocera"
"9/9/2008" 2008 368.8 "cladocera"
"9/9/2008" 2008 368.8 "cladocera"
"9/9/2008" 2008 363.8 "cladocera"
"9/9/2008" 2008 361.8 "cladocera"
"9/9/2008" 2008 356.7 "cladocera"
"9/9/2008" 2008 353.6 "cladocera"
"9/9/2008" 2008 247.5 "cladocera"
"9/9/2008" 2008 304.4 "cladocera"
"9/9/2008" 2008 304.1 "cladocera"
"9/9/2008" 2008 304.1 "cladocera"
"9/9/2008" 2008 302.6 "cladocera"
"9/9/2008" 2008 302.6 "cladocera"
"9/9/2008" 2008 206.2 "cladocera"
"9/9/2008" 2008 206.2 "cladocera"
"9/9/2008" 2008 212.9 "cladocera"
"9/9/2008" 2008 232.5 "cladocera"
"9/9/2008" 2008 237.5 "cladocera"
"9/9/2008" 2008 237.8 "cladocera"
"9/9/2008" 2008 238.8 "cladocera"
"9/9/2008" 2008 242.7 "cladocera"
"9/9/2008" 2008 257.4 "cladocera"
"9/9/2008" 2008 260.1 "cladocera"
"9/9/2008" 2008 297.1 "cladocera"
"9/9/2008" 2008 296.3 "cladocera"
"9/9/2008" 2008 294.2 "cladocera"
"9/9/2008" 2008 291.8 "cladocera"
"9/9/2008" 2008 291.8 "cladocera"
"9/9/2008" 2008 214.5 "cladocera"
"9/9/2008" 2008 223.6 "cladocera"
"9/9/2008" 2008 223.6 "cladocera"
"9/9/2008" 2008 230.4 "cladocera"
"9/9/2008" 2008 232.9 "cladocera"
"9/9/2008" 2008 232.9 "cladocera"
"9/9/2008" 2008 235.5 "cladocera"
"9/9/2008" 2008 240.1 "cladocera"
"9/9/2008" 2008 377.3 "cladocera"
"9/9/2008" 2008 379.8 "cladocera"
"9/9/2008" 2008 383.5 "cladocera"
"9/9/2008" 2008 387.5 "cladocera"
"9/9/2008" 2008 391.8 "cladocera"
"9/9/2008" 2008 396.5 "cladocera"
"9/9/2008" 2008 412.3 "cladocera"
"9/9/2008" 2008 418.7 "cladocera"
"9/9/2008" 2008 447.2 "cladocera"
"9/9/2008" 2008 454.6 "cladocera"
"9/9/2008" 2008 476.5 "cladocera"
"9/9/2008" 2008 506.6 "cladocera"
"9/9/2008" 2008 285.6 "cladocera"
"9/9/2008" 2008 285 "cladocera"
"9/9/2008" 2008 283.4 "cladocera"
"9/9/2008" 2008 280.9 "cladocera"
"9/9/2008" 2008 275.3 "cladocera"
"9/9/2008" 2008 274.1 "cladocera"
"9/9/2008" 2008 265.8 "cladocera"
"9/9/2008" 2008 262.5 "cladocera"
"9/9/2008" 2008 257.7 "cladocera"
"9/9/2008" 2008 253.1 "cladocera"
"9/9/2008" 2008 250 "cladocera"
"9/9/2008" 2008 249.1 "cladocera"
"9/9/2008" 2008 306.4 "cladocera"
"9/9/2008" 2008 246.2 "cladocera"
"9/9/2008" 2008 240.4 "cladocera"
"9/9/2008" 2008 238.8 "cladocera"
"9/9/2008" 2008 238.8 "cladocera"
"9/9/2008" 2008 344.9 "cladocera"
"9/9/2008" 2008 343.4 "cladocera"
"9/9/2008" 2008 339.5 "cladocera"
"9/9/2008" 2008 339.5 "cladocera"
"9/9/2008" 2008 336.9 "cladocera"
"9/9/2008" 2008 336.9 "cladocera"
"9/9/2008" 2008 292.1 "cladocera"
"9/9/2008" 2008 293.6 "cladocera"
"9/9/2008" 2008 296.1 "cladocera"
"9/9/2008" 2008 299.5 "cladocera"
"9/9/2008" 2008 300 "cladocera"
"9/9/2008" 2008 303.9 "cladocera"
"9/9/2008" 2008 314.8 "cladocera"
"9/9/2008" 2008 315.3 "cladocera"
"9/9/2008" 2008 317.4 "cladocera"
"9/9/2008" 2008 318.3 "cladocera"
"9/9/2008" 2008 318.3 "cladocera"
"9/9/2008" 2008 319 "cladocera"
"9/9/2008" 2008 320.4 "cladocera"
"9/9/2008" 2008 321.1 "cladocera"
"9/9/2008" 2008 310.5 "cladocera"
"9/9/2008" 2008 310.5 "cladocera"
"9/9/2008" 2008 387.7 "cladocera"
"9/9/2008" 2008 400.2 "cladocera"
"9/9/2008" 2008 402.5 "cladocera"
"9/9/2008" 2008 403.5 "cladocera"
"9/9/2008" 2008 408.1 "cladocera"
"9/9/2008" 2008 415.5 "cladocera"
"9/9/2008" 2008 431.6 "cladocera"
"9/9/2008" 2008 437.5 "cladocera"
"9/9/2008" 2008 490.2 "cladocera"
"9/9/2008" 2008 283.1 "cladocera"
"9/9/2008" 2008 284.1 "cladocera"
"9/9/2008" 2008 299.5 "cladocera"
"9/9/2008" 2008 303.9 "cladocera"
"9/9/2008" 2008 234.9 "cladocera"
"9/9/2008" 2008 222.6 "cladocera"
"9/9/2008" 2008 215.1 "cladocera"
"9/9/2008" 2008 200 "cladocera"
"9/9/2008" 2008 179 "cladocera"
"9/9/2008" 2008 159.1 "cladocera"
"9/9/2008" 2008 215.1 "cladocera"
"9/9/2008" 2008 242.7 "cladocera"
"9/9/2008" 2008 257.7 "cladocera"
"9/9/2008" 2008 262.8 "cladocera"
"9/9/2008" 2008 264.9 "cladocera"
"9/9/2008" 2008 275 "cladocera"
"9/9/2008" 2008 279.5 "cladocera"
"9/9/2008" 2008 290.7 "cladocera"
"9/9/2008" 2008 291.8 "cladocera"
"9/9/2008" 2008 306.4 "cladocera"
"9/9/2008" 2008 310.5 "cladocera"
"9/9/2008" 2008 330.2 "cladocera"
"9/9/2008" 2008 341.4 "cladocera"
"9/9/2008" 2008 350 "cladocera"
"9/9/2008" 2008 364 "cladocera"
"9/9/2008" 2008 365.1 "cladocera"
"9/9/2008" 2008 385.1 "cladocera"
"9/9/2008" 2008 333 "cladocera"
"9/9/2008" 2008 341.7 "cladocera"
"9/9/2008" 2008 343.2 "cladocera"
"9/9/2008" 2008 351.7 "cladocera"
"9/9/2008" 2008 356.7 "cladocera"
"9/9/2008" 2008 363.8 "cladocera"
"9/9/2008" 2008 366.6 "cladocera"
"9/9/2008" 2008 368.8 "cladocera"
"9/9/2008" 2008 388.1 "cladocera"
"9/9/2008" 2008 390.5 "cladocera"
"9/9/2008" 2008 394.8 "cladocera"
"9/9/2008" 2008 397.2 "cladocera"
"9/9/2008" 2008 429.1 "cladocera"
"9/9/2008" 2008 439.6 "cladocera"
"9/9/2008" 2008 448.7 "cladocera"
"9/9/2008" 2008 427.2 "cladocera"
"9/9/2008" 2008 421 "cladocera"
"9/9/2008" 2008 411.6 "cladocera"
"9/9/2008" 2008 397.2 "cladocera"
"9/9/2008" 2008 396.5 "cladocera"
"9/9/2008" 2008 395 "cladocera"
"9/9/2008" 2008 394.4 "cladocera"
"9/9/2008" 2008 390.5 "cladocera"
"9/9/2008" 2008 385.4 "cladocera"
"9/9/2008" 2008 376.7 "cladocera"
"9/9/2008" 2008 367 "cladocera"
"9/9/2008" 2008 363.8 "cladocera"
"9/9/2008" 2008 353.6 "cladocera"
"9/9/2008" 2008 352.5 "cladocera"
"9/9/2008" 2008 347.5 "cladocera"
"9/9/2008" 2008 347.3 "cladocera"
"9/9/2008" 2008 347.3 "cladocera"
"9/9/2008" 2008 347.3 "cladocera"
"9/9/2008" 2008 343.4 "cladocera"
"9/9/2008" 2008 343 "cladocera"
"9/9/2008" 2008 341.7 "cladocera"
"9/9/2008" 2008 339.5 "cladocera"
"9/9/2008" 2008 334.5 "cladocera"
"9/9/2008" 2008 331.2 "cladocera"
"9/9/2008" 2008 329.9 "cladocera"
"9/9/2008" 2008 328.3 "cladocera"
"9/9/2008" 2008 326.5 "cladocera"
"9/9/2008" 2008 326.5 "cladocera"
"9/9/2008" 2008 326.5 "cladocera"
"9/9/2008" 2008 325.8 "cladocera"
"9/9/2008" 2008 325.4 "cladocera"
"9/9/2008" 2008 321.1 "cladocera"
"9/9/2008" 2008 317.4 "cladocera"
"9/9/2008" 2008 316.2 "cladocera"
"9/9/2008" 2008 315.5 "cladocera"
"9/9/2008" 2008 315.5 "cladocera"
"9/9/2008" 2008 315.3 "cladocera"
"9/9/2008" 2008 315.3 "cladocera"
"9/9/2008" 2008 311.8 "cladocera"
"9/9/2008" 2008 311.8 "cladocera"
"9/9/2008" 2008 309.9 "cladocera"
"9/9/2008" 2008 306.8 "cladocera"
"9/9/2008" 2008 303.2 "cladocera"
"9/9/2008" 2008 303.2 "cladocera"
"9/9/2008" 2008 301.2 "cladocera"
"9/9/2008" 2008 301.2 "cladocera"
"9/9/2008" 2008 296.1 "cladocera"
"9/9/2008" 2008 295.3 "cladocera"
"9/9/2008" 2008 291 "cladocera"
"9/9/2008" 2008 291 "cladocera"
"9/9/2008" 2008 288.3 "cladocera"
"9/9/2008" 2008 287.5 "cladocera"
"9/9/2008" 2008 259.5 "cladocera"
"9/9/2008" 2008 266 "cladocera"
"9/9/2008" 2008 267.1 "cladocera"
"9/9/2008" 2008 267.9 "cladocera"
"9/9/2008" 2008 267.9 "cladocera"
"9/9/2008" 2008 280 "cladocera"
"9/9/2008" 2008 282.1 "cladocera"
"9/9/2008" 2008 287.5 "cladocera"
"9/9/2008" 2008 289.3 "cladocera"
"9/9/2008" 2008 282.8 "cladocera"
"9/9/2008" 2008 282.1 "cladocera"
"9/9/2008" 2008 269.3 "cladocera"
"9/9/2008" 2008 336.3 "cladocera"
"9/9/2008" 2008 335.9 "cladocera"
"9/9/2008" 2008 330.2 "cladocera"
"9/9/2008" 2008 326 "cladocera"
"9/9/2008" 2008 325 "cladocera"
"9/9/2008" 2008 322.6 "cladocera"
"9/9/2008" 2008 319.4 "cladocera"
"9/9/2008" 2008 316.2 "cladocera"
"9/9/2008" 2008 316.2 "cladocera"
"9/9/2008" 2008 314.7 "cladocera"
"9/9/2008" 2008 313.5 "cladocera"
"9/9/2008" 2008 313.5 "cladocera"
"9/9/2008" 2008 312.5 "cladocera"
"9/9/2008" 2008 309.2 "cladocera"
"9/9/2008" 2008 301 "cladocera"
"9/9/2008" 2008 301 "cladocera"
"9/9/2008" 2008 300.5 "cladocera"
"9/9/2008" 2008 290.7 "cladocera"
"9/9/2008" 2008 289.9 "cladocera"
"9/9/2008" 2008 280.9 "cladocera"
"9/9/2008" 2008 262.3 "cladocera"
"9/9/2008" 2008 259.5 "cladocera"
"9/9/2008" 2008 245.5 "cladocera"
"9/9/2008" 2008 255.8 "cladocera"
"9/9/2008" 2008 266 "cladocera"
"9/9/2008" 2008 267.1 "cladocera"
"9/9/2008" 2008 274.9 "cladocera"
"9/9/2008" 2008 274.9 "cladocera"
"9/9/2008" 2008 278.9 "cladocera"
"9/9/2008" 2008 278.9 "cladocera"
"9/9/2008" 2008 278.9 "cladocera"
"9/9/2008" 2008 278.9 "cladocera"
"9/9/2008" 2008 279.2 "cladocera"
"9/9/2008" 2008 292.1 "cladocera"
"9/9/2008" 2008 297.3 "cladocera"
"9/9/2008" 2008 306.1 "cladocera"
"9/9/2008" 2008 306.8 "cladocera"
"9/9/2008" 2008 308.7 "cladocera"
"9/9/2008" 2008 309.2 "cladocera"
"9/9/2008" 2008 310.6 "cladocera"
"9/9/2008" 2008 310.6 "cladocera"
"9/9/2008" 2008 320.2 "cladocera"
"9/9/2008" 2008 326.3 "cladocera"
"9/9/2008" 2008 327.4 "cladocera"
"9/9/2008" 2008 327.4 "cladocera"
"9/9/2008" 2008 327.6 "cladocera"
"9/9/2008" 2008 329.9 "cladocera"
"9/9/2008" 2008 329.9 "cladocera"
"9/9/2008" 2008 331 "cladocera"
"9/9/2008" 2008 333 "cladocera"
"9/9/2008" 2008 333 "cladocera"
"9/9/2008" 2008 337.8 "cladocera"
"9/9/2008" 2008 339.5 "cladocera"
"9/9/2008" 2008 344.7 "cladocera"
"9/9/2008" 2008 358.1 "cladocera"
"9/9/2008" 2008 359.9 "cladocera"
"9/9/2008" 2008 363.4 "cladocera"
"9/9/2008" 2008 363.8 "cladocera"
"9/9/2008" 2008 368.8 "cladocera"
"9/9/2008" 2008 287.5 "cladocera"
"9/9/2008" 2008 284.1 "cladocera"
"9/9/2008" 2008 283.1 "cladocera"
"9/9/2008" 2008 282.1 "cladocera"
"9/9/2008" 2008 281.3 "cladocera"
"9/9/2008" 2008 272.5 "cladocera"
"9/9/2008" 2008 271.2 "cladocera"
"9/9/2008" 2008 267.1 "cladocera"
"9/9/2008" 2008 266.8 "cladocera"
"9/9/2008" 2008 317.4 "cladocera"
"9/9/2008" 2008 260.1 "cladocera"
"9/9/2008" 2008 260.1 "cladocera"
"9/9/2008" 2008 273 "cladocera"
"9/9/2008" 2008 275 "cladocera"
"9/9/2008" 2008 276.7 "cladocera"
"9/9/2008" 2008 287.5 "cladocera"
"9/9/2008" 2008 288.6 "cladocera"
"9/9/2008" 2008 291.8 "cladocera"
"9/9/2008" 2008 296.3 "cladocera"
"9/9/2008" 2008 300 "cladocera"
"9/9/2008" 2008 300 "cladocera"
"9/9/2008" 2008 405.3 "cladocera"
"9/9/2008" 2008 405.3 "cladocera"
"9/9/2008" 2008 406.7 "cladocera"
"9/9/2008" 2008 417.6 "cladocera"
"9/9/2008" 2008 424.4 "cladocera"
"9/9/2008" 2008 451.1 "cladocera"
"9/9/2008" 2008 491.1 "cladocera"
"9/9/2008" 2008 266.8 "cladocera"
"9/9/2008" 2008 266 "cladocera"
"9/9/2008" 2008 266 "cladocera"
"9/9/2008" 2008 266 "cladocera"
"9/9/2008" 2008 261.8 "cladocera"
"9/9/2008" 2008 259.5 "cladocera"
"9/9/2008" 2008 300.5 "cladocera"
"9/9/2008" 2008 241.6 "cladocera"
"9/9/2008" 2008 233.3 "cladocera"
"9/9/2008" 2008 232.9 "cladocera"
"9/9/2008" 2008 231.7 "cladocera"
"9/9/2008" 2008 228.8 "cladocera"
"9/9/2008" 2008 228.8 "cladocera"
"9/9/2008" 2008 218.6 "cladocera"
"9/9/2008" 2008 212.1 "cladocera"
"9/9/2008" 2008 206.2 "cladocera"
"9/9/2008" 2008 195.9 "cladocera"
"9/9/2008" 2008 235.5 "cladocera"
"9/9/2008" 2008 275.3 "cladocera"
"9/9/2008" 2008 275 "cladocera"
"9/9/2008" 2008 275 "cladocera"
"9/9/2008" 2008 274.1 "cladocera"
"9/9/2008" 2008 270.4 "cladocera"
"9/9/2008" 2008 309.2 "cladocera"
"9/9/2008" 2008 403.8 "cladocera"
"9/9/2008" 2008 370.2 "cladocera"
"9/9/2008" 2008 362.5 "cladocera"
"9/9/2008" 2008 360.6 "cladocera"
"9/9/2008" 2008 353.8 "cladocera"
"9/9/2008" 2008 343.2 "cladocera"
"9/9/2008" 2008 337.7 "cladocera"
"9/9/2008" 2008 337.5 "cladocera"
"9/9/2008" 2008 318.7 "cladocera"
"9/9/2008" 2008 301 "cladocera"
"9/9/2008" 2008 301 "cladocera"
"9/9/2008" 2008 310.5 "cladocera"
"9/9/2008" 2008 313.5 "cladocera"
"9/9/2008" 2008 318.7 "cladocera"
"9/9/2008" 2008 318.7 "cladocera"
"9/9/2008" 2008 322.6 "cladocera"
"9/9/2008" 2008 328.1 "cladocera"
"9/9/2008" 2008 330.2 "cladocera"
"9/9/2008" 2008 335.4 "cladocera"
"9/9/2008" 2008 335.9 "cladocera"
"9/9/2008" 2008 335.9 "cladocera"
"9/9/2008" 2008 337.7 "cladocera"
"9/9/2008" 2008 343.2 "cladocera"
"9/9/2008" 2008 350.2 "cladocera"
"9/9/2008" 2008 350.9 "cladocera"
"9/9/2008" 2008 354 "cladocera"
"9/9/2008" 2008 354 "cladocera"
"9/9/2008" 2008 355.8 "cladocera"
"9/9/2008" 2008 357.5 "cladocera"
"9/9/2008" 2008 358.2 "cladocera"
"9/9/2008" 2008 362.5 "cladocera"
"9/9/2008" 2008 362.5 "cladocera"
"9/9/2008" 2008 362.7 "cladocera"
"9/9/2008" 2008 369.1 "cladocera"
"9/9/2008" 2008 372.9 "cladocera"
"9/9/2008" 2008 372.9 "cladocera"
"9/9/2008" 2008 375 "cladocera"
"9/9/2008" 2008 385.9 "cladocera"
"9/9/2008" 2008 387.7 "cladocera"
"9/9/2008" 2008 400 "cladocera"
"9/9/2008" 2008 423 "cladocera"
"9/9/2008" 2008 486.9 "cladocera"
"9/9/2008" 2008 267.2 "cladocera"
"9/9/2008" 2008 265.8 "cladocera"
"9/9/2008" 2008 256.5 "cladocera"
"9/9/2008" 2008 250.3 "cladocera"
"9/9/2008" 2008 246.5 "cladocera"
"9/9/2008" 2008 241.4 "cladocera"
"9/9/2008" 2008 238.8 "cladocera"
"9/9/2008" 2008 238.8 "cladocera"
"9/9/2008" 2008 237.8 "cladocera"
"9/9/2008" 2008 318.2 "cladocera"
"9/9/2008" 2008 313.2 "cladocera"
"9/9/2008" 2008 562.6 "cladocera"
"9/9/2008" 2008 738.5 "cladocera"
"9/9/2008" 2008 820.3 "cladocera"
"9/9/2008" 2008 905.9 "cladocera"
"9/9/2008" 2008 972 "cladocera"
"9/9/2008" 2008 1037.9 "cladocera"
"9/9/2008" 2008 564.1 "cladocera"
"9/9/2008" 2008 509.5 "cladocera"
"9/9/2008" 2008 692 "cladocera"
"9/9/2008" 2008 776.1 "cladocera"
"9/9/2008" 2008 794.5 "cladocera"
"9/9/2008" 2008 625 "cladocera"
"9/9/2008" 2008 1227.4 "cladocera"
"9/9/2008" 2008 1029.1 "cladocera"
"9/9/2008" 2008 975.6 "cladocera"
"9/9/2008" 2008 970.1 "cladocera"
"9/9/2008" 2008 649.6 "cladocera"
"9/9/2008" 2008 745.2 "cladocera"
"9/9/2008" 2008 471.7 "cladocera"
"9/9/2008" 2008 814.9 "cladocera"
"9/9/2008" 2008 837.6 "cladocera"
"9/9/2008" 2008 901.4 "cladocera"
"9/9/2008" 2008 931.9 "cladocera"
"9/9/2008" 2008 886 "cladocera"
"9/9/2008" 2008 833.9 "cladocera"
"9/9/2008" 2008 1037 "cladocera"
"9/9/2008" 2008 1109.6 "cladocera"
"9/9/2008" 2008 952.6 "cladocera"
"9/9/2008" 2008 1320 "cladocera"
"9/9/2008" 2008 1117.2 "cladocera"
"9/9/2008" 2008 503.9 "cladocera"
"9/9/2008" 2008 401.5 "cladocera"
"9/9/2008" 2008 665.4 "cladocera"
"9/9/2008" 2008 451.3 "cladocera"
"9/9/2008" 2008 377.9 "cladocera"
"9/9/2008" 2008 425 "cladocera"
"9/9/2008" 2008 576.8 "cladocera"
"9/9/2008" 2008 634.8 "cladocera"
"9/9/2008" 2008 577.6 "cladocera"
"9/9/2008" 2008 348.7 "cladocera"
"9/9/2008" 2008 448.1 "cladocera"
"9/9/2008" 2008 450.9 "cladocera"
"9/9/2008" 2008 573.2 "cladocera"
"9/9/2008" 2008 447.2 "cladocera"
"9/9/2008" 2008 512.5 "cladocera"
"9/9/2008" 2008 525 "cladocera"
"9/9/2008" 2008 537.5 "cladocera"
"9/9/2008" 2008 582.7 "cladocera"
"9/9/2008" 2008 461.8 "cladocera"
"9/9/2008" 2008 397.1 "cladocera"
"9/9/2008" 2008 644.5 "cladocera"
"9/9/2008" 2008 425.1 "cladocera"
"5/26/2009" 2009 2001.6 "Calanoida"
"5/26/2009" 2009 800.9 "Calanoida"
"5/26/2009" 2009 845 "Calanoida"
"5/26/2009" 2009 840 "Calanoida"
"5/26/2009" 2009 876.4 "Calanoida"
"5/26/2009" 2009 898.1 "Calanoida"
"5/26/2009" 2009 997.7 "Calanoida"
"5/26/2009" 2009 1080 "Calanoida"
"5/26/2009" 2009 1201.9 "Calanoida"
"5/26/2009" 2009 1306.8 "Calanoida"
"5/26/2009" 2009 1247.9 "Calanoida"
"5/26/2009" 2009 1214.4 "Calanoida"
"5/26/2009" 2009 1166.7 "Calanoida"
"5/26/2009" 2009 1133.1 "Calanoida"
"5/26/2009" 2009 1120.9 "Calanoida"
"5/26/2009" 2009 1089.4 "Calanoida"
"5/26/2009" 2009 1772.4 "Calanoida"
"5/26/2009" 2009 1699.5 "Calanoida"
"5/26/2009" 2009 1525.3 "Calanoida"
"5/26/2009" 2009 1461.4 "Calanoida"
"5/26/2009" 2009 1264.2 "Calanoida"
"5/26/2009" 2009 1209.7 "Calanoida"
"5/26/2009" 2009 1204.8 "Calanoida"
"5/26/2009" 2009 1153.3 "Calanoida"
"5/26/2009" 2009 1100 "Calanoida"
"5/26/2009" 2009 1085.4 "Calanoida"
"5/26/2009" 2009 1076.8 "Calanoida"
"5/26/2009" 2009 1044.3 "Calanoida"
"5/26/2009" 2009 1042.6 "Calanoida"
"5/26/2009" 2009 973.6 "Calanoida"
"5/26/2009" 2009 900.9 "Calanoida"
"5/26/2009" 2009 1055.7 "Calanoida"
"5/26/2009" 2009 1000.1 "Calanoida"
"5/26/2009" 2009 922.3 "Calanoida"
"5/26/2009" 2009 906 "Calanoida"
"5/26/2009" 2009 900.5 "Calanoida"
"5/26/2009" 2009 900.1 "Calanoida"
"5/26/2009" 2009 805 "Calanoida"
"5/26/2009" 2009 675.9 "Calanoida"
"5/26/2009" 2009 667 "Calanoida"
"5/26/2009" 2009 562.3 "Calanoida"
"5/26/2009" 2009 506 "Calanoida"
"5/26/2009" 2009 1418 "Calanoida"
"5/26/2009" 2009 1434.2 "Calanoida"
"5/26/2009" 2009 1480.4 "Calanoida"
"5/26/2009" 2009 1502.7 "Calanoida"
"5/26/2009" 2009 1546.2 "Calanoida"
"5/26/2009" 2009 1581 "Calanoida"
"5/26/2009" 2009 1601.2 "Calanoida"
"5/26/2009" 2009 1646.3 "Calanoida"
"5/26/2009" 2009 1755.9 "Calanoida"
"5/26/2009" 2009 1822.5 "Calanoida"
"5/26/2009" 2009 629.1 "Calanoida"
"5/26/2009" 2009 898.3 "Calanoida"
"5/26/2009" 2009 922.4 "Calanoida"
"5/26/2009" 2009 933.8 "Calanoida"
"5/26/2009" 2009 961.8 "Calanoida"
"5/26/2009" 2009 962.5 "Calanoida"
"5/26/2009" 2009 1076.6 "Calanoida"
"5/26/2009" 2009 1083.5 "Calanoida"
"5/26/2009" 2009 1105.7 "Calanoida"
"5/26/2009" 2009 1119.5 "Calanoida"
"5/26/2009" 2009 1139.8 "Calanoida"
"5/26/2009" 2009 1300.5 "Calanoida"
"5/26/2009" 2009 1332.6 "Calanoida"
"5/26/2009" 2009 1449.2 "Calanoida"
"5/26/2009" 2009 1585.6 "Calanoida"
"5/26/2009" 2009 1569.2 "Calanoida"
"5/26/2009" 2009 1436.1 "Calanoida"
"5/26/2009" 2009 1345.4 "Calanoida"
"5/26/2009" 2009 1266.9 "Calanoida"
"5/26/2009" 2009 1167.7 "Calanoida"
"5/26/2009" 2009 1116.1 "Calanoida"
"5/26/2009" 2009 1075.3 "Calanoida"
"5/26/2009" 2009 1061.9 "Calanoida"
"5/26/2009" 2009 1033.9 "Calanoida"
"5/26/2009" 2009 944.7 "Calanoida"
"5/26/2009" 2009 921.4 "Calanoida"
"5/26/2009" 2009 841 "Calanoida"
"5/26/2009" 2009 894.4 "Calanoida"
"5/26/2009" 2009 976.2 "Calanoida"
"5/26/2009" 2009 993 "Calanoida"
"5/26/2009" 2009 1019.8 "Calanoida"
"5/26/2009" 2009 1024.9 "Calanoida"
"5/26/2009" 2009 1024.9 "Calanoida"
"5/26/2009" 2009 1040.5 "Calanoida"
"5/26/2009" 2009 1047.9 "Calanoida"
"5/26/2009" 2009 1055.4 "Calanoida"
"5/26/2009" 2009 1070 "Calanoida"
"5/26/2009" 2009 1084.5 "Calanoida"
"5/26/2009" 2009 1105.4 "Calanoida"
"5/26/2009" 2009 1146.9 "Calanoida"
"5/26/2009" 2009 1178.8 "Calanoida"
"5/26/2009" 2009 1273.9 "Calanoida"
"5/26/2009" 2009 1283.5 "Calanoida"
"5/26/2009" 2009 1297.7 "Calanoida"
"5/26/2009" 2009 1515.4 "Calanoida"
"5/26/2009" 2009 1440.4 "Calanoida"
"5/26/2009" 2009 1433 "Calanoida"
"5/26/2009" 2009 1419.8 "Calanoida"
"5/26/2009" 2009 1410.1 "Calanoida"
"5/26/2009" 2009 1280.5 "Calanoida"
"5/26/2009" 2009 1266.7 "Calanoida"
"5/26/2009" 2009 1234.1 "Calanoida"
"5/26/2009" 2009 1223.7 "Calanoida"
"5/26/2009" 2009 1212.3 "Calanoida"
"5/26/2009" 2009 1111.1 "Calanoida"
"5/26/2009" 2009 1094.2 "Calanoida"
"5/26/2009" 2009 1086.2 "Calanoida"
"5/26/2009" 2009 1037.6 "Calanoida"
"5/26/2009" 2009 1019 "Calanoida"
"5/26/2009" 2009 918.5 "Calanoida"
"5/26/2009" 2009 899.1 "Calanoida"
"5/26/2009" 2009 855.2 "Calanoida"
"5/26/2009" 2009 847.5 "Calanoida"
"5/26/2009" 2009 844.4 "Calanoida"
"5/26/2009" 2009 836.8 "Calanoida"
"5/26/2009" 2009 811.2 "Calanoida"
"5/26/2009" 2009 711.1 "Calanoida"
"5/26/2009" 2009 631.7 "Calanoida"
"5/26/2009" 2009 611.5 "Calanoida"
"5/26/2009" 2009 843.4 "Calanoida"
"5/26/2009" 2009 973.5 "Calanoida"
"5/26/2009" 2009 1044.1 "Calanoida"
"5/26/2009" 2009 1071.3 "Calanoida"
"5/26/2009" 2009 1097.7 "Calanoida"
"5/26/2009" 2009 1112.5 "Calanoida"
"5/26/2009" 2009 1202.1 "Calanoida"
"5/26/2009" 2009 1223.3 "Calanoida"
"5/26/2009" 2009 1261.9 "Calanoida"
"5/26/2009" 2009 1281.7 "Calanoida"
"5/26/2009" 2009 1316.4 "Calanoida"
"5/26/2009" 2009 1323.1 "Calanoida"
"5/26/2009" 2009 1340.3 "Calanoida"
"5/26/2009" 2009 1351.4 "Calanoida"
"5/26/2009" 2009 1353 "Calanoida"
"5/26/2009" 2009 1373.5 "Calanoida"
"5/26/2009" 2009 1387.5 "Calanoida"
"5/26/2009" 2009 1397.9 "Calanoida"
"5/26/2009" 2009 1401.8 "Calanoida"
"5/26/2009" 2009 1406.7 "Calanoida"
"5/26/2009" 2009 1490.2 "Calanoida"
"5/26/2009" 2009 1644.4 "Calanoida"
"5/26/2009" 2009 1662.7 "Calanoida"
"5/26/2009" 2009 1666.3 "Calanoida"
"5/26/2009" 2009 1682.9 "Calanoida"
"5/26/2009" 2009 1739.3 "Calanoida"
"5/26/2009" 2009 1753.7 "Calanoida"
"5/26/2009" 2009 1843.8 "Calanoida"
"5/26/2009" 2009 1929.1 "Calanoida"
"5/26/2009" 2009 1948.2 "Calanoida"
"5/26/2009" 2009 2012.7 "Calanoida"
"5/26/2009" 2009 2272.9 "Calanoida"
"5/26/2009" 2009 862.9 "Calanoida"
"5/26/2009" 2009 901.6 "Calanoida"
"5/26/2009" 2009 945.5 "Calanoida"
"5/26/2009" 2009 970.8 "Calanoida"
"5/26/2009" 2009 1099.6 "Calanoida"
"5/26/2009" 2009 1123.7 "Calanoida"
"5/26/2009" 2009 1345.9 "Calanoida"
"5/26/2009" 2009 1418 "Calanoida"
"5/26/2009" 2009 995.9 "Calanoida"
"5/26/2009" 2009 976.9 "Calanoida"
"5/26/2009" 2009 970.7 "Calanoida"
"5/26/2009" 2009 955.1 "Calanoida"
"5/26/2009" 2009 917.4 "Calanoida"
"5/26/2009" 2009 903 "Calanoida"
"5/26/2009" 2009 896.2 "Calanoida"
"5/26/2009" 2009 886.8 "Calanoida"
"5/26/2009" 2009 885 "Calanoida"
"5/26/2009" 2009 853.8 "Calanoida"
"5/26/2009" 2009 736.5 "Calanoida"
"5/26/2009" 2009 598.4 "Calanoida"
"5/26/2009" 2009 1946.6 "Calanoida"
"5/26/2009" 2009 1995.3 "Calanoida"
"5/26/2009" 2009 1061.2 "Cyclopoida"
"5/26/2009" 2009 1522.1 "Cyclopoida"
"5/26/2009" 2009 1485 "Cyclopoida"
"5/26/2009" 2009 1464.9 "Cyclopoida"
"5/26/2009" 2009 1464.9 "Cyclopoida"
"5/26/2009" 2009 1455.6 "Cyclopoida"
"5/26/2009" 2009 1430 "Cyclopoida"
"5/26/2009" 2009 1414.3 "Cyclopoida"
"5/26/2009" 2009 1337.2 "Cyclopoida"
"5/26/2009" 2009 1330.9 "Cyclopoida"
"5/26/2009" 2009 1270 "Cyclopoida"
"5/26/2009" 2009 1266.6 "Cyclopoida"
"5/26/2009" 2009 1246.5 "Cyclopoida"
"5/26/2009" 2009 1223.8 "Cyclopoida"
"5/26/2009" 2009 1209 "Cyclopoida"
"5/26/2009" 2009 1194.1 "Cyclopoida"
"5/26/2009" 2009 1192.4 "Cyclopoida"
"5/26/2009" 2009 1191 "Cyclopoida"
"5/26/2009" 2009 1183.4 "Cyclopoida"
"5/26/2009" 2009 1145.9 "Cyclopoida"
"5/26/2009" 2009 1142 "Cyclopoida"
"5/26/2009" 2009 1142 "Cyclopoida"
"5/26/2009" 2009 1129.2 "Cyclopoida"
"5/26/2009" 2009 1127.1 "Cyclopoida"
"5/26/2009" 2009 1111.1 "Cyclopoida"
"5/26/2009" 2009 1110.4 "Cyclopoida"
"5/26/2009" 2009 1102.9 "Cyclopoida"
"5/26/2009" 2009 1094.4 "Cyclopoida"
"5/26/2009" 2009 1091.2 "Cyclopoida"
"5/26/2009" 2009 1091.1 "Cyclopoida"
"5/26/2009" 2009 1088.1 "Cyclopoida"
"5/26/2009" 2009 1084.6 "Cyclopoida"
"5/26/2009" 2009 1080.5 "Cyclopoida"
"5/26/2009" 2009 1068.9 "Cyclopoida"
"5/26/2009" 2009 1066.7 "Cyclopoida"
"5/26/2009" 2009 1060.2 "Cyclopoida"
"5/26/2009" 2009 1050 "Cyclopoida"
"5/26/2009" 2009 1044 "Cyclopoida"
"5/26/2009" 2009 1043.9 "Cyclopoida"
"5/26/2009" 2009 1043.2 "Cyclopoida"
"5/26/2009" 2009 1037.3 "Cyclopoida"
"5/26/2009" 2009 1037.3 "Cyclopoida"
"5/26/2009" 2009 1034.8 "Cyclopoida"
"5/26/2009" 2009 1032.4 "Cyclopoida"
"5/26/2009" 2009 1027 "Cyclopoida"
"5/26/2009" 2009 1025.3 "Cyclopoida"
"5/26/2009" 2009 1024.9 "Cyclopoida"
"5/26/2009" 2009 1023.9 "Cyclopoida"
"5/26/2009" 2009 1018.6 "Cyclopoida"
"5/26/2009" 2009 1015.2 "Cyclopoida"
"5/26/2009" 2009 1012.4 "Cyclopoida"
"5/26/2009" 2009 1003.2 "Cyclopoida"
"5/26/2009" 2009 990.1 "Cyclopoida"
"5/26/2009" 2009 989.5 "Cyclopoida"
"5/26/2009" 2009 987.6 "Cyclopoida"
"5/26/2009" 2009 984.9 "Cyclopoida"
"5/26/2009" 2009 983.3 "Cyclopoida"
"5/26/2009" 2009 976.7 "Cyclopoida"
"5/26/2009" 2009 975.8 "Cyclopoida"
"5/26/2009" 2009 970.2 "Cyclopoida"
"5/26/2009" 2009 957.7 "Cyclopoida"
"5/26/2009" 2009 950.8 "Cyclopoida"
"5/26/2009" 2009 942.5 "Cyclopoida"
"5/26/2009" 2009 941.5 "Cyclopoida"
"5/26/2009" 2009 934.8 "Cyclopoida"
"5/26/2009" 2009 933.8 "Cyclopoida"
"5/26/2009" 2009 932.6 "Cyclopoida"
"5/26/2009" 2009 930.6 "Cyclopoida"
"5/26/2009" 2009 925.7 "Cyclopoida"
"5/26/2009" 2009 919.7 "Cyclopoida"
"5/26/2009" 2009 919.2 "Cyclopoida"
"5/26/2009" 2009 919.2 "Cyclopoida"
"5/26/2009" 2009 914.4 "Cyclopoida"
"5/26/2009" 2009 912.1 "Cyclopoida"
"5/26/2009" 2009 909.2 "Cyclopoida"
"5/26/2009" 2009 904.8 "Cyclopoida"
"5/26/2009" 2009 899.4 "Cyclopoida"
"5/26/2009" 2009 898.4 "Cyclopoida"
"5/26/2009" 2009 890.5 "Cyclopoida"
"5/26/2009" 2009 885.7 "Cyclopoida"
"5/26/2009" 2009 882 "Cyclopoida"
"5/26/2009" 2009 879.7 "Cyclopoida"
"5/26/2009" 2009 874.6 "Cyclopoida"
"5/26/2009" 2009 874.2 "Cyclopoida"
"5/26/2009" 2009 871 "Cyclopoida"
"5/26/2009" 2009 870.1 "Cyclopoida"
"5/26/2009" 2009 869.3 "Cyclopoida"
"5/26/2009" 2009 866.5 "Cyclopoida"
"5/26/2009" 2009 865.3 "Cyclopoida"
"5/26/2009" 2009 862.7 "Cyclopoida"
"5/26/2009" 2009 859.1 "Cyclopoida"
"5/26/2009" 2009 856.2 "Cyclopoida"
"5/26/2009" 2009 854.8 "Cyclopoida"
"5/26/2009" 2009 840 "Cyclopoida"
"5/26/2009" 2009 836.8 "Cyclopoida"
"5/26/2009" 2009 830.1 "Cyclopoida"
"5/26/2009" 2009 828.7 "Cyclopoida"
"5/26/2009" 2009 824.6 "Cyclopoida"
"5/26/2009" 2009 823.7 "Cyclopoida"
"5/26/2009" 2009 820.2 "Cyclopoida"
"5/26/2009" 2009 808.1 "Cyclopoida"
"5/26/2009" 2009 779 "Cyclopoida"
"5/26/2009" 2009 778.8 "Cyclopoida"
"5/26/2009" 2009 774.2 "Cyclopoida"
"5/26/2009" 2009 763.7 "Cyclopoida"
"5/26/2009" 2009 760.3 "Cyclopoida"
"5/26/2009" 2009 749.5 "Cyclopoida"
"5/26/2009" 2009 738.2 "Cyclopoida"
"5/26/2009" 2009 735.4 "Cyclopoida"
"5/26/2009" 2009 735.4 "Cyclopoida"
"5/26/2009" 2009 730.1 "Cyclopoida"
"5/26/2009" 2009 720.1 "Cyclopoida"
"5/26/2009" 2009 707.1 "Cyclopoida"
"5/26/2009" 2009 699.7 "Cyclopoida"
"5/26/2009" 2009 695.3 "Cyclopoida"
"5/26/2009" 2009 694.3 "Cyclopoida"
"5/26/2009" 2009 682.5 "Cyclopoida"
"5/26/2009" 2009 667.1 "Cyclopoida"
"5/26/2009" 2009 650.5 "Cyclopoida"
"5/26/2009" 2009 632 "Cyclopoida"
"5/26/2009" 2009 631.5 "Cyclopoida"
"5/26/2009" 2009 622.3 "Cyclopoida"
"5/26/2009" 2009 588.2 "Cyclopoida"
"5/26/2009" 2009 551.7 "Cyclopoida"
"5/26/2009" 2009 506 "Cyclopoida"
"5/26/2009" 2009 1695 "Cyclopoida"
"5/26/2009" 2009 1512.7 "Cyclopoida"
"5/26/2009" 2009 1499.6 "Cyclopoida"
"5/26/2009" 2009 1321.5 "Cyclopoida"
"5/26/2009" 2009 1320.6 "Cyclopoida"
"5/26/2009" 2009 1318.9 "Cyclopoida"
"5/26/2009" 2009 1317.7 "Cyclopoida"
"5/26/2009" 2009 1311.7 "Cyclopoida"
"5/26/2009" 2009 1293.4 "Cyclopoida"
"5/26/2009" 2009 1282.4 "Cyclopoida"
"5/26/2009" 2009 1277 "Cyclopoida"
"5/26/2009" 2009 1269.4 "Cyclopoida"
"5/26/2009" 2009 1262.6 "Cyclopoida"
"5/26/2009" 2009 1260.6 "Cyclopoida"
"5/26/2009" 2009 1255.1 "Cyclopoida"
"5/26/2009" 2009 1243.3 "Cyclopoida"
"5/26/2009" 2009 1241 "Cyclopoida"
"5/26/2009" 2009 1238.1 "Cyclopoida"
"5/26/2009" 2009 1234.5 "Cyclopoida"
"5/26/2009" 2009 1227.3 "Cyclopoida"
"5/26/2009" 2009 1217.6 "Cyclopoida"
"5/26/2009" 2009 1216.4 "Cyclopoida"
"5/26/2009" 2009 1212.6 "Cyclopoida"
"5/26/2009" 2009 1204.8 "Cyclopoida"
"5/26/2009" 2009 1194.6 "Cyclopoida"
"5/26/2009" 2009 1194.6 "Cyclopoida"
"5/26/2009" 2009 1194.1 "Cyclopoida"
"5/26/2009" 2009 1172.1 "Cyclopoida"
"5/26/2009" 2009 1169.2 "Cyclopoida"
"5/26/2009" 2009 1164.4 "Cyclopoida"
"5/26/2009" 2009 1155.2 "Cyclopoida"
"5/26/2009" 2009 1150 "Cyclopoida"
"5/26/2009" 2009 1146.3 "Cyclopoida"
"5/26/2009" 2009 1140.5 "Cyclopoida"
"5/26/2009" 2009 1140 "Cyclopoida"
"5/26/2009" 2009 1139.8 "Cyclopoida"
"5/26/2009" 2009 1137.5 "Cyclopoida"
"5/26/2009" 2009 1131.9 "Cyclopoida"
"5/26/2009" 2009 1130.5 "Cyclopoida"
"5/26/2009" 2009 1107.7 "Cyclopoida"
"5/26/2009" 2009 1107.1 "Cyclopoida"
"5/26/2009" 2009 1105.2 "Cyclopoida"
"5/26/2009" 2009 1100.6 "Cyclopoida"
"5/26/2009" 2009 1091.5 "Cyclopoida"
"5/26/2009" 2009 1090.4 "Cyclopoida"
"5/26/2009" 2009 1088.1 "Cyclopoida"
"5/26/2009" 2009 1081.2 "Cyclopoida"
"5/26/2009" 2009 1078.6 "Cyclopoida"
"5/26/2009" 2009 1073.9 "Cyclopoida"
"5/26/2009" 2009 1071.6 "Cyclopoida"
"5/26/2009" 2009 1066 "Cyclopoida"
"5/26/2009" 2009 1056.3 "Cyclopoida"
"5/26/2009" 2009 1054.3 "Cyclopoida"
"5/26/2009" 2009 1052.7 "Cyclopoida"
"5/26/2009" 2009 1051.2 "Cyclopoida"
"5/26/2009" 2009 1051 "Cyclopoida"
"5/26/2009" 2009 1047.2 "Cyclopoida"
"5/26/2009" 2009 1045.6 "Cyclopoida"
"5/26/2009" 2009 1043.6 "Cyclopoida"
"5/26/2009" 2009 1043.1 "Cyclopoida"
"5/26/2009" 2009 1043.1 "Cyclopoida"
"5/26/2009" 2009 1042.6 "Cyclopoida"
"5/26/2009" 2009 1040.5 "Cyclopoida"
"5/26/2009" 2009 1037.5 "Cyclopoida"
"5/26/2009" 2009 1037.5 "Cyclopoida"
"5/26/2009" 2009 1037.2 "Cyclopoida"
"5/26/2009" 2009 1031.2 "Cyclopoida"
"5/26/2009" 2009 1028.7 "Cyclopoida"
"5/26/2009" 2009 1026.9 "Cyclopoida"
"5/26/2009" 2009 1025 "Cyclopoida"
"5/26/2009" 2009 1016.5 "Cyclopoida"
"5/26/2009" 2009 1012.8 "Cyclopoida"
"5/26/2009" 2009 1012.6 "Cyclopoida"
"5/26/2009" 2009 1012.6 "Cyclopoida"
"5/26/2009" 2009 1008.2 "Cyclopoida"
"5/26/2009" 2009 1007.8 "Cyclopoida"
"5/26/2009" 2009 1007.8 "Cyclopoida"
"5/26/2009" 2009 1007.6 "Cyclopoida"
"5/26/2009" 2009 1006.3 "Cyclopoida"
"5/26/2009" 2009 1003.8 "Cyclopoida"
"5/26/2009" 2009 1002 "Cyclopoida"
"5/26/2009" 2009 1000.7 "Cyclopoida"
"5/26/2009" 2009 999.8 "Cyclopoida"
"5/26/2009" 2009 998.8 "Cyclopoida"
"5/26/2009" 2009 990.6 "Cyclopoida"
"5/26/2009" 2009 990.1 "Cyclopoida"
"5/26/2009" 2009 988.8 "Cyclopoida"
"5/26/2009" 2009 988.2 "Cyclopoida"
"5/26/2009" 2009 981.9 "Cyclopoida"
"5/26/2009" 2009 980.6 "Cyclopoida"
"5/26/2009" 2009 976.3 "Cyclopoida"
"5/26/2009" 2009 975.1 "Cyclopoida"
"5/26/2009" 2009 975.1 "Cyclopoida"
"5/26/2009" 2009 975 "Cyclopoida"
"5/26/2009" 2009 971.2 "Cyclopoida"
"5/26/2009" 2009 970.3 "Cyclopoida"
"5/26/2009" 2009 968.3 "Cyclopoida"
"5/26/2009" 2009 964.5 "Cyclopoida"
"5/26/2009" 2009 964.1 "Cyclopoida"
"5/26/2009" 2009 963.5 "Cyclopoida"
"5/26/2009" 2009 961.8 "Cyclopoida"
"5/26/2009" 2009 960.6 "Cyclopoida"
"5/26/2009" 2009 958.3 "Cyclopoida"
"5/26/2009" 2009 955.2 "Cyclopoida"
"5/26/2009" 2009 946.1 "Cyclopoida"
"5/26/2009" 2009 942.9 "Cyclopoida"
"5/26/2009" 2009 942.9 "Cyclopoida"
"5/26/2009" 2009 941.6 "Cyclopoida"
"5/26/2009" 2009 941.6 "Cyclopoida"
"5/26/2009" 2009 940.9 "Cyclopoida"
"5/26/2009" 2009 940.9 "Cyclopoida"
"5/26/2009" 2009 938.8 "Cyclopoida"
"5/26/2009" 2009 935.2 "Cyclopoida"
"5/26/2009" 2009 934.2 "Cyclopoida"
"5/26/2009" 2009 934.2 "Cyclopoida"
"5/26/2009" 2009 934.1 "Cyclopoida"
"5/26/2009" 2009 933.4 "Cyclopoida"
"5/26/2009" 2009 932.9 "Cyclopoida"
"5/26/2009" 2009 928.5 "Cyclopoida"
"5/26/2009" 2009 928 "Cyclopoida"
"5/26/2009" 2009 926.2 "Cyclopoida"
"5/26/2009" 2009 922.7 "Cyclopoida"
"5/26/2009" 2009 922.4 "Cyclopoida"
"5/26/2009" 2009 922 "Cyclopoida"
"5/26/2009" 2009 920 "Cyclopoida"
"5/26/2009" 2009 919.4 "Cyclopoida"
"5/26/2009" 2009 918.7 "Cyclopoida"
"5/26/2009" 2009 917.4 "Cyclopoida"
"5/26/2009" 2009 917.2 "Cyclopoida"
"5/26/2009" 2009 912.6 "Cyclopoida"
"5/26/2009" 2009 910 "Cyclopoida"
"5/26/2009" 2009 906.7 "Cyclopoida"
"5/26/2009" 2009 904.3 "Cyclopoida"
"5/26/2009" 2009 901.7 "Cyclopoida"
"5/26/2009" 2009 901.4 "Cyclopoida"
"5/26/2009" 2009 900.9 "Cyclopoida"
"5/26/2009" 2009 896.3 "Cyclopoida"
"5/26/2009" 2009 889.6 "Cyclopoida"
"5/26/2009" 2009 889.6 "Cyclopoida"
"5/26/2009" 2009 888.9 "Cyclopoida"
"5/26/2009" 2009 888.3 "Cyclopoida"
"5/26/2009" 2009 887.5 "Cyclopoida"
"5/26/2009" 2009 886.7 "Cyclopoida"
"5/26/2009" 2009 886 "Cyclopoida"
"5/26/2009" 2009 883.9 "Cyclopoida"
"5/26/2009" 2009 883.5 "Cyclopoida"
"5/26/2009" 2009 880.1 "Cyclopoida"
"5/26/2009" 2009 878.2 "Cyclopoida"
"5/26/2009" 2009 878.2 "Cyclopoida"
"5/26/2009" 2009 876.2 "Cyclopoida"
"5/26/2009" 2009 875.4 "Cyclopoida"
"5/26/2009" 2009 875 "Cyclopoida"
"5/26/2009" 2009 869.6 "Cyclopoida"
"5/26/2009" 2009 869.1 "Cyclopoida"
"5/26/2009" 2009 867.8 "Cyclopoida"
"5/26/2009" 2009 867.8 "Cyclopoida"
"5/26/2009" 2009 867.6 "Cyclopoida"
"5/26/2009" 2009 866.9 "Cyclopoida"
"5/26/2009" 2009 858.9 "Cyclopoida"
"5/26/2009" 2009 857.8 "Cyclopoida"
"5/26/2009" 2009 857.5 "Cyclopoida"
"5/26/2009" 2009 857.5 "Cyclopoida"
"5/26/2009" 2009 850.8 "Cyclopoida"
"5/26/2009" 2009 850.2 "Cyclopoida"
"5/26/2009" 2009 850 "Cyclopoida"
"5/26/2009" 2009 842.7 "Cyclopoida"
"5/26/2009" 2009 840.9 "Cyclopoida"
"5/26/2009" 2009 839 "Cyclopoida"
"5/26/2009" 2009 839 "Cyclopoida"
"5/26/2009" 2009 838.5 "Cyclopoida"
"5/26/2009" 2009 831 "Cyclopoida"
"5/26/2009" 2009 830.9 "Cyclopoida"
"5/26/2009" 2009 829.6 "Cyclopoida"
"5/26/2009" 2009 828.6 "Cyclopoida"
"5/26/2009" 2009 828.6 "Cyclopoida"
"5/26/2009" 2009 827.7 "Cyclopoida"
"5/26/2009" 2009 827.4 "Cyclopoida"
"5/26/2009" 2009 827.4 "Cyclopoida"
"5/26/2009" 2009 826.2 "Cyclopoida"
"5/26/2009" 2009 826.2 "Cyclopoida"
"5/26/2009" 2009 825.9 "Cyclopoida"
"5/26/2009" 2009 825.9 "Cyclopoida"
"5/26/2009" 2009 825.4 "Cyclopoida"
"5/26/2009" 2009 824.6 "Cyclopoida"
"5/26/2009" 2009 818.9 "Cyclopoida"
"5/26/2009" 2009 817.4 "Cyclopoida"
"5/26/2009" 2009 812.6 "Cyclopoida"
"5/26/2009" 2009 812.6 "Cyclopoida"
"5/26/2009" 2009 811.1 "Cyclopoida"
"5/26/2009" 2009 808.3 "Cyclopoida"
"5/26/2009" 2009 805.2 "Cyclopoida"
"5/26/2009" 2009 804.4 "Cyclopoida"
"5/26/2009" 2009 801.6 "Cyclopoida"
"5/26/2009" 2009 796.3 "Cyclopoida"
"5/26/2009" 2009 790.6 "Cyclopoida"
"5/26/2009" 2009 785.2 "Cyclopoida"
"5/26/2009" 2009 782.8 "Cyclopoida"
"5/26/2009" 2009 782.6 "Cyclopoida"
"5/26/2009" 2009 782.6 "Cyclopoida"
"5/26/2009" 2009 779.5 "Cyclopoida"
"5/26/2009" 2009 776.2 "Cyclopoida"
"5/26/2009" 2009 767.5 "Cyclopoida"
"5/26/2009" 2009 767.5 "Cyclopoida"
"5/26/2009" 2009 765.1 "Cyclopoida"
"5/26/2009" 2009 760.3 "Cyclopoida"
"5/26/2009" 2009 760.1 "Cyclopoida"
"5/26/2009" 2009 754.7 "Cyclopoida"
"5/26/2009" 2009 752.6 "Cyclopoida"
"5/26/2009" 2009 746 "Cyclopoida"
"5/26/2009" 2009 726.7 "Cyclopoida"
"5/26/2009" 2009 725.6 "Cyclopoida"
"5/26/2009" 2009 725.6 "Cyclopoida"
"5/26/2009" 2009 725.6 "Cyclopoida"
"5/26/2009" 2009 725.6 "Cyclopoida"
"5/26/2009" 2009 725 "Cyclopoida"
"5/26/2009" 2009 718.6 "Cyclopoida"
"5/26/2009" 2009 717.9 "Cyclopoida"
"5/26/2009" 2009 716 "Cyclopoida"
"5/26/2009" 2009 712.6 "Cyclopoida"
"5/26/2009" 2009 704.6 "Cyclopoida"
"5/26/2009" 2009 703.7 "Cyclopoida"
"5/26/2009" 2009 699.3 "Cyclopoida"
"5/26/2009" 2009 696.4 "Cyclopoida"
"5/26/2009" 2009 686.5 "Cyclopoida"
"5/26/2009" 2009 684.8 "Cyclopoida"
"5/26/2009" 2009 666.4 "Cyclopoida"
"5/26/2009" 2009 663 "Cyclopoida"
"5/26/2009" 2009 656 "Cyclopoida"
"5/26/2009" 2009 645.3 "Cyclopoida"
"5/26/2009" 2009 637 "Cyclopoida"
"5/26/2009" 2009 633.7 "Cyclopoida"
"5/26/2009" 2009 630.6 "Cyclopoida"
"5/26/2009" 2009 627 "Cyclopoida"
"5/26/2009" 2009 622.7 "Cyclopoida"
"5/26/2009" 2009 619 "Cyclopoida"
"5/26/2009" 2009 612.5 "Cyclopoida"
"5/26/2009" 2009 609.6 "Cyclopoida"
"5/26/2009" 2009 604.7 "Cyclopoida"
"5/26/2009" 2009 603.4 "Cyclopoida"
"5/26/2009" 2009 590.8 "Cyclopoida"
"5/26/2009" 2009 587.6 "Cyclopoida"
"5/26/2009" 2009 576.2 "Cyclopoida"
"5/26/2009" 2009 573.5 "Cyclopoida"
"5/26/2009" 2009 558.6 "Cyclopoida"
"5/26/2009" 2009 537.6 "Cyclopoida"
"5/26/2009" 2009 448.1 "Cyclopoida"
"5/26/2009" 2009 437.5 "Cyclopoida"
"5/26/2009" 2009 390.5 "Cyclopoida"
"5/26/2009" 2009 1274.6 "Cyclopoida"
"5/26/2009" 2009 1262.6 "Cyclopoida"
"5/26/2009" 2009 1187.7 "Cyclopoida"
"5/26/2009" 2009 1174.8 "Cyclopoida"
"5/26/2009" 2009 1158.8 "Cyclopoida"
"5/26/2009" 2009 1096.4 "Cyclopoida"
"5/26/2009" 2009 1095.7 "Cyclopoida"
"5/26/2009" 2009 1078.9 "Cyclopoida"
"5/26/2009" 2009 1062.5 "Cyclopoida"
"5/26/2009" 2009 1039.9 "Cyclopoida"
"5/26/2009" 2009 1023 "Cyclopoida"
"5/26/2009" 2009 997 "Cyclopoida"
"5/26/2009" 2009 995.1 "Cyclopoida"
"5/26/2009" 2009 987.6 "Cyclopoida"
"5/26/2009" 2009 951.5 "Cyclopoida"
"5/26/2009" 2009 949.1 "Cyclopoida"
"5/26/2009" 2009 945.1 "Cyclopoida"
"5/26/2009" 2009 937.1 "Cyclopoida"
"5/26/2009" 2009 930.1 "Cyclopoida"
"5/26/2009" 2009 929.1 "Cyclopoida"
"5/26/2009" 2009 924.1 "Cyclopoida"
"5/26/2009" 2009 923.5 "Cyclopoida"
"5/26/2009" 2009 922.8 "Cyclopoida"
"5/26/2009" 2009 922 "Cyclopoida"
"5/26/2009" 2009 909.2 "Cyclopoida"
"5/26/2009" 2009 905.5 "Cyclopoida"
"5/26/2009" 2009 905.3 "Cyclopoida"
"5/26/2009" 2009 902.9 "Cyclopoida"
"5/26/2009" 2009 901.6 "Cyclopoida"
"5/26/2009" 2009 893.8 "Cyclopoida"
"5/26/2009" 2009 893.4 "Cyclopoida"
"5/26/2009" 2009 886.7 "Cyclopoida"
"5/26/2009" 2009 875 "Cyclopoida"
"5/26/2009" 2009 866.9 "Cyclopoida"
"5/26/2009" 2009 863.3 "Cyclopoida"
"5/26/2009" 2009 862.9 "Cyclopoida"
"5/26/2009" 2009 860 "Cyclopoida"
"5/26/2009" 2009 857.8 "Cyclopoida"
"5/26/2009" 2009 854.5 "Cyclopoida"
"5/26/2009" 2009 850.1 "Cyclopoida"
"5/26/2009" 2009 840.1 "Cyclopoida"
"5/26/2009" 2009 839 "Cyclopoida"
"5/26/2009" 2009 835.6 "Cyclopoida"
"5/26/2009" 2009 832.2 "Cyclopoida"
"5/26/2009" 2009 826.6 "Cyclopoida"
"5/26/2009" 2009 825.9 "Cyclopoida"
"5/26/2009" 2009 817.1 "Cyclopoida"
"5/26/2009" 2009 811.7 "Cyclopoida"
"5/26/2009" 2009 808.3 "Cyclopoida"
"5/26/2009" 2009 801 "Cyclopoida"
"5/26/2009" 2009 794.5 "Cyclopoida"
"5/26/2009" 2009 789.2 "Cyclopoida"
"5/26/2009" 2009 788.4 "Cyclopoida"
"5/26/2009" 2009 786.7 "Cyclopoida"
"5/26/2009" 2009 781 "Cyclopoida"
"5/26/2009" 2009 771.5 "Cyclopoida"
"5/26/2009" 2009 768.3 "Cyclopoida"
"5/26/2009" 2009 765.3 "Cyclopoida"
"5/26/2009" 2009 762.9 "Cyclopoida"
"5/26/2009" 2009 761 "Cyclopoida"
"5/26/2009" 2009 755.1 "Cyclopoida"
"5/26/2009" 2009 751.8 "Cyclopoida"
"5/26/2009" 2009 748.9 "Cyclopoida"
"5/26/2009" 2009 740.5 "Cyclopoida"
"5/26/2009" 2009 735.4 "Cyclopoida"
"5/26/2009" 2009 734.1 "Cyclopoida"
"5/26/2009" 2009 728.1 "Cyclopoida"
"5/26/2009" 2009 726 "Cyclopoida"
"5/26/2009" 2009 724.8 "Cyclopoida"
"5/26/2009" 2009 724.8 "Cyclopoida"
"5/26/2009" 2009 716.4 "Cyclopoida"
"5/26/2009" 2009 716 "Cyclopoida"
"5/26/2009" 2009 712.5 "Cyclopoida"
"5/26/2009" 2009 711.5 "Cyclopoida"
"5/26/2009" 2009 710 "Cyclopoida"
"5/26/2009" 2009 705 "Cyclopoida"
"5/26/2009" 2009 700.1 "Cyclopoida"
"5/26/2009" 2009 695.1 "Cyclopoida"
"5/26/2009" 2009 693 "Cyclopoida"
"5/26/2009" 2009 691.6 "Cyclopoida"
"5/26/2009" 2009 685.2 "Cyclopoida"
"5/26/2009" 2009 684.8 "Cyclopoida"
"5/26/2009" 2009 683.9 "Cyclopoida"
"5/26/2009" 2009 683.9 "Cyclopoida"
"5/26/2009" 2009 682 "Cyclopoida"
"5/26/2009" 2009 680.6 "Cyclopoida"
"5/26/2009" 2009 675 "Cyclopoida"
"5/26/2009" 2009 669.2 "Cyclopoida"
"5/26/2009" 2009 665.8 "Cyclopoida"
"5/26/2009" 2009 660 "Cyclopoida"
"5/26/2009" 2009 659.7 "Cyclopoida"
"5/26/2009" 2009 645.8 "Cyclopoida"
"5/26/2009" 2009 645.3 "Cyclopoida"
"5/26/2009" 2009 639.5 "Cyclopoida"
"5/26/2009" 2009 637.4 "Cyclopoida"
"5/26/2009" 2009 636.5 "Cyclopoida"
"5/26/2009" 2009 626.1 "Cyclopoida"
"5/26/2009" 2009 625.1 "Cyclopoida"
"5/26/2009" 2009 617.6 "Cyclopoida"
"5/26/2009" 2009 615.7 "Cyclopoida"
"5/26/2009" 2009 615.6 "Cyclopoida"
"5/26/2009" 2009 600 "Cyclopoida"
"5/26/2009" 2009 597.5 "Cyclopoida"
"5/26/2009" 2009 595.4 "Cyclopoida"
"5/26/2009" 2009 593.8 "Cyclopoida"
"5/26/2009" 2009 576.2 "Cyclopoida"
"5/26/2009" 2009 559 "Cyclopoida"
"5/26/2009" 2009 551.3 "Cyclopoida"
"5/26/2009" 2009 541.6 "Cyclopoida"
"5/26/2009" 2009 541.1 "Cyclopoida"
"5/26/2009" 2009 540.8 "Cyclopoida"
"5/26/2009" 2009 525.7 "Cyclopoida"
"5/26/2009" 2009 523.4 "Cyclopoida"
"5/26/2009" 2009 515.4 "Cyclopoida"
"5/26/2009" 2009 504.5 "Cyclopoida"
"5/26/2009" 2009 437.5 "Cyclopoida"
"5/26/2009" 2009 1005 "Cyclopoida"
"5/26/2009" 2009 1001 "Cyclopoida"
"5/26/2009" 2009 1000.7 "Cyclopoida"
"5/26/2009" 2009 995.3 "Cyclopoida"
"5/26/2009" 2009 983 "Cyclopoida"
"5/26/2009" 2009 972.5 "Cyclopoida"
"5/26/2009" 2009 968.3 "Cyclopoida"
"5/26/2009" 2009 967.8 "Cyclopoida"
"5/26/2009" 2009 967.7 "Cyclopoida"
"5/26/2009" 2009 963.8 "Cyclopoida"
"5/26/2009" 2009 961.5 "Cyclopoida"
"5/26/2009" 2009 958.3 "Cyclopoida"
"5/26/2009" 2009 956.9 "Cyclopoida"
"5/26/2009" 2009 956 "Cyclopoida"
"5/26/2009" 2009 952 "Cyclopoida"
"5/26/2009" 2009 950.1 "Cyclopoida"
"5/26/2009" 2009 949.5 "Cyclopoida"
"5/26/2009" 2009 947.5 "Cyclopoida"
"5/26/2009" 2009 947.1 "Cyclopoida"
"5/26/2009" 2009 932.9 "Cyclopoida"
"5/26/2009" 2009 928.8 "Cyclopoida"
"5/26/2009" 2009 921.7 "Cyclopoida"
"5/26/2009" 2009 919.3 "Cyclopoida"
"5/26/2009" 2009 913.9 "Cyclopoida"
"5/26/2009" 2009 913.3 "Cyclopoida"
"5/26/2009" 2009 907.7 "Cyclopoida"
"5/26/2009" 2009 902.2 "Cyclopoida"
"5/26/2009" 2009 889 "Cyclopoida"
"5/26/2009" 2009 887.8 "Cyclopoida"
"5/26/2009" 2009 887.5 "Cyclopoida"
"5/26/2009" 2009 880.1 "Cyclopoida"
"5/26/2009" 2009 879.4 "Cyclopoida"
"5/26/2009" 2009 879.4 "Cyclopoida"
"5/26/2009" 2009 879.1 "Cyclopoida"
"5/26/2009" 2009 877.2 "Cyclopoida"
"5/26/2009" 2009 876.2 "Cyclopoida"
"5/26/2009" 2009 875 "Cyclopoida"
"5/26/2009" 2009 866.9 "Cyclopoida"
"5/26/2009" 2009 861 "Cyclopoida"
"5/26/2009" 2009 861 "Cyclopoida"
"5/26/2009" 2009 861 "Cyclopoida"
"5/26/2009" 2009 858.2 "Cyclopoida"
"5/26/2009" 2009 844.2 "Cyclopoida"
"5/26/2009" 2009 839.7 "Cyclopoida"
"5/26/2009" 2009 837.9 "Cyclopoida"
"5/26/2009" 2009 832.6 "Cyclopoida"
"5/26/2009" 2009 814.9 "Cyclopoida"
"5/26/2009" 2009 812.6 "Cyclopoida"
"5/26/2009" 2009 810.6 "Cyclopoida"
"5/26/2009" 2009 807 "Cyclopoida"
"5/26/2009" 2009 801 "Cyclopoida"
"5/26/2009" 2009 800.4 "Cyclopoida"
"5/26/2009" 2009 795.4 "Cyclopoida"
"5/26/2009" 2009 779.6 "Cyclopoida"
"5/26/2009" 2009 773.1 "Cyclopoida"
"5/26/2009" 2009 769.4 "Cyclopoida"
"5/26/2009" 2009 767.4 "Cyclopoida"
"5/26/2009" 2009 764.9 "Cyclopoida"
"5/26/2009" 2009 752.6 "Cyclopoida"
"5/26/2009" 2009 750.9 "Cyclopoida"
"5/26/2009" 2009 744.2 "Cyclopoida"
"5/26/2009" 2009 724.7 "Cyclopoida"
"5/26/2009" 2009 722.2 "Cyclopoida"
"5/26/2009" 2009 722.2 "Cyclopoida"
"5/26/2009" 2009 721.5 "Cyclopoida"
"5/26/2009" 2009 713.4 "Cyclopoida"
"5/26/2009" 2009 710.6 "Cyclopoida"
"5/26/2009" 2009 707.1 "Cyclopoida"
"5/26/2009" 2009 705.8 "Cyclopoida"
"5/26/2009" 2009 705 "Cyclopoida"
"5/26/2009" 2009 704.5 "Cyclopoida"
"5/26/2009" 2009 701 "Cyclopoida"
"5/26/2009" 2009 693.3 "Cyclopoida"
"5/26/2009" 2009 690.3 "Cyclopoida"
"5/26/2009" 2009 682.1 "Cyclopoida"
"5/26/2009" 2009 653 "Cyclopoida"
"5/26/2009" 2009 650.1 "Cyclopoida"
"5/26/2009" 2009 638.5 "Cyclopoida"
"5/26/2009" 2009 632.6 "Cyclopoida"
"5/26/2009" 2009 625 "Cyclopoida"
"5/26/2009" 2009 612.5 "Cyclopoida"
"5/26/2009" 2009 608.8 "Cyclopoida"
"5/26/2009" 2009 579.1 "Cyclopoida"
"5/26/2009" 2009 575.5 "Cyclopoida"
"5/26/2009" 2009 571.2 "Cyclopoida"
"5/26/2009" 2009 564.7 "Cyclopoida"
"5/26/2009" 2009 555.1 "Cyclopoida"
"5/26/2009" 2009 542.7 "Cyclopoida"
"5/26/2009" 2009 525 "Cyclopoida"
"5/26/2009" 2009 513.9 "Cyclopoida"
"5/26/2009" 2009 508.8 "Cyclopoida"
"5/26/2009" 2009 503.9 "Cyclopoida"
"5/26/2009" 2009 496.2 "Cyclopoida"
"5/26/2009" 2009 466.7 "Cyclopoida"
"5/26/2009" 2009 455 "Cyclopoida"
"5/26/2009" 2009 441.8 "Cyclopoida"
"5/26/2009" 2009 431.7 "Cyclopoida"
"5/26/2009" 2009 430.1 "Cyclopoida"
"5/26/2009" 2009 390.5 "Cyclopoida"
"5/26/2009" 2009 380.2 "Cyclopoida"
"5/26/2009" 2009 1707.7 "Cyclopoida"
"5/26/2009" 2009 1617.5 "Cyclopoida"
"5/26/2009" 2009 1460.1 "Cyclopoida"
"5/26/2009" 2009 1449.7 "Cyclopoida"
"5/26/2009" 2009 1431.2 "Cyclopoida"
"5/26/2009" 2009 1409 "Cyclopoida"
"5/26/2009" 2009 1388.9 "Cyclopoida"
"5/26/2009" 2009 1337.6 "Cyclopoida"
"5/26/2009" 2009 1310.6 "Cyclopoida"
"5/26/2009" 2009 1265.5 "Cyclopoida"
"5/26/2009" 2009 1263.4 "Cyclopoida"
"5/26/2009" 2009 1242 "Cyclopoida"
"5/26/2009" 2009 1226 "Cyclopoida"
"5/26/2009" 2009 1220.3 "Cyclopoida"
"5/26/2009" 2009 1215 "Cyclopoida"
"5/26/2009" 2009 1212.5 "Cyclopoida"
"5/26/2009" 2009 1211.2 "Cyclopoida"
"5/26/2009" 2009 1209.6 "Cyclopoida"
"5/26/2009" 2009 1185.1 "Cyclopoida"
"5/26/2009" 2009 1184.4 "Cyclopoida"
"5/26/2009" 2009 1183 "Cyclopoida"
"5/26/2009" 2009 1162.6 "Cyclopoida"
"5/26/2009" 2009 1154.9 "Cyclopoida"
"5/26/2009" 2009 1142.7 "Cyclopoida"
"5/26/2009" 2009 1140.4 "Cyclopoida"
"5/26/2009" 2009 1136.7 "Cyclopoida"
"5/26/2009" 2009 1135 "Cyclopoida"
"5/26/2009" 2009 1131.9 "Cyclopoida"
"5/26/2009" 2009 1118.7 "Cyclopoida"
"5/26/2009" 2009 1115 "Cyclopoida"
"5/26/2009" 2009 1112.6 "Cyclopoida"
"5/26/2009" 2009 1100 "Cyclopoida"
"5/26/2009" 2009 1098.1 "Cyclopoida"
"5/26/2009" 2009 1075.4 "Cyclopoida"
"5/26/2009" 2009 1037.8 "Cyclopoida"
"5/26/2009" 2009 1034.5 "Cyclopoida"
"5/26/2009" 2009 1028.5 "Cyclopoida"
"5/26/2009" 2009 1021.1 "Cyclopoida"
"5/26/2009" 2009 1012.6 "Cyclopoida"
"5/26/2009" 2009 1011.5 "Cyclopoida"
"5/26/2009" 2009 1001 "Cyclopoida"
"5/26/2009" 2009 991.4 "Cyclopoida"
"5/26/2009" 2009 990.7 "Cyclopoida"
"5/26/2009" 2009 987.5 "Cyclopoida"
"5/26/2009" 2009 981.9 "Cyclopoida"
"5/26/2009" 2009 975.1 "Cyclopoida"
"5/26/2009" 2009 962.6 "Cyclopoida"
"5/26/2009" 2009 961.5 "Cyclopoida"
"5/26/2009" 2009 961.2 "Cyclopoida"
"5/26/2009" 2009 960.6 "Cyclopoida"
"5/26/2009" 2009 945.5 "Cyclopoida"
"5/26/2009" 2009 943.8 "Cyclopoida"
"5/26/2009" 2009 941.2 "Cyclopoida"
"5/26/2009" 2009 935.2 "Cyclopoida"
"5/26/2009" 2009 905.9 "Cyclopoida"
"5/26/2009" 2009 905.5 "Cyclopoida"
"5/26/2009" 2009 900.3 "Cyclopoida"
"5/26/2009" 2009 900.1 "Cyclopoida"
"5/26/2009" 2009 898.3 "Cyclopoida"
"5/26/2009" 2009 895.1 "Cyclopoida"
"5/26/2009" 2009 891 "Cyclopoida"
"5/26/2009" 2009 886.7 "Cyclopoida"
"5/26/2009" 2009 885.4 "Cyclopoida"
"5/26/2009" 2009 884.6 "Cyclopoida"
"5/26/2009" 2009 882.2 "Cyclopoida"
"5/26/2009" 2009 882.2 "Cyclopoida"
"5/26/2009" 2009 874 "Cyclopoida"
"5/26/2009" 2009 870.4 "Cyclopoida"
"5/26/2009" 2009 867.8 "Cyclopoida"
"5/26/2009" 2009 863.5 "Cyclopoida"
"5/26/2009" 2009 862 "Cyclopoida"
"5/26/2009" 2009 861 "Cyclopoida"
"5/26/2009" 2009 857.8 "Cyclopoida"
"5/26/2009" 2009 851.5 "Cyclopoida"
"5/26/2009" 2009 850.4 "Cyclopoida"
"5/26/2009" 2009 850 "Cyclopoida"
"5/26/2009" 2009 845.3 "Cyclopoida"
"5/26/2009" 2009 831 "Cyclopoida"
"5/26/2009" 2009 812.5 "Cyclopoida"
"5/26/2009" 2009 802.5 "Cyclopoida"
"5/26/2009" 2009 787.1 "Cyclopoida"
"5/26/2009" 2009 780.3 "Cyclopoida"
"5/26/2009" 2009 778.6 "Cyclopoida"
"5/26/2009" 2009 756.7 "Cyclopoida"
"5/26/2009" 2009 755.1 "Cyclopoida"
"5/26/2009" 2009 745.2 "Cyclopoida"
"5/26/2009" 2009 743.8 "Cyclopoida"
"5/26/2009" 2009 738.7 "Cyclopoida"
"5/26/2009" 2009 733.7 "Cyclopoida"
"5/26/2009" 2009 733.4 "Cyclopoida"
"5/26/2009" 2009 723.4 "Cyclopoida"
"5/26/2009" 2009 718.6 "Cyclopoida"
"5/26/2009" 2009 717.9 "Cyclopoida"
"5/26/2009" 2009 716.4 "Cyclopoida"
"5/26/2009" 2009 704 "Cyclopoida"
"5/26/2009" 2009 690.2 "Cyclopoida"
"5/26/2009" 2009 688.9 "Cyclopoida"
"5/26/2009" 2009 684.8 "Cyclopoida"
"5/26/2009" 2009 677.5 "Cyclopoida"
"5/26/2009" 2009 668.3 "Cyclopoida"
"5/26/2009" 2009 650.1 "Cyclopoida"
"5/26/2009" 2009 636.4 "Cyclopoida"
"5/26/2009" 2009 633.7 "Cyclopoida"
"5/26/2009" 2009 633.7 "Cyclopoida"
"5/26/2009" 2009 630.6 "Cyclopoida"
"5/26/2009" 2009 617.5 "Cyclopoida"
"5/26/2009" 2009 617.5 "Cyclopoida"
"5/26/2009" 2009 612.5 "Cyclopoida"
"5/26/2009" 2009 604.7 "Cyclopoida"
"5/26/2009" 2009 602.1 "Cyclopoida"
"5/26/2009" 2009 600 "Cyclopoida"
"5/26/2009" 2009 591.2 "Cyclopoida"
"5/26/2009" 2009 587.6 "Cyclopoida"
"5/26/2009" 2009 579.1 "Cyclopoida"
"5/26/2009" 2009 576.2 "Cyclopoida"
"5/26/2009" 2009 566 "Cyclopoida"
"5/26/2009" 2009 557.5 "Cyclopoida"
"5/26/2009" 2009 540.8 "Cyclopoida"
"5/26/2009" 2009 534 "Cyclopoida"
"5/26/2009" 2009 523.5 "Cyclopoida"
"5/26/2009" 2009 519.9 "Cyclopoida"
"5/26/2009" 2009 518 "Cyclopoida"
"5/26/2009" 2009 515.4 "Cyclopoida"
"5/26/2009" 2009 500 "Cyclopoida"
"5/26/2009" 2009 499.5 "Cyclopoida"
"5/26/2009" 2009 495.3 "Cyclopoida"
"5/26/2009" 2009 460 "Cyclopoida"
"5/26/2009" 2009 448.1 "Cyclopoida"
"5/26/2009" 2009 433.2 "Cyclopoida"
"5/26/2009" 2009 420.2 "Cyclopoida"
"5/26/2009" 2009 1572.1 "Cyclopoida"
"5/26/2009" 2009 1356.3 "Cyclopoida"
"5/26/2009" 2009 1289.8 "Cyclopoida"
"5/26/2009" 2009 1253 "Cyclopoida"
"5/26/2009" 2009 1233.8 "Cyclopoida"
"5/26/2009" 2009 1226.3 "Cyclopoida"
"5/26/2009" 2009 1116.3 "Cyclopoida"
"5/26/2009" 2009 1114.9 "Cyclopoida"
"5/26/2009" 2009 1108.5 "Cyclopoida"
"5/26/2009" 2009 1088.9 "Cyclopoida"
"5/26/2009" 2009 1084.6 "Cyclopoida"
"5/26/2009" 2009 1073 "Cyclopoida"
"5/26/2009" 2009 1069 "Cyclopoida"
"5/26/2009" 2009 1068.7 "Cyclopoida"
"5/26/2009" 2009 1066.7 "Cyclopoida"
"5/26/2009" 2009 1049.2 "Cyclopoida"
"5/26/2009" 2009 1041.9 "Cyclopoida"
"5/26/2009" 2009 1013.8 "Cyclopoida"
"5/26/2009" 2009 1010.1 "Cyclopoida"
"5/26/2009" 2009 1000.9 "Cyclopoida"
"5/26/2009" 2009 991.9 "Cyclopoida"
"5/26/2009" 2009 984.4 "Cyclopoida"
"5/26/2009" 2009 967.7 "Cyclopoida"
"5/26/2009" 2009 962.1 "Cyclopoida"
"5/26/2009" 2009 960 "Cyclopoida"
"5/26/2009" 2009 951.3 "Cyclopoida"
"5/26/2009" 2009 949.3 "Cyclopoida"
"5/26/2009" 2009 948.6 "Cyclopoida"
"5/26/2009" 2009 941.4 "Cyclopoida"
"5/26/2009" 2009 937.8 "Cyclopoida"
"5/26/2009" 2009 937.2 "Cyclopoida"
"5/26/2009" 2009 934 "Cyclopoida"
"5/26/2009" 2009 932.6 "Cyclopoida"
"5/26/2009" 2009 928.3 "Cyclopoida"
"5/26/2009" 2009 901.7 "Cyclopoida"
"5/26/2009" 2009 899.1 "Cyclopoida"
"5/26/2009" 2009 896.2 "Cyclopoida"
"5/26/2009" 2009 889.2 "Cyclopoida"
"5/26/2009" 2009 889 "Cyclopoida"
"5/26/2009" 2009 883.5 "Cyclopoida"
"5/26/2009" 2009 870.1 "Cyclopoida"
"5/26/2009" 2009 869.2 "Cyclopoida"
"5/26/2009" 2009 867 "Cyclopoida"
"5/26/2009" 2009 859.3 "Cyclopoida"
"5/26/2009" 2009 857.4 "Cyclopoida"
"5/26/2009" 2009 854.7 "Cyclopoida"
"5/26/2009" 2009 846.2 "Cyclopoida"
"5/26/2009" 2009 842.5 "Cyclopoida"
"5/26/2009" 2009 836 "Cyclopoida"
"5/26/2009" 2009 834.8 "Cyclopoida"
"5/26/2009" 2009 832.7 "Cyclopoida"
"5/26/2009" 2009 822.7 "Cyclopoida"
"5/26/2009" 2009 822.5 "Cyclopoida"
"5/26/2009" 2009 822.2 "Cyclopoida"
"5/26/2009" 2009 811.1 "Cyclopoida"
"5/26/2009" 2009 801.5 "Cyclopoida"
"5/26/2009" 2009 797.6 "Cyclopoida"
"5/26/2009" 2009 795.4 "Cyclopoida"
"5/26/2009" 2009 793.6 "Cyclopoida"
"5/26/2009" 2009 789.6 "Cyclopoida"
"5/26/2009" 2009 783.6 "Cyclopoida"
"5/26/2009" 2009 780.2 "Cyclopoida"
"5/26/2009" 2009 776.6 "Cyclopoida"
"5/26/2009" 2009 776.2 "Cyclopoida"
"5/26/2009" 2009 771.8 "Cyclopoida"
"5/26/2009" 2009 771.4 "Cyclopoida"
"5/26/2009" 2009 767.6 "Cyclopoida"
"5/26/2009" 2009 767 "Cyclopoida"
"5/26/2009" 2009 751.1 "Cyclopoida"
"5/26/2009" 2009 748.4 "Cyclopoida"
"5/26/2009" 2009 739.7 "Cyclopoida"
"5/26/2009" 2009 739.2 "Cyclopoida"
"5/26/2009" 2009 735.8 "Cyclopoida"
"5/26/2009" 2009 733.4 "Cyclopoida"
"5/26/2009" 2009 730.7 "Cyclopoida"
"5/26/2009" 2009 728 "Cyclopoida"
"5/26/2009" 2009 722.8 "Cyclopoida"
"5/26/2009" 2009 719.6 "Cyclopoida"
"5/26/2009" 2009 718 "Cyclopoida"
"5/26/2009" 2009 716.6 "Cyclopoida"
"5/26/2009" 2009 706.2 "Cyclopoida"
"5/26/2009" 2009 702.7 "Cyclopoida"
"5/26/2009" 2009 700.7 "Cyclopoida"
"5/26/2009" 2009 699.6 "Cyclopoida"
"5/26/2009" 2009 697.4 "Cyclopoida"
"5/26/2009" 2009 694.6 "Cyclopoida"
"5/26/2009" 2009 689.7 "Cyclopoida"
"5/26/2009" 2009 687.2 "Cyclopoida"
"5/26/2009" 2009 686 "Cyclopoida"
"5/26/2009" 2009 683.6 "Cyclopoida"
"5/26/2009" 2009 681.4 "Cyclopoida"
"5/26/2009" 2009 675.9 "Cyclopoida"
"5/26/2009" 2009 672.7 "Cyclopoida"
"5/26/2009" 2009 661.6 "Cyclopoida"
"5/26/2009" 2009 660.9 "Cyclopoida"
"5/26/2009" 2009 655.6 "Cyclopoida"
"5/26/2009" 2009 650.5 "Cyclopoida"
"5/26/2009" 2009 644.5 "Cyclopoida"
"5/26/2009" 2009 641.4 "Cyclopoida"
"5/26/2009" 2009 635.8 "Cyclopoida"
"5/26/2009" 2009 633.4 "Cyclopoida"
"5/26/2009" 2009 631.8 "Cyclopoida"
"5/26/2009" 2009 606.2 "Cyclopoida"
"5/26/2009" 2009 598 "Cyclopoida"
"5/26/2009" 2009 592.7 "Cyclopoida"
"5/26/2009" 2009 589.8 "Cyclopoida"
"5/26/2009" 2009 589.7 "Cyclopoida"
"5/26/2009" 2009 589.3 "Cyclopoida"
"5/26/2009" 2009 584.8 "Cyclopoida"
"5/26/2009" 2009 581.6 "Cyclopoida"
"5/26/2009" 2009 581.4 "Cyclopoida"
"5/26/2009" 2009 580 "Cyclopoida"
"5/26/2009" 2009 577.8 "Cyclopoida"
"5/26/2009" 2009 567.1 "Cyclopoida"
"5/26/2009" 2009 546.7 "Cyclopoida"
"5/26/2009" 2009 544.9 "Cyclopoida"
"5/26/2009" 2009 541.8 "Cyclopoida"
"5/26/2009" 2009 533.4 "Cyclopoida"
"5/26/2009" 2009 520.8 "Cyclopoida"
"5/26/2009" 2009 517.5 "Cyclopoida"
"5/26/2009" 2009 509.8 "Cyclopoida"
"5/26/2009" 2009 506 "Cyclopoida"
"5/26/2009" 2009 489.4 "Cyclopoida"
"5/26/2009" 2009 479.8 "Cyclopoida"
"5/26/2009" 2009 448.5 "Cyclopoida"
"5/26/2009" 2009 433.9 "Cyclopoida"
"5/26/2009" 2009 424.3 "Cyclopoida"
"5/26/2009" 2009 417.5 "Cyclopoida"
"5/26/2009" 2009 413.5 "Cyclopoida"
"5/26/2009" 2009 1402 "Cyclopoida"
"5/26/2009" 2009 1377.8 "Cyclopoida"
"5/26/2009" 2009 1261.5 "Cyclopoida"
"5/26/2009" 2009 1222.5 "Cyclopoida"
"5/26/2009" 2009 1216 "Cyclopoida"
"5/26/2009" 2009 1194.6 "Cyclopoida"
"5/26/2009" 2009 1192.8 "Cyclopoida"
"5/26/2009" 2009 1147.2 "Cyclopoida"
"5/26/2009" 2009 1109.6 "Cyclopoida"
"5/26/2009" 2009 1096.9 "Cyclopoida"
"5/26/2009" 2009 1076.5 "Cyclopoida"
"5/26/2009" 2009 1073.6 "Cyclopoida"
"5/26/2009" 2009 1068.1 "Cyclopoida"
"5/26/2009" 2009 1062.1 "Cyclopoida"
"5/26/2009" 2009 1057 "Cyclopoida"
"5/26/2009" 2009 1049.2 "Cyclopoida"
"5/26/2009" 2009 1001.5 "Cyclopoida"
"5/26/2009" 2009 996 "Cyclopoida"
"5/26/2009" 2009 990.1 "Cyclopoida"
"5/26/2009" 2009 989.4 "Cyclopoida"
"5/26/2009" 2009 984.1 "Cyclopoida"
"5/26/2009" 2009 955.1 "Cyclopoida"
"5/26/2009" 2009 954.5 "Cyclopoida"
"5/26/2009" 2009 935 "Cyclopoida"
"5/26/2009" 2009 926.8 "Cyclopoida"
"5/26/2009" 2009 911.1 "Cyclopoida"
"5/26/2009" 2009 908.3 "Cyclopoida"
"5/26/2009" 2009 902.4 "Cyclopoida"
"5/26/2009" 2009 900.6 "Cyclopoida"
"5/26/2009" 2009 895.8 "Cyclopoida"
"5/26/2009" 2009 893.7 "Cyclopoida"
"5/26/2009" 2009 890.6 "Cyclopoida"
"5/26/2009" 2009 886.8 "Cyclopoida"
"5/26/2009" 2009 882.2 "Cyclopoida"
"5/26/2009" 2009 865.5 "Cyclopoida"
"5/26/2009" 2009 865.3 "Cyclopoida"
"5/26/2009" 2009 864.4 "Cyclopoida"
"5/26/2009" 2009 860.8 "Cyclopoida"
"5/26/2009" 2009 859.1 "Cyclopoida"
"5/26/2009" 2009 855.6 "Cyclopoida"
"5/26/2009" 2009 850.6 "Cyclopoida"
"5/26/2009" 2009 848.9 "Cyclopoida"
"5/26/2009" 2009 848 "Cyclopoida"
"5/26/2009" 2009 848 "Cyclopoida"
"5/26/2009" 2009 846.9 "Cyclopoida"
"5/26/2009" 2009 841 "Cyclopoida"
"5/26/2009" 2009 835.3 "Cyclopoida"
"5/26/2009" 2009 834.1 "Cyclopoida"
"5/26/2009" 2009 831 "Cyclopoida"
"5/26/2009" 2009 828.1 "Cyclopoida"
"5/26/2009" 2009 828 "Cyclopoida"
"5/26/2009" 2009 819.9 "Cyclopoida"
"5/26/2009" 2009 817.5 "Cyclopoida"
"5/26/2009" 2009 813.8 "Cyclopoida"
"5/26/2009" 2009 811.4 "Cyclopoida"
"5/26/2009" 2009 811.2 "Cyclopoida"
"5/26/2009" 2009 803.8 "Cyclopoida"
"5/26/2009" 2009 802.2 "Cyclopoida"
"5/26/2009" 2009 801.9 "Cyclopoida"
"5/26/2009" 2009 794.6 "Cyclopoida"
"5/26/2009" 2009 792.7 "Cyclopoida"
"5/26/2009" 2009 787 "Cyclopoida"
"5/26/2009" 2009 785.8 "Cyclopoida"
"5/26/2009" 2009 785.7 "Cyclopoida"
"5/26/2009" 2009 785.1 "Cyclopoida"
"5/26/2009" 2009 780.2 "Cyclopoida"
"5/26/2009" 2009 779.8 "Cyclopoida"
"5/26/2009" 2009 777.9 "Cyclopoida"
"5/26/2009" 2009 774.7 "Cyclopoida"
"5/26/2009" 2009 773.8 "Cyclopoida"
"5/26/2009" 2009 773.7 "Cyclopoida"
"5/26/2009" 2009 773 "Cyclopoida"
"5/26/2009" 2009 770.2 "Cyclopoida"
"5/26/2009" 2009 769.9 "Cyclopoida"
"5/26/2009" 2009 769.6 "Cyclopoida"
"5/26/2009" 2009 761.2 "Cyclopoida"
"5/26/2009" 2009 760.5 "Cyclopoida"
"5/26/2009" 2009 760.5 "Cyclopoida"
"5/26/2009" 2009 760.3 "Cyclopoida"
"5/26/2009" 2009 753.3 "Cyclopoida"
"5/26/2009" 2009 749.7 "Cyclopoida"
"5/26/2009" 2009 749.1 "Cyclopoida"
"5/26/2009" 2009 747.4 "Cyclopoida"
"5/26/2009" 2009 739.7 "Cyclopoida"
"5/26/2009" 2009 730.4 "Cyclopoida"
"5/26/2009" 2009 723.8 "Cyclopoida"
"5/26/2009" 2009 720.5 "Cyclopoida"
"5/26/2009" 2009 718.5 "Cyclopoida"
"5/26/2009" 2009 713.4 "Cyclopoida"
"5/26/2009" 2009 713.3 "Cyclopoida"
"5/26/2009" 2009 713.3 "Cyclopoida"
"5/26/2009" 2009 707.1 "Cyclopoida"
"5/26/2009" 2009 700.4 "Cyclopoida"
"5/26/2009" 2009 699.6 "Cyclopoida"
"5/26/2009" 2009 699.3 "Cyclopoida"
"5/26/2009" 2009 696 "Cyclopoida"
"5/26/2009" 2009 692.2 "Cyclopoida"
"5/26/2009" 2009 691.1 "Cyclopoida"
"5/26/2009" 2009 690.8 "Cyclopoida"
"5/26/2009" 2009 672.7 "Cyclopoida"
"5/26/2009" 2009 671.2 "Cyclopoida"
"5/26/2009" 2009 668.2 "Cyclopoida"
"5/26/2009" 2009 665.9 "Cyclopoida"
"5/26/2009" 2009 663 "Cyclopoida"
"5/26/2009" 2009 660.9 "Cyclopoida"
"5/26/2009" 2009 660.1 "Cyclopoida"
"5/26/2009" 2009 656.4 "Cyclopoida"
"5/26/2009" 2009 655.9 "Cyclopoida"
"5/26/2009" 2009 655.6 "Cyclopoida"
"5/26/2009" 2009 650.5 "Cyclopoida"
"5/26/2009" 2009 649.6 "Cyclopoida"
"5/26/2009" 2009 649.1 "Cyclopoida"
"5/26/2009" 2009 647.9 "Cyclopoida"
"5/26/2009" 2009 647.1 "Cyclopoida"
"5/26/2009" 2009 644.5 "Cyclopoida"
"5/26/2009" 2009 644.4 "Cyclopoida"
"5/26/2009" 2009 641.2 "Cyclopoida"
"5/26/2009" 2009 639.6 "Cyclopoida"
"5/26/2009" 2009 638.1 "Cyclopoida"
"5/26/2009" 2009 625.6 "Cyclopoida"
"5/26/2009" 2009 625.6 "Cyclopoida"
"5/26/2009" 2009 622.3 "Cyclopoida"
"5/26/2009" 2009 620.7 "Cyclopoida"
"5/26/2009" 2009 617.8 "Cyclopoida"
"5/26/2009" 2009 617.8 "Cyclopoida"
"5/26/2009" 2009 610.2 "Cyclopoida"
"5/26/2009" 2009 605.4 "Cyclopoida"
"5/26/2009" 2009 601.4 "Cyclopoida"
"5/26/2009" 2009 600.4 "Cyclopoida"
"5/26/2009" 2009 594.8 "Cyclopoida"
"5/26/2009" 2009 593 "Cyclopoida"
"5/26/2009" 2009 592.7 "Cyclopoida"
"5/26/2009" 2009 590.6 "Cyclopoida"
"5/26/2009" 2009 589 "Cyclopoida"
"5/26/2009" 2009 588 "Cyclopoida"
"5/26/2009" 2009 588 "Cyclopoida"
"5/26/2009" 2009 587.6 "Cyclopoida"
"5/26/2009" 2009 583.1 "Cyclopoida"
"5/26/2009" 2009 580.4 "Cyclopoida"
"5/26/2009" 2009 577.9 "Cyclopoida"
"5/26/2009" 2009 572 "Cyclopoida"
"5/26/2009" 2009 557.3 "Cyclopoida"
"5/26/2009" 2009 552.7 "Cyclopoida"
"5/26/2009" 2009 551.7 "Cyclopoida"
"5/26/2009" 2009 550.9 "Cyclopoida"
"5/26/2009" 2009 545.5 "Cyclopoida"
"5/26/2009" 2009 544.9 "Cyclopoida"
"5/26/2009" 2009 536.2 "Cyclopoida"
"5/26/2009" 2009 533.3 "Cyclopoida"
"5/26/2009" 2009 526.9 "Cyclopoida"
"5/26/2009" 2009 511.6 "Cyclopoida"
"5/26/2009" 2009 506.9 "Cyclopoida"
"5/26/2009" 2009 493.5 "Cyclopoida"
"5/26/2009" 2009 487 "Cyclopoida"
"5/26/2009" 2009 474.7 "Cyclopoida"
"5/26/2009" 2009 473.1 "Cyclopoida"
"5/26/2009" 2009 452.3 "Cyclopoida"
"5/26/2009" 2009 449.6 "Cyclopoida"
"5/26/2009" 2009 449.6 "Cyclopoida"
"5/26/2009" 2009 444.4 "Cyclopoida"
"5/26/2009" 2009 433.3 "Cyclopoida"
"5/26/2009" 2009 428.9 "Cyclopoida"
"5/26/2009" 2009 422.2 "Cyclopoida"
"5/26/2009" 2009 404.5 "Cyclopoida"
"5/26/2009" 2009 385.7 "Cyclopoida"
"5/26/2009" 2009 368 "Cyclopoida"
"5/26/2009" 2009 268.7 "Cyclopoida"
"5/26/2009" 2009 1349.3 "Cyclopoida"
"5/26/2009" 2009 1296.6 "Cyclopoida"
"5/26/2009" 2009 1211.2 "Cyclopoida"
"5/26/2009" 2009 1188.6 "Cyclopoida"
"5/26/2009" 2009 1155.2 "Cyclopoida"
"5/26/2009" 2009 1128.8 "Cyclopoida"
"5/26/2009" 2009 1094.3 "Cyclopoida"
"5/26/2009" 2009 1058.8 "Cyclopoida"
"5/26/2009" 2009 1058.8 "Cyclopoida"
"5/26/2009" 2009 1023.2 "Cyclopoida"
"5/26/2009" 2009 1013.8 "Cyclopoida"
"5/26/2009" 2009 967.7 "Cyclopoida"
"5/26/2009" 2009 966.4 "Cyclopoida"
"5/26/2009" 2009 959.2 "Cyclopoida"
"5/26/2009" 2009 946.8 "Cyclopoida"
"5/26/2009" 2009 939.3 "Cyclopoida"
"5/26/2009" 2009 900.1 "Cyclopoida"
"5/26/2009" 2009 876.2 "Cyclopoida"
"5/26/2009" 2009 867 "Cyclopoida"
"5/26/2009" 2009 866.7 "Cyclopoida"
"5/26/2009" 2009 854.9 "Cyclopoida"
"5/26/2009" 2009 851.7 "Cyclopoida"
"5/26/2009" 2009 835.7 "Cyclopoida"
"5/26/2009" 2009 828 "Cyclopoida"
"5/26/2009" 2009 823.3 "Cyclopoida"
"5/26/2009" 2009 819.8 "Cyclopoida"
"5/26/2009" 2009 803.1 "Cyclopoida"
"5/26/2009" 2009 802 "Cyclopoida"
"5/26/2009" 2009 795.7 "Cyclopoida"
"5/26/2009" 2009 795 "Cyclopoida"
"5/26/2009" 2009 790.8 "Cyclopoida"
"5/26/2009" 2009 789 "Cyclopoida"
"5/26/2009" 2009 787 "Cyclopoida"
"5/26/2009" 2009 786.3 "Cyclopoida"
"5/26/2009" 2009 781.4 "Cyclopoida"
"5/26/2009" 2009 780.4 "Cyclopoida"
"5/26/2009" 2009 779.8 "Cyclopoida"
"5/26/2009" 2009 776.6 "Cyclopoida"
"5/26/2009" 2009 768 "Cyclopoida"
"5/26/2009" 2009 760.5 "Cyclopoida"
"5/26/2009" 2009 759 "Cyclopoida"
"5/26/2009" 2009 756.9 "Cyclopoida"
"5/26/2009" 2009 755.1 "Cyclopoida"
"5/26/2009" 2009 751.1 "Cyclopoida"
"5/26/2009" 2009 745.8 "Cyclopoida"
"5/26/2009" 2009 743.4 "Cyclopoida"
"5/26/2009" 2009 743.2 "Cyclopoida"
"5/26/2009" 2009 734.1 "Cyclopoida"
"5/26/2009" 2009 730.7 "Cyclopoida"
"5/26/2009" 2009 727.3 "Cyclopoida"
"5/26/2009" 2009 725 "Cyclopoida"
"5/26/2009" 2009 723.5 "Cyclopoida"
"5/26/2009" 2009 715.6 "Cyclopoida"
"5/26/2009" 2009 712 "Cyclopoida"
"5/26/2009" 2009 701.8 "Cyclopoida"
"5/26/2009" 2009 696 "Cyclopoida"
"5/26/2009" 2009 693.6 "Cyclopoida"
"5/26/2009" 2009 688.7 "Cyclopoida"
"5/26/2009" 2009 687.2 "Cyclopoida"
"5/26/2009" 2009 685.7 "Cyclopoida"
"5/26/2009" 2009 684.6 "Cyclopoida"
"5/26/2009" 2009 674.1 "Cyclopoida"
"5/26/2009" 2009 671.8 "Cyclopoida"
"5/26/2009" 2009 669 "Cyclopoida"
"5/26/2009" 2009 663.1 "Cyclopoida"
"5/26/2009" 2009 647.2 "Cyclopoida"
"5/26/2009" 2009 641.2 "Cyclopoida"
"5/26/2009" 2009 637.6 "Cyclopoida"
"5/26/2009" 2009 636.4 "Cyclopoida"
"5/26/2009" 2009 634.9 "Cyclopoida"
"5/26/2009" 2009 632.1 "Cyclopoida"
"5/26/2009" 2009 621.9 "Cyclopoida"
"5/26/2009" 2009 617.4 "Cyclopoida"
"5/26/2009" 2009 614.6 "Cyclopoida"
"5/26/2009" 2009 614.6 "Cyclopoida"
"5/26/2009" 2009 604.2 "Cyclopoida"
"5/26/2009" 2009 602.6 "Cyclopoida"
"5/26/2009" 2009 591.7 "Cyclopoida"
"5/26/2009" 2009 590.6 "Cyclopoida"
"5/26/2009" 2009 583.3 "Cyclopoida"
"5/26/2009" 2009 583 "Cyclopoida"
"5/26/2009" 2009 566.8 "Cyclopoida"
"5/26/2009" 2009 565.9 "Cyclopoida"
"5/26/2009" 2009 565.7 "Cyclopoida"
"5/26/2009" 2009 551.7 "Cyclopoida"
"5/26/2009" 2009 546.6 "Cyclopoida"
"5/26/2009" 2009 546.6 "Cyclopoida"
"5/26/2009" 2009 545.5 "Cyclopoida"
"5/26/2009" 2009 544.9 "Cyclopoida"
"5/26/2009" 2009 533.4 "Cyclopoida"
"5/26/2009" 2009 514.7 "Cyclopoida"
"5/26/2009" 2009 513.6 "Cyclopoida"
"5/26/2009" 2009 506.9 "Cyclopoida"
"5/26/2009" 2009 502 "Cyclopoida"
"5/26/2009" 2009 495.5 "Cyclopoida"
"5/26/2009" 2009 487.4 "Cyclopoida"
"5/26/2009" 2009 458.1 "Cyclopoida"
"5/26/2009" 2009 452.3 "Cyclopoida"
"5/26/2009" 2009 444.7 "Cyclopoida"
"5/26/2009" 2009 440.3 "Cyclopoida"
"5/26/2009" 2009 436.6 "Cyclopoida"
"5/26/2009" 2009 422.2 "Cyclopoida"
"5/26/2009" 2009 416.5 "Cyclopoida"
"5/26/2009" 2009 414.8 "Cyclopoida"
"5/26/2009" 2009 308.9 "Cyclopoida"
"5/26/2009" 2009 1387.5 "Cyclopoida"
"5/26/2009" 2009 1377.1 "Cyclopoida"
"5/26/2009" 2009 1360.7 "Cyclopoida"
"5/26/2009" 2009 1319.3 "Cyclopoida"
"5/26/2009" 2009 1295 "Cyclopoida"
"5/26/2009" 2009 1278 "Cyclopoida"
"5/26/2009" 2009 1235.2 "Cyclopoida"
"5/26/2009" 2009 1220.3 "Cyclopoida"
"5/26/2009" 2009 1212.5 "Cyclopoida"
"5/26/2009" 2009 1199.5 "Cyclopoida"
"5/26/2009" 2009 1182.4 "Cyclopoida"
"5/26/2009" 2009 1168.5 "Cyclopoida"
"5/26/2009" 2009 1147.3 "Cyclopoida"
"5/26/2009" 2009 1125.3 "Cyclopoida"
"5/26/2009" 2009 1118.7 "Cyclopoida"
"5/26/2009" 2009 1116.4 "Cyclopoida"
"5/26/2009" 2009 1114.8 "Cyclopoida"
"5/26/2009" 2009 1111.1 "Cyclopoida"
"5/26/2009" 2009 1110.8 "Cyclopoida"
"5/26/2009" 2009 1099 "Cyclopoida"
"5/26/2009" 2009 1075 "Cyclopoida"
"5/26/2009" 2009 1073.9 "Cyclopoida"
"5/26/2009" 2009 1063.7 "Cyclopoida"
"5/26/2009" 2009 1051.2 "Cyclopoida"
"5/26/2009" 2009 1050.1 "Cyclopoida"
"5/26/2009" 2009 1046 "Cyclopoida"
"5/26/2009" 2009 1044.3 "Cyclopoida"
"5/26/2009" 2009 1034.5 "Cyclopoida"
"5/26/2009" 2009 1015.2 "Cyclopoida"
"5/26/2009" 2009 1012.6 "Cyclopoida"
"5/26/2009" 2009 1011.5 "Cyclopoida"
"5/26/2009" 2009 1002.9 "Cyclopoida"
"5/26/2009" 2009 1000.7 "Cyclopoida"
"5/26/2009" 2009 985.9 "Cyclopoida"
"5/26/2009" 2009 979.9 "Cyclopoida"
"5/26/2009" 2009 979.2 "Cyclopoida"
"5/26/2009" 2009 974.2 "Cyclopoida"
"5/26/2009" 2009 963.8 "Cyclopoida"
"5/26/2009" 2009 963.8 "Cyclopoida"
"5/26/2009" 2009 963.8 "Cyclopoida"
"5/26/2009" 2009 962.8 "Cyclopoida"
"5/26/2009" 2009 954 "Cyclopoida"
"5/26/2009" 2009 950 "Cyclopoida"
"5/26/2009" 2009 942.9 "Cyclopoida"
"5/26/2009" 2009 939.2 "Cyclopoida"
"5/26/2009" 2009 937.5 "Cyclopoida"
"5/26/2009" 2009 937.5 "Cyclopoida"
"5/26/2009" 2009 929.1 "Cyclopoida"
"5/26/2009" 2009 922 "Cyclopoida"
"5/26/2009" 2009 920 "Cyclopoida"
"5/26/2009" 2009 918.7 "Cyclopoida"
"5/26/2009" 2009 917.6 "Cyclopoida"
"5/26/2009" 2009 914.6 "Cyclopoida"
"5/26/2009" 2009 912.6 "Cyclopoida"
"5/26/2009" 2009 912.6 "Cyclopoida"
"5/26/2009" 2009 905.6 "Cyclopoida"
"5/26/2009" 2009 905.5 "Cyclopoida"
"5/26/2009" 2009 898.3 "Cyclopoida"
"5/26/2009" 2009 895.1 "Cyclopoida"
"5/26/2009" 2009 894.4 "Cyclopoida"
"5/26/2009" 2009 893.8 "Cyclopoida"
"5/26/2009" 2009 886 "Cyclopoida"
"5/26/2009" 2009 881.1 "Cyclopoida"
"5/26/2009" 2009 873.2 "Cyclopoida"
"5/26/2009" 2009 872.2 "Cyclopoida"
"5/26/2009" 2009 857.8 "Cyclopoida"
"5/26/2009" 2009 857.5 "Cyclopoida"
"5/26/2009" 2009 856.3 "Cyclopoida"
"5/26/2009" 2009 853 "Cyclopoida"
"5/26/2009" 2009 845.9 "Cyclopoida"
"5/26/2009" 2009 842.7 "Cyclopoida"
"5/26/2009" 2009 840 "Cyclopoida"
"5/26/2009" 2009 836.1 "Cyclopoida"
"5/26/2009" 2009 834.5 "Cyclopoida"
"5/26/2009" 2009 831 "Cyclopoida"
"5/26/2009" 2009 825 "Cyclopoida"
"5/26/2009" 2009 822.1 "Cyclopoida"
"5/26/2009" 2009 816.3 "Cyclopoida"
"5/26/2009" 2009 813.9 "Cyclopoida"
"5/26/2009" 2009 812.6 "Cyclopoida"
"5/26/2009" 2009 811.1 "Cyclopoida"
"5/26/2009" 2009 800 "Cyclopoida"
"5/26/2009" 2009 787.6 "Cyclopoida"
"5/26/2009" 2009 782.8 "Cyclopoida"
"5/26/2009" 2009 773.2 "Cyclopoida"
"5/26/2009" 2009 772.2 "Cyclopoida"
"5/26/2009" 2009 772.2 "Cyclopoida"
"5/26/2009" 2009 767.4 "Cyclopoida"
"5/26/2009" 2009 761.3 "Cyclopoida"
"5/26/2009" 2009 755.2 "Cyclopoida"
"5/26/2009" 2009 739.2 "Cyclopoida"
"5/26/2009" 2009 737.5 "Cyclopoida"
"5/26/2009" 2009 736.2 "Cyclopoida"
"5/26/2009" 2009 735 "Cyclopoida"
"5/26/2009" 2009 728.9 "Cyclopoida"
"5/26/2009" 2009 728.1 "Cyclopoida"
"5/26/2009" 2009 727.3 "Cyclopoida"
"5/26/2009" 2009 725.6 "Cyclopoida"
"5/26/2009" 2009 725 "Cyclopoida"
"5/26/2009" 2009 712.6 "Cyclopoida"
"5/26/2009" 2009 712.5 "Cyclopoida"
"5/26/2009" 2009 708 "Cyclopoida"
"5/26/2009" 2009 707.5 "Cyclopoida"
"5/26/2009" 2009 700.1 "Cyclopoida"
"5/26/2009" 2009 694.3 "Cyclopoida"
"5/26/2009" 2009 692 "Cyclopoida"
"5/26/2009" 2009 688 "Cyclopoida"
"5/26/2009" 2009 688 "Cyclopoida"
"5/26/2009" 2009 687.5 "Cyclopoida"
"5/26/2009" 2009 684.3 "Cyclopoida"
"5/26/2009" 2009 682.4 "Cyclopoida"
"5/26/2009" 2009 668.6 "Cyclopoida"
"5/26/2009" 2009 661.1 "Cyclopoida"
"5/26/2009" 2009 652.5 "Cyclopoida"
"5/26/2009" 2009 652.5 "Cyclopoida"
"5/26/2009" 2009 628.1 "Cyclopoida"
"5/26/2009" 2009 614.9 "Cyclopoida"
"5/26/2009" 2009 614.5 "Cyclopoida"
"5/26/2009" 2009 606.3 "Cyclopoida"
"5/26/2009" 2009 606.3 "Cyclopoida"
"5/26/2009" 2009 558.6 "Cyclopoida"
"5/26/2009" 2009 507.6 "Cyclopoida"
"5/26/2009" 2009 1550 "Cyclopoida"
"5/26/2009" 2009 1539.6 "Cyclopoida"
"5/26/2009" 2009 1467.4 "Cyclopoida"
"5/26/2009" 2009 1451.1 "Cyclopoida"
"5/26/2009" 2009 1418.3 "Cyclopoida"
"5/26/2009" 2009 1414.3 "Cyclopoida"
"5/26/2009" 2009 1353.2 "Cyclopoida"
"5/26/2009" 2009 1332.6 "Cyclopoida"
"5/26/2009" 2009 1331.9 "Cyclopoida"
"5/26/2009" 2009 1327.9 "Cyclopoida"
"5/26/2009" 2009 1325.2 "Cyclopoida"
"5/26/2009" 2009 1232.5 "Cyclopoida"
"5/26/2009" 2009 1231.1 "Cyclopoida"
"5/26/2009" 2009 1227.9 "Cyclopoida"
"5/26/2009" 2009 1227.9 "Cyclopoida"
"5/26/2009" 2009 1217.6 "Cyclopoida"
"5/26/2009" 2009 1214.8 "Cyclopoida"
"5/26/2009" 2009 1197.7 "Cyclopoida"
"5/26/2009" 2009 1190.1 "Cyclopoida"
"5/26/2009" 2009 1187.5 "Cyclopoida"
"5/26/2009" 2009 1183.8 "Cyclopoida"
"5/26/2009" 2009 1179.2 "Cyclopoida"
"5/26/2009" 2009 1170.5 "Cyclopoida"
"5/26/2009" 2009 1152.5 "Cyclopoida"
"5/26/2009" 2009 1140.5 "Cyclopoida"
"5/26/2009" 2009 1138.1 "Cyclopoida"
"5/26/2009" 2009 1129.7 "Cyclopoida"
"5/26/2009" 2009 1126.7 "Cyclopoida"
"5/26/2009" 2009 1125 "Cyclopoida"
"5/26/2009" 2009 1115.9 "Cyclopoida"
"5/26/2009" 2009 1064.3 "Cyclopoida"
"5/26/2009" 2009 1064.3 "Cyclopoida"
"5/26/2009" 2009 1063.6 "Cyclopoida"
"5/26/2009" 2009 1062.5 "Cyclopoida"
"5/26/2009" 2009 1057.5 "Cyclopoida"
"5/26/2009" 2009 1057.4 "Cyclopoida"
"5/26/2009" 2009 1037.2 "Cyclopoida"
"5/26/2009" 2009 1034.2 "Cyclopoida"
"5/26/2009" 2009 1021.3 "Cyclopoida"
"5/26/2009" 2009 1012.6 "Cyclopoida"
"5/26/2009" 2009 1012.5 "Cyclopoida"
"5/26/2009" 2009 1011.2 "Cyclopoida"
"5/26/2009" 2009 1010.1 "Cyclopoida"
"5/26/2009" 2009 1252.3 "cladocera"
"5/26/2009" 2009 968.1 "cladocera"
"5/26/2009" 2009 913.5 "cladocera"
"5/26/2009" 2009 577.9 "cladocera"
"5/26/2009" 2009 448.5 "cladocera"
"5/26/2009" 2009 1431.8 "cladocera"
"5/26/2009" 2009 776.6 "cladocera"
"5/26/2009" 2009 1074.9 "cladocera"
"5/26/2009" 2009 876.9 "cladocera"
"5/26/2009" 2009 860.2 "cladocera"
"5/26/2009" 2009 721.2 "cladocera"
"5/26/2009" 2009 704.6 "cladocera"
"5/26/2009" 2009 745.8 "cladocera"
"5/26/2009" 2009 758.5 "cladocera"
"5/26/2009" 2009 1016.5 "cladocera"
"5/26/2009" 2009 1329 "cladocera"
"5/26/2009" 2009 1034 "cladocera"
"5/26/2009" 2009 1242.3 "cladocera"
"5/26/2009" 2009 1505.4 "cladocera"
"5/26/2009" 2009 1248.5 "cladocera"
"5/26/2009" 2009 905.9 "cladocera"
"5/26/2009" 2009 1678.2 "cladocera"
"5/26/2009" 2009 1392.8 "cladocera"
"5/26/2009" 2009 1258.7 "cladocera"
"5/26/2009" 2009 971.3 "cladocera"
"5/26/2009" 2009 510.7 "cladocera"
"5/26/2009" 2009 888.9 "cladocera"
"5/26/2009" 2009 1162.6 "cladocera"
"5/26/2009" 2009 569.3 "cladocera"
"5/26/2009" 2009 828.6 "cladocera"
"5/26/2009" 2009 1376.4 "cladocera"
"5/26/2009" 2009 1620.7 "cladocera"
"5/26/2009" 2009 1507.5 "cladocera"
"5/26/2009" 2009 899.5 "cladocera"
"5/26/2009" 2009 1162.5 "cladocera"
"5/26/2009" 2009 1304.2 "cladocera"
"5/26/2009" 2009 755.2 "cladocera"
"5/26/2009" 2009 767.5 "cladocera"
"5/26/2009" 2009 910 "cladocera"
"5/26/2009" 2009 993.3 "cladocera"
"5/26/2009" 2009 893.2 "cladocera"
"5/26/2009" 2009 735.9 "cladocera"
"5/26/2009" 2009 612.5 "cladocera"
"5/26/2009" 2009 1295.2 "cladocera"
"5/26/2009" 2009 862 "cladocera"
"5/26/2009" 2009 1466.7 "cladocera"
"5/26/2009" 2009 855.1 "cladocera"
"5/26/2009" 2009 515.4 "cladocera"
"5/26/2009" 2009 1296.9 "cladocera"
"5/26/2009" 2009 910.4 "cladocera"
"5/26/2009" 2009 732.4 "cladocera"
"5/26/2009" 2009 461 "cladocera"
"5/26/2009" 2009 341.2 "cladocera"
"5/26/2009" 2009 362.5 "cladocera"
"5/26/2009" 2009 402.5 "cladocera"
"5/26/2009" 2009 408.1 "cladocera"
"5/26/2009" 2009 450.7 "cladocera"
"5/26/2009" 2009 512.7 "cladocera"
"5/26/2009" 2009 494.5 "cladocera"
"5/26/2009" 2009 492.6 "cladocera"
"5/26/2009" 2009 483 "cladocera"
"5/26/2009" 2009 441.8 "cladocera"
"5/26/2009" 2009 438.2 "cladocera"
"5/26/2009" 2009 412.7 "cladocera"
"5/26/2009" 2009 350 "cladocera"
"5/26/2009" 2009 327.2 "cladocera"
"5/26/2009" 2009 297.1 "cladocera"
"5/26/2009" 2009 224.7 "cladocera"
"5/26/2009" 2009 274.4 "cladocera"
"5/26/2009" 2009 289.7 "cladocera"
"5/26/2009" 2009 300.8 "cladocera"
"5/26/2009" 2009 305.7 "cladocera"
"5/26/2009" 2009 308.9 "cladocera"
"5/26/2009" 2009 318.2 "cladocera"
"5/26/2009" 2009 329.8 "cladocera"
"5/26/2009" 2009 466.7 "cladocera"
"5/26/2009" 2009 474.3 "cladocera"
"5/26/2009" 2009 477.6 "cladocera"
"5/26/2009" 2009 558 "cladocera"
"5/26/2009" 2009 466.7 "cladocera"
"5/26/2009" 2009 450.2 "cladocera"
"5/26/2009" 2009 424.6 "cladocera"
"5/26/2009" 2009 422.4 "cladocera"
"5/26/2009" 2009 419.3 "cladocera"
"5/26/2009" 2009 394.1 "cladocera"
"5/26/2009" 2009 389 "cladocera"
"5/26/2009" 2009 387 "cladocera"
"5/26/2009" 2009 355.6 "cladocera"
"5/26/2009" 2009 354.5 "cladocera"
"5/26/2009" 2009 343.2 "cladocera"
"5/26/2009" 2009 338.7 "cladocera"
"5/26/2009" 2009 488.9 "cladocera"
"5/26/2009" 2009 412.5 "cladocera"
"5/26/2009" 2009 433.4 "cladocera"
"5/26/2009" 2009 452.9 "cladocera"
"5/26/2009" 2009 383.1 "cladocera"
"5/26/2009" 2009 377.5 "cladocera"
"5/26/2009" 2009 361.8 "cladocera"
"5/26/2009" 2009 353.1 "cladocera"
"5/26/2009" 2009 346.1 "cladocera"
"5/26/2009" 2009 337.9 "cladocera"
"5/26/2009" 2009 333.5 "cladocera"
"5/26/2009" 2009 333.3 "cladocera"
"5/26/2009" 2009 323.6 "cladocera"
"5/26/2009" 2009 311.3 "cladocera"
"5/26/2009" 2009 303.3 "cladocera"
"5/26/2009" 2009 278.7 "cladocera"
"5/26/2009" 2009 277.8 "cladocera"
"5/26/2009" 2009 277.8 "cladocera"
"5/26/2009" 2009 266.7 "cladocera"
"5/26/2009" 2009 266.7 "cladocera"
"5/26/2009" 2009 671.3 "cladocera"
"5/26/2009" 2009 708.8 "cladocera"
"5/26/2009" 2009 412.7 "cladocera"
"5/26/2009" 2009 417.2 "cladocera"
"5/26/2009" 2009 421.7 "cladocera"
"5/26/2009" 2009 487.5 "cladocera"
"5/26/2009" 2009 490.2 "cladocera"
"5/26/2009" 2009 388.3 "cladocera"
"5/26/2009" 2009 392.5 "cladocera"
"5/26/2009" 2009 400.2 "cladocera"
"5/26/2009" 2009 221.4 "cladocera"
"5/26/2009" 2009 255.6 "cladocera"
"5/26/2009" 2009 273.3 "cladocera"
"5/26/2009" 2009 285.7 "cladocera"
"5/26/2009" 2009 289.7 "cladocera"
"5/26/2009" 2009 299.2 "cladocera"
"5/26/2009" 2009 301.8 "cladocera"
"5/26/2009" 2009 317.8 "cladocera"
"5/26/2009" 2009 327 "cladocera"
"5/26/2009" 2009 329 "cladocera"
"5/26/2009" 2009 466.9 "cladocera"
"5/26/2009" 2009 463.2 "cladocera"
"5/26/2009" 2009 440.5 "cladocera"
"5/26/2009" 2009 420.5 "cladocera"
"5/26/2009" 2009 417.6 "cladocera"
"5/26/2009" 2009 393.2 "cladocera"
"5/26/2009" 2009 386.3 "cladocera"
"5/26/2009" 2009 353.6 "cladocera"
"5/26/2009" 2009 353.6 "cladocera"
"5/26/2009" 2009 716.1 "cladocera"
"5/26/2009" 2009 648.8 "cladocera"
"5/26/2009" 2009 612.7 "cladocera"
"5/26/2009" 2009 579.8 "cladocera"
"5/26/2009" 2009 572 "cladocera"
"5/26/2009" 2009 481.7 "cladocera"
"5/26/2009" 2009 470.1 "cladocera"
"5/26/2009" 2009 335.9 "cladocera"
"5/26/2009" 2009 344.4 "cladocera"
"5/26/2009" 2009 355.6 "cladocera"
"5/26/2009" 2009 377.9 "cladocera"
"5/26/2009" 2009 378.4 "cladocera"
"5/26/2009" 2009 383.1 "cladocera"
"5/26/2009" 2009 388.1 "cladocera"
"5/26/2009" 2009 394.6 "cladocera"
"5/26/2009" 2009 407.5 "cladocera"
"5/26/2009" 2009 585.5 "cladocera"
"5/26/2009" 2009 576.8 "cladocera"
"5/26/2009" 2009 541 "cladocera"
"5/26/2009" 2009 492.4 "cladocera"
"5/26/2009" 2009 488.9 "cladocera"
"5/26/2009" 2009 486.4 "cladocera"
"5/26/2009" 2009 469.2 "cladocera"
"5/26/2009" 2009 443.4 "cladocera"
"5/26/2009" 2009 419.3 "cladocera"
"5/26/2009" 2009 413.3 "cladocera"
"5/26/2009" 2009 388.3 "cladocera"
"5/26/2009" 2009 367.8 "cladocera"
"5/26/2009" 2009 330 "cladocera"
"5/26/2009" 2009 312.5 "cladocera"
"5/26/2009" 2009 257.7 "cladocera"
"5/26/2009" 2009 253.1 "cladocera"
"5/26/2009" 2009 302.6 "cladocera"
"5/26/2009" 2009 506.5 "cladocera"
"5/26/2009" 2009 408.9 "cladocera"
"5/26/2009" 2009 438.3 "cladocera"
"5/26/2009" 2009 444.4 "cladocera"
"5/26/2009" 2009 458.1 "cladocera"
"5/26/2009" 2009 484.1 "cladocera"
"5/26/2009" 2009 493.4 "cladocera"
"5/26/2009" 2009 362.5 "cladocera"
"5/26/2009" 2009 364.4 "cladocera"
"5/26/2009" 2009 512.2 "cladocera"
"5/26/2009" 2009 511.1 "cladocera"
"5/26/2009" 2009 466.7 "cladocera"
"5/26/2009" 2009 446.7 "cladocera"
"5/26/2009" 2009 442.4 "cladocera"
"5/26/2009" 2009 435.6 "cladocera"
"5/26/2009" 2009 434.6 "cladocera"
"5/26/2009" 2009 433.3 "cladocera"
"5/26/2009" 2009 425.9 "cladocera"
"5/26/2009" 2009 411.3 "cladocera"
"5/26/2009" 2009 407.5 "cladocera"
"5/26/2009" 2009 596.8 "cladocera"
"5/26/2009" 2009 533 "cladocera"
"5/26/2009" 2009 576.2 "cladocera"
"5/26/2009" 2009 616.7 "cladocera"
"5/26/2009" 2009 611.1 "cladocera"
"5/26/2009" 2009 543.5 "cladocera"
"5/26/2009" 2009 587.5 "cladocera"
"5/26/2009" 2009 640.6 "cladocera"
"5/26/2009" 2009 514.9 "cladocera"
"5/26/2009" 2009 471.7 "cladocera"
"5/26/2009" 2009 640.8 "cladocera"
"5/26/2009" 2009 760.1 "cladocera"
"5/26/2009" 2009 453.4 "cladocera"
"5/26/2009" 2009 600.1 "cladocera"
"5/26/2009" 2009 558.3 "cladocera"
"5/26/2009" 2009 617.4 "cladocera"
"5/26/2009" 2009 232 "cladocera"
"5/26/2009" 2009 340 "cladocera"
"5/26/2009" 2009 400 "cladocera"
"5/26/2009" 2009 463.2 "cladocera"
"5/26/2009" 2009 382.6 "cladocera"
"5/26/2009" 2009 295.2 "cladocera"
"5/26/2009" 2009 328.3 "cladocera"
"5/26/2009" 2009 337.9 "cladocera"
"5/26/2009" 2009 313.2 "cladocera"
"5/26/2009" 2009 348.7 "cladocera"
"5/26/2009" 2009 395.3 "cladocera"
"5/26/2009" 2009 549.2 "cladocera"
"5/26/2009" 2009 159.1 "cladocera"
"5/26/2009" 2009 400.8 "cladocera"
"5/26/2009" 2009 239.9 "cladocera"
"5/26/2009" 2009 344.4 "cladocera"
"5/26/2009" 2009 314.3 "cladocera"
"5/26/2009" 2009 344.6 "cladocera"
"5/26/2009" 2009 377.9 "cladocera"
"5/26/2009" 2009 337.9 "cladocera"
"5/26/2009" 2009 314.7 "cladocera"
"5/26/2009" 2009 281.3 "cladocera"
"5/26/2009" 2009 273.3 "cladocera"
"5/26/2009" 2009 298.2 "cladocera"
"5/26/2009" 2009 713.4 "cladocera"
"5/26/2009" 2009 1308.1 "cladocera"
"5/26/2009" 2009 872.8 "cladocera"
"5/26/2009" 2009 1072 "cladocera"
"5/26/2009" 2009 717.3 "cladocera"
"5/26/2009" 2009 927.6 "cladocera"
"5/26/2009" 2009 639.5 "cladocera"
"5/26/2009" 2009 548.3 "cladocera"
"5/26/2009" 2009 561.8 "cladocera"
"5/26/2009" 2009 637.5 "cladocera"
"5/26/2009" 2009 1389.5 "cladocera"
"5/26/2009" 2009 712.5 "cladocera"
"5/26/2009" 2009 712.6 "cladocera"
"5/26/2009" 2009 937.5 "cladocera"
"5/26/2009" 2009 1456.1 "cladocera"
"5/26/2009" 2009 922.7 "cladocera"
"5/26/2009" 2009 479.1 "cladocera"
"5/26/2009" 2009 951.5 "cladocera"
"5/26/2009" 2009 850.1 "cladocera"
"5/26/2009" 2009 638.6 "cladocera"
"5/26/2009" 2009 948.7 "cladocera"
"6/17/2009" 2009 1126.2 "Calanoida"
"6/17/2009" 2009 1100.9 "Calanoida"
"6/17/2009" 2009 1097.8 "Calanoida"
"6/17/2009" 2009 1045.4 "Calanoida"
"6/17/2009" 2009 984.6 "Calanoida"
"6/17/2009" 2009 976.1 "Calanoida"
"6/17/2009" 2009 967.4 "Calanoida"
"6/17/2009" 2009 929.1 "Calanoida"
"6/17/2009" 2009 787.1 "Calanoida"
"6/17/2009" 2009 1006.6 "Calanoida"
"6/17/2009" 2009 1014.4 "Calanoida"
"6/17/2009" 2009 1082.2 "Calanoida"
"6/17/2009" 2009 1108.1 "Calanoida"
"6/17/2009" 2009 1170.3 "Calanoida"
"6/17/2009" 2009 1228.1 "Calanoida"
"6/17/2009" 2009 1282.7 "Calanoida"
"6/17/2009" 2009 1417 "Calanoida"
"6/17/2009" 2009 1431.2 "Calanoida"
"6/17/2009" 2009 1437.5 "Calanoida"
"6/17/2009" 2009 1437.6 "Calanoida"
"6/17/2009" 2009 1510.4 "Calanoida"
"6/17/2009" 2009 1554.1 "Calanoida"
"6/17/2009" 2009 1614.2 "Calanoida"
"6/17/2009" 2009 1682.7 "Calanoida"
"6/17/2009" 2009 1876.8 "Calanoida"
"6/17/2009" 2009 1973.7 "Calanoida"
"6/17/2009" 2009 1974.9 "Calanoida"
"6/17/2009" 2009 2243.9 "Calanoida"
"6/17/2009" 2009 2303.6 "Calanoida"
"6/17/2009" 2009 2374.1 "Calanoida"
"6/17/2009" 2009 2621.1 "Calanoida"
"6/17/2009" 2009 2311.7 "Calanoida"
"6/17/2009" 2009 2208 "Calanoida"
"6/17/2009" 2009 2073.7 "Calanoida"
"6/17/2009" 2009 1300 "Calanoida"
"6/17/2009" 2009 1314 "Calanoida"
"6/17/2009" 2009 1342.2 "Calanoida"
"6/17/2009" 2009 1349.2 "Calanoida"
"6/17/2009" 2009 1350.6 "Calanoida"
"6/17/2009" 2009 1372.3 "Calanoida"
"6/17/2009" 2009 1400.9 "Calanoida"
"6/17/2009" 2009 1405.4 "Calanoida"
"6/17/2009" 2009 1426.6 "Calanoida"
"6/17/2009" 2009 1222.5 "Calanoida"
"6/17/2009" 2009 1450 "Calanoida"
"6/17/2009" 2009 1480.1 "Calanoida"
"6/17/2009" 2009 1540.3 "Calanoida"
"6/17/2009" 2009 1541.5 "Calanoida"
"6/17/2009" 2009 1550.1 "Calanoida"
"6/17/2009" 2009 1604 "Calanoida"
"6/17/2009" 2009 1622.1 "Calanoida"
"6/17/2009" 2009 1737 "Calanoida"
"6/17/2009" 2009 1827.1 "Calanoida"
"6/17/2009" 2009 1001 "Calanoida"
"6/17/2009" 2009 1067.9 "Calanoida"
"6/17/2009" 2009 1261.2 "Calanoida"
"6/17/2009" 2009 1292.4 "Calanoida"
"6/17/2009" 2009 1308.2 "Calanoida"
"6/17/2009" 2009 1312.4 "Calanoida"
"6/17/2009" 2009 1387.5 "Calanoida"
"6/17/2009" 2009 1388 "Calanoida"
"6/17/2009" 2009 1666 "Calanoida"
"6/17/2009" 2009 1833.7 "Calanoida"
"6/17/2009" 2009 1926.9 "Calanoida"
"6/17/2009" 2009 1963.5 "Calanoida"
"6/17/2009" 2009 2194.6 "Calanoida"
"6/17/2009" 2009 2351.4 "Calanoida"
"6/17/2009" 2009 2437.6 "Calanoida"
"6/17/2009" 2009 2498.8 "Calanoida"
"6/17/2009" 2009 1149.8 "Calanoida"
"6/17/2009" 2009 977.9 "Calanoida"
"6/17/2009" 2009 937.6 "Calanoida"
"6/17/2009" 2009 885 "Calanoida"
"6/17/2009" 2009 817.2 "Calanoida"
"6/17/2009" 2009 2414.2 "Calanoida"
"6/17/2009" 2009 2196.6 "Calanoida"
"6/17/2009" 2009 2063.1 "Calanoida"
"6/17/2009" 2009 2008.1 "Calanoida"
"6/17/2009" 2009 1901.4 "Calanoida"
"6/17/2009" 2009 1868.2 "Calanoida"
"6/17/2009" 2009 1858 "Calanoida"
"6/17/2009" 2009 2125 "Calanoida"
"6/17/2009" 2009 1895.1 "Calanoida"
"6/17/2009" 2009 1847.5 "Calanoida"
"6/17/2009" 2009 1778.6 "Calanoida"
"6/17/2009" 2009 1626.1 "Calanoida"
"6/17/2009" 2009 1619.1 "Calanoida"
"6/17/2009" 2009 1601.2 "Calanoida"
"6/17/2009" 2009 1598.9 "Calanoida"
"6/17/2009" 2009 1598.8 "Calanoida"
"6/17/2009" 2009 1597.1 "Calanoida"
"6/17/2009" 2009 1493 "Calanoida"
"6/17/2009" 2009 2469.6 "Calanoida"
"6/17/2009" 2009 2283.8 "Calanoida"
"6/17/2009" 2009 1378.6 "Calanoida"
"6/17/2009" 2009 1330.9 "Calanoida"
"6/17/2009" 2009 1312.4 "Calanoida"
"6/17/2009" 2009 1258.2 "Calanoida"
"6/17/2009" 2009 1234.5 "Calanoida"
"6/17/2009" 2009 2487.8 "Calanoida"
"6/17/2009" 2009 1147.9 "Calanoida"
"6/17/2009" 2009 1096.2 "Calanoida"
"6/17/2009" 2009 1031.8 "Calanoida"
"6/17/2009" 2009 1025.1 "Calanoida"
"6/17/2009" 2009 962.1 "Calanoida"
"6/17/2009" 2009 945.1 "Calanoida"
"6/17/2009" 2009 769 "Calanoida"
"6/17/2009" 2009 1490 "Calanoida"
"6/17/2009" 2009 1477.4 "Calanoida"
"6/17/2009" 2009 1455 "Calanoida"
"6/17/2009" 2009 1418 "Calanoida"
"6/17/2009" 2009 1411.6 "Calanoida"
"6/17/2009" 2009 1391.3 "Calanoida"
"6/17/2009" 2009 1387.3 "Calanoida"
"6/17/2009" 2009 1361.4 "Calanoida"
"6/17/2009" 2009 1341 "Calanoida"
"6/17/2009" 2009 1326.3 "Calanoida"
"6/17/2009" 2009 1300 "Calanoida"
"6/17/2009" 2009 1287 "Calanoida"
"6/17/2009" 2009 1282.8 "Calanoida"
"6/17/2009" 2009 1253.1 "Calanoida"
"6/17/2009" 2009 1237.2 "Calanoida"
"6/17/2009" 2009 1195.4 "Calanoida"
"6/17/2009" 2009 1194.1 "Calanoida"
"6/17/2009" 2009 1157.4 "Calanoida"
"6/17/2009" 2009 992.6 "Calanoida"
"6/17/2009" 2009 1217.7 "Calanoida"
"6/17/2009" 2009 1235.7 "Calanoida"
"6/17/2009" 2009 1263.1 "Calanoida"
"6/17/2009" 2009 1828 "Calanoida"
"6/17/2009" 2009 1716.3 "Calanoida"
"6/17/2009" 2009 1700.4 "Calanoida"
"6/17/2009" 2009 865 "Calanoida"
"6/17/2009" 2009 992.2 "Calanoida"
"6/17/2009" 2009 1046.8 "Calanoida"
"6/17/2009" 2009 1170 "Calanoida"
"6/17/2009" 2009 1197.5 "Calanoida"
"6/17/2009" 2009 1273.3 "Calanoida"
"6/17/2009" 2009 1297.1 "Calanoida"
"6/17/2009" 2009 1372.2 "Calanoida"
"6/17/2009" 2009 1453.4 "Calanoida"
"6/17/2009" 2009 1458.4 "Calanoida"
"6/17/2009" 2009 1485.3 "Calanoida"
"6/17/2009" 2009 1522.8 "Calanoida"
"6/17/2009" 2009 1547.6 "Calanoida"
"6/17/2009" 2009 1571.5 "Calanoida"
"6/17/2009" 2009 1609.8 "Calanoida"
"6/17/2009" 2009 1635.9 "Calanoida"
"6/17/2009" 2009 1658.4 "Calanoida"
"6/17/2009" 2009 1660.4 "Calanoida"
"6/17/2009" 2009 1663.3 "Calanoida"
"6/17/2009" 2009 1749.7 "Calanoida"
"6/17/2009" 2009 1665.3 "Calanoida"
"6/17/2009" 2009 1802.8 "Calanoida"
"6/17/2009" 2009 1853.9 "Calanoida"
"6/17/2009" 2009 1960.2 "Calanoida"
"6/17/2009" 2009 2062.5 "Calanoida"
"6/17/2009" 2009 2064.6 "Calanoida"
"6/17/2009" 2009 2179.3 "Calanoida"
"6/17/2009" 2009 1475 "Calanoida"
"6/17/2009" 2009 1472.5 "Calanoida"
"6/17/2009" 2009 1426.8 "Calanoida"
"6/17/2009" 2009 1379.8 "Calanoida"
"6/17/2009" 2009 836.8 "Calanoida"
"6/17/2009" 2009 1149.8 "Calanoida"
"6/17/2009" 2009 2292 "Calanoida"
"6/17/2009" 2009 1827.7 "Calanoida"
"6/17/2009" 2009 2170.8 "Calanoida"
"6/17/2009" 2009 1932 "Calanoida"
"6/17/2009" 2009 1439.5 "Calanoida"
"6/17/2009" 2009 1373.2 "Calanoida"
"6/17/2009" 2009 1372.3 "Calanoida"
"6/17/2009" 2009 1198.6 "Calanoida"
"6/17/2009" 2009 1375.3 "Calanoida"
"6/17/2009" 2009 1269.4 "Calanoida"
"6/17/2009" 2009 1234.5 "Calanoida"
"6/17/2009" 2009 1228.9 "Calanoida"
"6/17/2009" 2009 1188 "Calanoida"
"6/17/2009" 2009 1150.9 "Calanoida"
"6/17/2009" 2009 1140.4 "Calanoida"
"6/17/2009" 2009 1126.7 "Calanoida"
"6/17/2009" 2009 665.7 "Cyclopoida"
"6/17/2009" 2009 603.2 "Cyclopoida"
"6/17/2009" 2009 631 "Cyclopoida"
"6/17/2009" 2009 640.6 "Cyclopoida"
"6/17/2009" 2009 685.2 "Cyclopoida"
"6/17/2009" 2009 700 "Cyclopoida"
"6/17/2009" 2009 707.5 "Cyclopoida"
"6/17/2009" 2009 710 "Cyclopoida"
"6/17/2009" 2009 717.3 "Cyclopoida"
"6/17/2009" 2009 719.8 "Cyclopoida"
"6/17/2009" 2009 756.7 "Cyclopoida"
"6/17/2009" 2009 766.2 "Cyclopoida"
"6/17/2009" 2009 770.8 "Cyclopoida"
"6/17/2009" 2009 788.3 "Cyclopoida"
"6/17/2009" 2009 805.2 "Cyclopoida"
"6/17/2009" 2009 825.5 "Cyclopoida"
"6/17/2009" 2009 831 "Cyclopoida"
"6/17/2009" 2009 851.9 "Cyclopoida"
"6/17/2009" 2009 854.4 "Cyclopoida"
"6/17/2009" 2009 872.9 "Cyclopoida"
"6/17/2009" 2009 937.5 "Cyclopoida"
"6/17/2009" 2009 940.5 "Cyclopoida"
"6/17/2009" 2009 956.6 "Cyclopoida"
"6/17/2009" 2009 958.6 "Cyclopoida"
"6/17/2009" 2009 962.6 "Cyclopoida"
"6/17/2009" 2009 990 "Cyclopoida"
"6/17/2009" 2009 1007.5 "Cyclopoida"
"6/17/2009" 2009 1052.5 "Cyclopoida"
"6/17/2009" 2009 1087.2 "Cyclopoida"
"6/17/2009" 2009 1092.1 "Cyclopoida"
"6/17/2009" 2009 1140.2 "Cyclopoida"
"6/17/2009" 2009 1146 "Cyclopoida"
"6/17/2009" 2009 1155.7 "Cyclopoida"
"6/17/2009" 2009 1261.2 "Cyclopoida"
"6/17/2009" 2009 1337.6 "Cyclopoida"
"6/17/2009" 2009 1365.7 "Cyclopoida"
"6/17/2009" 2009 1518.2 "Cyclopoida"
"6/17/2009" 2009 1625 "Cyclopoida"
"6/17/2009" 2009 536.8 "Cyclopoida"
"6/17/2009" 2009 569.3 "Cyclopoida"
"6/17/2009" 2009 592.9 "Cyclopoida"
"6/17/2009" 2009 611 "Cyclopoida"
"6/17/2009" 2009 635 "Cyclopoida"
"6/17/2009" 2009 672 "Cyclopoida"
"6/17/2009" 2009 684.3 "Cyclopoida"
"6/17/2009" 2009 685.2 "Cyclopoida"
"6/17/2009" 2009 691.5 "Cyclopoida"
"6/17/2009" 2009 694.6 "Cyclopoida"
"6/17/2009" 2009 694.7 "Cyclopoida"
"6/17/2009" 2009 743.3 "Cyclopoida"
"6/17/2009" 2009 755.2 "Cyclopoida"
"6/17/2009" 2009 771.1 "Cyclopoida"
"6/17/2009" 2009 778 "Cyclopoida"
"6/17/2009" 2009 779.9 "Cyclopoida"
"6/17/2009" 2009 796.3 "Cyclopoida"
"6/17/2009" 2009 798.6 "Cyclopoida"
"6/17/2009" 2009 804.8 "Cyclopoida"
"6/17/2009" 2009 813.4 "Cyclopoida"
"6/17/2009" 2009 816.3 "Cyclopoida"
"6/17/2009" 2009 825.5 "Cyclopoida"
"6/17/2009" 2009 890.7 "Cyclopoida"
"6/17/2009" 2009 903.1 "Cyclopoida"
"6/17/2009" 2009 906.2 "Cyclopoida"
"6/17/2009" 2009 912.5 "Cyclopoida"
"6/17/2009" 2009 912.6 "Cyclopoida"
"6/17/2009" 2009 917.2 "Cyclopoida"
"6/17/2009" 2009 924.7 "Cyclopoida"
"6/17/2009" 2009 929.1 "Cyclopoida"
"6/17/2009" 2009 935.6 "Cyclopoida"
"6/17/2009" 2009 941.4 "Cyclopoida"
"6/17/2009" 2009 950.7 "Cyclopoida"
"6/17/2009" 2009 962.8 "Cyclopoida"
"6/17/2009" 2009 967.1 "Cyclopoida"
"6/17/2009" 2009 972.3 "Cyclopoida"
"6/17/2009" 2009 981.5 "Cyclopoida"
"6/17/2009" 2009 1019.3 "Cyclopoida"
"6/17/2009" 2009 1030.2 "Cyclopoida"
"6/17/2009" 2009 1035 "Cyclopoida"
"6/17/2009" 2009 1039.9 "Cyclopoida"
"6/17/2009" 2009 1054.8 "Cyclopoida"
"6/17/2009" 2009 1107.1 "Cyclopoida"
"6/17/2009" 2009 1108 "Cyclopoida"
"6/17/2009" 2009 1110.2 "Cyclopoida"
"6/17/2009" 2009 1112.8 "Cyclopoida"
"6/17/2009" 2009 1158.2 "Cyclopoida"
"6/17/2009" 2009 1168.9 "Cyclopoida"
"6/17/2009" 2009 1175.9 "Cyclopoida"
"6/17/2009" 2009 1178.1 "Cyclopoida"
"6/17/2009" 2009 1221.8 "Cyclopoida"
"6/17/2009" 2009 1255.8 "Cyclopoida"
"6/17/2009" 2009 1274.8 "Cyclopoida"
"6/17/2009" 2009 1355.1 "Cyclopoida"
"6/17/2009" 2009 1367.3 "Cyclopoida"
"6/17/2009" 2009 1463.1 "Cyclopoida"
"6/17/2009" 2009 1470 "Cyclopoida"
"6/17/2009" 2009 1570 "Cyclopoida"
"6/17/2009" 2009 1599.3 "Cyclopoida"
"6/17/2009" 2009 1693.6 "Cyclopoida"
"6/17/2009" 2009 1768.9 "Cyclopoida"
"6/17/2009" 2009 1771.2 "Cyclopoida"
"6/17/2009" 2009 661.1 "Cyclopoida"
"6/17/2009" 2009 661.6 "Cyclopoida"
"6/17/2009" 2009 698.8 "Cyclopoida"
"6/17/2009" 2009 700.4 "Cyclopoida"
"6/17/2009" 2009 712.9 "Cyclopoida"
"6/17/2009" 2009 720.4 "Cyclopoida"
"6/17/2009" 2009 733.7 "Cyclopoida"
"6/17/2009" 2009 737.6 "Cyclopoida"
"6/17/2009" 2009 763.4 "Cyclopoida"
"6/17/2009" 2009 767.5 "Cyclopoida"
"6/17/2009" 2009 775.4 "Cyclopoida"
"6/17/2009" 2009 795.4 "Cyclopoida"
"6/17/2009" 2009 804.4 "Cyclopoida"
"6/17/2009" 2009 814.9 "Cyclopoida"
"6/17/2009" 2009 815.7 "Cyclopoida"
"6/17/2009" 2009 822.4 "Cyclopoida"
"6/17/2009" 2009 828.6 "Cyclopoida"
"6/17/2009" 2009 830 "Cyclopoida"
"6/17/2009" 2009 831 "Cyclopoida"
"6/17/2009" 2009 846.8 "Cyclopoida"
"6/17/2009" 2009 850.1 "Cyclopoida"
"6/17/2009" 2009 854.4 "Cyclopoida"
"6/17/2009" 2009 857.8 "Cyclopoida"
"6/17/2009" 2009 864 "Cyclopoida"
"6/17/2009" 2009 866.1 "Cyclopoida"
"6/17/2009" 2009 870.5 "Cyclopoida"
"6/17/2009" 2009 877.7 "Cyclopoida"
"6/17/2009" 2009 877.7 "Cyclopoida"
"6/17/2009" 2009 884.6 "Cyclopoida"
"6/17/2009" 2009 885.4 "Cyclopoida"
"6/17/2009" 2009 888.3 "Cyclopoida"
"6/17/2009" 2009 925 "Cyclopoida"
"6/17/2009" 2009 946.4 "Cyclopoida"
"6/17/2009" 2009 950.1 "Cyclopoida"
"6/17/2009" 2009 955.2 "Cyclopoida"
"6/17/2009" 2009 956.1 "Cyclopoida"
"6/17/2009" 2009 956.1 "Cyclopoida"
"6/17/2009" 2009 961.5 "Cyclopoida"
"6/17/2009" 2009 968.3 "Cyclopoida"
"6/17/2009" 2009 973.7 "Cyclopoida"
"6/17/2009" 2009 978.3 "Cyclopoida"
"6/17/2009" 2009 981.5 "Cyclopoida"
"6/17/2009" 2009 1002.9 "Cyclopoida"
"6/17/2009" 2009 1012.4 "Cyclopoida"
"6/17/2009" 2009 1017.4 "Cyclopoida"
"6/17/2009" 2009 1036.6 "Cyclopoida"
"6/17/2009" 2009 1037.5 "Cyclopoida"
"6/17/2009" 2009 1038.2 "Cyclopoida"
"6/17/2009" 2009 1063.6 "Cyclopoida"
"6/17/2009" 2009 1063.7 "Cyclopoida"
"6/17/2009" 2009 1068.4 "Cyclopoida"
"6/17/2009" 2009 1075 "Cyclopoida"
"6/17/2009" 2009 1088.6 "Cyclopoida"
"6/17/2009" 2009 1097.5 "Cyclopoida"
"6/17/2009" 2009 1101.3 "Cyclopoida"
"6/17/2009" 2009 1109.4 "Cyclopoida"
"6/17/2009" 2009 1136.3 "Cyclopoida"
"6/17/2009" 2009 1140.2 "Cyclopoida"
"6/17/2009" 2009 1141.1 "Cyclopoida"
"6/17/2009" 2009 1144.1 "Cyclopoida"
"6/17/2009" 2009 1163.1 "Cyclopoida"
"6/17/2009" 2009 1198.8 "Cyclopoida"
"6/17/2009" 2009 1264.2 "Cyclopoida"
"6/17/2009" 2009 1277.5 "Cyclopoida"
"6/17/2009" 2009 1299.3 "Cyclopoida"
"6/17/2009" 2009 1332.1 "Cyclopoida"
"6/17/2009" 2009 1338.2 "Cyclopoida"
"6/17/2009" 2009 380.2 "Cyclopoida"
"6/17/2009" 2009 500 "Cyclopoida"
"6/17/2009" 2009 536.9 "Cyclopoida"
"6/17/2009" 2009 559.7 "Cyclopoida"
"6/17/2009" 2009 560.3 "Cyclopoida"
"6/17/2009" 2009 562.5 "Cyclopoida"
"6/17/2009" 2009 576.2 "Cyclopoida"
"6/17/2009" 2009 577.8 "Cyclopoida"
"6/17/2009" 2009 578 "Cyclopoida"
"6/17/2009" 2009 585.8 "Cyclopoida"
"6/17/2009" 2009 592.9 "Cyclopoida"
"6/17/2009" 2009 603.8 "Cyclopoida"
"6/17/2009" 2009 625 "Cyclopoida"
"6/17/2009" 2009 628.1 "Cyclopoida"
"6/17/2009" 2009 635 "Cyclopoida"
"6/17/2009" 2009 650 "Cyclopoida"
"6/17/2009" 2009 663 "Cyclopoida"
"6/17/2009" 2009 665.8 "Cyclopoida"
"6/17/2009" 2009 673.1 "Cyclopoida"
"6/17/2009" 2009 677.5 "Cyclopoida"
"6/17/2009" 2009 681.1 "Cyclopoida"
"6/17/2009" 2009 682.4 "Cyclopoida"
"6/17/2009" 2009 682.4 "Cyclopoida"
"6/17/2009" 2009 691.5 "Cyclopoida"
"6/17/2009" 2009 705.4 "Cyclopoida"
"6/17/2009" 2009 712.5 "Cyclopoida"
"6/17/2009" 2009 712.6 "Cyclopoida"
"6/17/2009" 2009 721.5 "Cyclopoida"
"6/17/2009" 2009 724.8 "Cyclopoida"
"6/17/2009" 2009 737.9 "Cyclopoida"
"6/17/2009" 2009 743.5 "Cyclopoida"
"6/17/2009" 2009 744.2 "Cyclopoida"
"6/17/2009" 2009 749.2 "Cyclopoida"
"6/17/2009" 2009 751 "Cyclopoida"
"6/17/2009" 2009 775.4 "Cyclopoida"
"6/17/2009" 2009 776.6 "Cyclopoida"
"6/17/2009" 2009 778 "Cyclopoida"
"6/17/2009" 2009 785 "Cyclopoida"
"6/17/2009" 2009 788.3 "Cyclopoida"
"6/17/2009" 2009 790 "Cyclopoida"
"6/17/2009" 2009 794.6 "Cyclopoida"
"6/17/2009" 2009 798.6 "Cyclopoida"
"6/17/2009" 2009 801 "Cyclopoida"
"6/17/2009" 2009 806.2 "Cyclopoida"
"6/17/2009" 2009 808.3 "Cyclopoida"
"6/17/2009" 2009 813.4 "Cyclopoida"
"6/17/2009" 2009 818 "Cyclopoida"
"6/17/2009" 2009 822.4 "Cyclopoida"
"6/17/2009" 2009 825 "Cyclopoida"
"6/17/2009" 2009 825.4 "Cyclopoida"
"6/17/2009" 2009 832.2 "Cyclopoida"
"6/17/2009" 2009 850 "Cyclopoida"
"6/17/2009" 2009 853 "Cyclopoida"
"6/17/2009" 2009 858.5 "Cyclopoida"
"6/17/2009" 2009 863.5 "Cyclopoida"
"6/17/2009" 2009 870.4 "Cyclopoida"
"6/17/2009" 2009 887.9 "Cyclopoida"
"6/17/2009" 2009 888.3 "Cyclopoida"
"6/17/2009" 2009 889 "Cyclopoida"
"6/17/2009" 2009 894.9 "Cyclopoida"
"6/17/2009" 2009 900.9 "Cyclopoida"
"6/17/2009" 2009 904.6 "Cyclopoida"
"6/17/2009" 2009 905.3 "Cyclopoida"
"6/17/2009" 2009 912.6 "Cyclopoida"
"6/17/2009" 2009 922.8 "Cyclopoida"
"6/17/2009" 2009 925.8 "Cyclopoida"
"6/17/2009" 2009 929 "Cyclopoida"
"6/17/2009" 2009 936.8 "Cyclopoida"
"6/17/2009" 2009 939.7 "Cyclopoida"
"6/17/2009" 2009 947.5 "Cyclopoida"
"6/17/2009" 2009 955.2 "Cyclopoida"
"6/17/2009" 2009 970.3 "Cyclopoida"
"6/17/2009" 2009 1003.8 "Cyclopoida"
"6/17/2009" 2009 1020 "Cyclopoida"
"6/17/2009" 2009 1062.5 "Cyclopoida"
"6/17/2009" 2009 1063.6 "Cyclopoida"
"6/17/2009" 2009 1075.3 "Cyclopoida"
"6/17/2009" 2009 1104 "Cyclopoida"
"6/17/2009" 2009 1128.1 "Cyclopoida"
"6/17/2009" 2009 1151.1 "Cyclopoida"
"6/17/2009" 2009 1154.5 "Cyclopoida"
"6/17/2009" 2009 1167.9 "Cyclopoida"
"6/17/2009" 2009 1234.9 "Cyclopoida"
"6/17/2009" 2009 1337.6 "Cyclopoida"
"6/17/2009" 2009 1370.7 "Cyclopoida"
"6/17/2009" 2009 1403.6 "Cyclopoida"
"6/17/2009" 2009 1676.4 "Cyclopoida"
"6/17/2009" 2009 403.1 "Cyclopoida"
"6/17/2009" 2009 478.6 "Cyclopoida"
"6/17/2009" 2009 539.7 "Cyclopoida"
"6/17/2009" 2009 562.5 "Cyclopoida"
"6/17/2009" 2009 566.4 "Cyclopoida"
"6/17/2009" 2009 597 "Cyclopoida"
"6/17/2009" 2009 606.3 "Cyclopoida"
"6/17/2009" 2009 606.9 "Cyclopoida"
"6/17/2009" 2009 613 "Cyclopoida"
"6/17/2009" 2009 625 "Cyclopoida"
"6/17/2009" 2009 649.6 "Cyclopoida"
"6/17/2009" 2009 656.9 "Cyclopoida"
"6/17/2009" 2009 659.7 "Cyclopoida"
"6/17/2009" 2009 660 "Cyclopoida"
"6/17/2009" 2009 664.4 "Cyclopoida"
"6/17/2009" 2009 672 "Cyclopoida"
"6/17/2009" 2009 676 "Cyclopoida"
"6/17/2009" 2009 680.6 "Cyclopoida"
"6/17/2009" 2009 687.5 "Cyclopoida"
"6/17/2009" 2009 688.4 "Cyclopoida"
"6/17/2009" 2009 690.3 "Cyclopoida"
"6/17/2009" 2009 714.3 "Cyclopoida"
"6/17/2009" 2009 714.3 "Cyclopoida"
"6/17/2009" 2009 721.3 "Cyclopoida"
"6/17/2009" 2009 725.4 "Cyclopoida"
"6/17/2009" 2009 734.1 "Cyclopoida"
"6/17/2009" 2009 739.6 "Cyclopoida"
"6/17/2009" 2009 765.3 "Cyclopoida"
"6/17/2009" 2009 767.5 "Cyclopoida"
"6/17/2009" 2009 768.3 "Cyclopoida"
"6/17/2009" 2009 771.1 "Cyclopoida"
"6/17/2009" 2009 775 "Cyclopoida"
"6/17/2009" 2009 779.9 "Cyclopoida"
"6/17/2009" 2009 779.9 "Cyclopoida"
"6/17/2009" 2009 787.1 "Cyclopoida"
"6/17/2009" 2009 792.6 "Cyclopoida"
"6/17/2009" 2009 795.5 "Cyclopoida"
"6/17/2009" 2009 800.1 "Cyclopoida"
"6/17/2009" 2009 800.9 "Cyclopoida"
"6/17/2009" 2009 800.9 "Cyclopoida"
"6/17/2009" 2009 801.8 "Cyclopoida"
"6/17/2009" 2009 805.1 "Cyclopoida"
"6/17/2009" 2009 814.9 "Cyclopoida"
"6/17/2009" 2009 821.7 "Cyclopoida"
"6/17/2009" 2009 825.9 "Cyclopoida"
"6/17/2009" 2009 832.6 "Cyclopoida"
"6/17/2009" 2009 834.1 "Cyclopoida"
"6/17/2009" 2009 836.1 "Cyclopoida"
"6/17/2009" 2009 838.5 "Cyclopoida"
"6/17/2009" 2009 850.8 "Cyclopoida"
"6/17/2009" 2009 852.3 "Cyclopoida"
"6/17/2009" 2009 862.6 "Cyclopoida"
"6/17/2009" 2009 866.9 "Cyclopoida"
"6/17/2009" 2009 867.8 "Cyclopoida"
"6/17/2009" 2009 875 "Cyclopoida"
"6/17/2009" 2009 891 "Cyclopoida"
"6/17/2009" 2009 978.3 "Cyclopoida"
"6/17/2009" 2009 988.4 "Cyclopoida"
"6/17/2009" 2009 1002.7 "Cyclopoida"
"6/17/2009" 2009 1016.5 "Cyclopoida"
"6/17/2009" 2009 1016.5 "Cyclopoida"
"6/17/2009" 2009 1048.4 "Cyclopoida"
"6/17/2009" 2009 1057.5 "Cyclopoida"
"6/17/2009" 2009 1062.6 "Cyclopoida"
"6/17/2009" 2009 1101.5 "Cyclopoida"
"6/17/2009" 2009 1123.1 "Cyclopoida"
"6/17/2009" 2009 1175.6 "Cyclopoida"
"6/17/2009" 2009 1179.6 "Cyclopoida"
"6/17/2009" 2009 1280.3 "Cyclopoida"
"6/17/2009" 2009 1879.2 "Cyclopoida"
"6/17/2009" 2009 473.2 "Cyclopoida"
"6/17/2009" 2009 545.7 "Cyclopoida"
"6/17/2009" 2009 548.9 "Cyclopoida"
"6/17/2009" 2009 577.2 "Cyclopoida"
"6/17/2009" 2009 585.8 "Cyclopoida"
"6/17/2009" 2009 621.6 "Cyclopoida"
"6/17/2009" 2009 637.6 "Cyclopoida"
"6/17/2009" 2009 645.3 "Cyclopoida"
"6/17/2009" 2009 652.5 "Cyclopoida"
"6/17/2009" 2009 654.3 "Cyclopoida"
"6/17/2009" 2009 680.1 "Cyclopoida"
"6/17/2009" 2009 717.3 "Cyclopoida"
"6/17/2009" 2009 745.8 "Cyclopoida"
"6/17/2009" 2009 786.7 "Cyclopoida"
"6/17/2009" 2009 791.1 "Cyclopoida"
"6/17/2009" 2009 801 "Cyclopoida"
"6/17/2009" 2009 806.7 "Cyclopoida"
"6/17/2009" 2009 822.1 "Cyclopoida"
"6/17/2009" 2009 825.4 "Cyclopoida"
"6/17/2009" 2009 839.7 "Cyclopoida"
"6/17/2009" 2009 842.7 "Cyclopoida"
"6/17/2009" 2009 850.1 "Cyclopoida"
"6/17/2009" 2009 851.5 "Cyclopoida"
"6/17/2009" 2009 862.9 "Cyclopoida"
"6/17/2009" 2009 869.6 "Cyclopoida"
"6/17/2009" 2009 870.5 "Cyclopoida"
"6/17/2009" 2009 882.2 "Cyclopoida"
"6/17/2009" 2009 892.3 "Cyclopoida"
"6/17/2009" 2009 912.5 "Cyclopoida"
"6/17/2009" 2009 916.9 "Cyclopoida"
"6/17/2009" 2009 925 "Cyclopoida"
"6/17/2009" 2009 928 "Cyclopoida"
"6/17/2009" 2009 930.1 "Cyclopoida"
"6/17/2009" 2009 930.8 "Cyclopoida"
"6/17/2009" 2009 930.8 "Cyclopoida"
"6/17/2009" 2009 941.1 "Cyclopoida"
"6/17/2009" 2009 946.8 "Cyclopoida"
"6/17/2009" 2009 947.1 "Cyclopoida"
"6/17/2009" 2009 949.5 "Cyclopoida"
"6/17/2009" 2009 957.2 "Cyclopoida"
"6/17/2009" 2009 958.7 "Cyclopoida"
"6/17/2009" 2009 963.5 "Cyclopoida"
"6/17/2009" 2009 976.4 "Cyclopoida"
"6/17/2009" 2009 984.3 "Cyclopoida"
"6/17/2009" 2009 986.6 "Cyclopoida"
"6/17/2009" 2009 1069.8 "Cyclopoida"
"6/17/2009" 2009 1073.5 "Cyclopoida"
"6/17/2009" 2009 1078.5 "Cyclopoida"
"6/17/2009" 2009 1087.2 "Cyclopoida"
"6/17/2009" 2009 1088.6 "Cyclopoida"
"6/17/2009" 2009 1093.3 "Cyclopoida"
"6/17/2009" 2009 1113.1 "Cyclopoida"
"6/17/2009" 2009 1121 "Cyclopoida"
"6/17/2009" 2009 1125.6 "Cyclopoida"
"6/17/2009" 2009 1126.7 "Cyclopoida"
"6/17/2009" 2009 1180.4 "Cyclopoida"
"6/17/2009" 2009 1182.4 "Cyclopoida"
"6/17/2009" 2009 1209.7 "Cyclopoida"
"6/17/2009" 2009 1211.2 "Cyclopoida"
"6/17/2009" 2009 1242.1 "Cyclopoida"
"6/17/2009" 2009 1242.5 "Cyclopoida"
"6/17/2009" 2009 1264.2 "Cyclopoida"
"6/17/2009" 2009 1345.6 "Cyclopoida"
"6/17/2009" 2009 669.2 "Cyclopoida"
"6/17/2009" 2009 735.7 "Cyclopoida"
"6/17/2009" 2009 737.5 "Cyclopoida"
"6/17/2009" 2009 742.6 "Cyclopoida"
"6/17/2009" 2009 760.1 "Cyclopoida"
"6/17/2009" 2009 780.4 "Cyclopoida"
"6/17/2009" 2009 791.1 "Cyclopoida"
"6/17/2009" 2009 791.6 "Cyclopoida"
"6/17/2009" 2009 820.1 "Cyclopoida"
"6/17/2009" 2009 865.8 "Cyclopoida"
"6/17/2009" 2009 891.4 "Cyclopoida"
"6/17/2009" 2009 919.9 "Cyclopoida"
"6/17/2009" 2009 939.8 "Cyclopoida"
"6/17/2009" 2009 961.5 "Cyclopoida"
"6/17/2009" 2009 968.3 "Cyclopoida"
"6/17/2009" 2009 975.3 "Cyclopoida"
"6/17/2009" 2009 1017.5 "Cyclopoida"
"6/17/2009" 2009 1024.2 "Cyclopoida"
"6/17/2009" 2009 1026.2 "Cyclopoida"
"6/17/2009" 2009 1040.5 "Cyclopoida"
"6/17/2009" 2009 1079.4 "Cyclopoida"
"6/17/2009" 2009 1183.3 "Cyclopoida"
"6/17/2009" 2009 1192.8 "Cyclopoida"
"6/17/2009" 2009 1231.2 "Cyclopoida"
"6/17/2009" 2009 1249.1 "Cyclopoida"
"6/17/2009" 2009 1329 "Cyclopoida"
"6/17/2009" 2009 505.6 "Cyclopoida"
"6/17/2009" 2009 632.1 "Cyclopoida"
"6/17/2009" 2009 637.4 "Cyclopoida"
"6/17/2009" 2009 644.3 "Cyclopoida"
"6/17/2009" 2009 679.7 "Cyclopoida"
"6/17/2009" 2009 683.4 "Cyclopoida"
"6/17/2009" 2009 689.3 "Cyclopoida"
"6/17/2009" 2009 725.6 "Cyclopoida"
"6/17/2009" 2009 763.7 "Cyclopoida"
"6/17/2009" 2009 767.5 "Cyclopoida"
"6/17/2009" 2009 793.8 "Cyclopoida"
"6/17/2009" 2009 795.7 "Cyclopoida"
"6/17/2009" 2009 804.4 "Cyclopoida"
"6/17/2009" 2009 822.1 "Cyclopoida"
"6/17/2009" 2009 834.4 "Cyclopoida"
"6/17/2009" 2009 849.3 "Cyclopoida"
"6/17/2009" 2009 865.8 "Cyclopoida"
"6/17/2009" 2009 870.7 "Cyclopoida"
"6/17/2009" 2009 883.9 "Cyclopoida"
"6/17/2009" 2009 883.9 "Cyclopoida"
"6/17/2009" 2009 883.9 "Cyclopoida"
"6/17/2009" 2009 887.5 "Cyclopoida"
"6/17/2009" 2009 892.5 "Cyclopoida"
"6/17/2009" 2009 894.9 "Cyclopoida"
"6/17/2009" 2009 900.1 "Cyclopoida"
"6/17/2009" 2009 905.3 "Cyclopoida"
"6/17/2009" 2009 912.5 "Cyclopoida"
"6/17/2009" 2009 922 "Cyclopoida"
"6/17/2009" 2009 955.2 "Cyclopoida"
"6/17/2009" 2009 960.5 "Cyclopoida"
"6/17/2009" 2009 962.8 "Cyclopoida"
"6/17/2009" 2009 976.3 "Cyclopoida"
"6/17/2009" 2009 989 "Cyclopoida"
"6/17/2009" 2009 990.6 "Cyclopoida"
"6/17/2009" 2009 996.3 "Cyclopoida"
"6/17/2009" 2009 1016.8 "Cyclopoida"
"6/17/2009" 2009 1023 "Cyclopoida"
"6/17/2009" 2009 1030.8 "Cyclopoida"
"6/17/2009" 2009 1062.5 "Cyclopoida"
"6/17/2009" 2009 1068 "Cyclopoida"
"6/17/2009" 2009 1075 "Cyclopoida"
"6/17/2009" 2009 1076.8 "Cyclopoida"
"6/17/2009" 2009 1078.3 "Cyclopoida"
"6/17/2009" 2009 1078.3 "Cyclopoida"
"6/17/2009" 2009 1081.2 "Cyclopoida"
"6/17/2009" 2009 1086.9 "Cyclopoida"
"6/17/2009" 2009 1087.8 "Cyclopoida"
"6/17/2009" 2009 1097.5 "Cyclopoida"
"6/17/2009" 2009 1097.7 "Cyclopoida"
"6/17/2009" 2009 1132.5 "Cyclopoida"
"6/17/2009" 2009 1135.3 "Cyclopoida"
"6/17/2009" 2009 1140.5 "Cyclopoida"
"6/17/2009" 2009 1173.3 "Cyclopoida"
"6/17/2009" 2009 1200.1 "Cyclopoida"
"6/17/2009" 2009 1220.5 "Cyclopoida"
"6/17/2009" 2009 1230.2 "Cyclopoida"
"6/17/2009" 2009 1235.7 "Cyclopoida"
"6/17/2009" 2009 1244.2 "Cyclopoida"
"6/17/2009" 2009 1250 "Cyclopoida"
"6/17/2009" 2009 1264.2 "Cyclopoida"
"6/17/2009" 2009 1282.2 "Cyclopoida"
"6/17/2009" 2009 1302.2 "Cyclopoida"
"6/17/2009" 2009 1312.5 "Cyclopoida"
"6/17/2009" 2009 1317.7 "Cyclopoida"
"6/17/2009" 2009 1337.6 "Cyclopoida"
"6/17/2009" 2009 1346.1 "Cyclopoida"
"6/17/2009" 2009 1359.1 "Cyclopoida"
"6/17/2009" 2009 1363 "Cyclopoida"
"6/17/2009" 2009 1380.8 "Cyclopoida"
"6/17/2009" 2009 1387.5 "Cyclopoida"
"6/17/2009" 2009 1395.8 "Cyclopoida"
"6/17/2009" 2009 1481.4 "Cyclopoida"
"6/17/2009" 2009 1498.2 "Cyclopoida"
"6/17/2009" 2009 1727 "Cyclopoida"
"6/17/2009" 2009 1871 "Cyclopoida"
"6/17/2009" 2009 441.9 "Cyclopoida"
"6/17/2009" 2009 663 "Cyclopoida"
"6/17/2009" 2009 709.4 "Cyclopoida"
"6/17/2009" 2009 720.4 "Cyclopoida"
"6/17/2009" 2009 783.1 "Cyclopoida"
"6/17/2009" 2009 792.6 "Cyclopoida"
"6/17/2009" 2009 818.2 "Cyclopoida"
"6/17/2009" 2009 821.7 "Cyclopoida"
"6/17/2009" 2009 825.4 "Cyclopoida"
"6/17/2009" 2009 828.9 "Cyclopoida"
"6/17/2009" 2009 846.8 "Cyclopoida"
"6/17/2009" 2009 849.4 "Cyclopoida"
"6/17/2009" 2009 855.6 "Cyclopoida"
"6/17/2009" 2009 856 "Cyclopoida"
"6/17/2009" 2009 868.3 "Cyclopoida"
"6/17/2009" 2009 898 "Cyclopoida"
"6/17/2009" 2009 906.2 "Cyclopoida"
"6/17/2009" 2009 945.5 "Cyclopoida"
"6/17/2009" 2009 952.7 "Cyclopoida"
"6/17/2009" 2009 953 "Cyclopoida"
"6/17/2009" 2009 962.1 "Cyclopoida"
"6/17/2009" 2009 976.4 "Cyclopoida"
"6/17/2009" 2009 985.7 "Cyclopoida"
"6/17/2009" 2009 990.3 "Cyclopoida"
"6/17/2009" 2009 1007.8 "Cyclopoida"
"6/17/2009" 2009 1008.2 "Cyclopoida"
"6/17/2009" 2009 1014.4 "Cyclopoida"
"6/17/2009" 2009 1015.2 "Cyclopoida"
"6/17/2009" 2009 1017.4 "Cyclopoida"
"6/17/2009" 2009 1036.6 "Cyclopoida"
"6/17/2009" 2009 1063 "Cyclopoida"
"6/17/2009" 2009 1079.6 "Cyclopoida"
"6/17/2009" 2009 1092.1 "Cyclopoida"
"6/17/2009" 2009 1099.6 "Cyclopoida"
"6/17/2009" 2009 1110.2 "Cyclopoida"
"6/17/2009" 2009 1115.9 "Cyclopoida"
"6/17/2009" 2009 1116.5 "Cyclopoida"
"6/17/2009" 2009 1122.8 "Cyclopoida"
"6/17/2009" 2009 1130.3 "Cyclopoida"
"6/17/2009" 2009 1144.1 "Cyclopoida"
"6/17/2009" 2009 1212.5 "Cyclopoida"
"6/17/2009" 2009 1220.3 "Cyclopoida"
"6/17/2009" 2009 1224.3 "Cyclopoida"
"6/17/2009" 2009 1302.7 "Cyclopoida"
"6/17/2009" 2009 1464.2 "Cyclopoida"
"6/17/2009" 2009 1623.5 "cladocera"
"6/17/2009" 2009 1582.2 "cladocera"
"6/17/2009" 2009 1451.3 "cladocera"
"6/17/2009" 2009 1257.8 "cladocera"
"6/17/2009" 2009 1390.3 "cladocera"
"6/17/2009" 2009 1350.6 "cladocera"
"6/17/2009" 2009 2052.8 "cladocera"
"6/17/2009" 2009 1400 "cladocera"
"6/17/2009" 2009 1056.3 "cladocera"
"6/17/2009" 2009 1868.5 "cladocera"
"6/17/2009" 2009 1574.2 "cladocera"
"6/17/2009" 2009 775.1 "cladocera"
"6/17/2009" 2009 884.1 "cladocera"
"6/17/2009" 2009 970.6 "cladocera"
"6/17/2009" 2009 1389.1 "cladocera"
"6/17/2009" 2009 701 "cladocera"
"6/17/2009" 2009 1084.1 "cladocera"
"6/17/2009" 2009 1292.6 "cladocera"
"6/17/2009" 2009 1262 "cladocera"
"6/17/2009" 2009 1248.1 "cladocera"
"6/17/2009" 2009 1107.1 "cladocera"
"6/17/2009" 2009 929.1 "cladocera"
"6/17/2009" 2009 740.5 "cladocera"
"6/17/2009" 2009 1840.4 "cladocera"
"6/17/2009" 2009 1831.4 "cladocera"
"6/17/2009" 2009 1620.7 "cladocera"
"6/17/2009" 2009 1458.9 "cladocera"
"6/17/2009" 2009 1387.5 "cladocera"
"6/17/2009" 2009 1333.5 "cladocera"
"6/17/2009" 2009 1037.1 "cladocera"
"6/17/2009" 2009 1179.2 "cladocera"
"6/17/2009" 2009 1393.3 "cladocera"
"6/17/2009" 2009 731.5 "cladocera"
"6/17/2009" 2009 738.2 "cladocera"
"6/17/2009" 2009 762.9 "cladocera"
"6/17/2009" 2009 783.5 "cladocera"
"6/17/2009" 2009 1037.6 "cladocera"
"6/17/2009" 2009 1040.2 "cladocera"
"6/17/2009" 2009 1150.1 "cladocera"
"6/17/2009" 2009 1170.3 "cladocera"
"6/17/2009" 2009 1217.7 "cladocera"
"6/17/2009" 2009 1246.6 "cladocera"
"6/17/2009" 2009 1300 "cladocera"
"6/17/2009" 2009 1317.7 "cladocera"
"6/17/2009" 2009 1370.3 "cladocera"
"6/17/2009" 2009 1437.5 "cladocera"
"6/17/2009" 2009 1780.5 "cladocera"
"6/17/2009" 2009 1537.1 "cladocera"
"6/17/2009" 2009 1566.5 "cladocera"
"6/17/2009" 2009 1582.4 "cladocera"
"6/17/2009" 2009 1613.7 "cladocera"
"6/17/2009" 2009 991.4 "cladocera"
"6/17/2009" 2009 1095.2 "cladocera"
"6/17/2009" 2009 1113.1 "cladocera"
"6/17/2009" 2009 1122.8 "cladocera"
"6/17/2009" 2009 1175.3 "cladocera"
"6/17/2009" 2009 1400.9 "cladocera"
"6/17/2009" 2009 1468 "cladocera"
"6/17/2009" 2009 1505.3 "cladocera"
"6/17/2009" 2009 1560.6 "cladocera"
"6/17/2009" 2009 1426.6 "cladocera"
"6/17/2009" 2009 1397.9 "cladocera"
"6/17/2009" 2009 1633.1 "cladocera"
"6/17/2009" 2009 1661.8 "cladocera"
"6/17/2009" 2009 1785.8 "cladocera"
"6/17/2009" 2009 1981.5 "cladocera"
"6/17/2009" 2009 1005.4 "cladocera"
"6/17/2009" 2009 896.3 "cladocera"
"6/17/2009" 2009 861.9 "cladocera"
"6/17/2009" 2009 850 "cladocera"
"6/17/2009" 2009 791.6 "cladocera"
"6/17/2009" 2009 664.4 "cladocera"
"6/17/2009" 2009 684.8 "cladocera"
"6/17/2009" 2009 911.8 "cladocera"
"6/17/2009" 2009 1067.9 "cladocera"
"6/17/2009" 2009 1164.3 "cladocera"
"6/17/2009" 2009 1175.3 "cladocera"
"6/17/2009" 2009 1191.8 "cladocera"
"6/17/2009" 2009 1216.6 "cladocera"
"6/17/2009" 2009 1292.1 "cladocera"
"6/17/2009" 2009 1336.2 "cladocera"
"6/17/2009" 2009 1359.7 "cladocera"
"6/17/2009" 2009 1371.4 "cladocera"
"6/17/2009" 2009 1772.8 "cladocera"
"6/17/2009" 2009 1864 "cladocera"
"6/17/2009" 2009 1368.1 "cladocera"
"6/17/2009" 2009 1219.8 "cladocera"
"6/17/2009" 2009 1174.3 "cladocera"
"6/17/2009" 2009 1131.5 "cladocera"
"6/17/2009" 2009 950 "cladocera"
"6/17/2009" 2009 1221.7 "cladocera"
"6/17/2009" 2009 1117.5 "cladocera"
"6/17/2009" 2009 1080.9 "cladocera"
"6/17/2009" 2009 1006.3 "cladocera"
"6/17/2009" 2009 999.1 "cladocera"
"6/17/2009" 2009 981.9 "cladocera"
"6/17/2009" 2009 974.8 "cladocera"
"6/17/2009" 2009 911.5 "cladocera"
"6/17/2009" 2009 789.4 "cladocera"
"6/17/2009" 2009 654.9 "cladocera"
"6/17/2009" 2009 1310.6 "cladocera"
"6/17/2009" 2009 1515 "cladocera"
"6/17/2009" 2009 1866 "cladocera"
"6/17/2009" 2009 1725 "cladocera"
"6/17/2009" 2009 1719.6 "cladocera"
"6/17/2009" 2009 1702.3 "cladocera"
"6/17/2009" 2009 1612.2 "cladocera"
"6/17/2009" 2009 1549.7 "cladocera"
"6/17/2009" 2009 1547.4 "cladocera"
"6/17/2009" 2009 611.5 "cladocera"
"6/17/2009" 2009 1982.7 "cladocera"
"6/17/2009" 2009 1530.4 "cladocera"
"6/17/2009" 2009 637.5 "cladocera"
"6/17/2009" 2009 662.6 "cladocera"
"6/17/2009" 2009 798.6 "cladocera"
"6/17/2009" 2009 804.4 "cladocera"
"6/17/2009" 2009 807.9 "cladocera"
"6/17/2009" 2009 834.1 "cladocera"
"6/17/2009" 2009 967.4 "cladocera"
"6/17/2009" 2009 1179.6 "cladocera"
"6/17/2009" 2009 1268.9 "cladocera"
"6/17/2009" 2009 1275.6 "cladocera"
"6/17/2009" 2009 1333.3 "cladocera"
"6/17/2009" 2009 1440.6 "cladocera"
"6/17/2009" 2009 1547.8 "cladocera"
"6/17/2009" 2009 1494 "cladocera"
"6/17/2009" 2009 1649.7 "cladocera"
"6/17/2009" 2009 1482.4 "cladocera"
"6/17/2009" 2009 1434.1 "cladocera"
"6/17/2009" 2009 1400.1 "cladocera"
"6/17/2009" 2009 1681.6 "cladocera"
"6/17/2009" 2009 1664.8 "cladocera"
"6/17/2009" 2009 1627.2 "cladocera"
"6/17/2009" 2009 1626.2 "cladocera"
"6/17/2009" 2009 1601.7 "cladocera"
"6/17/2009" 2009 765.1 "cladocera"
"6/17/2009" 2009 810.2 "cladocera"
"6/17/2009" 2009 831.6 "cladocera"
"6/17/2009" 2009 415.5 "cladocera"
"6/17/2009" 2009 433.2 "cladocera"
"6/17/2009" 2009 434.8 "cladocera"
"6/17/2009" 2009 441.8 "cladocera"
"6/17/2009" 2009 452.9 "cladocera"
"6/17/2009" 2009 457.7 "cladocera"
"6/17/2009" 2009 469.2 "cladocera"
"6/17/2009" 2009 471.2 "cladocera"
"6/17/2009" 2009 474.3 "cladocera"
"6/17/2009" 2009 477.3 "cladocera"
"6/17/2009" 2009 482.5 "cladocera"
"6/17/2009" 2009 482.5 "cladocera"
"6/17/2009" 2009 507.6 "cladocera"
"6/17/2009" 2009 513 "cladocera"
"6/17/2009" 2009 513.9 "cladocera"
"6/17/2009" 2009 516.8 "cladocera"
"6/17/2009" 2009 522.2 "cladocera"
"6/17/2009" 2009 541 "cladocera"
"6/17/2009" 2009 561.8 "cladocera"
"6/17/2009" 2009 638.6 "cladocera"
"6/17/2009" 2009 436.1 "cladocera"
"6/17/2009" 2009 431 "cladocera"
"6/17/2009" 2009 420.2 "cladocera"
"6/17/2009" 2009 419.3 "cladocera"
"6/17/2009" 2009 419.1 "cladocera"
"6/17/2009" 2009 414.2 "cladocera"
"6/17/2009" 2009 592.8 "cladocera"
"6/17/2009" 2009 564 "cladocera"
"6/17/2009" 2009 285 "cladocera"
"6/17/2009" 2009 292.6 "cladocera"
"6/17/2009" 2009 296.3 "cladocera"
"6/17/2009" 2009 296.3 "cladocera"
"6/17/2009" 2009 302.6 "cladocera"
"6/17/2009" 2009 322.6 "cladocera"
"6/17/2009" 2009 343.2 "cladocera"
"6/17/2009" 2009 348.7 "cladocera"
"6/17/2009" 2009 353.6 "cladocera"
"6/17/2009" 2009 371 "cladocera"
"6/17/2009" 2009 371.7 "cladocera"
"6/17/2009" 2009 380.2 "cladocera"
"6/17/2009" 2009 400 "cladocera"
"6/17/2009" 2009 402.5 "cladocera"
"6/17/2009" 2009 426.7 "cladocera"
"6/17/2009" 2009 466.7 "cladocera"
"6/17/2009" 2009 569.3 "cladocera"
"6/17/2009" 2009 398.6 "cladocera"
"6/17/2009" 2009 392.5 "cladocera"
"6/17/2009" 2009 226.4 "cladocera"
"6/17/2009" 2009 250 "cladocera"
"6/17/2009" 2009 305.2 "cladocera"
"6/17/2009" 2009 309.5 "cladocera"
"6/17/2009" 2009 318.7 "cladocera"
"6/17/2009" 2009 320.4 "cladocera"
"6/17/2009" 2009 326 "cladocera"
"6/17/2009" 2009 337.7 "cladocera"
"6/17/2009" 2009 352.2 "cladocera"
"6/17/2009" 2009 371.7 "cladocera"
"6/17/2009" 2009 376 "cladocera"
"6/17/2009" 2009 381 "cladocera"
"6/17/2009" 2009 395.3 "cladocera"
"6/17/2009" 2009 400 "cladocera"
"6/17/2009" 2009 417.8 "cladocera"
"6/17/2009" 2009 425 "cladocera"
"6/17/2009" 2009 425.7 "cladocera"
"6/17/2009" 2009 427.6 "cladocera"
"6/17/2009" 2009 495.3 "cladocera"
"6/17/2009" 2009 525 "cladocera"
"6/17/2009" 2009 525.1 "cladocera"
"6/17/2009" 2009 527.5 "cladocera"
"6/17/2009" 2009 562.5 "cladocera"
"6/17/2009" 2009 389.3 "cladocera"
"6/17/2009" 2009 388.3 "cladocera"
"6/17/2009" 2009 388.3 "cladocera"
"6/17/2009" 2009 387.7 "cladocera"
"6/17/2009" 2009 387.5 "cladocera"
"6/17/2009" 2009 543.3 "cladocera"
"6/17/2009" 2009 234.9 "cladocera"
"6/17/2009" 2009 392.5 "cladocera"
"6/17/2009" 2009 389.3 "cladocera"
"6/17/2009" 2009 372.9 "cladocera"
"6/17/2009" 2009 371.2 "cladocera"
"6/17/2009" 2009 363.4 "cladocera"
"6/17/2009" 2009 362.5 "cladocera"
"6/17/2009" 2009 352.2 "cladocera"
"6/17/2009" 2009 268.4 "cladocera"
"6/17/2009" 2009 277.5 "cladocera"
"6/17/2009" 2009 325 "cladocera"
"6/17/2009" 2009 328.8 "cladocera"
"6/17/2009" 2009 340 "cladocera"
"6/17/2009" 2009 345.7 "cladocera"
"6/17/2009" 2009 352 "cladocera"
"6/17/2009" 2009 362.5 "cladocera"
"6/17/2009" 2009 360.6 "cladocera"
"6/17/2009" 2009 355.3 "cladocera"
"6/17/2009" 2009 354 "cladocera"
"6/17/2009" 2009 352.2 "cladocera"
"6/17/2009" 2009 350 "cladocera"
"6/17/2009" 2009 347.5 "cladocera"
"6/17/2009" 2009 347.3 "cladocera"
"6/17/2009" 2009 343.2 "cladocera"
"6/17/2009" 2009 341.2 "cladocera"
"6/17/2009" 2009 340 "cladocera"
"6/17/2009" 2009 335.9 "cladocera"
"6/17/2009" 2009 332.8 "cladocera"
"6/17/2009" 2009 332.1 "cladocera"
"6/17/2009" 2009 331 "cladocera"
"6/17/2009" 2009 330 "cladocera"
"6/17/2009" 2009 327.2 "cladocera"
"6/17/2009" 2009 325 "cladocera"
"6/17/2009" 2009 325 "cladocera"
"6/17/2009" 2009 318.7 "cladocera"
"6/17/2009" 2009 314.7 "cladocera"
"6/17/2009" 2009 312.5 "cladocera"
"6/17/2009" 2009 309.5 "cladocera"
"6/17/2009" 2009 309.2 "cladocera"
"6/17/2009" 2009 308.7 "cladocera"
"6/17/2009" 2009 308.7 "cladocera"
"6/17/2009" 2009 301 "cladocera"
"6/17/2009" 2009 292.9 "cladocera"
"6/17/2009" 2009 292.6 "cladocera"
"6/17/2009" 2009 288.6 "cladocera"
"6/17/2009" 2009 287.8 "cladocera"
"6/17/2009" 2009 287.5 "cladocera"
"6/17/2009" 2009 285 "cladocera"
"6/17/2009" 2009 277.5 "cladocera"
"6/17/2009" 2009 276.1 "cladocera"
"6/17/2009" 2009 250 "cladocera"
"6/17/2009" 2009 237.8 "cladocera"
"6/17/2009" 2009 230.5 "cladocera"
"6/17/2009" 2009 225.3 "cladocera"
"6/17/2009" 2009 455 "cladocera"
"6/17/2009" 2009 455 "cladocera"
"6/17/2009" 2009 459.6 "cladocera"
"6/17/2009" 2009 461.1 "cladocera"
"6/17/2009" 2009 469.2 "cladocera"
"6/17/2009" 2009 470.5 "cladocera"
"6/17/2009" 2009 472.5 "cladocera"
"6/17/2009" 2009 481 "cladocera"
"6/17/2009" 2009 486.9 "cladocera"
"6/17/2009" 2009 495.8 "cladocera"
"6/17/2009" 2009 506.2 "cladocera"
"6/17/2009" 2009 508.8 "cladocera"
"6/17/2009" 2009 522.2 "cladocera"
"6/17/2009" 2009 550 "cladocera"
"6/17/2009" 2009 570.6 "cladocera"
"6/17/2009" 2009 448.1 "cladocera"
"6/17/2009" 2009 438.9 "cladocera"
"6/17/2009" 2009 237.5 "cladocera"
"6/17/2009" 2009 253.1 "cladocera"
"6/17/2009" 2009 260.1 "cladocera"
"6/17/2009" 2009 265.8 "cladocera"
"6/17/2009" 2009 276.7 "cladocera"
"6/17/2009" 2009 276.7 "cladocera"
"6/17/2009" 2009 563.7 "cladocera"
"6/17/2009" 2009 554.8 "cladocera"
"6/17/2009" 2009 523.5 "cladocera"
"6/17/2009" 2009 503.9 "cladocera"
"6/17/2009" 2009 485.4 "cladocera"
"6/17/2009" 2009 481 "cladocera"
"6/17/2009" 2009 480.2 "cladocera"
"6/17/2009" 2009 469.7 "cladocera"
"6/17/2009" 2009 443.4 "cladocera"
"6/17/2009" 2009 441.9 "cladocera"
"6/17/2009" 2009 441.8 "cladocera"
"6/17/2009" 2009 439.1 "cladocera"
"6/17/2009" 2009 437.5 "cladocera"
"6/17/2009" 2009 433.2 "cladocera"
"6/17/2009" 2009 425 "cladocera"
"6/17/2009" 2009 425 "cladocera"
"6/17/2009" 2009 425 "cladocera"
"6/17/2009" 2009 420.2 "cladocera"
"6/17/2009" 2009 420 "cladocera"
"6/17/2009" 2009 413.3 "cladocera"
"6/17/2009" 2009 399.4 "cladocera"
"6/17/2009" 2009 397.1 "cladocera"
"6/17/2009" 2009 380.2 "cladocera"
"6/17/2009" 2009 380.2 "cladocera"
"6/17/2009" 2009 350.2 "cladocera"
"6/17/2009" 2009 350 "cladocera"
"6/17/2009" 2009 340 "cladocera"
"6/17/2009" 2009 225 "cladocera"
"6/17/2009" 2009 250 "cladocera"
"6/17/2009" 2009 262.5 "cladocera"
"6/17/2009" 2009 275.3 "cladocera"
"6/17/2009" 2009 306.4 "cladocera"
"6/17/2009" 2009 312.5 "cladocera"
"6/17/2009" 2009 313.2 "cladocera"
"6/17/2009" 2009 320.2 "cladocera"
"6/17/2009" 2009 328.1 "cladocera"
"6/17/2009" 2009 287.5 "cladocera"
"6/17/2009" 2009 301 "cladocera"
"6/17/2009" 2009 301 "cladocera"
"6/17/2009" 2009 325 "cladocera"
"6/17/2009" 2009 325 "cladocera"
"6/17/2009" 2009 332.8 "cladocera"
"6/17/2009" 2009 335.9 "cladocera"
"6/17/2009" 2009 341.4 "cladocera"
"6/17/2009" 2009 343.2 "cladocera"
"6/17/2009" 2009 352 "cladocera"
"6/17/2009" 2009 352.2 "cladocera"
"6/17/2009" 2009 357.9 "cladocera"
"6/17/2009" 2009 362.5 "cladocera"
"6/17/2009" 2009 375 "cladocera"
"6/17/2009" 2009 376.9 "cladocera"
"6/17/2009" 2009 387.7 "cladocera"
"6/17/2009" 2009 388.3 "cladocera"
"6/17/2009" 2009 389.3 "cladocera"
"6/17/2009" 2009 391.5 "cladocera"
"6/17/2009" 2009 397.1 "cladocera"
"6/17/2009" 2009 397.8 "cladocera"
"6/17/2009" 2009 400 "cladocera"
"6/17/2009" 2009 402.5 "cladocera"
"6/17/2009" 2009 403.1 "cladocera"
"6/17/2009" 2009 414 "cladocera"
"6/17/2009" 2009 332.1 "cladocera"
"6/17/2009" 2009 343.2 "cladocera"
"6/17/2009" 2009 380.8 "cladocera"
"6/17/2009" 2009 381 "cladocera"
"6/17/2009" 2009 402.5 "cladocera"
"6/17/2009" 2009 414 "cladocera"
"6/17/2009" 2009 426.7 "cladocera"
"6/17/2009" 2009 430.5 "cladocera"
"6/17/2009" 2009 447.6 "cladocera"
"6/17/2009" 2009 448.1 "cladocera"
"6/17/2009" 2009 450.2 "cladocera"
"6/17/2009" 2009 450.2 "cladocera"
"6/17/2009" 2009 473.2 "cladocera"
"6/17/2009" 2009 478.4 "cladocera"
"6/17/2009" 2009 482.3 "cladocera"
"6/17/2009" 2009 495.8 "cladocera"
[truncated: 2,907,435 more chars]
