# Supplementary material for: Simultaneous invasion decouples zebra mussels and water clarity
Source: Commun Biol. 2022 Dec 22;5:1405. doi: 10.1038/s42003-022-04355-z (PMC9780222; doi:10.1038/s42003-022-04355-z)
Supplement: Supplementary file 4 — Supplementary Data [file 42003_2022_4355_MOESM4_ESM.zip › station.txt]

	smooth	by_variable	stationId	est	se
1	s(stationId)	NA	48-0002-00-109	0.296402710956817	0.00273210648407552
2	s(stationId)	NA	48-0002-00-206	-0.0272324593809549	0.00167331918387711
3	s(stationId)	NA	48-0002-00-209	0.106357658747557	0.00138861062489426
4	s(stationId)	NA	48-0002-00-211	0.0145693686358221	0.00193416860941737
5	s(stationId)	NA	48-0002-00-213	0.122713938053914	0.000767024816953409
6	s(stationId)	NA	48-0002-00-216	0.0363485306520569	0.00559980510714303
7	s(stationId)	NA	48-0002-00-217	-0.0330878709024205	0.00271725646208715
8	s(stationId)	NA	48-0002-00-218	0.0133659180065837	0.00422708836385144
9	s(stationId)	NA	48-0002-00-219	-0.0146746391788796	0.000980300583644669
10	s(stationId)	NA	48-0002-00-220	-0.11950477730006	0.00626148402966889
11	s(stationId)	NA	48-0002-00-221	-0.167839821498652	0.00615693543086553
12	s(stationId)	NA	48-0002-00-223	0.0196458496479243	0.00109961080445082
13	s(stationId)	NA	WQ.10	0.0240402564646801	0.00109796749778971
14	s(stationId)	NA	WQ.11	-0.0494433321773365	0.00096054214841753
15	s(stationId)	NA	WQ.12	-0.0607035216177178	0.000956866993638919
16	s(stationId)	NA	WQ.13	-0.0666309399746061	0.000954947774745957
17	s(stationId)	NA	WQ.14	-0.0320781099665231	0.00096749460114783
18	s(stationId)	NA	WQ.15	0.00477049135050979	0.000987122024162981
19	s(stationId)	NA	WQ.16	0.00822557054833866	0.000983541892803118
20	s(stationId)	NA	WQ.17	-0.0342846828618052	0.000972330323813428
21	s(stationId)	NA	WQ.18	-0.040960138205243	0.000966790000739098
