# Supplementary material for: Simultaneous invasion decouples zebra mussels and water clarity
Source: Commun Biol. 2022 Dec 22;5:1405. doi: 10.1038/s42003-022-04355-z (PMC9780222; doi:10.1038/s42003-022-04355-z)
Supplement: Supplementary file 4 — Supplementary Data [file 42003_2022_4355_MOESM4_ESM.zip › sum_zoopP.txt]

"year" "taxon" "Q2.5" "Q50" "Q97.5"
2006 "calanoids" 0.793434577830976 0.896397413064061 1.23931672156405
2006 "cladocerans" 1.08664144038764 1.1302447254684 1.34725323720619
2006 "cyclopoids" 1.36084653477224 1.4720557606616 1.93420903561624
2007 "calanoids" 1.00291429281421 1.10802768494425 1.49123588201797
2007 "cladocerans" 2.04504375050772 2.19696347884423 2.75062340462718
2007 "cyclopoids" 1.95554970468196 2.16328346372366 2.78430426552785
2008 "calanoids" 0.829378632627362 0.893335421324484 1.09309932592184
2008 "cladocerans" 1.56622065327617 1.62995163733217 1.81318065335439
2008 "cyclopoids" 2.34560861494954 2.68758727208613 3.80691074045861
2009 "calanoids" 0.842062198121425 0.918481627339871 1.13674252272501
2009 "cladocerans" 1.30739393722091 1.38637858518429 1.67328286537739
2009 "cyclopoids" 1.57397924099028 1.6819674276814 2.02311260596999
2010 "calanoids" 1.52497648661239 1.66606749870822 2.03742169818094
2010 "cladocerans" 1.22373157330513 1.28542224376483 1.47529307739431
2010 "cyclopoids" 1.10409677818441 1.20470152105579 1.43179814996723
2011 "calanoids" 1.50738190533517 1.69291358455603 2.31305271836712
2011 "cladocerans" 0.465882794358723 0.519545050627426 0.630390027739663
2011 "cyclopoids" 0.786690847899512 0.895453042929325 1.23009874308906
2012 "calanoids" 0.478220301291199 0.557238257500007 0.852964914594462
2012 "cladocerans" 0.304421638512425 0.342056497980129 0.508818803222896
2012 "cyclopoids" 0.270349362274882 0.32203264860017 0.493844642769796
2013 "calanoids" 0.212486157101684 0.245366551010049 0.405701779131969
2013 "cladocerans" 0.196561027070033 0.231746417953586 0.372971043494882
2013 "cyclopoids" 0.101375358365519 0.117161777666594 0.176896783608331
2014 "calanoids" 0.0966794130231733 0.116332466278442 0.201738933101755
2014 "cladocerans" 0.00231149628332915 0.00282313207032385 0.00471299213500137
2014 "cyclopoids" 0.0531640862840084 0.0633207555300287 0.110704940330002
2015 "calanoids" 0.0970820044797827 0.114054858211314 0.181100663469644
2015 "cladocerans" 0.0554479034484565 0.0645658711375908 0.09387972319468
2015 "cyclopoids" 0.0524093378512735 0.0621181452375145 0.0995308317454796
2016 "calanoids" 0.0953757888948289 0.108517338593302 0.151531810247639
2016 "cladocerans" 0.100712917456654 0.115070036789432 0.161797490492221
2016 "cyclopoids" 0.0522774660303382 0.0596337017053795 0.0836450396609662
2017 "calanoids" 0.322940106230397 0.394271339104259 0.656529096438186
2017 "cladocerans" 0.268508724832191 0.308880265752949 0.459852303579879
2017 "cyclopoids" 0.188865972309098 0.223122158131107 0.379568097602717
2018 "calanoids" 1.37079009107549 1.4751632736803 1.82906545828143
2018 "cladocerans" 0.0702733695091432 0.0761154548104408 0.0948335690395253
2018 "cyclopoids" 0.310117519260285 0.328919801457098 0.383247402795997
