# Supplementary material for: Simultaneous invasion decouples zebra mussels and water clarity
Source: Commun Biol. 2022 Dec 22;5:1405. doi: 10.1038/s42003-022-04355-z (PMC9780222; doi:10.1038/s42003-022-04355-z)
Supplement: Supplementary file 4 — Supplementary Data [file 42003_2022_4355_MOESM4_ESM.zip › swf.txt]

"Date" "Year" "Month" "swf_den" "Site"
2006-06-15 2006 6 0 "ZO1"
2006-06-15 2006 6 0 "ZO2"
2006-06-15 2006 6 0 "ZO3"
2006-06-15 2006 6 0 "ZO4"
2006-06-15 2006 6 0 "ZO5"
2006-06-15 2006 6 0 "ZO6"
2006-06-15 2006 6 0 "ZO7"
2006-06-15 2006 6 0 "ZO8"
2006-07-17 2006 7 0 "ZO1"
2006-07-17 2006 7 0 "ZO2"
2006-07-17 2006 7 0 "ZO3"
2006-07-17 2006 7 0 "ZO4"
2006-07-17 2006 7 0 "ZO5"
2006-07-17 2006 7 0 "ZO6"
2006-07-17 2006 7 0 "ZO7"
2006-07-17 2006 7 0 "ZO8"
2006-08-15 2006 8 0 "ZO1"
2006-08-15 2006 8 0 "ZO2"
2006-08-15 2006 8 0 "ZO3"
2006-08-15 2006 8 0 "ZO4"
2006-08-15 2006 8 0 "ZO5"
2006-08-15 2006 8 0 "ZO6"
2006-08-15 2006 8 0 "ZO7"
2006-08-15 2006 8 0 "ZO8"
2007-05-16 2007 5 0 "ZO1"
2007-05-16 2007 5 0 "ZO2"
2007-05-16 2007 5 0 "ZO3"
2007-05-16 2007 5 0 "ZO4"
2007-05-16 2007 5 0 "ZO5"
2007-05-16 2007 5 0 "ZO6"
2007-05-16 2007 5 0 "ZO7"
2007-05-16 2007 5 0 "ZO9"
2007-06-20 2007 6 0 "ZO2"
2007-06-20 2007 6 0 "ZO3"
2007-06-20 2007 6 0 "ZO4"
2007-06-20 2007 6 0 "ZO5"
2007-06-20 2007 6 0 "ZO6"
2007-06-20 2007 6 0 "ZO7"
2007-06-20 2007 6 0 "ZO8"
2007-06-20 2007 6 0 "ZO9"
2007-07-23 2007 7 0 "ZO1"
2007-07-23 2007 7 0 "ZO2"
2007-07-23 2007 7 0 "ZO3"
2007-07-23 2007 7 0 "ZO4"
2007-07-23 2007 7 0 "ZO5"
2007-07-23 2007 7 0 "ZO6"
2007-07-23 2007 7 0 "ZO7"
2007-07-23 2007 7 0 "ZO8"
2007-08-14 2007 8 0 "ZO1"
2007-08-14 2007 8 0 "ZO2"
2007-08-14 2007 8 0 "ZO3"
2007-08-14 2007 8 0 "ZO4"
2007-08-14 2007 8 0 "ZO5"
2007-08-14 2007 8 0 "ZO6"
2007-08-14 2007 8 0 "ZO7"
2007-08-14 2007 8 0 "ZO9"
2007-09-12 2007 9 0 "ZO1"
2007-09-12 2007 9 0 "ZO2"
2007-09-12 2007 9 0 "ZO3"
2007-09-12 2007 9 0 "ZO4"
2007-09-12 2007 9 0 "ZO5"
2007-09-12 2007 9 0 "ZO6"
2007-09-12 2007 9 0 "ZO7"
2007-09-12 2007 9 0 "ZO8"
2008-06-18 2008 6 0 "ZO1"
2008-06-18 2008 6 0 "ZO2"
2008-06-18 2008 6 0 "ZO3"
2008-06-18 2008 6 0 "ZO4"
2008-06-18 2008 6 0 "ZO5"
2008-06-18 2008 6 0 "ZO6"
2008-06-18 2008 6 0 "ZO7"
2008-06-18 2008 6 0 "ZO8"
2008-06-18 2008 6 0 "ZO9"
2008-07-15 2008 7 0 "ZO1"
2008-07-15 2008 7 0 "ZO2"
2008-07-15 2008 7 0 "ZO3"
2008-07-15 2008 7 0 "ZO4"
2008-07-15 2008 7 0 "ZO5"
2008-07-15 2008 7 0 "ZO6"
2008-07-15 2008 7 0 "ZO7"
2008-07-15 2008 7 0 "ZO9"
2008-08-13 2008 8 0 "ZO1"
2008-08-13 2008 8 0 "ZO2"
2008-08-13 2008 8 0 "ZO3"
2008-08-13 2008 8 0 "ZO4"
2008-08-13 2008 8 0 "ZO5"
2008-08-13 2008 8 0 "ZO6"
2008-08-13 2008 8 0 "ZO7"
2008-08-13 2008 8 0 "ZO8"
2008-08-13 2008 8 0 "ZO9"
2008-09-09 2008 9 0 "ZO1"
2008-09-09 2008 9 0 "ZO2"
2008-09-09 2008 9 0 "ZO3"
2008-09-09 2008 9 0 "ZO4"
2008-09-09 2008 9 0 "ZO5"
2008-09-09 2008 9 0 "ZO6"
2008-09-09 2008 9 0 "ZO7"
2008-09-09 2008 9 0 "ZO8"
2009-05-26 2009 5 0 "ZO1"
2009-05-26 2009 5 0 "ZO2"
2009-05-26 2009 5 0 "ZO3"
2009-05-26 2009 5 0 "ZO4"
2009-05-26 2009 5 0 "ZO5"
2009-05-26 2009 5 0 "ZO6"
2009-05-26 2009 5 0 "ZO7"
2009-05-26 2009 5 0 "ZO8"
2009-05-26 2009 5 0 "ZO10"
2009-06-17 2009 6 0 "ZO1"
2009-06-17 2009 6 0 "ZO2"
2009-06-17 2009 6 0 "ZO3"
2009-06-17 2009 6 0 "ZO4"
2009-06-17 2009 6 0 "ZO5"
2009-06-17 2009 6 0 "ZO6"
2009-06-17 2009 6 0 "ZO7"
2009-06-17 2009 6 0 "ZO8"
2009-06-17 2009 6 0 "ZO10"
2009-07-01 2009 7 0 "ZO1"
2009-07-01 2009 7 0 "ZO3"
2009-07-01 2009 7 0 "ZO4"
2009-07-01 2009 7 0 "ZO5"
2009-07-01 2009 7 0 "ZO6"
2009-07-01 2009 7 0 "ZO7"
2009-07-01 2009 7 0 "ZO8"
2009-07-01 2009 7 0 "ZO10"
2009-07-13 2009 7 0 "ZO1"
2009-07-13 2009 7 0 "ZO2"
2009-07-13 2009 7 0 "ZO3"
2009-07-13 2009 7 0 "ZO4"
2009-07-13 2009 7 0 "ZO5"
2009-07-13 2009 7 0 "ZO6"
2009-07-13 2009 7 0 "ZO7"
2009-07-13 2009 7 0 "ZO10"
2009-08-18 2009 8 0 "ZO1"
2009-08-18 2009 8 0 "ZO2"
2009-08-18 2009 8 0 "ZO3"
2009-08-18 2009 8 0 "ZO4"
2009-08-18 2009 8 0 "ZO5"
2009-08-18 2009 8 0 "ZO6"
2009-08-18 2009 8 0 "ZO7"
2009-08-18 2009 8 0 "ZO8"
2009-08-18 2009 8 0 "ZO10"
2009-09-10 2009 9 0 "ZO1"
2009-09-10 2009 9 0 "ZO2"
2009-09-10 2009 9 0 "ZO4"
2009-09-10 2009 9 0 "ZO6"
2009-09-10 2009 9 0 "ZO7"
2009-09-10 2009 9 0 "ZO8"
2010-05-01 2010 5 0 "ZO1"
2010-05-01 2010 5 0 "ZO2"
2010-05-01 2010 5 0 "ZO3"
2010-05-01 2010 5 0 "ZO4"
2010-05-01 2010 5 0 "ZO5"
2010-05-01 2010 5 0 "ZO6"
2010-05-01 2010 5 0 "ZO7"
2010-05-01 2010 5 0 "ZO8"
2010-05-01 2010 5 0 "ZO10"
2010-06-14 2010 6 1.72 "ZO1"
2010-06-14 2010 6 0 "ZO2"
2010-06-14 2010 6 0 "ZO3"
2010-06-14 2010 6 0 "ZO4"
2010-06-14 2010 6 0 "ZO5"
2010-06-14 2010 6 0 "ZO6"
2010-06-14 2010 6 1.55 "ZO7"
2010-06-14 2010 6 0 "ZO8"
2010-06-14 2010 6 0 "ZO10"
2010-06-29 2010 6 1.6 "ZO1"
2010-06-29 2010 6 12.03 "ZO2"
2010-06-29 2010 6 7.03 "ZO3"
2010-06-29 2010 6 4.64 "ZO4"
2010-06-29 2010 6 20.63 "ZO5"
2010-06-29 2010 6 1.72 "ZO6"
2010-06-29 2010 6 16.77 "ZO7"
2010-06-29 2010 6 0 "ZO8"
2010-06-29 2010 6 5.63 "ZO10"
2010-07-12 2010 7 0 "ZO1"
2010-07-12 2010 7 13.27 "ZO2"
2010-07-12 2010 7 1.41 "ZO3"
2010-07-12 2010 7 1.45 "ZO4"
2010-07-12 2010 7 5.16 "ZO5"
2010-07-12 2010 7 1.5 "ZO6"
2010-07-12 2010 7 0 "ZO7"
2010-07-12 2010 7 0 "ZO8"
2010-07-12 2010 7 11.25 "ZO10"
2010-08-16 2010 8 0 "ZO1"
2010-08-16 2010 8 2.32 "ZO2"
2010-08-16 2010 8 4.35 "ZO3"
2010-08-16 2010 8 6.63 "ZO4"
2010-09-14 2010 9 4.98 "ZO1"
2010-09-14 2010 9 18.24 "ZO2"
2010-09-14 2010 9 12.66 "ZO3"
2010-09-14 2010 9 20.48 "ZO4"
2010-09-14 2010 9 14.93 "ZO5"
2010-09-14 2010 9 12.38 "ZO6"
2010-09-14 2010 9 29.94 "ZO7"
2010-09-14 2010 9 19.65 "ZO8"
2010-09-14 2010 9 9.84 "ZO10"
2011-05-17 2011 5 0 "ZO1"
2011-05-17 2011 5 0 "ZO2"
2011-05-17 2011 5 0 "ZO3"
2011-05-17 2011 5 0 "ZO4"
2011-05-17 2011 5 0 "ZO5"
2011-05-17 2011 5 0 "ZO6"
2011-05-17 2011 5 0 "ZO7"
2011-05-17 2011 5 0 "ZO8"
2011-05-17 2011 5 0 "ZO10"
2011-06-13 2011 6 0 "ZO1"
2011-06-13 2011 6 8.98 "ZO2"
2011-06-13 2011 6 8.44 "ZO3"
2011-06-13 2011 6 4.8 "ZO4"
2011-06-13 2011 6 7.15 "ZO5"
2011-06-13 2011 6 4.8 "ZO6"
2011-06-13 2011 6 4.49 "ZO7"
2011-06-13 2011 6 0 "ZO8"
2011-06-13 2011 6 7.03 "ZO10"
2011-06-28 2011 6 18.86 "ZO1"
2011-06-28 2011 6 16.47 "ZO2"
2011-06-28 2011 6 1.33 "ZO3"
2011-06-28 2011 6 16.47 "ZO4"
2011-06-28 2011 6 14.4 "ZO5"
2011-06-28 2011 6 33.75 "ZO6"
2011-06-28 2011 6 22.54 "ZO7"
2011-06-28 2011 6 22.4 "ZO8"
2011-06-28 2011 6 5.46 "ZO10"
2011-08-15 2011 8 0 "ZO1"
2011-08-15 2011 8 3.32 "ZO2"
2011-08-15 2011 8 1.41 "ZO3"
2011-08-15 2011 8 3.1 "ZO4"
2011-08-15 2011 8 8.93 "ZO5"
2011-08-15 2011 8 8 "ZO6"
2011-08-15 2011 8 13.06 "ZO7"
2011-08-15 2011 8 0 "ZO8"
2011-08-15 2011 8 2.9 "ZO10"
2011-09-13 2011 9 0 "ZO1"
2011-09-13 2011 9 1.55 "ZO2"
2011-09-13 2011 9 3.98 "ZO3"
2011-09-13 2011 9 0 "ZO4"
2011-09-13 2011 9 7.15 "ZO5"
2011-09-13 2011 9 8 "ZO6"
2011-09-13 2011 9 6.63 "ZO7"
2011-09-13 2011 9 1.86 "ZO8"
2011-09-13 2011 9 0 "ZO10"
2012-05-02 2012 5 0 "ZO1"
2012-05-02 2012 5 0 "ZO2"
2012-05-02 2012 5 0 "ZO3"
2012-05-02 2012 5 0 "ZO4"
2012-05-02 2012 5 0 "ZO5"
2012-05-02 2012 5 0 "ZO6"
2012-05-02 2012 5 0 "ZO7"
2012-05-02 2012 5 0 "ZO8"
2012-05-02 2012 5 0 "ZO10"
2012-05-14 2012 5 0 "ZO1"
2012-05-14 2012 5 0 "ZO2"
2012-05-14 2012 5 0 "ZO3"
2012-05-14 2012 5 0 "ZO4"
2012-05-14 2012 5 0 "ZO5"
2012-05-14 2012 5 0 "ZO6"
2012-05-14 2012 5 0 "ZO7"
2012-05-14 2012 5 0 "ZO8"
2012-05-14 2012 5 0 "ZO10"
2012-05-30 2012 5 0 "ZO1"
2012-05-30 2012 5 0 "ZO2"
2012-05-30 2012 5 0 "ZO3"
2012-05-30 2012 5 0 "ZO4"
2012-05-30 2012 5 0 "ZO5"
2012-05-30 2012 5 0 "ZO6"
2012-05-30 2012 5 0 "ZO7"
2012-05-30 2012 5 0 "ZO8"
2012-05-30 2012 5 0 "ZO10"
2012-06-21 2012 6 1.6 "ZO1"
2012-06-21 2012 6 1.66 "ZO2"
2012-06-21 2012 6 9.28 "ZO3"
2012-06-21 2012 6 1.37 "ZO4"
2012-06-21 2012 6 3.57 "ZO5"
2012-06-21 2012 6 6.4 "ZO6"
2012-06-21 2012 6 43.34 "ZO7"
2012-06-21 2012 6 1.6 "ZO8"
2012-06-21 2012 6 2.99 "ZO10"
2012-07-03 2012 7 0 "ZO1"
2012-07-03 2012 7 1.6 "ZO2"
2012-07-03 2012 7 0 "ZO3"
2012-07-03 2012 7 0 "ZO4"
2012-07-03 2012 7 10.72 "ZO5"
2012-07-03 2012 7 1.86 "ZO6"
2012-07-03 2012 7 1.5 "ZO7"
2012-07-03 2012 7 0 "ZO8"
2012-07-03 2012 7 8.44 "ZO10"
2012-07-19 2012 7 0 "ZO1"
2012-07-19 2012 7 0 "ZO2"
2012-07-19 2012 7 0 "ZO3"
2012-07-19 2012 7 0 "ZO4"
2012-07-19 2012 7 3.44 "ZO5"
2012-07-19 2012 7 0 "ZO6"
2012-07-19 2012 7 1.55 "ZO7"
2012-07-19 2012 7 0 "ZO8"
2012-07-19 2012 7 0 "ZO10"
2012-08-13 2012 8 4.64 "ZO1"
2012-08-13 2012 8 0 "ZO2"
2012-08-13 2012 8 2.81 "ZO3"
2012-08-13 2012 8 0 "ZO4"
2012-08-13 2012 8 14.29 "ZO5"
2012-08-13 2012 8 7.03 "ZO6"
2012-08-13 2012 8 13.47 "ZO7"
2012-08-13 2012 8 14.93 "ZO8"
2012-08-13 2012 8 0 "ZO10"
2012-09-11 2012 9 0 "ZO1"
2012-09-11 2012 9 4.35 "ZO2"
2012-09-11 2012 9 2.65 "ZO3"
2012-09-11 2012 9 1.55 "ZO4"
2012-09-11 2012 9 6.63 "ZO5"
2012-09-11 2012 9 1.66 "ZO6"
2012-09-11 2012 9 21.09 "ZO7"
2012-09-11 2012 9 20.12 "ZO8"
2012-09-11 2012 9 21.21 "ZO10"
2013-05-28 2013 5 0 "ZO1"
2013-05-28 2013 5 0 "ZO2"
2013-05-28 2013 5 0 "ZO3"
2013-05-28 2013 5 0 "ZO4"
2013-05-28 2013 5 1.86 "ZO5"
2013-05-28 2013 5 0 "ZO6"
2013-05-28 2013 5 0 "ZO7"
2013-05-28 2013 5 0 "ZO8"
2013-05-28 2013 5 0 "ZO10"
2013-06-17 2013 6 3.32 "ZO1"
2013-06-17 2013 6 0 "ZO2"
2013-06-17 2013 6 0 "ZO3"
2013-06-17 2013 6 0 "ZO4"
2013-06-17 2013 6 1.6 "ZO5"
2013-06-17 2013 6 0 "ZO6"
2013-06-17 2013 6 0 "ZO7"
2013-06-17 2013 6 7.15 "ZO8"
2013-06-17 2013 6 0 "ZO10"
2013-07-02 2013 7 0 "ZO1"
2013-07-02 2013 7 4.64 "ZO2"
2013-07-02 2013 7 31.41 "ZO3"
2013-07-02 2013 7 4.49 "ZO4"
2013-07-02 2013 7 10.31 "ZO5"
2013-07-02 2013 7 17.03 "ZO6"
2013-07-02 2013 7 23.22 "ZO7"
2013-07-02 2013 7 5.16 "ZO8"
2013-07-02 2013 7 8.44 "ZO10"
2013-07-15 2013 7 1.66 "ZO1"
2013-07-15 2013 7 4.64 "ZO2"
2013-07-15 2013 7 9.56 "ZO3"
2013-07-15 2013 7 53.89 "ZO4"
2013-07-15 2013 7 20.8 "ZO5"
2013-07-15 2013 7 1.55 "ZO6"
2013-07-15 2013 7 4.35 "ZO7"
2013-07-15 2013 7 0 "ZO8"
2013-07-15 2013 7 1.45 "ZO10"
2013-08-13 2013 8 0 "ZO1"
2013-08-13 2013 8 3.2 "ZO2"
2013-08-13 2013 8 0 "ZO3"
2013-08-13 2013 8 0 "ZO4"
2013-08-13 2013 8 1.72 "ZO5"
2013-08-13 2013 8 1.5 "ZO6"
2013-08-13 2013 8 1.45 "ZO7"
2013-08-13 2013 8 1.72 "ZO8"
2013-08-13 2013 8 5.63 "ZO10"
2013-09-24 2013 9 1.59 "ZO1"
2013-09-24 2013 9 5.8 "ZO2"
2013-09-24 2013 9 6.48 "ZO3"
2013-09-24 2013 9 11.61 "ZO4"
2013-09-24 2013 9 61.99 "ZO5"
2013-09-24 2013 9 20.05 "ZO6"
2013-09-24 2013 9 15.91 "ZO7"
2013-09-24 2013 9 15.03 "ZO8"
2013-09-24 2013 9 21.91 "ZO10"
2014-05-14 2014 5 0 "ZO1"
2014-05-14 2014 5 0 "ZO2"
2014-05-14 2014 5 0 "ZO3"
2014-05-14 2014 5 0 "ZO4"
2014-05-14 2014 5 0 "ZO5"
2014-05-14 2014 5 0 "ZO6"
2014-05-14 2014 5 0 "ZO7"
2014-05-14 2014 5 0 "ZO8"
2014-05-14 2014 5 0 "ZO10"
2014-05-30 2014 5 0 "ZO1"
2014-05-30 2014 5 1.66 "ZO2"
2014-05-30 2014 5 0 "ZO3"
2014-05-30 2014 5 0 "ZO4"
2014-05-30 2014 5 1.61 "ZO5"
2014-05-30 2014 5 2.92 "ZO6"
2014-05-30 2014 5 0 "ZO7"
2014-05-30 2014 5 0 "ZO8"
2014-05-30 2014 5 2.72 "ZO10"
2014-06-17 2014 6 1.66 "ZO1"
2014-06-17 2014 6 0 "ZO2"
2014-06-17 2014 6 0 "ZO3"
2014-06-17 2014 6 0 "ZO4"
2014-06-17 2014 6 0 "ZO5"
2014-06-17 2014 6 5.96 "ZO6"
2014-06-17 2014 6 1.41 "ZO7"
2014-06-17 2014 6 1.66 "ZO8"
2014-06-17 2014 6 1.4 "ZO10"
2014-07-03 2014 7 4.82 "ZO1"
2014-07-03 2014 7 3.45 "ZO2"
2014-07-03 2014 7 1.46 "ZO3"
2014-07-03 2014 7 3.11 "ZO4"
2014-07-03 2014 7 1.73 "ZO5"
2014-07-03 2014 7 1.61 "ZO6"
2014-07-03 2014 7 0 "ZO7"
2014-07-03 2014 7 3.88 "ZO8"
2014-07-03 2014 7 3.01 "ZO10"
2014-07-16 2014 7 4.52 "ZO1"
2014-07-16 2014 7 0 "ZO2"
2014-07-16 2014 7 0 "ZO3"
2014-07-16 2014 7 1.46 "ZO4"
2014-07-16 2014 7 1.66 "ZO5"
2014-07-16 2014 7 0 "ZO6"
2014-07-16 2014 7 1.37 "ZO7"
2014-07-16 2014 7 6.66 "ZO8"
2014-07-16 2014 7 1.36 "ZO10"
2014-08-12 2014 8 0 "ZO1"
2014-08-12 2014 8 6.43 "ZO2"
2014-08-12 2014 8 5.66 "ZO3"
2014-08-12 2014 8 0 "ZO4"
2014-08-12 2014 8 0 "ZO5"
2014-08-12 2014 8 1.79 "ZO6"
2014-08-12 2014 8 2.89 "ZO7"
2014-08-12 2014 8 1.73 "ZO8"
2014-08-12 2014 8 0 "ZO10"
2014-09-14 2014 9 7.53 "ZO1"
2014-09-14 2014 9 0 "ZO2"
2014-09-14 2014 9 3.86 "ZO3"
2014-09-14 2014 9 1.44 "ZO4"
2014-09-14 2014 9 1.66 "ZO5"
2014-09-14 2014 9 3.11 "ZO6"
2014-09-14 2014 9 7.29 "ZO7"
2014-09-14 2014 9 8.32 "ZO8"
2014-09-14 2014 9 1.41 "ZO10"
2015-05-01 2015 5 1.55 "ZO1"
2015-05-01 2015 5 0 "ZO2"
2015-05-01 2015 5 0 "ZO3"
2015-05-01 2015 5 0 "ZO4"
2015-05-01 2015 5 1.73 "ZO5"
2015-05-01 2015 5 0 "ZO6"
2015-05-01 2015 5 0 "ZO7"
2015-05-01 2015 5 0 "ZO8"
2015-05-01 2015 5 0 "ZO10"
2015-05-20 2015 5 3.01 "ZO1"
2015-05-20 2015 5 1.55 "ZO2"
2015-05-20 2015 5 1.36 "ZO3"
2015-05-20 2015 5 0 "ZO4"
2015-05-20 2015 5 0 "ZO5"
2015-05-20 2015 5 0 "ZO6"
2015-05-20 2015 5 0 "ZO7"
2015-05-20 2015 5 0 "ZO8"
2015-05-20 2015 5 0 "ZO10"
2015-06-04 2015 6 1.51 "ZO1"
2015-06-04 2015 6 3.11 "ZO2"
2015-06-04 2015 6 1.36 "ZO3"
2015-06-04 2015 6 1.51 "ZO4"
2015-06-04 2015 6 0 "ZO5"
2015-06-04 2015 6 1.66 "ZO6"
2015-06-04 2015 6 1.46 "ZO7"
2015-06-04 2015 6 0 "ZO8"
2015-06-04 2015 6 0 "ZO10"
2015-06-15 2015 6 10.54 "ZO1"
2015-06-15 2015 6 27.33 "ZO2"
2015-06-15 2015 6 68.55 "ZO3"
2015-06-15 2015 6 7.53 "ZO4"
2015-06-15 2015 6 45.01 "ZO5"
2015-06-15 2015 6 9.03 "ZO6"
2015-06-15 2015 6 9.03 "ZO7"
2015-06-15 2015 6 18.98 "ZO8"
2015-06-15 2015 6 12.61 "ZO10"
2015-06-30 2015 6 7.45 "ZO1"
2015-06-30 2015 6 0 "ZO2"
2015-06-30 2015 6 0 "ZO3"
2015-06-30 2015 6 3.11 "ZO4"
2015-06-30 2015 6 0 "ZO5"
2015-06-30 2015 6 4.66 "ZO6"
2015-06-30 2015 6 2.92 "ZO7"
2015-06-30 2015 6 1.79 "ZO8"
2015-06-30 2015 6 5.83 "ZO10"
2015-07-15 2015 7 4.66 "ZO1"
2015-07-15 2015 7 0 "ZO2"
2015-07-15 2015 7 2.8 "ZO3"
2015-07-15 2015 7 1.46 "ZO4"
2015-07-15 2015 7 3.33 "ZO5"
2015-07-15 2015 7 1.55 "ZO6"
2015-07-15 2015 7 5.83 "ZO7"
2015-07-15 2015 7 10.35 "ZO8"
2015-07-15 2015 7 0 "ZO10"
2015-08-12 2015 8 0 "ZO1"
2015-08-12 2015 8 3.22 "ZO2"
2015-08-12 2015 8 1.4 "ZO3"
2015-08-12 2015 8 1.51 "ZO4"
2015-08-12 2015 8 1.73 "ZO5"
2015-08-12 2015 8 1.51 "ZO6"
2015-08-12 2015 8 0 "ZO7"
2015-08-12 2015 8 1.79 "ZO8"
2015-08-12 2015 8 0 "ZO10"
2015-09-14 2015 9 14.33 "ZO1"
2015-09-14 2015 9 0 "ZO2"
2015-09-14 2015 9 6.8 "ZO3"
2015-09-14 2015 9 10.42 "ZO4"
2015-09-14 2015 9 8.95 "ZO5"
2015-09-14 2015 9 4.82 "ZO6"
2015-09-14 2015 9 13.13 "ZO7"
2015-09-14 2015 9 0 "ZO8"
2015-09-14 2015 9 13.13 "ZO10"
2016-04-29 2016 4 0 "ZO1"
2016-04-29 2016 4 0 "ZO2"
2016-04-29 2016 4 0 "ZO3"
2016-04-29 2016 4 0 "ZO4"
2016-04-29 2016 4 0 "ZO5"
2016-04-29 2016 4 0 "ZO6"
2016-04-29 2016 4 0 "ZO7"
2016-04-29 2016 4 0 "ZO8"
2016-04-29 2016 4 0 "ZO10"
2016-05-16 2016 5 0 "ZO1"
2016-05-16 2016 5 0 "ZO2"
2016-05-16 2016 5 0 "ZO3"
2016-05-16 2016 5 0 "ZO4"
2016-05-16 2016 5 0 "ZO5"
2016-05-16 2016 5 0 "ZO6"
2016-05-16 2016 5 0 "ZO7"
2016-05-16 2016 5 0 "ZO8"
2016-05-16 2016 5 0 "ZO10"
2016-06-02 2016 6 4.72 "ZO1"
2016-06-02 2016 6 1.57 "ZO2"
2016-06-02 2016 6 0 "ZO3"
2016-06-02 2016 6 1.49 "ZO4"
2016-06-02 2016 6 0 "ZO5"
2016-06-02 2016 6 0 "ZO6"
2016-06-02 2016 6 0 "ZO7"
2016-06-02 2016 6 0 "ZO8"
2016-06-02 2016 6 0 "ZO10"
2016-06-13 2016 6 18.66 "ZO1"
2016-06-13 2016 6 0 "ZO2"
2016-06-13 2016 6 35.02 "ZO3"
2016-06-13 2016 6 7.29 "ZO4"
2016-06-13 2016 6 9.99 "ZO5"
2016-06-13 2016 6 7.77 "ZO6"
2016-06-13 2016 6 11.21 "ZO7"
2016-06-13 2016 6 9.99 "ZO8"
2016-06-13 2016 6 29.41 "ZO10"
2016-06-28 2016 6 1.61 "ZO1"
2016-06-28 2016 6 3.33 "ZO2"
2016-06-28 2016 6 1.41 "ZO3"
2016-06-28 2016 6 0 "ZO4"
2016-06-28 2016 6 10.74 "ZO5"
2016-06-28 2016 6 1.55 "ZO6"
2016-06-28 2016 6 1.51 "ZO7"
2016-06-28 2016 6 0 "ZO8"
2016-06-28 2016 6 2.92 "ZO10"
2016-07-18 2016 7 1.51 "ZO1"
2016-07-18 2016 7 0 "ZO2"
2016-07-18 2016 7 0 "ZO3"
2016-07-18 2016 7 0 "ZO4"
2016-07-18 2016 7 0 "ZO5"
2016-07-18 2016 7 0 "ZO6"
2016-07-18 2016 7 0 "ZO7"
2016-07-18 2016 7 3.33 "ZO8"
2016-07-18 2016 7 1.46 "ZO10"
2016-08-15 2016 8 0 "ZO1"
2016-08-15 2016 8 1.55 "ZO2"
2016-08-15 2016 8 0 "ZO3"
2016-08-15 2016 8 1.46 "ZO4"
2016-08-15 2016 8 1.73 "ZO5"
2016-08-15 2016 8 1.49 "ZO6"
2016-08-15 2016 8 1.41 "ZO7"
2016-08-15 2016 8 0 "ZO8"
2016-08-15 2016 8 0 "ZO10"
2016-09-12 2016 9 1.46 "ZO1"
2016-09-12 2016 9 1.66 "ZO2"
2016-09-12 2016 9 2.64 "ZO3"
2016-09-12 2016 9 0 "ZO4"
2016-09-12 2016 9 1.73 "ZO5"
2016-09-12 2016 9 0 "ZO6"
2016-09-12 2016 9 5.83 "ZO7"
2016-09-12 2016 9 1.79 "ZO8"
2016-09-12 2016 9 1.4 "ZO10"
2017-05-03 2017 5 0 "ZO1"
2017-05-03 2017 5 0 "ZO2"
2017-05-03 2017 5 0 "ZO3"
2017-05-03 2017 5 0 "ZO4"
2017-05-03 2017 5 0 "ZO5"
2017-05-03 2017 5 0 "ZO6"
2017-05-03 2017 5 0 "ZO7"
2017-05-03 2017 5 0 "ZO8"
2017-05-03 2017 5 0 "ZO10"
2017-05-15 2017 5 0 "ZO1"
2017-05-15 2017 5 0 "ZO2"
2017-05-15 2017 5 0 "ZO3"
2017-05-15 2017 5 0 "ZO4"
2017-05-15 2017 5 0 "ZO5"
2017-05-15 2017 5 0 "ZO6"
2017-05-15 2017 5 0 "ZO7"
2017-05-15 2017 5 0 "ZO8"
2017-05-15 2017 5 0 "ZO10"
2017-06-01 2017 6 0 "ZO1"
2017-06-01 2017 6 0 "ZO2"
2017-06-01 2017 6 0 "ZO3"
2017-06-01 2017 6 1.55 "ZO4"
2017-06-01 2017 6 0 "ZO5"
2017-06-01 2017 6 0 "ZO6"
2017-06-01 2017 6 0 "ZO7"
2017-06-01 2017 6 0 "ZO8"
2017-06-01 2017 6 0 "ZO10"
2017-06-14 2017 6 6.22 "ZO1"
2017-06-14 2017 6 44.94 "ZO2"
2017-06-14 2017 6 18.39 "ZO3"
2017-06-14 2017 6 63.74 "ZO4"
2017-06-14 2017 6 12.08 "ZO5"
2017-06-14 2017 6 32.65 "ZO6"
2017-06-14 2017 6 29.54 "ZO7"
2017-06-14 2017 6 0 "ZO8"
2017-06-14 2017 6 1.46 "ZO10"
2017-07-03 2017 7 7.86 "ZO1"
2017-07-03 2017 7 3.33 "ZO2"
2017-07-03 2017 7 4.38 "ZO3"
2017-07-03 2017 7 1.55 "ZO4"
2017-07-03 2017 7 16.12 "ZO5"
2017-07-03 2017 7 31.09 "ZO6"
2017-07-03 2017 7 16.04 "ZO7"
2017-07-03 2017 7 1.79 "ZO8"
2017-07-03 2017 7 7.29 "ZO10"
2017-07-12 2017 7 3.33 "ZO1"
2017-07-12 2017 7 0 "ZO2"
2017-07-12 2017 7 13.13 "ZO3"
2017-07-12 2017 7 4.82 "ZO4"
2017-07-12 2017 7 23.28 "ZO5"
2017-07-12 2017 7 0 "ZO6"
2017-07-12 2017 7 4.66 "ZO7"
2017-07-12 2017 7 1.86 "ZO8"
2017-07-12 2017 7 17.5 "ZO10"
2017-08-15 2017 8 20.7 "ZO1"
2017-08-15 2017 8 25.88 "ZO2"
2017-08-15 2017 8 96.26 "ZO3"
2017-08-15 2017 8 8.32 "ZO4"
2017-08-15 2017 8 66.26 "ZO5"
2017-08-15 2017 8 16.08 "ZO6"
2017-08-15 2017 8 33.76 "ZO7"
2017-08-15 2017 8 22.34 "ZO8"
2017-08-15 2017 8 21.76 "ZO10"
2017-09-13 2017 9 4.99 "ZO1"
2017-09-13 2017 9 0 "ZO2"
2017-09-13 2017 9 8.4 "ZO3"
2017-09-13 2017 9 0 "ZO4"
2017-09-13 2017 9 5.18 "ZO5"
2017-09-13 2017 9 22.43 "ZO6"
2017-09-13 2017 9 6.22 "ZO7"
2017-09-13 2017 9 7.16 "ZO8"
2017-09-13 2017 9 7.22 "ZO10"
2018-05-15 2018 5 0 "ZO1"
2018-05-15 2018 5 0 "ZO2"
2018-05-15 2018 5 0 "ZO3"
2018-05-15 2018 5 0 "ZO4"
2018-05-15 2018 5 0 "ZO5"
2018-05-15 2018 5 0 "ZO6"
2018-05-15 2018 5 0 "ZO7"
2018-05-15 2018 5 0 "ZO8"
2018-05-15 2018 5 0 "ZO10"
2018-06-04 2018 6 1.46 "ZO1"
2018-06-04 2018 6 0 "ZO2"
2018-06-04 2018 6 4.08 "ZO3"
2018-06-04 2018 6 10.21 "ZO4"
2018-06-04 2018 6 0 "ZO5"
2018-06-04 2018 6 0 "ZO6"
2018-06-04 2018 6 0 "ZO7"
2018-06-04 2018 6 1.66 "ZO8"
2018-06-19 2018 6 8.32 "ZO1"
2018-06-19 2018 6 8.63 "ZO2"
2018-06-19 2018 6 11.32 "ZO3"
2018-06-19 2018 6 1.61 "ZO4"
2018-06-19 2018 6 11.25 "ZO5"
2018-06-19 2018 6 1.55 "ZO6"
2018-06-19 2018 6 4.66 "ZO7"
2018-06-19 2018 6 32.23 "ZO8"
2018-06-19 2018 6 0 "ZO10"
2018-07-02 2018 7 7.69 "ZO1"
2018-07-02 2018 7 17.68 "ZO2"
2018-07-02 2018 7 24.49 "ZO3"
2018-07-02 2018 7 24.87 "ZO4"
2018-07-02 2018 7 8.95 "ZO5"
2018-07-02 2018 7 12.44 "ZO6"
2018-07-02 2018 7 9.33 "ZO7"
2018-07-02 2018 7 7.16 "ZO8"
2018-07-02 2018 7 4.82 "ZO10"
2018-07-17 2018 7 8.63 "ZO1"
2018-07-17 2018 7 15.53 "ZO2"
2018-07-17 2018 7 1.4 "ZO3"
2018-07-17 2018 7 0 "ZO4"
2018-07-17 2018 7 3.88 "ZO5"
2018-07-17 2018 7 1.55 "ZO6"
2018-07-17 2018 7 0 "ZO7"
2018-07-17 2018 7 1.86 "ZO8"
2018-07-17 2018 7 4.52 "ZO10"
2018-08-21 2018 8 3.45 "ZO1"
2018-08-21 2018 8 22.43 "ZO2"
2018-08-21 2018 8 24.79 "ZO3"
2018-08-21 2018 8 82.4 "ZO4"
2018-08-21 2018 8 7.16 "ZO5"
2018-08-21 2018 8 21.76 "ZO6"
2018-08-21 2018 8 4.66 "ZO7"
2018-08-21 2018 8 5.44 "ZO8"
2018-08-21 2018 8 7.53 "ZO10"
2018-09-10 2018 9 21.64 "ZO1"
2018-09-10 2018 9 29.33 "ZO2"
2018-09-10 2018 9 9.9 "ZO3"
2018-09-10 2018 9 17.68 "ZO4"
2018-09-10 2018 9 13.8 "ZO5"
2018-09-10 2018 9 64.91 "ZO6"
2018-09-10 2018 9 38.87 "ZO7"
2018-09-10 2018 9 8.95 "ZO8"
2018-09-10 2018 9 39.38 "ZO10"
