# Supplementary material for: Simultaneous invasion decouples zebra mussels and water clarity
Source: Commun Biol. 2022 Dec 22;5:1405. doi: 10.1038/s42003-022-04355-z (PMC9780222; doi:10.1038/s42003-022-04355-z)
Supplement: Supplementary file 4 — Supplementary Data [file 42003_2022_4355_MOESM4_ESM.zip › swf_boot.txt]

"group1" "median.N" "L.025" "U.975" "year" "taxon"
"yr2006" 0 0 0 2006 "Bythotrephes"
"yr2007" 0 0 0 2007 "Bythotrephes"
"yr2008" 0 0 0 2008 "Bythotrephes"
"yr2009" 0 0 0 2009 "Bythotrephes"
"yr2010" 6.77569444444444 5.22002777777778 8.33170486111111 2010 "Bythotrephes"
"yr2011" 6.24111111111111 4.52668055555556 8.04201851851852 2011 "Bythotrephes"
"yr2012" 6.08631944444445 3.70338194444444 8.90433333333333 2012 "Bythotrephes"
"yr2013" 6.40216666666667 4.28046944444444 9.08380555555555 2013 "Bythotrephes"
"yr2014" 1.98783333333333 1.44719722222222 2.63205833333333 2014 "Bythotrephes"
"yr2015" 4.3865 3.21408981481481 5.98180092592592 2015 "Bythotrephes"
"yr2016" 2.28953703703704 1.4933587962963 3.30502777777778 2016 "Bythotrephes"
"yr2017" 15.2759027777778 10.8835763888889 20.9133125 2017 "Bythotrephes"
"yr2018" 15.1938316993464 11.0131556372549 21.000266748366 2018 "Bythotrephes"
