# Supplementary material for: Simultaneous invasion decouples zebra mussels and water clarity
Source: Commun Biol. 2022 Dec 22;5:1405. doi: 10.1038/s42003-022-04355-z (PMC9780222; doi:10.1038/s42003-022-04355-z)
Supplement: Supplementary file 4 — Supplementary Data [file 42003_2022_4355_MOESM4_ESM.zip › temp.txt]

"Date" "Year" "DOY" "tempC" "source" "ais" "base0C" "dd.cum"
"2000-01-01" 2000 1 1.5934004 "imputed" "Neither" 1.5934004 1.5934004
"2000-01-02" 2000 2 1.604425242 "imputed" "Neither" 1.604425242 3.197825642
"2000-01-03" 2000 3 1.616750058 "imputed" "Neither" 1.616750058 4.8145757
"2000-01-04" 2000 4 1.630036457 "imputed" "Neither" 1.630036457 6.444612157
"2000-01-05" 2000 5 1.642094336 "imputed" "Neither" 1.642094336 8.086706493
"2000-01-06" 2000 6 1.65184749 "imputed" "Neither" 1.65184749 9.738553983
"2000-01-07" 2000 7 1.660889293 "imputed" "Neither" 1.660889293 11.399443276
"2000-01-08" 2000 8 1.671873778 "imputed" "Neither" 1.671873778 13.071317054
"2000-01-09" 2000 9 1.684528881 "imputed" "Neither" 1.684528881 14.755845935
"2000-01-10" 2000 10 1.697573831 "imputed" "Neither" 1.697573831 16.453419766
"2000-01-11" 2000 11 1.709340137 "imputed" "Neither" 1.709340137 18.162759903
"2000-01-12" 2000 12 1.721860692 "imputed" "Neither" 1.721860692 19.884620595
"2000-01-13" 2000 13 1.734670361 "imputed" "Neither" 1.734670361 21.619290956
"2000-01-14" 2000 14 1.745868114 "imputed" "Neither" 1.745868114 23.36515907
"2000-01-15" 2000 15 1.757273721 "imputed" "Neither" 1.757273721 25.122432791
"2000-01-16" 2000 16 1.769978159 "imputed" "Neither" 1.769978159 26.89241095
"2000-01-17" 2000 17 1.784349877 "imputed" "Neither" 1.784349877 28.676760827
"2000-01-18" 2000 18 1.797213645 "imputed" "Neither" 1.797213645 30.473974472
"2000-01-19" 2000 19 1.810021231 "imputed" "Neither" 1.810021231 32.283995703
"2000-01-20" 2000 20 1.821902992 "imputed" "Neither" 1.821902992 34.105898695
"2000-01-21" 2000 21 1.833275433 "imputed" "Neither" 1.833275433 35.939174128
"2000-01-22" 2000 22 1.856067948 "imputed" "Neither" 1.856067948 37.795242076
"2000-01-23" 2000 23 1.86785905 "imputed" "Neither" 1.86785905 39.663101126
"2000-01-24" 2000 24 1.879646785 "imputed" "Neither" 1.879646785 41.542747911
"2000-01-25" 2000 25 1.891023067 "imputed" "Neither" 1.891023067 43.433770978
"2000-01-26" 2000 26 1.902927521 "imputed" "Neither" 1.902927521 45.336698499
"2000-01-27" 2000 27 1.917379398 "imputed" "Neither" 1.917379398 47.254077897
"2000-01-28" 2000 28 1.932281373 "imputed" "Neither" 1.932281373 49.18635927
"2000-01-29" 2000 29 1.947176125 "imputed" "Neither" 1.947176125 51.133535395
"2000-01-30" 2000 30 1.962196758 "imputed" "Neither" 1.962196758 53.095732153
"2000-01-31" 2000 31 1.977371092 "imputed" "Neither" 1.977371092 55.073103245
"2000-02-01" 2000 32 1.992095165 "imputed" "Neither" 1.992095165 57.06519841
"2000-02-02" 2000 33 2.007024379 "imputed" "Neither" 2.007024379 59.072222789
"2000-02-03" 2000 34 2.020612946 "imputed" "Neither" 2.020612946 61.092835735
"2000-02-04" 2000 35 2.030161289 "imputed" "Neither" 2.030161289 63.122997024
"2000-02-05" 2000 36 2.042078347 "imputed" "Neither" 2.042078347 65.165075371
"2000-02-06" 2000 37 2.058389407 "imputed" "Neither" 2.058389407 67.223464778
"2000-02-07" 2000 38 2.074816943 "imputed" "Neither" 2.074816943 69.298281721
"2000-02-08" 2000 39 2.091535242 "imputed" "Neither" 2.091535242 71.389816963
"2000-02-09" 2000 40 2.107734689 "imputed" "Neither" 2.107734689 73.497551652
"2000-02-10" 2000 41 2.121490964 "imputed" "Neither" 2.121490964 75.619042616
"2000-02-11" 2000 42 2.130562669 "imputed" "Neither" 2.130562669 77.749605285
"2000-02-12" 2000 43 2.142806284 "imputed" "Neither" 2.142806284 79.892411569
"2000-02-13" 2000 44 2.154572037 "imputed" "Neither" 2.154572037 82.046983606
"2000-02-14" 2000 45 2.165904175 "imputed" "Neither" 2.165904175 84.212887781
"2000-02-15" 2000 46 2.181117997 "imputed" "Neither" 2.181117997 86.394005778
"2000-02-16" 2000 47 2.188226812 "imputed" "Neither" 2.188226812 88.58223259
"2000-02-17" 2000 48 2.192288833 "imputed" "Neither" 2.192288833 90.774521423
"2000-02-18" 2000 49 2.19684793 "imputed" "Neither" 2.19684793 92.971369353
"2000-02-19" 2000 50 2.203447253 "imputed" "Neither" 2.203447253 95.174816606
"2000-02-20" 2000 51 2.212680293 "imputed" "Neither" 2.212680293 97.387496899
"2000-02-21" 2000 52 2.22308411 "imputed" "Neither" 2.22308411 99.610581009
"2000-02-22" 2000 53 2.234123826 "imputed" "Neither" 2.234123826 101.844704835
"2000-02-23" 2000 54 2.246557782 "imputed" "Neither" 2.246557782 104.091262617
"2000-02-24" 2000 55 2.256039196 "imputed" "Neither" 2.256039196 106.347301813
"2000-02-25" 2000 56 2.262964458 "imputed" "Neither" 2.262964458 108.610266271
"2000-02-26" 2000 57 2.272858323 "imputed" "Neither" 2.272858323 110.883124594
"2000-02-27" 2000 58 2.281779809 "imputed" "Neither" 2.281779809 113.164904403
"2000-02-28" 2000 59 2.296717257 "imputed" "Neither" 2.296717257 115.46162166
"2000-02-29" 2000 60 2.316861327 "imputed" "Neither" 2.316861327 117.778482987
"2000-03-01" 2000 61 2.336604647 "imputed" "Neither" 2.336604647 120.115087634
"2000-03-02" 2000 62 2.358787403 "imputed" "Neither" 2.358787403 122.473875037
"2000-03-03" 2000 63 2.382567508 "imputed" "Neither" 2.382567508 124.856442545
"2000-03-04" 2000 64 2.407220504 "imputed" "Neither" 2.407220504 127.263663049
"2000-03-05" 2000 65 2.432014609 "imputed" "Neither" 2.432014609 129.695677658
"2000-03-06" 2000 66 2.457374899 "imputed" "Neither" 2.457374899 132.153052557
"2000-03-07" 2000 67 2.482740925 "imputed" "Neither" 2.482740925 134.635793482
"2000-03-08" 2000 68 2.508685305 "imputed" "Neither" 2.508685305 137.144478787
"2000-03-09" 2000 69 2.527716222 "imputed" "Neither" 2.527716222 139.672195009
"2000-03-10" 2000 70 2.54638037 "imputed" "Neither" 2.54638037 142.218575379
"2000-03-11" 2000 71 2.572034931 "imputed" "Neither" 2.572034931 144.79061031
"2000-03-12" 2000 72 2.597654122 "imputed" "Neither" 2.597654122 147.388264432
"2000-03-13" 2000 73 2.626054014 "imputed" "Neither" 2.626054014 150.014318446
"2000-03-14" 2000 74 2.65008562 "imputed" "Neither" 2.65008562 152.664404066
"2000-03-15" 2000 75 2.6670604 "imputed" "Neither" 2.6670604 155.331464466
"2000-03-16" 2000 76 2.69004984 "imputed" "Neither" 2.69004984 158.021514306
"2000-03-17" 2000 77 2.718238683 "imputed" "Neither" 2.718238683 160.739752989
"2000-03-18" 2000 78 2.74549023 "imputed" "Neither" 2.74549023 163.485243219
"2000-03-19" 2000 79 2.773935215 "imputed" "Neither" 2.773935215 166.259178434
"2000-03-20" 2000 80 2.80577095 "imputed" "Neither" 2.80577095 169.064949384
"2000-03-21" 2000 81 2.833640473 "imputed" "Neither" 2.833640473 171.898589857
"2000-03-22" 2000 82 2.853576571 "imputed" "Neither" 2.853576571 174.752166428
"2000-03-23" 2000 83 2.882088784 "imputed" "Neither" 2.882088784 177.634255212
"2000-03-24" 2000 84 2.909445416 "imputed" "Neither" 2.909445416 180.543700628
"2000-03-25" 2000 85 2.926983472 "imputed" "Neither" 2.926983472 183.4706841
"2000-03-26" 2000 86 2.956761729 "imputed" "Neither" 2.956761729 186.427445829
"2000-03-27" 2000 87 2.996128886 "imputed" "Neither" 2.996128886 189.423574715
"2000-03-28" 2000 88 3.022984266 "imputed" "Neither" 3.022984266 192.446558981
"2000-03-29" 2000 89 3.054316358 "imputed" "Neither" 3.054316358 195.500875339
"2000-03-30" 2000 90 3.100725968 "imputed" "Neither" 3.100725968 198.601601307
"2000-03-31" 2000 91 3.1480018 "imputed" "Neither" 3.1480018 201.749603107
"2000-04-01" 2000 92 3.193894938 "imputed" "Neither" 3.193894938 204.943498045
"2000-04-02" 2000 93 3.233427664 "imputed" "Neither" 3.233427664 208.176925709
"2000-04-03" 2000 94 3.27571932 "imputed" "Neither" 3.27571932 211.452645029
"2000-04-04" 2000 95 3.335864451 "imputed" "Neither" 3.335864451 214.78850948
"2000-04-05" 2000 96 3.406726351 "imputed" "Neither" 3.406726351 218.195235831
"2000-04-06" 2000 97 3.505183961 "imputed" "Neither" 3.505183961 221.700419792
"2000-04-07" 2000 98 3.61571319 "imputed" "Neither" 3.61571319 225.316132982
"2000-04-08" 2000 99 3.751063187 "imputed" "Neither" 3.751063187 229.067196169
"2000-04-09" 2000 100 3.87310867 "imputed" "Neither" 3.87310867 232.940304839
"2000-04-10" 2000 101 4.007015154 "imputed" "Neither" 4.007015154 236.947319993
"2000-04-11" 2000 102 4.13732299 "imputed" "Neither" 4.13732299 241.084642983
"2000-04-12" 2000 103 3.364926493 "imputed" "Neither" 3.364926493 244.449569476
"2000-04-13" 2000 104 3.494365629 "imputed" "Neither" 3.494365629 247.943935105
"2000-04-14" 2000 105 3.658246324 "imputed" "Neither" 3.658246324 251.602181429
"2000-04-15" 2000 106 3.808440149 "imputed" "Neither" 3.808440149 255.410621578
"2000-04-16" 2000 107 3.921999996 "imputed" "Neither" 3.921999996 259.332621574
"2000-04-17" 2000 108 3.203174709 "imputed" "Neither" 3.203174709 262.535796283
"2000-04-18" 2000 109 3.215249701 "imputed" "Neither" 3.215249701 265.751045984
"2000-04-19" 2000 110 3.361132128 "imputed" "Neither" 3.361132128 269.112178112
"2000-04-20" 2000 111 3.456854331 "imputed" "Neither" 3.456854331 272.569032443
"2000-04-21" 2000 112 3.595534782 "imputed" "Neither" 3.595534782 276.164567225
"2000-04-22" 2000 113 3.916698951 "imputed" "Neither" 3.916698951 280.081266176
"2000-04-23" 2000 114 4.366141218 "imputed" "Neither" 4.366141218 284.447407394
"2000-04-24" 2000 115 4.754165758 "imputed" "Neither" 4.754165758 289.201573152
"2000-04-25" 2000 116 5.211882359 "imputed" "Neither" 5.211882359 294.413455511
"2000-04-26" 2000 117 5.64724869 "imputed" "Neither" 5.64724869 300.060704201
"2000-04-27" 2000 118 5.956137565 "imputed" "Neither" 5.956137565 306.016841766
"2000-04-28" 2000 119 6.611440249 "imputed" "Neither" 6.611440249 312.628282015
"2000-04-29" 2000 120 7.023384378 "imputed" "Neither" 7.023384378 319.651666393
"2000-04-30" 2000 121 7.352045774 "imputed" "Neither" 7.352045774 327.003712167
"2000-05-01" 2000 122 7.406790034 "imputed" "Neither" 7.406790034 334.410502201
"2000-05-02" 2000 123 7.787687781 "imputed" "Neither" 7.787687781 342.198189982
"2000-05-03" 2000 124 8.096801144 "imputed" "Neither" 8.096801144 350.294991126
"2000-05-04" 2000 125 8.45932708 "imputed" "Neither" 8.45932708 358.754318206
"2000-05-05" 2000 126 9.259061621 "imputed" "Neither" 9.259061621 368.013379827
"2000-05-06" 2000 127 9.98203625 "imputed" "Neither" 9.98203625 377.995416077
"2000-05-07" 2000 128 10.60385857 "imputed" "Neither" 10.60385857 388.599274647
"2000-05-08" 2000 129 11.34382349 "imputed" "Neither" 11.34382349 399.943098137
"2000-05-09" 2000 130 11.67549381 "imputed" "Neither" 11.67549381 411.618591947
"2000-05-10" 2000 131 11.88833638 "imputed" "Neither" 11.88833638 423.506928327
"2000-05-11" 2000 132 11.9435845 "imputed" "Neither" 11.9435845 435.450512827
"2000-05-12" 2000 133 11.83419275 "imputed" "Neither" 11.83419275 447.284705577
"2000-05-13" 2000 134 11.98561431 "imputed" "Neither" 11.98561431 459.270319887
"2000-05-14" 2000 135 11.74828071 "imputed" "Neither" 11.74828071 471.018600597
"2000-05-15" 2000 136 11.41075552 "imputed" "Neither" 11.41075552 482.429356117
"2000-05-16" 2000 137 11.47818446 "imputed" "Neither" 11.47818446 493.907540577
"2000-05-17" 2000 138 11.83969079 "imputed" "Neither" 11.83969079 505.747231367
"2000-05-18" 2000 139 11.98466472 "imputed" "Neither" 11.98466472 517.731896087
"2000-05-19" 2000 140 12.04569796 "imputed" "Neither" 12.04569796 529.777594047
"2000-05-20" 2000 141 12.01017662 "imputed" "Neither" 12.01017662 541.787770667
"2000-05-21" 2000 142 12.12006081 "imputed" "Neither" 12.12006081 553.907831477
"2000-05-22" 2000 143 12.49253918 "imputed" "Neither" 12.49253918 566.400370657
"2000-05-23" 2000 144 12.86324182 "imputed" "Neither" 12.86324182 579.263612477
"2000-05-24" 2000 145 13.11761665 "imputed" "Neither" 13.11761665 592.381229127
"2000-05-25" 2000 146 13.17741039 "imputed" "Neither" 13.17741039 605.558639517
"2000-05-26" 2000 147 13.26499678 "imputed" "Neither" 13.26499678 618.823636297
"2000-05-27" 2000 148 13.57216173 "imputed" "Neither" 13.57216173 632.395798027
"2000-05-28" 2000 149 13.41570901 "imputed" "Neither" 13.41570901 645.811507037
"2000-05-29" 2000 150 13.46922397 "imputed" "Neither" 13.46922397 659.280731007
"2000-05-30" 2000 151 13.78030552 "imputed" "Neither" 13.78030552 673.061036527
"2000-05-31" 2000 152 13.92018221 "imputed" "Neither" 13.92018221 686.981218737
"2000-06-01" 2000 153 14.32387256 "imputed" "Neither" 14.32387256 701.305091297
"2000-06-02" 2000 154 14.20303009 "imputed" "Neither" 14.20303009 715.508121387
"2000-06-03" 2000 155 14.37331971 "imputed" "Neither" 14.37331971 729.881441097
"2000-06-04" 2000 156 14.36639998 "imputed" "Neither" 14.36639998 744.247841077
"2000-06-05" 2000 157 14.57465209 "imputed" "Neither" 14.57465209 758.822493167
"2000-06-06" 2000 158 14.83786424 "imputed" "Neither" 14.83786424 773.660357407
"2000-06-07" 2000 159 14.86337206 "imputed" "Neither" 14.86337206 788.523729467
"2000-06-08" 2000 160 15.10010354 "imputed" "Neither" 15.10010354 803.623833007
"2000-06-09" 2000 161 15.59241526 "imputed" "Neither" 15.59241526 819.216248267
"2000-06-10" 2000 162 15.96751413 "imputed" "Neither" 15.96751413 835.183762397
"2000-06-11" 2000 163 16.44267901 "imputed" "Neither" 16.44267901 851.626441407
"2000-06-12" 2000 164 17.2667122 "imputed" "Neither" 17.2667122 868.893153607
"2000-06-13" 2000 165 17.35919832 "imputed" "Neither" 17.35919832 886.252351927
"2000-06-14" 2000 166 17.34849344 "imputed" "Neither" 17.34849344 903.600845367
"2000-06-15" 2000 167 17.46066217 "imputed" "Neither" 17.46066217 921.061507537
"2000-06-16" 2000 168 17.50943514 "imputed" "Neither" 17.50943514 938.570942677
"2000-06-17" 2000 169 17.36825458 "imputed" "Neither" 17.36825458 955.939197257
"2000-06-18" 2000 170 17.19845875 "imputed" "Neither" 17.19845875 973.137656007
"2000-06-19" 2000 171 17.36787717 "imputed" "Neither" 17.36787717 990.505533177
"2000-06-20" 2000 172 17.443458 "imputed" "Neither" 17.443458 1007.948991177
"2000-06-21" 2000 173 17.49015853 "imputed" "Neither" 17.49015853 1025.439149707
"2000-06-22" 2000 174 17.43171702 "imputed" "Neither" 17.43171702 1042.870866727
"2000-06-23" 2000 175 17.3346333 "imputed" "Neither" 17.3346333 1060.205500027
"2000-06-24" 2000 176 17.68328053 "imputed" "Neither" 17.68328053 1077.888780557
"2000-06-25" 2000 177 18.09136166 "imputed" "Neither" 18.09136166 1095.980142217
"2000-06-26" 2000 178 18.30606229 "imputed" "Neither" 18.30606229 1114.286204507
"2000-06-27" 2000 179 18.44524462 "imputed" "Neither" 18.44524462 1132.731449127
"2000-06-28" 2000 180 18.28782101 "imputed" "Neither" 18.28782101 1151.019270137
"2000-06-29" 2000 181 18.25135539 "imputed" "Neither" 18.25135539 1169.270625527
"2000-06-30" 2000 182 18.51787488 "imputed" "Neither" 18.51787488 1187.788500407
"2000-07-01" 2000 183 18.65457597 "imputed" "Neither" 18.65457597 1206.443076377
"2000-07-02" 2000 184 18.84301657 "imputed" "Neither" 18.84301657 1225.286092947
"2000-07-03" 2000 185 19.21460026 "imputed" "Neither" 19.21460026 1244.500693207
"2000-07-04" 2000 186 19.52063479 "imputed" "Neither" 19.52063479 1264.021327997
"2000-07-05" 2000 187 19.68247462 "imputed" "Neither" 19.68247462 1283.703802617
"2000-07-06" 2000 188 19.92692236 "imputed" "Neither" 19.92692236 1303.630724977
"2000-07-07" 2000 189 20.23083984 "imputed" "Neither" 20.23083984 1323.861564817
"2000-07-08" 2000 190 20.25610939 "imputed" "Neither" 20.25610939 1344.117674207
"2000-07-09" 2000 191 20.70754858 "imputed" "Neither" 20.70754858 1364.825222787
"2000-07-10" 2000 192 21.44089756 "imputed" "Neither" 21.44089756 1386.266120347
"2000-07-11" 2000 193 21.82458285 "imputed" "Neither" 21.82458285 1408.090703197
"2000-07-12" 2000 194 21.55559983 "imputed" "Neither" 21.55559983 1429.646303027
"2000-07-13" 2000 195 21.78138 "imputed" "Neither" 21.78138 1451.427683027
"2000-07-14" 2000 196 22.07190791 "imputed" "Neither" 22.07190791 1473.499590937
"2000-07-15" 2000 197 22.14794796 "imputed" "Neither" 22.14794796 1495.647538897
"2000-07-16" 2000 198 22.37727785 "imputed" "Neither" 22.37727785 1518.024816747
"2000-07-17" 2000 199 22.35855224 "imputed" "Neither" 22.35855224 1540.383368987
"2000-07-18" 2000 200 22.16269824 "imputed" "Neither" 22.16269824 1562.546067227
"2000-07-19" 2000 201 21.55632835 "imputed" "Neither" 21.55632835 1584.102395577
"2000-07-20" 2000 202 21.36188208 "imputed" "Neither" 21.36188208 1605.464277657
"2000-07-21" 2000 203 21.28295635 "imputed" "Neither" 21.28295635 1626.747234007
"2000-07-22" 2000 204 20.92171304 "imputed" "Neither" 20.92171304 1647.668947047
"2000-07-23" 2000 205 20.92916997 "imputed" "Neither" 20.92916997 1668.598117017
"2000-07-24" 2000 206 21.00728791 "imputed" "Neither" 21.00728791 1689.605404927
"2000-07-25" 2000 207 21.04972988 "imputed" "Neither" 21.04972988 1710.655134807
"2000-07-26" 2000 208 21.11330812 "imputed" "Neither" 21.11330812 1731.768442927
"2000-07-27" 2000 209 21.34790306 "imputed" "Neither" 21.34790306 1753.116345987
"2000-07-28" 2000 210 21.54379907 "imputed" "Neither" 21.54379907 1774.660145057
"2000-07-29" 2000 211 21.87151191 "imputed" "Neither" 21.87151191 1796.531656967
"2000-07-30" 2000 212 22.07630205 "imputed" "Neither" 22.07630205 1818.607959017
"2000-07-31" 2000 213 22.23631712 "imputed" "Neither" 22.23631712 1840.844276137
"2000-08-01" 2000 214 22.49515585 "imputed" "Neither" 22.49515585 1863.339431987
"2000-08-02" 2000 215 22.80832247 "imputed" "Neither" 22.80832247 1886.147754457
"2000-08-03" 2000 216 22.91604399 "imputed" "Neither" 22.91604399 1909.063798447
"2000-08-04" 2000 217 22.73184389 "imputed" "Neither" 22.73184389 1931.795642337
"2000-08-05" 2000 218 22.64368798 "imputed" "Neither" 22.64368798 1954.439330317
"2000-08-06" 2000 219 22.43626244 "imputed" "Neither" 22.43626244 1976.875592757
"2000-08-07" 2000 220 22.35540556 "imputed" "Neither" 22.35540556 1999.230998317
"2000-08-08" 2000 221 22.44133273 "imputed" "Neither" 22.44133273 2021.672331047
"2000-08-09" 2000 222 22.67900084 "imputed" "Neither" 22.67900084 2044.351331887
"2000-08-10" 2000 223 22.69289891 "imputed" "Neither" 22.69289891 2067.044230797
"2000-08-11" 2000 224 22.57409794 "imputed" "Neither" 22.57409794 2089.618328737
"2000-08-12" 2000 225 22.74471809 "imputed" "Neither" 22.74471809 2112.363046827
"2000-08-13" 2000 226 22.55057982 "imputed" "Neither" 22.55057982 2134.913626647
"2000-08-14" 2000 227 22.79606386 "imputed" "Neither" 22.79606386 2157.709690507
"2000-08-15" 2000 228 22.82529739 "imputed" "Neither" 22.82529739 2180.534987897
"2000-08-16" 2000 229 22.72761437 "imputed" "Neither" 22.72761437 2203.262602267
"2000-08-17" 2000 230 22.39286509 "imputed" "Neither" 22.39286509 2225.655467357
"2000-08-18" 2000 231 22.00736587 "imputed" "Neither" 22.00736587 2247.662833227
"2000-08-19" 2000 232 21.96971936 "imputed" "Neither" 21.96971936 2269.632552587
"2000-08-20" 2000 233 21.71385299 "imputed" "Neither" 21.71385299 2291.346405577
"2000-08-21" 2000 234 21.45593809 "imputed" "Neither" 21.45593809 2312.802343667
"2000-08-22" 2000 235 21.28978094 "imputed" "Neither" 21.28978094 2334.092124607
"2000-08-23" 2000 236 21.3619947 "imputed" "Neither" 21.3619947 2355.454119307
"2000-08-24" 2000 237 21.21970265 "imputed" "Neither" 21.21970265 2376.673821957
"2000-08-25" 2000 238 21.32445275 "imputed" "Neither" 21.32445275 2397.998274707
"2000-08-26" 2000 239 21.43870746 "imputed" "Neither" 21.43870746 2419.436982167
"2000-08-27" 2000 240 21.53282603 "imputed" "Neither" 21.53282603 2440.969808197
"2000-08-28" 2000 241 21.56272408 "imputed" "Neither" 21.56272408 2462.532532277
"2000-08-29" 2000 242 21.46272187 "imputed" "Neither" 21.46272187 2483.995254147
"2000-08-30" 2000 243 21.39791 "imputed" "Neither" 21.39791 2505.393164147
"2000-08-31" 2000 244 21.15407961 "imputed" "Neither" 21.15407961 2526.547243757
"2000-09-01" 2000 245 20.95189726 "imputed" "Neither" 20.95189726 2547.499141017
"2000-09-02" 2000 246 20.71004716 "imputed" "Neither" 20.71004716 2568.209188177
"2000-09-03" 2000 247 20.42405559 "imputed" "Neither" 20.42405559 2588.633243767
"2000-09-04" 2000 248 20.36782325 "imputed" "Neither" 20.36782325 2609.001067017
"2000-09-05" 2000 249 20.24956801 "imputed" "Neither" 20.24956801 2629.250635027
"2000-09-06" 2000 250 19.82987183 "imputed" "Neither" 19.82987183 2649.080506857
"2000-09-07" 2000 251 19.28385605 "imputed" "Neither" 19.28385605 2668.364362907
"2000-09-08" 2000 252 18.93796394 "imputed" "Neither" 18.93796394 2687.302326847
"2000-09-09" 2000 253 18.69931519 "imputed" "Neither" 18.69931519 2706.001642037
"2000-09-10" 2000 254 18.43627366 "imputed" "Neither" 18.43627366 2724.437915697
"2000-09-11" 2000 255 18.3045681 "imputed" "Neither" 18.3045681 2742.742483797
"2000-09-12" 2000 256 18.19739298 "imputed" "Neither" 18.19739298 2760.939876777
"2000-09-13" 2000 257 17.89895743 "imputed" "Neither" 17.89895743 2778.838834207
"2000-09-14" 2000 258 17.58198762 "imputed" "Neither" 17.58198762 2796.420821827
"2000-09-15" 2000 259 17.37896914 "imputed" "Neither" 17.37896914 2813.799790967
"2000-09-16" 2000 260 17.13627026 "imputed" "Neither" 17.13627026 2830.936061227
"2000-09-17" 2000 261 16.89346114 "imputed" "Neither" 16.89346114 2847.829522367
"2000-09-18" 2000 262 16.79938896 "imputed" "Neither" 16.79938896 2864.628911327
"2000-09-19" 2000 263 16.62841639 "imputed" "Neither" 16.62841639 2881.257327717
"2000-09-20" 2000 264 16.61106615 "imputed" "Neither" 16.61106615 2897.868393867
"2000-09-21" 2000 265 16.31207737 "imputed" "Neither" 16.31207737 2914.180471237
"2000-09-22" 2000 266 15.80567298 "imputed" "Neither" 15.80567298 2929.986144217
"2000-09-23" 2000 267 15.42847476 "imputed" "Neither" 15.42847476 2945.414618977
"2000-09-24" 2000 268 15.03419371 "imputed" "Neither" 15.03419371 2960.448812687
"2000-09-25" 2000 269 14.66307107 "imputed" "Neither" 14.66307107 2975.111883757
"2000-09-26" 2000 270 14.33236925 "imputed" "Neither" 14.33236925 2989.444253007
"2000-09-27" 2000 271 14.07990248 "imputed" "Neither" 14.07990248 3003.524155487
"2000-09-28" 2000 272 13.8823083 "imputed" "Neither" 13.8823083 3017.406463787
"2000-09-29" 2000 273 13.74489819 "imputed" "Neither" 13.74489819 3031.151361977
"2000-09-30" 2000 274 13.61512503 "imputed" "Neither" 13.61512503 3044.766487007
"2000-10-01" 2000 275 13.57993456 "imputed" "Neither" 13.57993456 3058.346421567
"2000-10-02" 2000 276 13.57957043 "imputed" "Neither" 13.57957043 3071.925991997
"2000-10-03" 2000 277 13.64545843 "imputed" "Neither" 13.64545843 3085.571450427
"2000-10-04" 2000 278 13.34307808 "imputed" "Neither" 13.34307808 3098.914528507
"2000-10-05" 2000 279 13.02849164 "imputed" "Neither" 13.02849164 3111.943020147
"2000-10-06" 2000 280 12.61288877 "imputed" "Neither" 12.61288877 3124.555908917
"2000-10-07" 2000 281 11.99630153 "imputed" "Neither" 11.99630153 3136.552210447
"2000-10-08" 2000 282 11.27229712 "imputed" "Neither" 11.27229712 3147.824507567
"2000-10-09" 2000 283 10.7943573 "imputed" "Neither" 10.7943573 3158.618864867
"2000-10-10" 2000 284 10.41945624 "imputed" "Neither" 10.41945624 3169.038321107
"2000-10-11" 2000 285 10.03950666 "imputed" "Neither" 10.03950666 3179.077827767
"2000-10-12" 2000 286 9.73546609 "imputed" "Neither" 9.73546609 3188.813293857
"2000-10-13" 2000 287 9.59362636 "imputed" "Neither" 9.59362636 3198.406920217
"2000-10-14" 2000 288 9.801406 "imputed" "Neither" 9.801406 3208.208326217
"2000-10-15" 2000 289 10.01802418 "imputed" "Neither" 10.01802418 3218.226350397
"2000-10-16" 2000 290 10.00359393 "imputed" "Neither" 10.00359393 3228.229944327
"2000-10-17" 2000 291 10.06037154 "imputed" "Neither" 10.06037154 3238.290315867
"2000-10-18" 2000 292 9.92195568 "imputed" "Neither" 9.92195568 3248.212271547
"2000-10-19" 2000 293 9.90110896 "imputed" "Neither" 9.90110896 3258.113380507
"2000-10-20" 2000 294 9.91664998 "imputed" "Neither" 9.91664998 3268.030030487
"2000-10-21" 2000 295 9.93991368 "imputed" "Neither" 9.93991368 3277.969944167
"2000-10-22" 2000 296 9.80273145 "imputed" "Neither" 9.80273145 3287.772675617
"2000-10-23" 2000 297 9.64151725 "imputed" "Neither" 9.64151725 3297.414192867
"2000-10-24" 2000 298 9.79775227 "imputed" "Neither" 9.79775227 3307.211945137
"2000-10-25" 2000 299 10.0336468 "imputed" "Neither" 10.0336468 3317.245591937
"2000-10-26" 2000 300 10.22073524 "imputed" "Neither" 10.22073524 3327.466327177
"2000-10-27" 2000 301 10.48678618 "imputed" "Neither" 10.48678618 3337.953113357
"2000-10-28" 2000 302 10.61536907 "imputed" "Neither" 10.61536907 3348.568482427
"2000-10-29" 2000 303 10.33875956 "imputed" "Neither" 10.33875956 3358.907241987
"2000-10-30" 2000 304 9.92951766 "imputed" "Neither" 9.92951766 3368.836759647
"2000-10-31" 2000 305 9.67325351 "imputed" "Neither" 9.67325351 3378.510013157
"2000-11-01" 2000 306 9.6242145 "imputed" "Neither" 9.6242145 3388.134227657
"2000-11-02" 2000 307 9.75739259 "imputed" "Neither" 9.75739259 3397.891620247
"2000-11-03" 2000 308 9.9030657 "imputed" "Neither" 9.9030657 3407.794685947
"2000-11-04" 2000 309 9.60795463 "imputed" "Neither" 9.60795463 3417.402640577
"2000-11-05" 2000 310 9.176602712 "imputed" "Neither" 9.176602712 3426.579243289
"2000-11-06" 2000 311 8.786491509 "imputed" "Neither" 8.786491509 3435.365734798
"2000-11-07" 2000 312 8.510291739 "imputed" "Neither" 8.510291739 3443.876026537
"2000-11-08" 2000 313 8.316051452 "imputed" "Neither" 8.316051452 3452.192077989
"2000-11-09" 2000 314 7.924688941 "imputed" "Neither" 7.924688941 3460.11676693
"2000-11-10" 2000 315 7.478245903 "imputed" "Neither" 7.478245903 3467.595012833
"2000-11-11" 2000 316 7.132279579 "imputed" "Neither" 7.132279579 3474.727292412
"2000-11-12" 2000 317 6.866496449 "imputed" "Neither" 6.866496449 3481.593788861
"2000-11-13" 2000 318 6.626847232 "imputed" "Neither" 6.626847232 3488.220636093
"2000-11-14" 2000 319 6.360010956 "imputed" "Neither" 6.360010956 3494.580647049
"2000-11-15" 2000 320 5.999342152 "imputed" "Neither" 5.999342152 3500.579989201
"2000-11-16" 2000 321 5.525665156 "imputed" "Neither" 5.525665156 3506.105654357
"2000-11-17" 2000 322 5.052064076 "imputed" "Neither" 5.052064076 3511.157718433
"2000-11-18" 2000 323 4.638341445 "imputed" "Neither" 4.638341445 3515.796059878
"2000-11-19" 2000 324 4.252105197 "imputed" "Neither" 4.252105197 3520.048165075
"2000-11-20" 2000 325 3.811932543 "imputed" "Neither" 3.811932543 3523.860097618
"2000-11-21" 2000 326 3.22255816 "imputed" "Neither" 3.22255816 3527.082655778
"2000-11-22" 2000 327 2.561830344 "imputed" "Neither" 2.561830344 3529.644486122
"2000-11-23" 2000 328 1.893713147 "imputed" "Neither" 1.893713147 3531.538199269
"2000-11-24" 2000 329 1.413151262 "imputed" "Neither" 1.413151262 3532.951350531
"2000-11-25" 2000 330 1.037893285 "imputed" "Neither" 1.037893285 3533.989243816
"2000-11-26" 2000 331 0.670045499 "imputed" "Neither" 0.670045499 3534.659289315
"2000-11-27" 2000 332 0.256188507 "imputed" "Neither" 0.256188507 3534.915477822
"2000-11-28" 2000 333 -0.049156835 "imputed" "Neither" 0 3534.915477822
"2000-11-29" 2000 334 -0.337660972 "imputed" "Neither" 0 3534.915477822
"2000-11-30" 2000 335 -0.192531689 "imputed" "Neither" 0 3534.915477822
"2000-12-01" 2000 336 -0.203867021 "imputed" "Neither" 0 3534.915477822
"2000-12-02" 2000 337 -0.229272031 "imputed" "Neither" 0 3534.915477822
"2000-12-03" 2000 338 -0.530903197 "imputed" "Neither" 0 3534.915477822
"2000-12-04" 2000 339 -0.239825461 "imputed" "Neither" 0 3534.915477822
"2000-12-05" 2000 340 -0.00827492499999993 "imputed" "Neither" 0 3534.915477822
"2000-12-06" 2000 341 0.218040513 "imputed" "Neither" 0.218040513 3535.133518335
"2000-12-07" 2000 342 0.4923547 "imputed" "Neither" 0.4923547 3535.625873035
"2000-12-08" 2000 343 0.585276618 "imputed" "Neither" 0.585276618 3536.211149653
"2000-12-09" 2000 344 0.679283939 "imputed" "Neither" 0.679283939 3536.890433592
"2000-12-10" 2000 345 0.775285945 "imputed" "Neither" 0.775285945 3537.665719537
"2000-12-11" 2000 346 0.896410001 "imputed" "Neither" 0.896410001 3538.562129538
"2000-12-12" 2000 347 1.052996119 "imputed" "Neither" 1.052996119 3539.615125657
"2000-12-13" 2000 348 1.234811242 "imputed" "Neither" 1.234811242 3540.849936899
"2000-12-14" 2000 349 1.390182867 "imputed" "Neither" 1.390182867 3542.240119766
"2000-12-15" 2000 350 1.478845682 "imputed" "Neither" 1.478845682 3543.718965448
"2000-12-16" 2000 351 1.535064796 "imputed" "Neither" 1.535064796 3545.254030244
"2000-12-17" 2000 352 1.540541686 "imputed" "Neither" 1.540541686 3546.79457193
"2000-12-18" 2000 353 1.551373951 "imputed" "Neither" 1.551373951 3548.345945881
"2000-12-19" 2000 354 1.56290461 "imputed" "Neither" 1.56290461 3549.908850491
"2000-12-20" 2000 355 1.572442659 "imputed" "Neither" 1.572442659 3551.48129315
"2000-12-21" 2000 356 1.581853466 "imputed" "Neither" 1.581853466 3553.063146616
"2000-12-22" 2000 357 1.589598389 "imputed" "Neither" 1.589598389 3554.652745005
"2000-12-23" 2000 358 1.620042967 "imputed" "Neither" 1.620042967 3556.272787972
"2000-12-24" 2000 359 1.656207591 "imputed" "Neither" 1.656207591 3557.928995563
"2000-12-25" 2000 360 1.697906021 "imputed" "Neither" 1.697906021 3559.626901584
"2000-12-26" 2000 361 1.764772912 "imputed" "Neither" 1.764772912 3561.391674496
"2000-12-27" 2000 362 1.783724416 "imputed" "Neither" 1.783724416 3563.175398912
"2000-12-28" 2000 363 1.768109813 "imputed" "Neither" 1.768109813 3564.943508725
"2000-12-29" 2000 364 1.773402962 "imputed" "Neither" 1.773402962 3566.716911687
"2000-12-30" 2000 365 1.779348645 "imputed" "Neither" 1.779348645 3568.496260332
"2000-12-31" 2000 366 1.785928505 "imputed" "Neither" 1.785928505 3570.282188837
"2001-01-01" 2001 1 1.791681609 "imputed" "Neither" 1.791681609 1.791681609
"2001-01-02" 2001 2 1.798571111 "imputed" "Neither" 1.798571111 3.59025272
"2001-01-03" 2001 3 1.807702854 "imputed" "Neither" 1.807702854 5.397955574
"2001-01-04" 2001 4 1.816247235 "imputed" "Neither" 1.816247235 7.214202809
"2001-01-05" 2001 5 1.824220078 "imputed" "Neither" 1.824220078 9.038422887
"2001-01-06" 2001 6 1.832962553 "imputed" "Neither" 1.832962553 10.87138544
"2001-01-07" 2001 7 1.842558112 "imputed" "Neither" 1.842558112 12.713943552
"2001-01-08" 2001 8 1.85221677 "imputed" "Neither" 1.85221677 14.566160322
"2001-01-09" 2001 9 1.861390522 "imputed" "Neither" 1.861390522 16.427550844
"2001-01-10" 2001 10 1.87074258 "imputed" "Neither" 1.87074258 18.298293424
"2001-01-11" 2001 11 1.881132009 "imputed" "Neither" 1.881132009 20.179425433
"2001-01-12" 2001 12 1.891351741 "imputed" "Neither" 1.891351741 22.070777174
"2001-01-13" 2001 13 1.90161759 "imputed" "Neither" 1.90161759 23.972394764
"2001-01-14" 2001 14 1.911776007 "imputed" "Neither" 1.911776007 25.884170771
"2001-01-15" 2001 15 1.919844397 "imputed" "Neither" 1.919844397 27.804015168
"2001-01-16" 2001 16 1.926598745 "imputed" "Neither" 1.926598745 29.730613913
"2001-01-17" 2001 17 1.933895762 "imputed" "Neither" 1.933895762 31.664509675
"2001-01-18" 2001 18 1.94291663 "imputed" "Neither" 1.94291663 33.607426305
"2001-01-19" 2001 19 1.951181833 "imputed" "Neither" 1.951181833 35.558608138
"2001-01-20" 2001 20 1.960545361 "imputed" "Neither" 1.960545361 37.519153499
"2001-01-21" 2001 21 1.973391544 "imputed" "Neither" 1.973391544 39.492545043
"2001-01-22" 2001 22 1.986005234 "imputed" "Neither" 1.986005234 41.478550277
"2001-01-23" 2001 23 1.997546247 "imputed" "Neither" 1.997546247 43.476096524
"2001-01-24" 2001 24 2.00887971 "imputed" "Neither" 2.00887971 45.484976234
"2001-01-25" 2001 25 2.021525647 "imputed" "Neither" 2.021525647 47.506501881
"2001-01-26" 2001 26 2.034625717 "imputed" "Neither" 2.034625717 49.541127598
"2001-01-27" 2001 27 2.045387014 "imputed" "Neither" 2.045387014 51.586514612
"2001-01-28" 2001 28 2.056102881 "imputed" "Neither" 2.056102881 53.642617493
"2001-01-29" 2001 29 2.069336582 "imputed" "Neither" 2.069336582 55.711954075
"2001-01-30" 2001 30 2.081743254 "imputed" "Neither" 2.081743254 57.793697329
"2001-01-31" 2001 31 2.087712245 "imputed" "Neither" 2.087712245 59.881409574
"2001-02-01" 2001 32 2.092255591 "imputed" "Neither" 2.092255591 61.973665165
"2001-02-02" 2001 33 2.097621914 "imputed" "Neither" 2.097621914 64.071287079
"2001-02-03" 2001 34 2.103429002 "imputed" "Neither" 2.103429002 66.174716081
"2001-02-04" 2001 35 2.109697112 "imputed" "Neither" 2.109697112 68.284413193
"2001-02-05" 2001 36 2.116144026 "imputed" "Neither" 2.116144026 70.400557219
"2001-02-06" 2001 37 2.123393558 "imputed" "Neither" 2.123393558 72.523950777
"2001-02-07" 2001 38 2.130394289 "imputed" "Neither" 2.130394289 74.654345066
"2001-02-08" 2001 39 2.137759625 "imputed" "Neither" 2.137759625 76.792104691
"2001-02-09" 2001 40 2.143273339 "imputed" "Neither" 2.143273339 78.93537803
"2001-02-10" 2001 41 2.148278631 "imputed" "Neither" 2.148278631 81.083656661
"2001-02-11" 2001 42 2.15551363 "imputed" "Neither" 2.15551363 83.239170291
"2001-02-12" 2001 43 2.164317047 "imputed" "Neither" 2.164317047 85.403487338
"2001-02-13" 2001 44 2.172534974 "imputed" "Neither" 2.172534974 87.576022312
"2001-02-14" 2001 45 2.180684959 "imputed" "Neither" 2.180684959 89.756707271
"2001-02-15" 2001 46 2.19085366 "imputed" "Neither" 2.19085366 91.947560931
"2001-02-16" 2001 47 2.202489051 "imputed" "Neither" 2.202489051 94.150049982
"2001-02-17" 2001 48 2.21325241 "imputed" "Neither" 2.21325241 96.363302392
"2001-02-18" 2001 49 2.224641775 "imputed" "Neither" 2.224641775 98.587944167
"2001-02-19" 2001 50 2.237791189 "imputed" "Neither" 2.237791189 100.825735356
"2001-02-20" 2001 51 2.250715875 "imputed" "Neither" 2.250715875 103.076451231
"2001-02-21" 2001 52 2.264296995 "imputed" "Neither" 2.264296995 105.340748226
"2001-02-22" 2001 53 2.278965884 "imputed" "Neither" 2.278965884 107.61971411
"2001-02-23" 2001 54 2.293796714 "imputed" "Neither" 2.293796714 109.913510824
"2001-02-24" 2001 55 2.306657816 "imputed" "Neither" 2.306657816 112.22016864
"2001-02-25" 2001 56 2.313038323 "imputed" "Neither" 2.313038323 114.533206963
"2001-02-26" 2001 57 2.315267386 "imputed" "Neither" 2.315267386 116.848474349
"2001-02-27" 2001 58 2.317921653 "imputed" "Neither" 2.317921653 119.166396002
"2001-02-28" 2001 59 2.321460992 "imputed" "Neither" 2.321460992 121.487856994
"2001-03-01" 2001 60 2.325199761 "imputed" "Neither" 2.325199761 123.813056755
"2001-03-02" 2001 61 2.328571619 "imputed" "Neither" 2.328571619 126.141628374
"2001-03-03" 2001 62 2.332642532 "imputed" "Neither" 2.332642532 128.474270906
"2001-03-04" 2001 63 2.337475061 "imputed" "Neither" 2.337475061 130.811745967
"2001-03-05" 2001 64 2.342403836 "imputed" "Neither" 2.342403836 133.154149803
"2001-03-06" 2001 65 2.348051392 "imputed" "Neither" 2.348051392 135.502201195
"2001-03-07" 2001 66 2.354186442 "imputed" "Neither" 2.354186442 137.856387637
"2001-03-08" 2001 67 2.360498044 "imputed" "Neither" 2.360498044 140.216885681
"2001-03-09" 2001 68 2.365624719 "imputed" "Neither" 2.365624719 142.5825104
"2001-03-10" 2001 69 2.371074878 "imputed" "Neither" 2.371074878 144.953585278
"2001-03-11" 2001 70 2.377419451 "imputed" "Neither" 2.377419451 147.331004729
"2001-03-12" 2001 71 2.383908306 "imputed" "Neither" 2.383908306 149.714913035
"2001-03-13" 2001 72 2.388774846 "imputed" "Neither" 2.388774846 152.103687881
"2001-03-14" 2001 73 2.391800581 "imputed" "Neither" 2.391800581 154.495488462
"2001-03-15" 2001 74 2.39678127 "imputed" "Neither" 2.39678127 156.892269732
"2001-03-16" 2001 75 2.404147224 "imputed" "Neither" 2.404147224 159.296416956
"2001-03-17" 2001 76 2.412719682 "imputed" "Neither" 2.412719682 161.709136638
"2001-03-18" 2001 77 2.423376107 "imputed" "Neither" 2.423376107 164.132512745
"2001-03-19" 2001 78 2.434868691 "imputed" "Neither" 2.434868691 166.567381436
"2001-03-20" 2001 79 2.447508608 "imputed" "Neither" 2.447508608 169.014890044
"2001-03-21" 2001 80 2.461591918 "imputed" "Neither" 2.461591918 171.476481962
"2001-03-22" 2001 81 2.480728347 "imputed" "Neither" 2.480728347 173.957210309
"2001-03-23" 2001 82 2.50426252 "imputed" "Neither" 2.50426252 176.461472829
"2001-03-24" 2001 83 2.523556349 "imputed" "Neither" 2.523556349 178.985029178
"2001-03-25" 2001 84 2.538209324 "imputed" "Neither" 2.538209324 181.523238502
"2001-03-26" 2001 85 2.553952543 "imputed" "Neither" 2.553952543 184.077191045
"2001-03-27" 2001 86 2.572555617 "imputed" "Neither" 2.572555617 186.649746662
"2001-03-28" 2001 87 2.592257468 "imputed" "Neither" 2.592257468 189.24200413
"2001-03-29" 2001 88 2.607017628 "imputed" "Neither" 2.607017628 191.849021758
"2001-03-30" 2001 89 2.620781806 "imputed" "Neither" 2.620781806 194.469803564
"2001-03-31" 2001 90 2.637842083 "imputed" "Neither" 2.637842083 197.107645647
"2001-04-01" 2001 91 2.656132116 "imputed" "Neither" 2.656132116 199.763777763
"2001-04-02" 2001 92 2.674749376 "imputed" "Neither" 2.674749376 202.438527139
"2001-04-03" 2001 93 2.694349929 "imputed" "Neither" 2.694349929 205.132877068
"2001-04-04" 2001 94 2.716382855 "imputed" "Neither" 2.716382855 207.849259923
"2001-04-05" 2001 95 2.737840433 "imputed" "Neither" 2.737840433 210.587100356
"2001-04-06" 2001 96 2.752954009 "imputed" "Neither" 2.752954009 213.340054365
"2001-04-07" 2001 97 2.767922915 "imputed" "Neither" 2.767922915 216.10797728
"2001-04-08" 2001 98 2.783564344 "imputed" "Neither" 2.783564344 218.891541624
"2001-04-09" 2001 99 2.802726268 "imputed" "Neither" 2.802726268 221.694267892
"2001-04-10" 2001 100 2.827024341 "imputed" "Neither" 2.827024341 224.521292233
"2001-04-11" 2001 101 2.850061469 "imputed" "Neither" 2.850061469 227.371353702
"2001-04-12" 2001 102 2.86760304 "imputed" "Neither" 2.86760304 230.238956742
"2001-04-13" 2001 103 2.876919483 "imputed" "Neither" 2.876919483 233.115876225
"2001-04-14" 2001 104 2.895905551 "imputed" "Neither" 2.895905551 236.011781776
"2001-04-15" 2001 105 2.928435105 "imputed" "Neither" 2.928435105 238.940216881
"2001-04-16" 2001 106 2.958988901 "imputed" "Neither" 2.958988901 241.899205782
"2001-04-17" 2001 107 2.975916521 "imputed" "Neither" 2.975916521 244.875122303
"2001-04-18" 2001 108 2.99544983 "imputed" "Neither" 2.99544983 247.870572133
"2001-04-19" 2001 109 3.030407199 "imputed" "Neither" 3.030407199 250.900979332
"2001-04-20" 2001 110 3.063756881 "imputed" "Neither" 3.063756881 253.964736213
"2001-04-21" 2001 111 3.098418749 "imputed" "Neither" 3.098418749 257.063154962
"2001-04-22" 2001 112 3.120879078 "imputed" "Neither" 3.120879078 260.18403404
"2001-04-23" 2001 113 3.134015808 "imputed" "Neither" 3.134015808 263.318049848
"2001-04-24" 2001 114 3.150367123 "imputed" "Neither" 3.150367123 266.468416971
"2001-04-25" 2001 115 3.180110904 "imputed" "Neither" 3.180110904 269.648527875
"2001-04-26" 2001 116 3.225938713 "imputed" "Neither" 3.225938713 272.874466588
"2001-04-27" 2001 117 3.296380195 "imputed" "Neither" 3.296380195 276.170846783
"2001-04-28" 2001 118 3.412549702 "imputed" "Neither" 3.412549702 279.583396485
"2001-04-29" 2001 119 3.511872346 "imputed" "Neither" 3.511872346 283.095268831
"2001-04-30" 2001 120 3.491261564 "imputed" "Neither" 3.491261564 286.586530395
"2001-05-01" 2001 121 3.657072593 "imputed" "Neither" 3.657072593 290.243602988
"2001-05-02" 2001 122 3.820358986 "imputed" "Neither" 3.820358986 294.063961974
"2001-05-03" 2001 123 3.612663702 "imputed" "Neither" 3.612663702 297.676625676
"2001-05-04" 2001 124 4.118296969 "imputed" "Neither" 4.118296969 301.794922645
"2001-05-05" 2001 125 4.660302749 "imputed" "Neither" 4.660302749 306.455225394
"2001-05-06" 2001 126 4.911902449 "imputed" "Neither" 4.911902449 311.367127843
"2001-05-07" 2001 127 5.281926316 "imputed" "Neither" 5.281926316 316.649054159
"2001-05-08" 2001 128 5.833351824 "imputed" "Neither" 5.833351824 322.482405983
"2001-05-09" 2001 129 7.88888888888889 "DNRdatalogger" "Neither" 7.88888888888889 330.371294871889
"2001-05-10" 2001 130 8.55555555555556 "DNRdatalogger" "Neither" 8.55555555555556 338.926850427444
"2001-05-11" 2001 131 8.55555555555556 "DNRdatalogger" "Neither" 8.55555555555556 347.482405983
"2001-05-12" 2001 132 9.38888888888889 "DNRdatalogger" "Neither" 9.38888888888889 356.871294871889
"2001-05-13" 2001 133 10.2222222222222 "DNRdatalogger" "Neither" 10.2222222222222 367.093517094111
"2001-05-14" 2001 134 10.3333333333333 "DNRdatalogger" "Neither" 10.3333333333333 377.426850427444
"2001-05-15" 2001 135 10.4444444444444 "DNRdatalogger" "Neither" 10.4444444444444 387.871294871889
"2001-05-16" 2001 136 10.6111111111111 "DNRdatalogger" "Neither" 10.6111111111111 398.482405983
"2001-05-17" 2001 137 11.4444444444444 "DNRdatalogger" "Neither" 11.4444444444444 409.926850427444
"2001-05-18" 2001 138 12.3888888888889 "DNRdatalogger" "Neither" 12.3888888888889 422.315739316333
"2001-05-19" 2001 139 12.8888888888889 "DNRdatalogger" "Neither" 12.8888888888889 435.204628205222
"2001-05-20" 2001 140 13.1666666666667 "DNRdatalogger" "Neither" 13.1666666666667 448.371294871889
"2001-05-21" 2001 141 12.3888888888889 "DNRdatalogger" "Neither" 12.3888888888889 460.760183760778
"2001-05-22" 2001 142 12 "DNRdatalogger" "Neither" 12 472.760183760778
"2001-05-23" 2001 143 11.3888888888889 "DNRdatalogger" "Neither" 11.3888888888889 484.149072649667
"2001-05-24" 2001 144 11.2222222222222 "DNRdatalogger" "Neither" 11.2222222222222 495.371294871889
"2001-05-25" 2001 145 11.6666666666667 "DNRdatalogger" "Neither" 11.6666666666667 507.037961538556
"2001-05-26" 2001 146 11.7222222222222 "DNRdatalogger" "Neither" 11.7222222222222 518.760183760778
"2001-05-27" 2001 147 12.2222222222222 "DNRdatalogger" "Neither" 12.2222222222222 530.982405983
"2001-05-28" 2001 148 13.0555555555556 "DNRdatalogger" "Neither" 13.0555555555556 544.037961538555
"2001-05-29" 2001 149 13.2777777777778 "DNRdatalogger" "Neither" 13.2777777777778 557.315739316333
"2001-05-30" 2001 150 13.1666666666667 "DNRdatalogger" "Neither" 13.1666666666667 570.482405983
"2001-05-31" 2001 151 13.8333333333333 "DNRdatalogger" "Neither" 13.8333333333333 584.315739316333
"2001-06-01" 2001 152 13.6666666666667 "DNRdatalogger" "Neither" 13.6666666666667 597.982405983
"2001-06-02" 2001 153 13.4444444444444 "DNRdatalogger" "Neither" 13.4444444444444 611.426850427444
"2001-06-03" 2001 154 13.8888888888889 "DNRdatalogger" "Neither" 13.8888888888889 625.315739316333
"2001-06-04" 2001 155 13.8888888888889 "DNRdatalogger" "Neither" 13.8888888888889 639.204628205222
"2001-06-05" 2001 156 13.8333333333333 "DNRdatalogger" "Neither" 13.8333333333333 653.037961538555
"2001-06-06" 2001 157 13.5 "DNRdatalogger" "Neither" 13.5 666.537961538555
"2001-06-07" 2001 158 13.6666666666667 "DNRdatalogger" "Neither" 13.6666666666667 680.204628205222
"2001-06-08" 2001 159 14.6666666666667 "DNRdatalogger" "Neither" 14.6666666666667 694.871294871889
"2001-06-09" 2001 160 15.3888888888889 "DNRdatalogger" "Neither" 15.3888888888889 710.260183760778
"2001-06-10" 2001 161 16.1111111111111 "DNRdatalogger" "Neither" 16.1111111111111 726.371294871889
"2001-06-11" 2001 162 16.0555555555556 "DNRdatalogger" "Neither" 16.0555555555556 742.426850427444
"2001-06-12" 2001 163 16.3333333333333 "DNRdatalogger" "Neither" 16.3333333333333 758.760183760778
"2001-06-13" 2001 164 16.5555555555556 "DNRdatalogger" "Neither" 16.5555555555556 775.315739316333
"2001-06-14" 2001 165 16.6111111111111 "DNRdatalogger" "Neither" 16.6111111111111 791.926850427444
"2001-06-15" 2001 166 16.8888888888889 "DNRdatalogger" "Neither" 16.8888888888889 808.815739316333
"2001-06-16" 2001 167 17.1666666666667 "DNRdatalogger" "Neither" 17.1666666666667 825.982405983
"2001-06-17" 2001 168 17.3333333333333 "DNRdatalogger" "Neither" 17.3333333333333 843.315739316333
"2001-06-18" 2001 169 17.4444444444444 "DNRdatalogger" "Neither" 17.4444444444444 860.760183760778
"2001-06-19" 2001 170 17.3888888888889 "DNRdatalogger" "Neither" 17.3888888888889 878.149072649667
"2001-06-20" 2001 171 17.8333333333333 "DNRdatalogger" "Neither" 17.8333333333333 895.982405983
"2001-06-21" 2001 172 18 "DNRdatalogger" "Neither" 18 913.982405983
"2001-06-22" 2001 173 18.5555555555556 "DNRdatalogger" "Neither" 18.5555555555556 932.537961538556
"2001-06-23" 2001 174 18.6666666666667 "DNRdatalogger" "Neither" 18.6666666666667 951.204628205222
"2001-06-24" 2001 175 18.8888888888889 "DNRdatalogger" "Neither" 18.8888888888889 970.093517094111
"2001-06-25" 2001 176 19.1111111111111 "DNRdatalogger" "Neither" 19.1111111111111 989.204628205222
"2001-06-26" 2001 177 19.7777777777778 "DNRdatalogger" "Neither" 19.7777777777778 1008.982405983
"2001-06-27" 2001 178 20.3888888888889 "DNRdatalogger" "Neither" 20.3888888888889 1029.37129487189
"2001-06-28" 2001 179 21.2777777777778 "DNRdatalogger" "Neither" 21.2777777777778 1050.64907264967
"2001-06-29" 2001 180 21.9444444444444 "DNRdatalogger" "Neither" 21.9444444444444 1072.59351709411
"2001-06-30" 2001 181 22.3888888888889 "DNRdatalogger" "Neither" 22.3888888888889 1094.982405983
"2001-07-01" 2001 182 21 "DNRdatalogger" "Neither" 21 1115.982405983
"2001-07-02" 2001 183 20.5 "DNRdatalogger" "Neither" 20.5 1136.482405983
"2001-07-03" 2001 184 20.2777777777778 "DNRdatalogger" "Neither" 20.2777777777778 1156.76018376078
"2001-07-04" 2001 185 20.3333333333333 "DNRdatalogger" "Neither" 20.3333333333333 1177.09351709411
"2001-07-05" 2001 186 20.6666666666667 "DNRdatalogger" "Neither" 20.6666666666667 1197.76018376078
"2001-07-06" 2001 187 20.5555555555556 "DNRdatalogger" "Neither" 20.5555555555556 1218.31573931633
"2001-07-07" 2001 188 21.0555555555556 "DNRdatalogger" "Neither" 21.0555555555556 1239.37129487189
"2001-07-08" 2001 189 22 "DNRdatalogger" "Neither" 22 1261.37129487189
"2001-07-09" 2001 190 23.1666666666667 "DNRdatalogger" "Neither" 23.1666666666667 1284.53796153856
"2001-07-10" 2001 191 22.5 "DNRdatalogger" "Neither" 22.5 1307.03796153856
"2001-07-11" 2001 192 21.8333333333333 "DNRdatalogger" "Neither" 21.8333333333333 1328.87129487189
"2001-07-12" 2001 193 21.8888888888889 "DNRdatalogger" "Neither" 21.8888888888889 1350.76018376078
"2001-07-13" 2001 194 22.8333333333333 "DNRdatalogger" "Neither" 22.8333333333333 1373.59351709411
"2001-07-14" 2001 195 23.5555555555556 "DNRdatalogger" "Neither" 23.5555555555556 1397.14907264967
"2001-07-15" 2001 196 23.5 "DNRdatalogger" "Neither" 23.5 1420.64907264967
"2001-07-16" 2001 197 23.5555555555556 "DNRdatalogger" "Neither" 23.5555555555556 1444.20462820522
"2001-07-17" 2001 198 23.4444444444444 "DNRdatalogger" "Neither" 23.4444444444444 1467.64907264967
"2001-07-18" 2001 199 23.6111111111111 "DNRdatalogger" "Neither" 23.6111111111111 1491.26018376078
"2001-07-19" 2001 200 24.0555555555556 "DNRdatalogger" "Neither" 24.0555555555556 1515.31573931633
"2001-07-20" 2001 201 24.6111111111111 "DNRdatalogger" "Neither" 24.6111111111111 1539.92685042744
"2001-07-21" 2001 202 24.9444444444444 "DNRdatalogger" "Neither" 24.9444444444444 1564.87129487189
"2001-07-22" 2001 203 25.8333333333333 "DNRdatalogger" "Neither" 25.8333333333333 1590.70462820522
"2001-07-23" 2001 204 26.1666666666667 "DNRdatalogger" "Neither" 26.1666666666667 1616.87129487189
"2001-07-24" 2001 205 25.3333333333333 "DNRdatalogger" "Neither" 25.3333333333333 1642.20462820522
"2001-07-25" 2001 206 24.7777777777778 "DNRdatalogger" "Neither" 24.7777777777778 1666.982405983
"2001-07-26" 2001 207 24 "DNRdatalogger" "Neither" 24 1690.982405983
"2001-07-27" 2001 208 23.3333333333333 "DNRdatalogger" "Neither" 23.3333333333333 1714.31573931633
"2001-07-28" 2001 209 22.8333333333333 "DNRdatalogger" "Neither" 22.8333333333333 1737.14907264967
"2001-07-29" 2001 210 22.8888888888889 "DNRdatalogger" "Neither" 22.8888888888889 1760.03796153856
"2001-07-30" 2001 211 22.8888888888889 "DNRdatalogger" "Neither" 22.8888888888889 1782.92685042744
"2001-07-31" 2001 212 23.2777777777778 "DNRdatalogger" "Neither" 23.2777777777778 1806.20462820522
"2001-08-01" 2001 213 23.8888888888889 "DNRdatalogger" "Neither" 23.8888888888889 1830.09351709411
"2001-08-02" 2001 214 23.9444444444444 "DNRdatalogger" "Neither" 23.9444444444444 1854.03796153856
"2001-08-03" 2001 215 24.7777777777778 "DNRdatalogger" "Neither" 24.7777777777778 1878.81573931633
"2001-08-04" 2001 216 25.5 "DNRdatalogger" "Neither" 25.5 1904.31573931633
"2001-08-05" 2001 217 25.8333333333333 "DNRdatalogger" "Neither" 25.8333333333333 1930.14907264967
"2001-08-06" 2001 218 26.1111111111111 "DNRdatalogger" "Neither" 26.1111111111111 1956.26018376078
"2001-08-07" 2001 219 26.6111111111111 "DNRdatalogger" "Neither" 26.6111111111111 1982.87129487189
"2001-08-08" 2001 220 27.0555555555556 "DNRdatalogger" "Neither" 27.0555555555556 2009.92685042744
"2001-08-09" 2001 221 26.5 "DNRdatalogger" "Neither" 26.5 2036.42685042744
"2001-08-10" 2001 222 25.3888888888889 "DNRdatalogger" "Neither" 25.3888888888889 2061.81573931633
"2001-08-11" 2001 223 25.0555555555556 "DNRdatalogger" "Neither" 25.0555555555556 2086.87129487189
"2001-08-12" 2001 224 24.9444444444444 "DNRdatalogger" "Neither" 24.9444444444444 2111.81573931633
"2001-08-13" 2001 225 24.7222222222222 "DNRdatalogger" "Neither" 24.7222222222222 2136.53796153856
"2001-08-14" 2001 226 24.2777777777778 "DNRdatalogger" "Neither" 24.2777777777778 2160.81573931633
"2001-08-15" 2001 227 23.9444444444444 "DNRdatalogger" "Neither" 23.9444444444444 2184.76018376078
"2001-08-16" 2001 228 23.5555555555556 "DNRdatalogger" "Neither" 23.5555555555556 2208.31573931633
"2001-08-17" 2001 229 23.2777777777778 "DNRdatalogger" "Neither" 23.2777777777778 2231.59351709411
"2001-08-18" 2001 230 22.8333333333333 "DNRdatalogger" "Neither" 22.8333333333333 2254.42685042744
"2001-08-19" 2001 231 22.8888888888889 "DNRdatalogger" "Neither" 22.8888888888889 2277.31573931633
"2001-08-20" 2001 232 22.7222222222222 "DNRdatalogger" "Neither" 22.7222222222222 2300.03796153856
"2001-08-21" 2001 233 22.6111111111111 "DNRdatalogger" "Neither" 22.6111111111111 2322.64907264967
"2001-08-22" 2001 234 22.9444444444444 "DNRdatalogger" "Neither" 22.9444444444444 2345.59351709411
"2001-08-23" 2001 235 23.0555555555556 "DNRdatalogger" "Neither" 23.0555555555556 2368.64907264967
"2001-08-24" 2001 236 22.6666666666667 "DNRdatalogger" "Neither" 22.6666666666667 2391.31573931633
"2001-08-25" 2001 237 22.7777777777778 "DNRdatalogger" "Neither" 22.7777777777778 2414.09351709411
"2001-08-26" 2001 238 22.5555555555556 "DNRdatalogger" "Neither" 22.5555555555556 2436.64907264967
"2001-08-27" 2001 239 22.5 "DNRdatalogger" "Neither" 22.5 2459.14907264967
"2001-08-28" 2001 240 22.7222222222222 "DNRdatalogger" "Neither" 22.7222222222222 2481.87129487189
"2001-08-29" 2001 241 22.4444444444444 "DNRdatalogger" "Neither" 22.4444444444444 2504.31573931633
"2001-08-30" 2001 242 22.1666666666667 "DNRdatalogger" "Neither" 22.1666666666667 2526.482405983
"2001-08-31" 2001 243 22 "DNRdatalogger" "Neither" 22 2548.482405983
"2001-09-01" 2001 244 21.3333333333333 "DNRdatalogger" "Neither" 21.3333333333333 2569.81573931633
"2001-09-02" 2001 245 21 "DNRdatalogger" "Neither" 21 2590.81573931633
"2001-09-03" 2001 246 21.1666666666667 "DNRdatalogger" "Neither" 21.1666666666667 2611.982405983
"2001-09-04" 2001 247 21.1111111111111 "DNRdatalogger" "Neither" 21.1111111111111 2633.09351709411
"2001-09-05" 2001 248 21 "DNRdatalogger" "Neither" 21 2654.09351709411
"2001-09-06" 2001 249 21.1111111111111 "DNRdatalogger" "Neither" 21.1111111111111 2675.20462820522
"2001-09-07" 2001 250 21.1111111111111 "DNRdatalogger" "Neither" 21.1111111111111 2696.31573931633
"2001-09-08" 2001 251 20.7222222222222 "DNRdatalogger" "Neither" 20.7222222222222 2717.03796153856
"2001-09-09" 2001 252 20.5555555555556 "DNRdatalogger" "Neither" 20.5555555555556 2737.59351709411
"2001-09-10" 2001 253 20.1111111111111 "DNRdatalogger" "Neither" 20.1111111111111 2757.70462820522
"2001-09-11" 2001 254 20 "DNRdatalogger" "Neither" 20 2777.70462820522
"2001-09-12" 2001 255 19.7222222222222 "DNRdatalogger" "Neither" 19.7222222222222 2797.42685042744
"2001-09-13" 2001 256 19.5 "DNRdatalogger" "Neither" 19.5 2816.92685042744
"2001-09-14" 2001 257 18.8333333333333 "DNRdatalogger" "Neither" 18.8333333333333 2835.76018376078
"2001-09-15" 2001 258 18.3888888888889 "DNRdatalogger" "Neither" 18.3888888888889 2854.14907264967
"2001-09-16" 2001 259 18.0555555555556 "DNRdatalogger" "Neither" 18.0555555555556 2872.20462820522
"2001-09-17" 2001 260 17.8888888888889 "DNRdatalogger" "Neither" 17.8888888888889 2890.09351709411
"2001-09-18" 2001 261 17.7222222222222 "DNRdatalogger" "Neither" 17.7222222222222 2907.81573931633
"2001-09-19" 2001 262 17.6111111111111 "DNRdatalogger" "Neither" 17.6111111111111 2925.42685042744
"2001-09-20" 2001 263 17.5555555555556 "DNRdatalogger" "Neither" 17.5555555555556 2942.982405983
"2001-09-21" 2001 264 17.4444444444444 "DNRdatalogger" "Neither" 17.4444444444444 2960.42685042744
"2001-09-22" 2001 265 17.2777777777778 "DNRdatalogger" "Neither" 17.2777777777778 2977.70462820522
"2001-09-23" 2001 266 16.8333333333333 "DNRdatalogger" "Neither" 16.8333333333333 2994.53796153856
"2001-09-24" 2001 267 16.3888888888889 "DNRdatalogger" "Neither" 16.3888888888889 3010.92685042744
"2001-09-25" 2001 268 16.2222222222222 "DNRdatalogger" "Neither" 16.2222222222222 3027.14907264967
"2001-09-26" 2001 269 16.1111111111111 "DNRdatalogger" "Neither" 16.1111111111111 3043.26018376078
"2001-09-27" 2001 270 16.0555555555556 "DNRdatalogger" "Neither" 16.0555555555556 3059.31573931633
"2001-09-28" 2001 271 15.8888888888889 "DNRdatalogger" "Neither" 15.8888888888889 3075.20462820522
"2001-09-29" 2001 272 15.5555555555556 "DNRdatalogger" "Neither" 15.5555555555556 3090.76018376078
"2001-09-30" 2001 273 15.5555555555556 "DNRdatalogger" "Neither" 15.5555555555556 3106.31573931633
"2001-10-01" 2001 274 15.7777777777778 "DNRdatalogger" "Neither" 15.7777777777778 3122.09351709411
"2001-10-02" 2001 275 15.5555555555556 "DNRdatalogger" "Neither" 15.5555555555556 3137.64907264967
"2001-10-03" 2001 276 15.3333333333333 "DNRdatalogger" "Neither" 15.3333333333333 3152.982405983
"2001-10-04" 2001 277 14.8888888888889 "DNRdatalogger" "Neither" 14.8888888888889 3167.87129487189
"2001-10-05" 2001 278 14.1666666666667 "DNRdatalogger" "Neither" 14.1666666666667 3182.03796153856
"2001-10-06" 2001 279 13.3333333333333 "DNRdatalogger" "Neither" 13.3333333333333 3195.37129487189
"2001-10-07" 2001 280 12.7777777777778 "DNRdatalogger" "Neither" 12.7777777777778 3208.14907264967
"2001-10-08" 2001 281 12.1111111111111 "DNRdatalogger" "Neither" 12.1111111111111 3220.26018376078
"2001-10-09" 2001 282 12 "DNRdatalogger" "Neither" 12 3232.26018376078
"2001-10-10" 2001 283 12.1111111111111 "DNRdatalogger" "Neither" 12.1111111111111 3244.37129487189
"2001-10-11" 2001 284 12.0555555555556 "DNRdatalogger" "Neither" 12.0555555555556 3256.42685042744
"2001-10-12" 2001 285 12 "DNRdatalogger" "Neither" 12 3268.42685042744
"2001-10-13" 2001 286 11.7777777777778 "DNRdatalogger" "Neither" 11.7777777777778 3280.20462820522
"2001-10-14" 2001 287 11.6111111111111 "DNRdatalogger" "Neither" 11.6111111111111 3291.81573931633
"2001-10-15" 2001 288 11.2777777777778 "DNRdatalogger" "Neither" 11.2777777777778 3303.09351709411
"2001-10-16" 2001 289 10.7777777777778 "DNRdatalogger" "Neither" 10.7777777777778 3313.87129487189
"2001-10-17" 2001 290 10.4444444444444 "DNRdatalogger" "Neither" 10.4444444444444 3324.31573931633
"2001-10-18" 2001 291 10.2222222222222 "DNRdatalogger" "Neither" 10.2222222222222 3334.53796153856
"2001-10-19" 2001 292 10 "DNRdatalogger" "Neither" 10 3344.53796153856
"2001-10-20" 2001 293 9.94444444444444 "DNRdatalogger" "Neither" 9.94444444444444 3354.482405983
"2001-10-21" 2001 294 9.77777777777778 "DNRdatalogger" "Neither" 9.77777777777778 3364.26018376078
"2001-10-22" 2001 295 9.72222222222222 "DNRdatalogger" "Neither" 9.72222222222222 3373.982405983
"2001-10-23" 2001 296 9.88888888888889 "DNRdatalogger" "Neither" 9.88888888888889 3383.87129487189
"2001-10-24" 2001 297 9.55555555555556 "DNRdatalogger" "Neither" 9.55555555555556 3393.42685042744
"2001-10-25" 2001 298 8.72222222222222 "DNRdatalogger" "Neither" 8.72222222222222 3402.14907264967
"2001-10-26" 2001 299 7.94444444444444 "DNRdatalogger" "Neither" 7.94444444444444 3410.09351709411
"2001-10-27" 2001 300 7.55555555555556 "DNRdatalogger" "Neither" 7.55555555555556 3417.64907264967
"2001-10-28" 2001 301 7.22222222222222 "DNRdatalogger" "Neither" 7.22222222222222 3424.87129487189
"2001-10-29" 2001 302 7.05555555555556 "DNRdatalogger" "Neither" 7.05555555555556 3431.92685042744
"2001-10-30" 2001 303 6.83333333333333 "DNRdatalogger" "Neither" 6.83333333333333 3438.76018376078
"2001-10-31" 2001 304 6.61111111111111 "DNRdatalogger" "Neither" 6.61111111111111 3445.37129487189
"2001-11-01" 2001 305 6.88888888888889 "DNRdatalogger" "Neither" 6.88888888888889 3452.26018376078
"2001-11-02" 2001 306 6.83333333333333 "DNRdatalogger" "Neither" 6.83333333333333 3459.09351709411
"2001-11-03" 2001 307 6.94444444444444 "DNRdatalogger" "Neither" 6.94444444444444 3466.03796153856
"2001-11-04" 2001 308 7 "DNRdatalogger" "Neither" 7 3473.03796153856
"2001-11-05" 2001 309 6.88888888888889 "DNRdatalogger" "Neither" 6.88888888888889 3479.92685042744
"2001-11-06" 2001 310 7.11111111111111 "DNRdatalogger" "Neither" 7.11111111111111 3487.03796153856
"2001-11-07" 2001 311 6.83333333333333 "DNRdatalogger" "Neither" 6.83333333333333 3493.87129487189
"2001-11-08" 2001 312 6.61111111111111 "DNRdatalogger" "Neither" 6.61111111111111 3500.482405983
"2001-11-09" 2001 313 6.22222222222222 "DNRdatalogger" "Neither" 6.22222222222222 3506.70462820522
"2001-11-10" 2001 314 6.16666666666667 "DNRdatalogger" "Neither" 6.16666666666667 3512.87129487189
"2001-11-11" 2001 315 6.16666666666667 "DNRdatalogger" "Neither" 6.16666666666667 3519.03796153856
"2001-11-12" 2001 316 6 "DNRdatalogger" "Neither" 6 3525.03796153856
"2001-11-13" 2001 317 6.16666666666667 "DNRdatalogger" "Neither" 6.16666666666667 3531.20462820522
"2001-11-14" 2001 318 6.27777777777778 "DNRdatalogger" "Neither" 6.27777777777778 3537.482405983
"2001-11-15" 2001 319 6.5 "DNRdatalogger" "Neither" 6.5 3543.982405983
"2001-11-16" 2001 320 6.44444444444445 "DNRdatalogger" "Neither" 6.44444444444445 3550.42685042744
"2001-11-17" 2001 321 6.55555555555555 "DNRdatalogger" "Neither" 6.55555555555555 3556.982405983
"2001-11-18" 2001 322 6.61111111111111 "DNRdatalogger" "Neither" 6.61111111111111 3563.59351709411
"2001-11-19" 2001 323 6.22222222222222 "DNRdatalogger" "Neither" 6.22222222222222 3569.81573931633
"2001-11-20" 2001 324 5.77777777777778 "DNRdatalogger" "Neither" 5.77777777777778 3575.59351709411
"2001-11-21" 2001 325 5.72222222222222 "DNRdatalogger" "Neither" 5.72222222222222 3581.31573931633
"2001-11-22" 2001 326 5.61111111111111 "DNRdatalogger" "Neither" 5.61111111111111 3586.92685042744
"2001-11-23" 2001 327 5.61111111111111 "DNRdatalogger" "Neither" 5.61111111111111 3592.53796153856
"2001-11-24" 2001 328 5.55555555555556 "DNRdatalogger" "Neither" 5.55555555555556 3598.09351709411
"2001-11-25" 2001 329 5.38888888888889 "DNRdatalogger" "Neither" 5.38888888888889 3603.482405983
"2001-11-26" 2001 330 4.83333333333333 "DNRdatalogger" "Neither" 4.83333333333333 3608.31573931633
"2001-11-27" 2001 331 3.66666666666667 "DNRdatalogger" "Neither" 3.66666666666667 3611.982405983
"2001-11-28" 2001 332 2.88888888888889 "DNRdatalogger" "Neither" 2.88888888888889 3614.87129487189
"2001-11-29" 2001 333 2.88888888888889 "DNRdatalogger" "Neither" 2.88888888888889 3617.76018376078
"2001-11-30" 2001 334 2.72222222222222 "DNRdatalogger" "Neither" 2.72222222222222 3620.482405983
"2001-12-01" 2001 335 2.44444444444444 "DNRdatalogger" "Neither" 2.44444444444444 3622.92685042744
"2001-12-02" 2001 336 2.11111111111111 "DNRdatalogger" "Neither" 2.11111111111111 3625.03796153856
"2001-12-03" 2001 337 2 "DNRdatalogger" "Neither" 2 3627.03796153856
"2001-12-04" 2001 338 2.05555555555556 "DNRdatalogger" "Neither" 2.05555555555556 3629.09351709411
"2001-12-05" 2001 339 2.11111111111111 "DNRdatalogger" "Neither" 2.11111111111111 3631.20462820522
"2001-12-06" 2001 340 1.77777777777778 "DNRdatalogger" "Neither" 1.77777777777778 3632.982405983
"2001-12-07" 2001 341 1.66666666666667 "DNRdatalogger" "Neither" 1.66666666666667 3634.64907264967
"2001-12-08" 2001 342 1.5 "DNRdatalogger" "Neither" 1.5 3636.14907264967
"2001-12-09" 2001 343 1.22222222222222 "DNRdatalogger" "Neither" 1.22222222222222 3637.37129487189
"2001-12-10" 2001 344 1.16666666666667 "DNRdatalogger" "Neither" 1.16666666666667 3638.53796153856
"2001-12-11" 2001 345 1.05555555555555 "DNRdatalogger" "Neither" 1.05555555555555 3639.59351709411
"2001-12-12" 2001 346 0.999999999999998 "DNRdatalogger" "Neither" 0.999999999999998 3640.59351709411
"2001-12-13" 2001 347 0.722222222222221 "DNRdatalogger" "Neither" 0.722222222222221 3641.31573931633
"2001-12-14" 2001 348 0.499999999999999 "DNRdatalogger" "Neither" 0.499999999999999 3641.81573931633
"2001-12-15" 2001 349 0.222222222222221 "DNRdatalogger" "Neither" 0.222222222222221 3642.03796153856
"2001-12-16" 2001 350 0.333333333333334 "DNRdatalogger" "Neither" 0.333333333333334 3642.37129487189
"2001-12-17" 2001 351 0.555555555555556 "DNRdatalogger" "Neither" 0.555555555555556 3642.92685042744
"2001-12-18" 2001 352 0.444444444444443 "DNRdatalogger" "Neither" 0.444444444444443 3643.37129487189
"2001-12-19" 2001 353 0.222222222222221 "DNRdatalogger" "Neither" 0.222222222222221 3643.59351709411
"2001-12-20" 2001 354 0.111111111111113 "DNRdatalogger" "Neither" 0.111111111111113 3643.70462820522
"2001-12-21" 2001 355 0.111111111111113 "DNRdatalogger" "Neither" 0.111111111111113 3643.81573931633
"2001-12-22" 2001 356 -0.0555555555555564 "DNRdatalogger" "Neither" 0 3643.81573931633
"2001-12-23" 2001 357 -0.0555555555555564 "DNRdatalogger" "Neither" 0 3643.81573931633
"2001-12-24" 2001 358 -0.0555555555555564 "DNRdatalogger" "Neither" 0 3643.81573931633
"2001-12-25" 2001 359 0 "DNRdatalogger" "Neither" 0 3643.81573931633
"2001-12-26" 2001 360 0.0555555555555564 "DNRdatalogger" "Neither" 0.0555555555555564 3643.87129487189
"2001-12-27" 2001 361 0.111111111111113 "DNRdatalogger" "Neither" 0.111111111111113 3643.982405983
"2001-12-28" 2001 362 0.111111111111113 "DNRdatalogger" "Neither" 0.111111111111113 3644.09351709411
"2001-12-29" 2001 363 0.222222222222221 "DNRdatalogger" "Neither" 0.222222222222221 3644.31573931633
"2001-12-30" 2001 364 0.277777777777778 "DNRdatalogger" "Neither" 0.277777777777778 3644.59351709411
"2001-12-31" 2001 365 0.277777777777778 "DNRdatalogger" "Neither" 0.277777777777778 3644.87129487189
"2002-01-01" 2002 1 0.333333333333334 "DNRdatalogger" "Neither" 0.333333333333334 0.333333333333334
"2002-01-02" 2002 2 0.388888888888891 "DNRdatalogger" "Neither" 0.388888888888891 0.722222222222225
"2002-01-03" 2002 3 0.388888888888891 "DNRdatalogger" "Neither" 0.388888888888891 1.11111111111112
"2002-01-04" 2002 4 0.388888888888891 "DNRdatalogger" "Neither" 0.388888888888891 1.50000000000001
"2002-01-05" 2002 5 0.444444444444443 "DNRdatalogger" "Neither" 0.444444444444443 1.94444444444445
"2002-01-06" 2002 6 0.499999999999999 "DNRdatalogger" "Neither" 0.499999999999999 2.44444444444445
"2002-01-07" 2002 7 0.499999999999999 "DNRdatalogger" "Neither" 0.499999999999999 2.94444444444445
"2002-01-08" 2002 8 0.555555555555556 "DNRdatalogger" "Neither" 0.555555555555556 3.5
"2002-01-09" 2002 9 0.611111111111112 "DNRdatalogger" "Neither" 0.611111111111112 4.11111111111112
"2002-01-10" 2002 10 0.611111111111112 "DNRdatalogger" "Neither" 0.611111111111112 4.72222222222223
"2002-01-11" 2002 11 0.722222222222221 "DNRdatalogger" "Neither" 0.722222222222221 5.44444444444445
"2002-01-12" 2002 12 0.833333333333333 "DNRdatalogger" "Neither" 0.833333333333333 6.27777777777778
"2002-01-13" 2002 13 0.722222222222221 "DNRdatalogger" "Neither" 0.722222222222221 7
"2002-01-14" 2002 14 0.722222222222221 "DNRdatalogger" "Neither" 0.722222222222221 7.72222222222222
"2002-01-15" 2002 15 0.777777777777777 "DNRdatalogger" "Neither" 0.777777777777777 8.5
"2002-01-16" 2002 16 0.833333333333333 "DNRdatalogger" "Neither" 0.833333333333333 9.33333333333333
"2002-01-17" 2002 17 0.944444444444446 "DNRdatalogger" "Neither" 0.944444444444446 10.2777777777778
"2002-01-18" 2002 18 0.999999999999998 "DNRdatalogger" "Neither" 0.999999999999998 11.2777777777778
"2002-01-19" 2002 19 0.944444444444446 "DNRdatalogger" "Neither" 0.944444444444446 12.2222222222222
"2002-01-20" 2002 20 0.944444444444446 "DNRdatalogger" "Neither" 0.944444444444446 13.1666666666667
"2002-01-21" 2002 21 0.999999999999998 "DNRdatalogger" "Neither" 0.999999999999998 14.1666666666667
"2002-01-22" 2002 22 1.11111111111111 "DNRdatalogger" "Neither" 1.11111111111111 15.2777777777778
"2002-01-23" 2002 23 1.11111111111111 "DNRdatalogger" "Neither" 1.11111111111111 16.3888888888889
"2002-01-24" 2002 24 1.22222222222222 "DNRdatalogger" "Neither" 1.22222222222222 17.6111111111111
"2002-01-25" 2002 25 1.22222222222222 "DNRdatalogger" "Neither" 1.22222222222222 18.8333333333333
"2002-01-26" 2002 26 1.38888888888889 "DNRdatalogger" "Neither" 1.38888888888889 20.2222222222222
"2002-01-27" 2002 27 1.38888888888889 "DNRdatalogger" "Neither" 1.38888888888889 21.6111111111111
"2002-01-28" 2002 28 1.27777777777778 "DNRdatalogger" "Neither" 1.27777777777778 22.8888888888889
"2002-01-29" 2002 29 1.22222222222222 "DNRdatalogger" "Neither" 1.22222222222222 24.1111111111111
"2002-01-30" 2002 30 0.88888888888889 "DNRdatalogger" "Neither" 0.88888888888889 25
"2002-01-31" 2002 31 1.22222222222222 "DNRdatalogger" "Neither" 1.22222222222222 26.2222222222222
"2002-02-01" 2002 32 1.33333333333333 "DNRdatalogger" "Neither" 1.33333333333333 27.5555555555556
"2002-02-02" 2002 33 1.22222222222222 "DNRdatalogger" "Neither" 1.22222222222222 28.7777777777778
"2002-02-03" 2002 34 1.38888888888889 "DNRdatalogger" "Neither" 1.38888888888889 30.1666666666667
"2002-02-04" 2002 35 1.33333333333333 "DNRdatalogger" "Neither" 1.33333333333333 31.5
"2002-02-05" 2002 36 1.22222222222222 "DNRdatalogger" "Neither" 1.22222222222222 32.7222222222222
"2002-02-06" 2002 37 1.33333333333333 "DNRdatalogger" "Neither" 1.33333333333333 34.0555555555555
"2002-02-07" 2002 38 1.38888888888889 "DNRdatalogger" "Neither" 1.38888888888889 35.4444444444444
"2002-02-08" 2002 39 1.38888888888889 "DNRdatalogger" "Neither" 1.38888888888889 36.8333333333333
"2002-02-09" 2002 40 1.27777777777778 "DNRdatalogger" "Neither" 1.27777777777778 38.1111111111111
"2002-02-10" 2002 41 1.22222222222222 "DNRdatalogger" "Neither" 1.22222222222222 39.3333333333333
"2002-02-11" 2002 42 1.11111111111111 "DNRdatalogger" "Neither" 1.11111111111111 40.4444444444444
"2002-02-12" 2002 43 1.16666666666667 "DNRdatalogger" "Neither" 1.16666666666667 41.6111111111111
"2002-02-13" 2002 44 1.22222222222222 "DNRdatalogger" "Neither" 1.22222222222222 42.8333333333333
"2002-02-14" 2002 45 1.22222222222222 "DNRdatalogger" "Neither" 1.22222222222222 44.0555555555555
"2002-02-15" 2002 46 1.22222222222222 "DNRdatalogger" "Neither" 1.22222222222222 45.2777777777778
"2002-02-16" 2002 47 1.5 "DNRdatalogger" "Neither" 1.5 46.7777777777778
"2002-02-17" 2002 48 1.5 "DNRdatalogger" "Neither" 1.5 48.2777777777778
"2002-02-18" 2002 49 1.55555555555555 "DNRdatalogger" "Neither" 1.55555555555555 49.8333333333333
"2002-02-19" 2002 50 1.55555555555555 "DNRdatalogger" "Neither" 1.55555555555555 51.3888888888889
"2002-02-20" 2002 51 1.66666666666667 "DNRdatalogger" "Neither" 1.66666666666667 53.0555555555555
"2002-02-21" 2002 52 1.83333333333333 "DNRdatalogger" "Neither" 1.83333333333333 54.8888888888889
"2002-02-22" 2002 53 1.88888888888889 "DNRdatalogger" "Neither" 1.88888888888889 56.7777777777778
"2002-02-23" 2002 54 1.94444444444444 "DNRdatalogger" "Neither" 1.94444444444444 58.7222222222222
"2002-02-24" 2002 55 1.94444444444444 "DNRdatalogger" "Neither" 1.94444444444444 60.6666666666666
"2002-02-25" 2002 56 1.94444444444444 "DNRdatalogger" "Neither" 1.94444444444444 62.6111111111111
"2002-02-26" 2002 57 1.83333333333333 "DNRdatalogger" "Neither" 1.83333333333333 64.4444444444444
"2002-02-27" 2002 58 1.77777777777778 "DNRdatalogger" "Neither" 1.77777777777778 66.2222222222222
"2002-02-28" 2002 59 1.61111111111111 "DNRdatalogger" "Neither" 1.61111111111111 67.8333333333333
"2002-03-01" 2002 60 1.66666666666667 "DNRdatalogger" "Neither" 1.66666666666667 69.5
"2002-03-02" 2002 61 1.66666666666667 "DNRdatalogger" "Neither" 1.66666666666667 71.1666666666666
"2002-03-03" 2002 62 1.77777777777778 "DNRdatalogger" "Neither" 1.77777777777778 72.9444444444444
"2002-03-04" 2002 63 1.72222222222222 "DNRdatalogger" "Neither" 1.72222222222222 74.6666666666666
"2002-03-05" 2002 64 1.66666666666667 "DNRdatalogger" "Neither" 1.66666666666667 76.3333333333333
"2002-03-06" 2002 65 1.72222222222222 "DNRdatalogger" "Neither" 1.72222222222222 78.0555555555555
"2002-03-07" 2002 66 1.66666666666667 "DNRdatalogger" "Neither" 1.66666666666667 79.7222222222222
"2002-03-08" 2002 67 1.77777777777778 "DNRdatalogger" "Neither" 1.77777777777778 81.5
"2002-03-09" 2002 68 2.05555555555556 "DNRdatalogger" "Neither" 2.05555555555556 83.5555555555555
"2002-03-10" 2002 69 2.16666666666667 "DNRdatalogger" "Neither" 2.16666666666667 85.7222222222222
"2002-03-11" 2002 70 2 "DNRdatalogger" "Neither" 2 87.7222222222222
"2002-03-12" 2002 71 1.83333333333333 "DNRdatalogger" "Neither" 1.83333333333333 89.5555555555555
"2002-03-13" 2002 72 1.77777777777778 "DNRdatalogger" "Neither" 1.77777777777778 91.3333333333333
"2002-03-14" 2002 73 1.77777777777778 "DNRdatalogger" "Neither" 1.77777777777778 93.1111111111111
"2002-03-15" 2002 74 1.83333333333333 "DNRdatalogger" "Neither" 1.83333333333333 94.9444444444444
"2002-03-16" 2002 75 1.83333333333333 "DNRdatalogger" "Neither" 1.83333333333333 96.7777777777777
"2002-03-17" 2002 76 1.83333333333333 "DNRdatalogger" "Neither" 1.83333333333333 98.6111111111111
"2002-03-18" 2002 77 1.77777777777778 "DNRdatalogger" "Neither" 1.77777777777778 100.388888888889
"2002-03-19" 2002 78 1.66666666666667 "DNRdatalogger" "Neither" 1.66666666666667 102.055555555556
"2002-03-20" 2002 79 1.72222222222222 "DNRdatalogger" "Neither" 1.72222222222222 103.777777777778
"2002-03-21" 2002 80 1.83333333333333 "DNRdatalogger" "Neither" 1.83333333333333 105.611111111111
"2002-03-22" 2002 81 1.83333333333333 "DNRdatalogger" "Neither" 1.83333333333333 107.444444444444
"2002-03-23" 2002 82 1.83333333333333 "DNRdatalogger" "Neither" 1.83333333333333 109.277777777778
"2002-03-24" 2002 83 1.83333333333333 "DNRdatalogger" "Neither" 1.83333333333333 111.111111111111
"2002-03-25" 2002 84 1.83333333333333 "DNRdatalogger" "Neither" 1.83333333333333 112.944444444444
"2002-03-26" 2002 85 1.83333333333333 "DNRdatalogger" "Neither" 1.83333333333333 114.777777777778
"2002-03-27" 2002 86 1.83333333333333 "DNRdatalogger" "Neither" 1.83333333333333 116.611111111111
"2002-03-28" 2002 87 1.94444444444444 "DNRdatalogger" "Neither" 1.94444444444444 118.555555555556
"2002-03-29" 2002 88 1.94444444444444 "DNRdatalogger" "Neither" 1.94444444444444 120.5
"2002-03-30" 2002 89 1.88888888888889 "DNRdatalogger" "Neither" 1.88888888888889 122.388888888889
"2002-03-31" 2002 90 1.88888888888889 "DNRdatalogger" "Neither" 1.88888888888889 124.277777777778
"2002-04-01" 2002 91 1.88888888888889 "DNRdatalogger" "Neither" 1.88888888888889 126.166666666667
"2002-04-02" 2002 92 1.83333333333333 "DNRdatalogger" "Neither" 1.83333333333333 128
"2002-04-03" 2002 93 1.83333333333333 "DNRdatalogger" "Neither" 1.83333333333333 129.833333333333
"2002-04-04" 2002 94 2 "DNRdatalogger" "Neither" 2 131.833333333333
"2002-04-05" 2002 95 2 "DNRdatalogger" "Neither" 2 133.833333333333
"2002-04-06" 2002 96 1.94444444444444 "DNRdatalogger" "Neither" 1.94444444444444 135.777777777778
"2002-04-07" 2002 97 2.05555555555556 "DNRdatalogger" "Neither" 2.05555555555556 137.833333333333
"2002-04-08" 2002 98 2.22222222222222 "DNRdatalogger" "Neither" 2.22222222222222 140.055555555555
"2002-04-09" 2002 99 2.33333333333333 "DNRdatalogger" "Neither" 2.33333333333333 142.388888888889
"2002-04-10" 2002 100 2.33333333333333 "DNRdatalogger" "Neither" 2.33333333333333 144.722222222222
"2002-04-11" 2002 101 2.44444444444444 "DNRdatalogger" "Neither" 2.44444444444444 147.166666666667
"2002-04-12" 2002 102 2.61111111111111 "DNRdatalogger" "Neither" 2.61111111111111 149.777777777778
"2002-04-13" 2002 103 2.72222222222222 "DNRdatalogger" "Neither" 2.72222222222222 152.5
"2002-04-14" 2002 104 2.88888888888889 "DNRdatalogger" "Neither" 2.88888888888889 155.388888888889
"2002-04-15" 2002 105 3.11111111111111 "DNRdatalogger" "Neither" 3.11111111111111 158.5
"2002-04-16" 2002 106 3.27777777777778 "DNRdatalogger" "Neither" 3.27777777777778 161.777777777778
"2002-04-17" 2002 107 3.55555555555555 "DNRdatalogger" "Neither" 3.55555555555555 165.333333333333
"2002-04-18" 2002 108 2.88888888888889 "DNRdatalogger" "Neither" 2.88888888888889 168.222222222222
"2002-04-19" 2002 109 3 "DNRdatalogger" "Neither" 3 171.222222222222
"2002-04-20" 2002 110 3.5 "DNRdatalogger" "Neither" 3.5 174.722222222222
"2002-04-21" 2002 111 3.5 "DNRdatalogger" "Neither" 3.5 178.222222222222
"2002-04-22" 2002 112 3.5 "DNRdatalogger" "Neither" 3.5 181.722222222222
"2002-04-23" 2002 113 3.55555555555555 "DNRdatalogger" "Neither" 3.55555555555555 185.277777777778
"2002-04-24" 2002 114 3.94444444444445 "DNRdatalogger" "Neither" 3.94444444444445 189.222222222222
"2002-04-25" 2002 115 3.22222222222222 "DNRdatalogger" "Neither" 3.22222222222222 192.444444444444
"2002-04-26" 2002 116 3.33333333333333 "DNRdatalogger" "Neither" 3.33333333333333 195.777777777778
"2002-04-27" 2002 117 3.44444444444445 "DNRdatalogger" "Neither" 3.44444444444445 199.222222222222
"2002-04-28" 2002 118 4 "DNRdatalogger" "Neither" 4 203.222222222222
"2002-04-29" 2002 119 4.05555555555555 "DNRdatalogger" "Neither" 4.05555555555555 207.277777777778
"2002-04-30" 2002 120 4.22222222222222 "DNRdatalogger" "Neither" 4.22222222222222 211.5
"2002-05-01" 2002 121 4.94444444444444 "DNRdatalogger" "Neither" 4.94444444444444 216.444444444444
"2002-05-02" 2002 122 4.72222222222222 "DNRdatalogger" "Neither" 4.72222222222222 221.166666666667
"2002-05-03" 2002 123 5.11111111111111 "DNRdatalogger" "Neither" 5.11111111111111 226.277777777778
"2002-05-04" 2002 124 5.33333333333333 "DNRdatalogger" "Neither" 5.33333333333333 231.611111111111
"2002-05-05" 2002 125 5.55555555555556 "DNRdatalogger" "Neither" 5.55555555555556 237.166666666667
"2002-05-06" 2002 126 5.66666666666667 "DNRdatalogger" "Neither" 5.66666666666667 242.833333333333
"2002-05-07" 2002 127 5.83333333333333 "DNRdatalogger" "Neither" 5.83333333333333 248.666666666667
"2002-05-08" 2002 128 5.66666666666667 "DNRdatalogger" "Neither" 5.66666666666667 254.333333333333
"2002-05-09" 2002 129 5.5 "DNRdatalogger" "Neither" 5.5 259.833333333333
"2002-05-10" 2002 130 5.83333333333333 "DNRdatalogger" "Neither" 5.83333333333333 265.666666666667
"2002-05-11" 2002 131 6.05555555555556 "DNRdatalogger" "Neither" 6.05555555555556 271.722222222222
"2002-05-12" 2002 132 6.05555555555556 "DNRdatalogger" "Neither" 6.05555555555556 277.777777777778
"2002-05-13" 2002 133 6.33333333333333 "DNRdatalogger" "Neither" 6.33333333333333 284.111111111111
"2002-05-14" 2002 134 6.83333333333333 "DNRdatalogger" "Neither" 6.83333333333333 290.944444444444
"2002-05-15" 2002 135 7.33333333333333 "DNRdatalogger" "Neither" 7.33333333333333 298.277777777778
"2002-05-16" 2002 136 7.61111111111111 "DNRdatalogger" "Neither" 7.61111111111111 305.888888888889
"2002-05-17" 2002 137 7.88888888888889 "DNRdatalogger" "Neither" 7.88888888888889 313.777777777778
"2002-05-18" 2002 138 8.16666666666667 "DNRdatalogger" "Neither" 8.16666666666667 321.944444444444
"2002-05-19" 2002 139 8.33333333333333 "DNRdatalogger" "Neither" 8.33333333333333 330.277777777778
"2002-05-20" 2002 140 8.83333333333333 "DNRdatalogger" "Neither" 8.83333333333333 339.111111111111
"2002-05-21" 2002 141 9.16666666666667 "DNRdatalogger" "Neither" 9.16666666666667 348.277777777778
"2002-05-22" 2002 142 9.61111111111111 "DNRdatalogger" "Neither" 9.61111111111111 357.888888888889
"2002-05-23" 2002 143 9.77777777777778 "DNRdatalogger" "Neither" 9.77777777777778 367.666666666667
"2002-05-24" 2002 144 10.1111111111111 "DNRdatalogger" "Neither" 10.1111111111111 377.777777777778
"2002-05-25" 2002 145 10.3888888888889 "DNRdatalogger" "Neither" 10.3888888888889 388.166666666667
"2002-05-26" 2002 146 11 "DNRdatalogger" "Neither" 11 399.166666666667
"2002-05-27" 2002 147 11.3888888888889 "DNRdatalogger" "Neither" 11.3888888888889 410.555555555555
"2002-05-28" 2002 148 12.4444444444444 "DNRdatalogger" "Neither" 12.4444444444444 423
"2002-05-29" 2002 149 13.3333333333333 "DNRdatalogger" "Neither" 13.3333333333333 436.333333333333
"2002-05-30" 2002 150 13.6666666666667 "DNRdatalogger" "Neither" 13.6666666666667 450
"2002-05-31" 2002 151 14.6111111111111 "DNRdatalogger" "Neither" 14.6111111111111 464.611111111111
"2002-06-01" 2002 152 15.6666666666667 "DNRdatalogger" "Neither" 15.6666666666667 480.277777777778
"2002-06-02" 2002 153 15.1666666666667 "DNRdatalogger" "Neither" 15.1666666666667 495.444444444444
"2002-06-03" 2002 154 13.8888888888889 "DNRdatalogger" "Neither" 13.8888888888889 509.333333333333
"2002-06-04" 2002 155 13.9444444444444 "DNRdatalogger" "Neither" 13.9444444444444 523.277777777778
"2002-06-05" 2002 156 13.9444444444444 "DNRdatalogger" "Neither" 13.9444444444444 537.222222222222
"2002-06-06" 2002 157 14.7777777777778 "DNRdatalogger" "Neither" 14.7777777777778 552
"2002-06-07" 2002 158 15 "DNRdatalogger" "Neither" 15 567
"2002-06-08" 2002 159 15.2777777777778 "DNRdatalogger" "Neither" 15.2777777777778 582.277777777778
"2002-06-09" 2002 160 15.2222222222222 "DNRdatalogger" "Neither" 15.2222222222222 597.5
"2002-06-10" 2002 161 15.3888888888889 "DNRdatalogger" "Neither" 15.3888888888889 612.888888888889
"2002-06-11" 2002 162 15.7222222222222 "DNRdatalogger" "Neither" 15.7222222222222 628.611111111111
"2002-06-12" 2002 163 15.9444444444444 "DNRdatalogger" "Neither" 15.9444444444444 644.555555555555
"2002-06-13" 2002 164 16.2777777777778 "DNRdatalogger" "Neither" 16.2777777777778 660.833333333333
"2002-06-14" 2002 165 16.5555555555556 "DNRdatalogger" "Neither" 16.5555555555556 677.388888888889
"2002-06-15" 2002 166 16.5 "DNRdatalogger" "Neither" 16.5 693.888888888889
"2002-06-16" 2002 167 17 "DNRdatalogger" "Neither" 17 710.888888888889
"2002-06-17" 2002 168 17.3333333333333 "DNRdatalogger" "Neither" 17.3333333333333 728.222222222222
"2002-06-18" 2002 169 17.5 "DNRdatalogger" "Neither" 17.5 745.722222222222
"2002-06-19" 2002 170 17.7222222222222 "DNRdatalogger" "Neither" 17.7222222222222 763.444444444444
"2002-06-20" 2002 171 18.1666666666667 "DNRdatalogger" "Neither" 18.1666666666667 781.611111111111
"2002-06-21" 2002 172 18.2222222222222 "DNRdatalogger" "Neither" 18.2222222222222 799.833333333333
"2002-06-22" 2002 173 18.5 "DNRdatalogger" "Neither" 18.5 818.333333333333
"2002-06-23" 2002 174 18.9444444444444 "DNRdatalogger" "Neither" 18.9444444444444 837.277777777778
"2002-06-24" 2002 175 19.2222222222222 "DNRdatalogger" "Neither" 19.2222222222222 856.5
"2002-06-25" 2002 176 19.5555555555556 "DNRdatalogger" "Neither" 19.5555555555556 876.055555555555
"2002-06-26" 2002 177 20.1666666666667 "DNRdatalogger" "Neither" 20.1666666666667 896.222222222222
"2002-06-27" 2002 178 20.7222222222222 "DNRdatalogger" "Neither" 20.7222222222222 916.944444444444
"2002-06-28" 2002 179 21.2777777777778 "DNRdatalogger" "Neither" 21.2777777777778 938.222222222222
"2002-06-29" 2002 180 21.8333333333333 "DNRdatalogger" "Neither" 21.8333333333333 960.055555555555
"2002-06-30" 2002 181 22.6111111111111 "DNRdatalogger" "Neither" 22.6111111111111 982.666666666667
"2002-07-01" 2002 182 23.1666666666667 "DNRdatalogger" "Neither" 23.1666666666667 1005.83333333333
"2002-07-02" 2002 183 23.4444444444444 "DNRdatalogger" "Neither" 23.4444444444444 1029.27777777778
"2002-07-03" 2002 184 23.8333333333333 "DNRdatalogger" "Neither" 23.8333333333333 1053.11111111111
"2002-07-04" 2002 185 23.5555555555556 "DNRdatalogger" "Neither" 23.5555555555556 1076.66666666667
"2002-07-05" 2002 186 23.3333333333333 "DNRdatalogger" "Neither" 23.3333333333333 1100
"2002-07-06" 2002 187 23.7222222222222 "DNRdatalogger" "Neither" 23.7222222222222 1123.72222222222
"2002-07-07" 2002 188 23.9444444444444 "DNRdatalogger" "Neither" 23.9444444444444 1147.66666666667
"2002-07-08" 2002 189 24 "DNRdatalogger" "Neither" 24 1171.66666666667
"2002-07-09" 2002 190 24.0555555555556 "DNRdatalogger" "Neither" 24.0555555555556 1195.72222222222
"2002-07-10" 2002 191 23.0555555555556 "DNRdatalogger" "Neither" 23.0555555555556 1218.77777777778
"2002-07-11" 2002 192 22.5555555555556 "DNRdatalogger" "Neither" 22.5555555555556 1241.33333333333
"2002-07-12" 2002 193 23.3333333333333 "DNRdatalogger" "Neither" 23.3333333333333 1264.66666666667
"2002-07-13" 2002 194 23.9444444444444 "DNRdatalogger" "Neither" 23.9444444444444 1288.61111111111
"2002-07-14" 2002 195 23.8333333333333 "DNRdatalogger" "Neither" 23.8333333333333 1312.44444444444
"2002-07-15" 2002 196 24.0555555555556 "DNRdatalogger" "Neither" 24.0555555555556 1336.5
"2002-07-16" 2002 197 24.4444444444444 "DNRdatalogger" "Neither" 24.4444444444444 1360.94444444444
"2002-07-17" 2002 198 24.7222222222222 "DNRdatalogger" "Neither" 24.7222222222222 1385.66666666667
"2002-07-18" 2002 199 24.3333333333333 "DNRdatalogger" "Neither" 24.3333333333333 1410
"2002-07-19" 2002 200 24.2777777777778 "DNRdatalogger" "Neither" 24.2777777777778 1434.27777777778
"2002-07-20" 2002 201 24.3333333333333 "DNRdatalogger" "Neither" 24.3333333333333 1458.61111111111
"2002-07-21" 2002 202 24.3888888888889 "DNRdatalogger" "Neither" 24.3888888888889 1483
"2002-07-22" 2002 203 23.7222222222222 "DNRdatalogger" "Neither" 23.7222222222222 1506.72222222222
"2002-07-23" 2002 204 23.3888888888889 "DNRdatalogger" "Neither" 23.3888888888889 1530.11111111111
"2002-07-24" 2002 205 23.1111111111111 "DNRdatalogger" "Neither" 23.1111111111111 1553.22222222222
"2002-07-25" 2002 206 23 "DNRdatalogger" "Neither" 23 1576.22222222222
"2002-07-26" 2002 207 23.2777777777778 "DNRdatalogger" "Neither" 23.2777777777778 1599.5
"2002-07-27" 2002 208 23.6666666666667 "DNRdatalogger" "Neither" 23.6666666666667 1623.16666666667
"2002-07-28" 2002 209 24 "DNRdatalogger" "Neither" 24 1647.16666666667
"2002-07-29" 2002 210 24.1111111111111 "DNRdatalogger" "Neither" 24.1111111111111 1671.27777777778
"2002-07-30" 2002 211 24.2222222222222 "DNRdatalogger" "Neither" 24.2222222222222 1695.5
"2002-07-31" 2002 212 24 "DNRdatalogger" "Neither" 24 1719.5
"2002-08-01" 2002 213 23.8333333333333 "DNRdatalogger" "Neither" 23.8333333333333 1743.33333333333
"2002-08-02" 2002 214 23.4444444444444 "DNRdatalogger" "Neither" 23.4444444444444 1766.77777777778
"2002-08-03" 2002 215 22.9444444444444 "DNRdatalogger" "Neither" 22.9444444444444 1789.72222222222
"2002-08-04" 2002 216 23 "DNRdatalogger" "Neither" 23 1812.72222222222
"2002-08-05" 2002 217 22.8333333333333 "DNRdatalogger" "Neither" 22.8333333333333 1835.55555555555
"2002-08-06" 2002 218 22.3888888888889 "DNRdatalogger" "Neither" 22.3888888888889 1857.94444444444
"2002-08-07" 2002 219 22.2222222222222 "DNRdatalogger" "Neither" 22.2222222222222 1880.16666666667
"2002-08-08" 2002 220 22.2777777777778 "DNRdatalogger" "Neither" 22.2777777777778 1902.44444444444
"2002-08-09" 2002 221 22.3888888888889 "DNRdatalogger" "Neither" 22.3888888888889 1924.83333333333
"2002-08-10" 2002 222 22.3888888888889 "DNRdatalogger" "Neither" 22.3888888888889 1947.22222222222
"2002-08-11" 2002 223 22.5 "DNRdatalogger" "Neither" 22.5 1969.72222222222
"2002-08-12" 2002 224 22.3888888888889 "DNRdatalogger" "Neither" 22.3888888888889 1992.11111111111
"2002-08-13" 2002 225 22.3888888888889 "DNRdatalogger" "Neither" 22.3888888888889 2014.5
"2002-08-14" 2002 226 22 "DNRdatalogger" "Neither" 22 2036.5
"2002-08-15" 2002 227 21.7777777777778 "DNRdatalogger" "Neither" 21.7777777777778 2058.27777777778
"2002-08-16" 2002 228 21.6111111111111 "DNRdatalogger" "Neither" 21.6111111111111 2079.88888888889
"2002-08-17" 2002 229 21 "DNRdatalogger" "Neither" 21 2100.88888888889
"2002-08-18" 2002 230 20.6111111111111 "DNRdatalogger" "Neither" 20.6111111111111 2121.5
"2002-08-19" 2002 231 20.6111111111111 "DNRdatalogger" "Neither" 20.6111111111111 2142.11111111111
"2002-08-20" 2002 232 20.6111111111111 "DNRdatalogger" "Neither" 20.6111111111111 2162.72222222222
"2002-08-21" 2002 233 20.3888888888889 "DNRdatalogger" "Neither" 20.3888888888889 2183.11111111111
"2002-08-22" 2002 234 20.4444444444444 "DNRdatalogger" "Neither" 20.4444444444444 2203.55555555556
"2002-08-23" 2002 235 20.4444444444444 "DNRdatalogger" "Neither" 20.4444444444444 2224
"2002-08-24" 2002 236 20.7777777777778 "DNRdatalogger" "Neither" 20.7777777777778 2244.77777777778
"2002-08-25" 2002 237 20.8333333333333 "DNRdatalogger" "Neither" 20.8333333333333 2265.61111111111
"2002-08-26" 2002 238 21.0555555555556 "DNRdatalogger" "Neither" 21.0555555555556 2286.66666666667
"2002-08-27" 2002 239 21.0555555555556 "DNRdatalogger" "Neither" 21.0555555555556 2307.72222222222
"2002-08-28" 2002 240 21.1666666666667 "DNRdatalogger" "Neither" 21.1666666666667 2328.88888888889
"2002-08-29" 2002 241 21.1111111111111 "DNRdatalogger" "Neither" 21.1111111111111 2350
"2002-08-30" 2002 242 21.3333333333333 "DNRdatalogger" "Neither" 21.3333333333333 2371.33333333333
"2002-08-31" 2002 243 21.5555555555556 "DNRdatalogger" "Neither" 21.5555555555556 2392.88888888889
"2002-09-01" 2002 244 21.5 "DNRdatalogger" "Neither" 21.5 2414.38888888889
"2002-09-02" 2002 245 21.0555555555556 "DNRdatalogger" "Neither" 21.0555555555556 2435.44444444444
"2002-09-03" 2002 246 20.7777777777778 "DNRdatalogger" "Neither" 20.7777777777778 2456.22222222222
"2002-09-04" 2002 247 21.0555555555556 "DNRdatalogger" "Neither" 21.0555555555556 2477.27777777778
"2002-09-05" 2002 248 21 "DNRdatalogger" "Neither" 21 2498.27777777778
"2002-09-06" 2002 249 21.2222222222222 "DNRdatalogger" "Neither" 21.2222222222222 2519.5
"2002-09-07" 2002 250 21.6111111111111 "DNRdatalogger" "Neither" 21.6111111111111 2541.11111111111
"2002-09-08" 2002 251 21.8888888888889 "DNRdatalogger" "Neither" 21.8888888888889 2563
"2002-09-09" 2002 252 21.8333333333333 "DNRdatalogger" "Neither" 21.8333333333333 2584.83333333333
"2002-09-10" 2002 253 21.5555555555556 "DNRdatalogger" "Neither" 21.5555555555556 2606.38888888889
"2002-09-11" 2002 254 21.5555555555556 "DNRdatalogger" "Neither" 21.5555555555556 2627.94444444444
"2002-09-12" 2002 255 21.4444444444444 "DNRdatalogger" "Neither" 21.4444444444444 2649.38888888889
"2002-09-13" 2002 256 21.2777777777778 "DNRdatalogger" "Neither" 21.2777777777778 2670.66666666667
"2002-09-14" 2002 257 20.9444444444444 "DNRdatalogger" "Neither" 20.9444444444444 2691.61111111111
"2002-09-15" 2002 258 20.5555555555556 "DNRdatalogger" "Neither" 20.5555555555556 2712.16666666667
"2002-09-16" 2002 259 20.2222222222222 "DNRdatalogger" "Neither" 20.2222222222222 2732.38888888889
"2002-09-17" 2002 260 20.1666666666667 "DNRdatalogger" "Neither" 20.1666666666667 2752.55555555556
"2002-09-18" 2002 261 20.0555555555556 "DNRdatalogger" "Neither" 20.0555555555556 2772.61111111111
"2002-09-19" 2002 262 20 "DNRdatalogger" "Neither" 20 2792.61111111111
"2002-09-20" 2002 263 19.8888888888889 "DNRdatalogger" "Neither" 19.8888888888889 2812.5
"2002-09-21" 2002 264 19.2222222222222 "DNRdatalogger" "Neither" 19.2222222222222 2831.72222222222
"2002-09-22" 2002 265 18.3333333333333 "DNRdatalogger" "Neither" 18.3333333333333 2850.05555555556
"2002-09-23" 2002 266 17.5555555555556 "DNRdatalogger" "Neither" 17.5555555555556 2867.61111111111
"2002-09-24" 2002 267 16.8888888888889 "DNRdatalogger" "Neither" 16.8888888888889 2884.5
"2002-09-25" 2002 268 16.2777777777778 "DNRdatalogger" "Neither" 16.2777777777778 2900.77777777778
"2002-09-26" 2002 269 16.1111111111111 "DNRdatalogger" "Neither" 16.1111111111111 2916.88888888889
"2002-09-27" 2002 270 15.9444444444444 "DNRdatalogger" "Neither" 15.9444444444444 2932.83333333333
"2002-09-28" 2002 271 15.7222222222222 "DNRdatalogger" "Neither" 15.7222222222222 2948.55555555556
"2002-09-29" 2002 272 15.3888888888889 "DNRdatalogger" "Neither" 15.3888888888889 2963.94444444444
"2002-09-30" 2002 273 15.3888888888889 "DNRdatalogger" "Neither" 15.3888888888889 2979.33333333333
"2002-10-01" 2002 274 15.3888888888889 "DNRdatalogger" "Neither" 15.3888888888889 2994.72222222222
"2002-10-02" 2002 275 15.0555555555556 "DNRdatalogger" "Neither" 15.0555555555556 3009.77777777778
"2002-10-03" 2002 276 14.5 "DNRdatalogger" "Neither" 14.5 3024.27777777778
"2002-10-04" 2002 277 14.0555555555556 "DNRdatalogger" "Neither" 14.0555555555556 3038.33333333333
"2002-10-05" 2002 278 13.6666666666667 "DNRdatalogger" "Neither" 13.6666666666667 3052
"2002-10-06" 2002 279 13.1666666666667 "DNRdatalogger" "Neither" 13.1666666666667 3065.16666666667
"2002-10-07" 2002 280 12.3333333333333 "DNRdatalogger" "Neither" 12.3333333333333 3077.5
"2002-10-08" 2002 281 11.9444444444444 "DNRdatalogger" "Neither" 11.9444444444444 3089.44444444444
"2002-10-09" 2002 282 11.8333333333333 "DNRdatalogger" "Neither" 11.8333333333333 3101.27777777778
"2002-10-10" 2002 283 11.6666666666667 "DNRdatalogger" "Neither" 11.6666666666667 3112.94444444444
"2002-10-11" 2002 284 11.7777777777778 "DNRdatalogger" "Neither" 11.7777777777778 3124.72222222222
"2002-10-12" 2002 285 11.6666666666667 "DNRdatalogger" "Neither" 11.6666666666667 3136.38888888889
"2002-10-13" 2002 286 11 "DNRdatalogger" "Neither" 11 3147.38888888889
"2002-10-14" 2002 287 10.5 "DNRdatalogger" "Neither" 10.5 3157.88888888889
"2002-10-15" 2002 288 10.0555555555556 "DNRdatalogger" "Neither" 10.0555555555556 3167.94444444444
"2002-10-16" 2002 289 9.72222222222222 "DNRdatalogger" "Neither" 9.72222222222222 3177.66666666667
"2002-10-17" 2002 290 9.22222222222222 "DNRdatalogger" "Neither" 9.22222222222222 3186.88888888889
"2002-10-18" 2002 291 8.94444444444445 "DNRdatalogger" "Neither" 8.94444444444445 3195.83333333333
"2002-10-19" 2002 292 8.33333333333333 "DNRdatalogger" "Neither" 8.33333333333333 3204.16666666667
"2002-10-20" 2002 293 8.05555555555556 "DNRdatalogger" "Neither" 8.05555555555556 3212.22222222222
"2002-10-21" 2002 294 7.55555555555556 "DNRdatalogger" "Neither" 7.55555555555556 3219.77777777778
"2002-10-22" 2002 295 7.05555555555556 "DNRdatalogger" "Neither" 7.05555555555556 3226.83333333333
"2002-10-23" 2002 296 6.55555555555555 "DNRdatalogger" "Neither" 6.55555555555555 3233.38888888889
"2002-10-24" 2002 297 6.44444444444445 "DNRdatalogger" "Neither" 6.44444444444445 3239.83333333333
"2002-10-25" 2002 298 6.38888888888889 "DNRdatalogger" "Neither" 6.38888888888889 3246.22222222222
"2002-10-26" 2002 299 6.16666666666667 "DNRdatalogger" "Neither" 6.16666666666667 3252.38888888889
"2002-10-27" 2002 300 5.94444444444445 "DNRdatalogger" "Neither" 5.94444444444445 3258.33333333333
"2002-10-28" 2002 301 5.77777777777778 "DNRdatalogger" "Neither" 5.77777777777778 3264.11111111111
"2002-10-29" 2002 302 5.72222222222222 "DNRdatalogger" "Neither" 5.72222222222222 3269.83333333333
"2002-10-30" 2002 303 5.38888888888889 "DNRdatalogger" "Neither" 5.38888888888889 3275.22222222222
"2002-10-31" 2002 304 4.88888888888889 "DNRdatalogger" "Neither" 4.88888888888889 3280.11111111111
"2002-11-01" 2002 305 4.55555555555556 "DNRdatalogger" "Neither" 4.55555555555556 3284.66666666667
"2002-11-02" 2002 306 4.33333333333333 "DNRdatalogger" "Neither" 4.33333333333333 3289
"2002-11-03" 2002 307 3.94444444444445 "DNRdatalogger" "Neither" 3.94444444444445 3292.94444444444
"2002-11-04" 2002 308 3.66666666666667 "DNRdatalogger" "Neither" 3.66666666666667 3296.61111111111
"2002-11-05" 2002 309 3.44444444444445 "DNRdatalogger" "Neither" 3.44444444444445 3300.05555555556
"2002-11-06" 2002 310 3.33333333333333 "DNRdatalogger" "Neither" 3.33333333333333 3303.38888888889
"2002-11-07" 2002 311 3.22222222222222 "DNRdatalogger" "Neither" 3.22222222222222 3306.61111111111
"2002-11-08" 2002 312 3.38888888888889 "DNRdatalogger" "Neither" 3.38888888888889 3310
"2002-11-09" 2002 313 3.44444444444445 "DNRdatalogger" "Neither" 3.44444444444445 3313.44444444444
"2002-11-10" 2002 314 3.38888888888889 "DNRdatalogger" "Neither" 3.38888888888889 3316.83333333333
"2002-11-11" 2002 315 3.16666666666667 "DNRdatalogger" "Neither" 3.16666666666667 3320
"2002-11-12" 2002 316 3 "DNRdatalogger" "Neither" 3 3323
"2002-11-13" 2002 317 2.72222222222222 "DNRdatalogger" "Neither" 2.72222222222222 3325.72222222222
"2002-11-14" 2002 318 2.5 "DNRdatalogger" "Neither" 2.5 3328.22222222222
"2002-11-15" 2002 319 2.11111111111111 "DNRdatalogger" "Neither" 2.11111111111111 3330.33333333333
"2002-11-16" 2002 320 1.88888888888889 "DNRdatalogger" "Neither" 1.88888888888889 3332.22222222222
"2002-11-17" 2002 321 1.66666666666667 "DNRdatalogger" "Neither" 1.66666666666667 3333.88888888889
"2002-11-18" 2002 322 1.5 "DNRdatalogger" "Neither" 1.5 3335.38888888889
"2002-11-19" 2002 323 1.5 "DNRdatalogger" "Neither" 1.5 3336.88888888889
"2002-11-20" 2002 324 1.61111111111111 "DNRdatalogger" "Neither" 1.61111111111111 3338.5
"2002-11-21" 2002 325 1.5 "DNRdatalogger" "Neither" 1.5 3340
"2002-11-22" 2002 326 1.33333333333333 "DNRdatalogger" "Neither" 1.33333333333333 3341.33333333333
"2002-11-23" 2002 327 1.16666666666667 "DNRdatalogger" "Neither" 1.16666666666667 3342.5
"2002-11-24" 2002 328 0.833333333333333 "DNRdatalogger" "Neither" 0.833333333333333 3343.33333333333
"2002-11-25" 2002 329 0.611111111111112 "DNRdatalogger" "Neither" 0.611111111111112 3343.94444444444
"2002-11-26" 2002 330 0.555555555555556 "DNRdatalogger" "Neither" 0.555555555555556 3344.5
"2002-11-27" 2002 331 0.555555555555556 "DNRdatalogger" "Neither" 0.555555555555556 3345.05555555556
"2002-11-28" 2002 332 0.611111111111112 "DNRdatalogger" "Neither" 0.611111111111112 3345.66666666667
"2002-11-29" 2002 333 0.499999999999999 "DNRdatalogger" "Neither" 0.499999999999999 3346.16666666667
"2002-11-30" 2002 334 -0.0555555555555564 "DNRdatalogger" "Neither" 0 3346.16666666667
"2002-12-01" 2002 335 -0.0555555555555564 "DNRdatalogger" "Neither" 0 3346.16666666667
"2002-12-02" 2002 336 -0.0555555555555564 "DNRdatalogger" "Neither" 0 3346.16666666667
"2002-12-03" 2002 337 0.0555555555555564 "DNRdatalogger" "Neither" 0.0555555555555564 3346.22222222222
"2002-12-04" 2002 338 0.111111111111113 "DNRdatalogger" "Neither" 0.111111111111113 3346.33333333333
"2002-12-05" 2002 339 0.111111111111113 "DNRdatalogger" "Neither" 0.111111111111113 3346.44444444444
"2002-12-06" 2002 340 0.111111111111113 "DNRdatalogger" "Neither" 0.111111111111113 3346.55555555556
"2002-12-07" 2002 341 0.111111111111113 "DNRdatalogger" "Neither" 0.111111111111113 3346.66666666667
"2002-12-08" 2002 342 0.111111111111113 "DNRdatalogger" "Neither" 0.111111111111113 3346.77777777778
"2002-12-09" 2002 343 0.111111111111113 "DNRdatalogger" "Neither" 0.111111111111113 3346.88888888889
"2002-12-10" 2002 344 0.222222222222221 "DNRdatalogger" "Neither" 0.222222222222221 3347.11111111111
"2002-12-11" 2002 345 0.166666666666665 "DNRdatalogger" "Neither" 0.166666666666665 3347.27777777778
"2002-12-12" 2002 346 0.222222222222221 "DNRdatalogger" "Neither" 0.222222222222221 3347.5
"2002-12-13" 2002 347 0.222222222222221 "DNRdatalogger" "Neither" 0.222222222222221 3347.72222222222
"2002-12-14" 2002 348 0.222222222222221 "DNRdatalogger" "Neither" 0.222222222222221 3347.94444444444
"2002-12-15" 2002 349 0.222222222222221 "DNRdatalogger" "Neither" 0.222222222222221 3348.16666666667
"2002-12-16" 2002 350 0.222222222222221 "DNRdatalogger" "Neither" 0.222222222222221 3348.38888888889
"2002-12-17" 2002 351 0.222222222222221 "DNRdatalogger" "Neither" 0.222222222222221 3348.61111111111
"2002-12-18" 2002 352 0.222222222222221 "DNRdatalogger" "Neither" 0.222222222222221 3348.83333333333
"2002-12-19" 2002 353 0.222222222222221 "DNRdatalogger" "Neither" 0.222222222222221 3349.05555555556
"2002-12-20" 2002 354 0.222222222222221 "DNRdatalogger" "Neither" 0.222222222222221 3349.27777777778
"2002-12-21" 2002 355 0.277777777777778 "DNRdatalogger" "Neither" 0.277777777777778 3349.55555555556
"2002-12-22" 2002 356 0.388888888888891 "DNRdatalogger" "Neither" 0.388888888888891 3349.94444444444
"2002-12-23" 2002 357 0.388888888888891 "DNRdatalogger" "Neither" 0.388888888888891 3350.33333333333
"2002-12-24" 2002 358 0.388888888888891 "DNRdatalogger" "Neither" 0.388888888888891 3350.72222222222
"2002-12-25" 2002 359 0.444444444444443 "DNRdatalogger" "Neither" 0.444444444444443 3351.16666666667
"2002-12-26" 2002 360 0.444444444444443 "DNRdatalogger" "Neither" 0.444444444444443 3351.61111111111
"2002-12-27" 2002 361 0.499999999999999 "DNRdatalogger" "Neither" 0.499999999999999 3352.11111111111
"2002-12-28" 2002 362 0.499999999999999 "DNRdatalogger" "Neither" 0.499999999999999 3352.61111111111
"2002-12-29" 2002 363 0.499999999999999 "DNRdatalogger" "Neither" 0.499999999999999 3353.11111111111
"2002-12-30" 2002 364 0.388888888888891 "DNRdatalogger" "Neither" 0.388888888888891 3353.5
"2002-12-31" 2002 365 0.499999999999999 "DNRdatalogger" "Neither" 0.499999999999999 3354
"2003-01-01" 2003 1 0.555555555555556 "DNRdatalogger" "Neither" 0.555555555555556 0.555555555555556
"2003-01-02" 2003 2 0.555555555555556 "DNRdatalogger" "Neither" 0.555555555555556 1.11111111111111
"2003-01-03" 2003 3 0.555555555555556 "DNRdatalogger" "Neither" 0.555555555555556 1.66666666666667
"2003-01-04" 2003 4 0.555555555555556 "DNRdatalogger" "Neither" 0.555555555555556 2.22222222222222
"2003-01-05" 2003 5 0.555555555555556 "DNRdatalogger" "Neither" 0.555555555555556 2.77777777777778
"2003-01-06" 2003 6 0.555555555555556 "DNRdatalogger" "Neither" 0.555555555555556 3.33333333333334
"2003-01-07" 2003 7 0.555555555555556 "DNRdatalogger" "Neither" 0.555555555555556 3.88888888888889
"2003-01-08" 2003 8 0.555555555555556 "DNRdatalogger" "Neither" 0.555555555555556 4.44444444444445
"2003-01-09" 2003 9 0.555555555555556 "DNRdatalogger" "Neither" 0.555555555555556 5
"2003-01-10" 2003 10 0.555555555555556 "DNRdatalogger" "Neither" 0.555555555555556 5.55555555555556
"2003-01-11" 2003 11 0.555555555555556 "DNRdatalogger" "Neither" 0.555555555555556 6.11111111111112
"2003-01-12" 2003 12 0.555555555555556 "DNRdatalogger" "Neither" 0.555555555555556 6.66666666666667
"2003-01-13" 2003 13 0.555555555555556 "DNRdatalogger" "Neither" 0.555555555555556 7.22222222222223
"2003-01-14" 2003 14 0.611111111111112 "DNRdatalogger" "Neither" 0.611111111111112 7.83333333333334
"2003-01-15" 2003 15 0.722222222222221 "DNRdatalogger" "Neither" 0.722222222222221 8.55555555555556
"2003-01-16" 2003 16 0.722222222222221 "DNRdatalogger" "Neither" 0.722222222222221 9.27777777777778
"2003-01-17" 2003 17 0.666666666666668 "DNRdatalogger" "Neither" 0.666666666666668 9.94444444444445
"2003-01-18" 2003 18 0.833333333333333 "DNRdatalogger" "Neither" 0.833333333333333 10.7777777777778
"2003-01-19" 2003 19 0.88888888888889 "DNRdatalogger" "Neither" 0.88888888888889 11.6666666666667
"2003-01-20" 2003 20 0.88888888888889 "DNRdatalogger" "Neither" 0.88888888888889 12.5555555555556
"2003-01-21" 2003 21 0.88888888888889 "DNRdatalogger" "Neither" 0.88888888888889 13.4444444444445
"2003-01-22" 2003 22 0.944444444444446 "DNRdatalogger" "Neither" 0.944444444444446 14.3888888888889
"2003-01-23" 2003 23 0.722222222222221 "DNRdatalogger" "Neither" 0.722222222222221 15.1111111111111
"2003-01-24" 2003 24 0.722222222222221 "DNRdatalogger" "Neither" 0.722222222222221 15.8333333333333
"2003-01-25" 2003 25 0.722222222222221 "DNRdatalogger" "Neither" 0.722222222222221 16.5555555555556
"2003-01-26" 2003 26 0.88888888888889 "DNRdatalogger" "Neither" 0.88888888888889 17.4444444444445
"2003-01-27" 2003 27 0.88888888888889 "DNRdatalogger" "Neither" 0.88888888888889 18.3333333333333
"2003-01-28" 2003 28 0.944444444444446 "DNRdatalogger" "Neither" 0.944444444444446 19.2777777777778
"2003-01-29" 2003 29 1.16666666666667 "DNRdatalogger" "Neither" 1.16666666666667 20.4444444444445
"2003-01-30" 2003 30 0.88888888888889 "DNRdatalogger" "Neither" 0.88888888888889 21.3333333333333
"2003-01-31" 2003 31 0.88888888888889 "DNRdatalogger" "Neither" 0.88888888888889 22.2222222222222
"2003-02-01" 2003 32 1.16666666666667 "DNRdatalogger" "Neither" 1.16666666666667 23.3888888888889
"2003-02-02" 2003 33 1.11111111111111 "DNRdatalogger" "Neither" 1.11111111111111 24.5
"2003-02-03" 2003 34 1.11111111111111 "DNRdatalogger" "Neither" 1.11111111111111 25.6111111111111
"2003-02-04" 2003 35 1.05555555555555 "DNRdatalogger" "Neither" 1.05555555555555 26.6666666666667
"2003-02-05" 2003 36 0.944444444444446 "DNRdatalogger" "Neither" 0.944444444444446 27.6111111111111
"2003-02-06" 2003 37 0.88888888888889 "DNRdatalogger" "Neither" 0.88888888888889 28.5
"2003-02-07" 2003 38 0.88888888888889 "DNRdatalogger" "Neither" 0.88888888888889 29.3888888888889
"2003-02-08" 2003 39 0.88888888888889 "DNRdatalogger" "Neither" 0.88888888888889 30.2777777777778
"2003-02-09" 2003 40 0.944444444444446 "DNRdatalogger" "Neither" 0.944444444444446 31.2222222222222
"2003-02-10" 2003 41 1.11111111111111 "DNRdatalogger" "Neither" 1.11111111111111 32.3333333333333
"2003-02-11" 2003 42 1.22222222222222 "DNRdatalogger" "Neither" 1.22222222222222 33.5555555555556
"2003-02-12" 2003 43 1.27777777777778 "DNRdatalogger" "Neither" 1.27777777777778 34.8333333333333
"2003-02-13" 2003 44 1.11111111111111 "DNRdatalogger" "Neither" 1.11111111111111 35.9444444444445
"2003-02-14" 2003 45 1.11111111111111 "DNRdatalogger" "Neither" 1.11111111111111 37.0555555555556
"2003-02-15" 2003 46 1.11111111111111 "DNRdatalogger" "Neither" 1.11111111111111 38.1666666666667
"2003-02-16" 2003 47 0.833333333333333 "DNRdatalogger" "Neither" 0.833333333333333 39
"2003-02-17" 2003 48 0.88888888888889 "DNRdatalogger" "Neither" 0.88888888888889 39.8888888888889
"2003-02-18" 2003 49 0.833333333333333 "DNRdatalogger" "Neither" 0.833333333333333 40.7222222222222
"2003-02-19" 2003 50 0.88888888888889 "DNRdatalogger" "Neither" 0.88888888888889 41.6111111111111
"2003-02-20" 2003 51 1.22222222222222 "DNRdatalogger" "Neither" 1.22222222222222 42.8333333333333
"2003-02-21" 2003 52 1.38888888888889 "DNRdatalogger" "Neither" 1.38888888888889 44.2222222222222
"2003-02-22" 2003 53 1.22222222222222 "DNRdatalogger" "Neither" 1.22222222222222 45.4444444444445
"2003-02-23" 2003 54 1.22222222222222 "DNRdatalogger" "Neither" 1.22222222222222 46.6666666666667
"2003-02-24" 2003 55 1.22222222222222 "DNRdatalogger" "Neither" 1.22222222222222 47.8888888888889
"2003-02-25" 2003 56 1.16666666666667 "DNRdatalogger" "Neither" 1.16666666666667 49.0555555555556
"2003-02-26" 2003 57 1.05555555555555 "DNRdatalogger" "Neither" 1.05555555555555 50.1111111111111
"2003-02-27" 2003 58 1.05555555555555 "DNRdatalogger" "Neither" 1.05555555555555 51.1666666666667
"2003-02-28" 2003 59 1.22222222222222 "DNRdatalogger" "Neither" 1.22222222222222 52.3888888888889
"2003-03-01" 2003 60 1.22222222222222 "DNRdatalogger" "Neither" 1.22222222222222 53.6111111111111
"2003-03-02" 2003 61 1.33333333333333 "DNRdatalogger" "Neither" 1.33333333333333 54.9444444444444
"2003-03-03" 2003 62 1.22222222222222 "DNRdatalogger" "Neither" 1.22222222222222 56.1666666666667
"2003-03-04" 2003 63 1.33333333333333 "DNRdatalogger" "Neither" 1.33333333333333 57.5
"2003-03-05" 2003 64 1.38888888888889 "DNRdatalogger" "Neither" 1.38888888888889 58.8888888888889
"2003-03-06" 2003 65 1.44444444444445 "DNRdatalogger" "Neither" 1.44444444444445 60.3333333333333
"2003-03-07" 2003 66 1.5 "DNRdatalogger" "Neither" 1.5 61.8333333333333
"2003-03-08" 2003 67 1.66666666666667 "DNRdatalogger" "Neither" 1.66666666666667 63.5
"2003-03-09" 2003 68 1.66666666666667 "DNRdatalogger" "Neither" 1.66666666666667 65.1666666666667
"2003-03-10" 2003 69 1.38888888888889 "DNRdatalogger" "Neither" 1.38888888888889 66.5555555555556
"2003-03-11" 2003 70 1.38888888888889 "DNRdatalogger" "Neither" 1.38888888888889 67.9444444444444
"2003-03-12" 2003 71 1.5 "DNRdatalogger" "Neither" 1.5 69.4444444444444
"2003-03-13" 2003 72 1.5 "DNRdatalogger" "Neither" 1.5 70.9444444444444
"2003-03-14" 2003 73 1.66666666666667 "DNRdatalogger" "Neither" 1.66666666666667 72.6111111111111
"2003-03-15" 2003 74 1.66666666666667 "DNRdatalogger" "Neither" 1.66666666666667 74.2777777777778
"2003-03-16" 2003 75 1.77777777777778 "DNRdatalogger" "Neither" 1.77777777777778 76.0555555555556
"2003-03-17" 2003 76 2.16666666666667 "DNRdatalogger" "Neither" 2.16666666666667 78.2222222222222
"2003-03-18" 2003 77 2.44444444444444 "DNRdatalogger" "Neither" 2.44444444444444 80.6666666666667
"2003-03-19" 2003 78 2.61111111111111 "DNRdatalogger" "Neither" 2.61111111111111 83.2777777777778
"2003-03-20" 2003 79 2.72222222222222 "DNRdatalogger" "Neither" 2.72222222222222 86
"2003-03-21" 2003 80 2.72222222222222 "DNRdatalogger" "Neither" 2.72222222222222 88.7222222222222
"2003-03-22" 2003 81 2.83333333333333 "DNRdatalogger" "Neither" 2.83333333333333 91.5555555555556
"2003-03-23" 2003 82 2.83333333333333 "DNRdatalogger" "Neither" 2.83333333333333 94.3888888888889
"2003-03-24" 2003 83 3 "DNRdatalogger" "Neither" 3 97.3888888888889
"2003-03-25" 2003 84 3.11111111111111 "DNRdatalogger" "Neither" 3.11111111111111 100.5
"2003-03-26" 2003 85 3.05555555555556 "DNRdatalogger" "Neither" 3.05555555555556 103.555555555556
"2003-03-27" 2003 86 2.94444444444444 "DNRdatalogger" "Neither" 2.94444444444444 106.5
"2003-03-28" 2003 87 3.16666666666667 "DNRdatalogger" "Neither" 3.16666666666667 109.666666666667
"2003-03-29" 2003 88 3.22222222222222 "DNRdatalogger" "Neither" 3.22222222222222 112.888888888889
"2003-03-30" 2003 89 3.11111111111111 "DNRdatalogger" "Neither" 3.11111111111111 116
"2003-03-31" 2003 90 3.27777777777778 "DNRdatalogger" "Neither" 3.27777777777778 119.277777777778
"2003-04-01" 2003 91 3.33333333333333 "DNRdatalogger" "Neither" 3.33333333333333 122.611111111111
"2003-04-02" 2003 92 3.55555555555555 "DNRdatalogger" "Neither" 3.55555555555555 126.166666666667
"2003-04-03" 2003 93 3.61111111111111 "DNRdatalogger" "Neither" 3.61111111111111 129.777777777778
"2003-04-04" 2003 94 3.66666666666667 "DNRdatalogger" "Neither" 3.66666666666667 133.444444444444
"2003-04-05" 2003 95 3.83333333333333 "DNRdatalogger" "Neither" 3.83333333333333 137.277777777778
"2003-04-06" 2003 96 4.05555555555555 "DNRdatalogger" "Neither" 4.05555555555555 141.333333333333
"2003-04-07" 2003 97 4.27777777777778 "DNRdatalogger" "Neither" 4.27777777777778 145.611111111111
"2003-04-08" 2003 98 4.55555555555556 "DNRdatalogger" "Neither" 4.55555555555556 150.166666666667
"2003-04-09" 2003 99 4.77777777777778 "DNRdatalogger" "Neither" 4.77777777777778 154.944444444444
"2003-04-10" 2003 100 5 "DNRdatalogger" "Neither" 5 159.944444444444
"2003-04-11" 2003 101 5.38888888888889 "DNRdatalogger" "Neither" 5.38888888888889 165.333333333333
"2003-04-12" 2003 102 5.66666666666667 "DNRdatalogger" "Neither" 5.66666666666667 171
"2003-04-13" 2003 103 5.94444444444445 "DNRdatalogger" "Neither" 5.94444444444445 176.944444444444
"2003-04-14" 2003 104 6.22222222222222 "DNRdatalogger" "Neither" 6.22222222222222 183.166666666667
"2003-04-15" 2003 105 5.88888888888889 "DNRdatalogger" "Neither" 5.88888888888889 189.055555555556
"2003-04-16" 2003 106 2.33333333333333 "DNRdatalogger" "Neither" 2.33333333333333 191.388888888889
"2003-04-17" 2003 107 3 "DNRdatalogger" "Neither" 3 194.388888888889
"2003-04-18" 2003 108 3.16666666666667 "DNRdatalogger" "Neither" 3.16666666666667 197.555555555556
"2003-04-19" 2003 109 2.22222222222222 "DNRdatalogger" "Neither" 2.22222222222222 199.777777777778
"2003-04-20" 2003 110 2.27777777777778 "DNRdatalogger" "Neither" 2.27777777777778 202.055555555556
"2003-04-21" 2003 111 2.72222222222222 "DNRdatalogger" "Neither" 2.72222222222222 204.777777777778
"2003-04-22" 2003 112 3.38888888888889 "DNRdatalogger" "Neither" 3.38888888888889 208.166666666667
"2003-04-23" 2003 113 4.33333333333333 "DNRdatalogger" "Neither" 4.33333333333333 212.5
"2003-04-24" 2003 114 4.33333333333333 "DNRdatalogger" "Neither" 4.33333333333333 216.833333333333
"2003-04-25" 2003 115 4.61111111111111 "DNRdatalogger" "Neither" 4.61111111111111 221.444444444444
"2003-04-26" 2003 116 4.77777777777778 "DNRdatalogger" "Neither" 4.77777777777778 226.222222222222
"2003-04-27" 2003 117 5.5 "DNRdatalogger" "Neither" 5.5 231.722222222222
"2003-04-28" 2003 118 5.88888888888889 "DNRdatalogger" "Neither" 5.88888888888889 237.611111111111
"2003-04-29" 2003 119 6.22222222222222 "DNRdatalogger" "Neither" 6.22222222222222 243.833333333333
"2003-04-30" 2003 120 6.83333333333333 "DNRdatalogger" "Neither" 6.83333333333333 250.666666666667
"2003-05-01" 2003 121 7.16666666666667 "DNRdatalogger" "Neither" 7.16666666666667 257.833333333333
"2003-05-02" 2003 122 7.38888888888889 "DNRdatalogger" "Neither" 7.38888888888889 265.222222222222
"2003-05-03" 2003 123 7.55555555555556 "DNRdatalogger" "Neither" 7.55555555555556 272.777777777778
"2003-05-04" 2003 124 7.88888888888889 "DNRdatalogger" "Neither" 7.88888888888889 280.666666666667
"2003-05-05" 2003 125 7.33333333333333 "DNRdatalogger" "Neither" 7.33333333333333 288
"2003-05-06" 2003 126 6.88888888888889 "DNRdatalogger" "Neither" 6.88888888888889 294.888888888889
"2003-05-07" 2003 127 7.5 "DNRdatalogger" "Neither" 7.5 302.388888888889
"2003-05-08" 2003 128 8.5 "DNRdatalogger" "Neither" 8.5 310.888888888889
"2003-05-09" 2003 129 7.94444444444444 "DNRdatalogger" "Neither" 7.94444444444444 318.833333333333
"2003-05-10" 2003 130 8.05555555555556 "DNRdatalogger" "Neither" 8.05555555555556 326.888888888889
"2003-05-11" 2003 131 8 "DNRdatalogger" "Neither" 8 334.888888888889
"2003-05-12" 2003 132 8.61111111111111 "DNRdatalogger" "Neither" 8.61111111111111 343.5
"2003-05-13" 2003 133 9.16666666666667 "DNRdatalogger" "Neither" 9.16666666666667 352.666666666667
"2003-05-14" 2003 134 9.38888888888889 "DNRdatalogger" "Neither" 9.38888888888889 362.055555555556
"2003-05-15" 2003 135 9.72222222222222 "DNRdatalogger" "Neither" 9.72222222222222 371.777777777778
"2003-05-16" 2003 136 10.1111111111111 "DNRdatalogger" "Neither" 10.1111111111111 381.888888888889
"2003-05-17" 2003 137 10.8333333333333 "DNRdatalogger" "Neither" 10.8333333333333 392.722222222222
"2003-05-18" 2003 138 11.2222222222222 "DNRdatalogger" "Neither" 11.2222222222222 403.944444444444
"2003-05-19" 2003 139 11.1666666666667 "DNRdatalogger" "Neither" 11.1666666666667 415.111111111111
"2003-05-20" 2003 140 11.1111111111111 "DNRdatalogger" "Neither" 11.1111111111111 426.222222222222
"2003-05-21" 2003 141 11.3333333333333 "DNRdatalogger" "Neither" 11.3333333333333 437.555555555555
"2003-05-22" 2003 142 11.3888888888889 "DNRdatalogger" "Neither" 11.3888888888889 448.944444444444
"2003-05-23" 2003 143 11.6666666666667 "DNRdatalogger" "Neither" 11.6666666666667 460.611111111111
"2003-05-24" 2003 144 12.1666666666667 "DNRdatalogger" "Neither" 12.1666666666667 472.777777777778
"2003-05-25" 2003 145 13.0555555555556 "DNRdatalogger" "Neither" 13.0555555555556 485.833333333333
"2003-05-26" 2003 146 13.4444444444444 "DNRdatalogger" "Neither" 13.4444444444444 499.277777777778
"2003-05-27" 2003 147 14.4444444444444 "DNRdatalogger" "Neither" 14.4444444444444 513.722222222222
"2003-05-28" 2003 148 14.1111111111111 "DNRdatalogger" "Neither" 14.1111111111111 527.833333333333
"2003-05-29" 2003 149 14.1111111111111 "DNRdatalogger" "Neither" 14.1111111111111 541.944444444444
"2003-05-30" 2003 150 14 "DNRdatalogger" "Neither" 14 555.944444444444
"2003-05-31" 2003 151 14.0555555555556 "DNRdatalogger" "Neither" 14.0555555555556 570
"2003-06-01" 2003 152 14.6111111111111 "DNRdatalogger" "Neither" 14.6111111111111 584.611111111111
"2003-06-02" 2003 153 15.4444444444444 "DNRdatalogger" "Neither" 15.4444444444444 600.055555555555
"2003-06-03" 2003 154 15.4444444444444 "DNRdatalogger" "Neither" 15.4444444444444 615.5
"2003-06-04" 2003 155 15.8333333333333 "DNRdatalogger" "Neither" 15.8333333333333 631.333333333333
"2003-06-05" 2003 156 16.1666666666667 "DNRdatalogger" "Neither" 16.1666666666667 647.5
"2003-06-06" 2003 157 16.2222222222222 "DNRdatalogger" "Neither" 16.2222222222222 663.722222222222
"2003-06-07" 2003 158 15.8333333333333 "DNRdatalogger" "Neither" 15.8333333333333 679.555555555555
"2003-06-08" 2003 159 15.8888888888889 "DNRdatalogger" "Neither" 15.8888888888889 695.444444444444
"2003-06-09" 2003 160 16.2222222222222 "DNRdatalogger" "Neither" 16.2222222222222 711.666666666667
"2003-06-10" 2003 161 16.2222222222222 "DNRdatalogger" "Neither" 16.2222222222222 727.888888888889
"2003-06-11" 2003 162 16.6111111111111 "DNRdatalogger" "Neither" 16.6111111111111 744.5
"2003-06-12" 2003 163 16.6666666666667 "DNRdatalogger" "Neither" 16.6666666666667 761.166666666667
"2003-06-13" 2003 164 17.3333333333333 "DNRdatalogger" "Neither" 17.3333333333333 778.5
"2003-06-14" 2003 165 18.0555555555556 "DNRdatalogger" "Neither" 18.0555555555556 796.555555555555
"2003-06-15" 2003 166 18.2222222222222 "DNRdatalogger" "Neither" 18.2222222222222 814.777777777778
"2003-06-16" 2003 167 18.6666666666667 "DNRdatalogger" "Neither" 18.6666666666667 833.444444444444
"2003-06-17" 2003 168 19.9444444444444 "DNRdatalogger" "Neither" 19.9444444444444 853.388888888889
"2003-06-18" 2003 169 20 "DNRdatalogger" "Neither" 20 873.388888888889
"2003-06-19" 2003 170 20 "DNRdatalogger" "Neither" 20 893.388888888889
"2003-06-20" 2003 171 19.5555555555556 "DNRdatalogger" "Neither" 19.5555555555556 912.944444444444
"2003-06-21" 2003 172 19.3888888888889 "DNRdatalogger" "Neither" 19.3888888888889 932.333333333333
"2003-06-22" 2003 173 19.8333333333333 "DNRdatalogger" "Neither" 19.8333333333333 952.166666666667
"2003-06-23" 2003 174 19.7777777777778 "DNRdatalogger" "Neither" 19.7777777777778 971.944444444444
"2003-06-24" 2003 175 20 "DNRdatalogger" "Neither" 20 991.944444444444
"2003-06-25" 2003 176 20 "DNRdatalogger" "Neither" 20 1011.94444444444
"2003-06-26" 2003 177 19.3333333333333 "DNRdatalogger" "Neither" 19.3333333333333 1031.27777777778
"2003-06-27" 2003 178 19.4444444444444 "DNRdatalogger" "Neither" 19.4444444444444 1050.72222222222
"2003-06-28" 2003 179 19.6111111111111 "DNRdatalogger" "Neither" 19.6111111111111 1070.33333333333
"2003-06-29" 2003 180 19.6111111111111 "DNRdatalogger" "Neither" 19.6111111111111 1089.94444444444
"2003-06-30" 2003 181 20 "DNRdatalogger" "Neither" 20 1109.94444444444
"2003-07-01" 2003 182 20.8888888888889 "DNRdatalogger" "Neither" 20.8888888888889 1130.83333333333
"2003-07-02" 2003 183 21.2222222222222 "DNRdatalogger" "Neither" 21.2222222222222 1152.05555555556
"2003-07-03" 2003 184 21.3888888888889 "DNRdatalogger" "Neither" 21.3888888888889 1173.44444444444
"2003-07-04" 2003 185 21.7222222222222 "DNRdatalogger" "Neither" 21.7222222222222 1195.16666666667
"2003-07-05" 2003 186 22.1666666666667 "DNRdatalogger" "Neither" 22.1666666666667 1217.33333333333
"2003-07-06" 2003 187 22.9444444444444 "DNRdatalogger" "Neither" 22.9444444444444 1240.27777777778
"2003-07-07" 2003 188 22.9444444444444 "DNRdatalogger" "Neither" 22.9444444444444 1263.22222222222
"2003-07-08" 2003 189 22.5 "DNRdatalogger" "Neither" 22.5 1285.72222222222
"2003-07-09" 2003 190 21.6111111111111 "DNRdatalogger" "Neither" 21.6111111111111 1307.33333333333
"2003-07-10" 2003 191 21.2222222222222 "DNRdatalogger" "Neither" 21.2222222222222 1328.55555555556
"2003-07-11" 2003 192 21 "DNRdatalogger" "Neither" 21 1349.55555555556
"2003-07-12" 2003 193 21.1666666666667 "DNRdatalogger" "Neither" 21.1666666666667 1370.72222222222
"2003-07-13" 2003 194 21.8888888888889 "DNRdatalogger" "Neither" 21.8888888888889 1392.61111111111
"2003-07-14" 2003 195 21.5555555555556 "DNRdatalogger" "Neither" 21.5555555555556 1414.16666666667
"2003-07-15" 2003 196 21.7222222222222 "DNRdatalogger" "Neither" 21.7222222222222 1435.88888888889
"2003-07-16" 2003 197 22.0555555555556 "DNRdatalogger" "Neither" 22.0555555555556 1457.94444444444
"2003-07-17" 2003 198 22.0555555555556 "DNRdatalogger" "Neither" 22.0555555555556 1480
"2003-07-18" 2003 199 22 "DNRdatalogger" "Neither" 22 1502
"2003-07-19" 2003 200 22.2222222222222 "DNRdatalogger" "Neither" 22.2222222222222 1524.22222222222
"2003-07-20" 2003 201 22.4444444444444 "DNRdatalogger" "Neither" 22.4444444444444 1546.66666666667
"2003-07-21" 2003 202 22.1666666666667 "DNRdatalogger" "Neither" 22.1666666666667 1568.83333333333
"2003-07-22" 2003 203 22.0555555555556 "DNRdatalogger" "Neither" 22.0555555555556 1590.88888888889
"2003-07-23" 2003 204 22.1111111111111 "DNRdatalogger" "Neither" 22.1111111111111 1613
"2003-07-24" 2003 205 22.2222222222222 "DNRdatalogger" "Neither" 22.2222222222222 1635.22222222222
"2003-07-25" 2003 206 22.2222222222222 "DNRdatalogger" "Neither" 22.2222222222222 1657.44444444444
"2003-07-26" 2003 207 22.6666666666667 "DNRdatalogger" "Neither" 22.6666666666667 1680.11111111111
"2003-07-27" 2003 208 22.7222222222222 "DNRdatalogger" "Neither" 22.7222222222222 1702.83333333333
"2003-07-28" 2003 209 22.9444444444444 "DNRdatalogger" "Neither" 22.9444444444444 1725.77777777778
"2003-07-29" 2003 210 23.1666666666667 "DNRdatalogger" "Neither" 23.1666666666667 1748.94444444444
"2003-07-30" 2003 211 23.1111111111111 "DNRdatalogger" "Neither" 23.1111111111111 1772.05555555556
"2003-07-31" 2003 212 23.1666666666667 "DNRdatalogger" "Neither" 23.1666666666667 1795.22222222222
"2003-08-01" 2003 213 23.2222222222222 "DNRdatalogger" "Neither" 23.2222222222222 1818.44444444444
"2003-08-02" 2003 214 23 "DNRdatalogger" "Neither" 23 1841.44444444444
"2003-08-03" 2003 215 23 "DNRdatalogger" "Neither" 23 1864.44444444444
"2003-08-04" 2003 216 23.2777777777778 "DNRdatalogger" "Neither" 23.2777777777778 1887.72222222222
"2003-08-05" 2003 217 23.7222222222222 "DNRdatalogger" "Neither" 23.7222222222222 1911.44444444444
"2003-08-06" 2003 218 24.0555555555556 "DNRdatalogger" "Neither" 24.0555555555556 1935.5
"2003-08-07" 2003 219 23.8333333333333 "DNRdatalogger" "Neither" 23.8333333333333 1959.33333333333
"2003-08-08" 2003 220 24.0555555555556 "DNRdatalogger" "Neither" 24.0555555555556 1983.38888888889
"2003-08-09" 2003 221 24.3888888888889 "DNRdatalogger" "Neither" 24.3888888888889 2007.77777777778
"2003-08-10" 2003 222 24.9444444444444 "DNRdatalogger" "Neither" 24.9444444444444 2032.72222222222
"2003-08-11" 2003 223 24.0555555555556 "DNRdatalogger" "Neither" 24.0555555555556 2056.77777777778
"2003-08-12" 2003 224 23.6666666666667 "DNRdatalogger" "Neither" 23.6666666666667 2080.44444444444
"2003-08-13" 2003 225 24 "DNRdatalogger" "Neither" 24 2104.44444444444
"2003-08-14" 2003 226 23.9444444444444 "DNRdatalogger" "Neither" 23.9444444444444 2128.38888888889
"2003-08-15" 2003 227 24.3888888888889 "DNRdatalogger" "Neither" 24.3888888888889 2152.77777777778
"2003-08-16" 2003 228 25.0555555555556 "DNRdatalogger" "Neither" 25.0555555555556 2177.83333333333
"2003-08-17" 2003 229 24.9444444444444 "DNRdatalogger" "Neither" 24.9444444444444 2202.77777777778
"2003-08-18" 2003 230 24.8888888888889 "DNRdatalogger" "Neither" 24.8888888888889 2227.66666666667
"2003-08-19" 2003 231 25.2777777777778 "DNRdatalogger" "Neither" 25.2777777777778 2252.94444444444
"2003-08-20" 2003 232 25.2222222222222 "DNRdatalogger" "Neither" 25.2222222222222 2278.16666666667
"2003-08-21" 2003 233 24.8888888888889 "DNRdatalogger" "Neither" 24.8888888888889 2303.05555555556
"2003-08-22" 2003 234 24.6111111111111 "DNRdatalogger" "Neither" 24.6111111111111 2327.66666666667
"2003-08-23" 2003 235 24.0555555555556 "DNRdatalogger" "Neither" 24.0555555555556 2351.72222222222
"2003-08-24" 2003 236 23.8888888888889 "DNRdatalogger" "Neither" 23.8888888888889 2375.61111111111
"2003-08-25" 2003 237 24 "DNRdatalogger" "Neither" 24 2399.61111111111
"2003-08-26" 2003 238 24.1666666666667 "DNRdatalogger" "Neither" 24.1666666666667 2423.77777777778
"2003-08-27" 2003 239 23.7222222222222 "DNRdatalogger" "Neither" 23.7222222222222 2447.5
"2003-08-28" 2003 240 23.2222222222222 "DNRdatalogger" "Neither" 23.2222222222222 2470.72222222222
"2003-08-29" 2003 241 22.7777777777778 "DNRdatalogger" "Neither" 22.7777777777778 2493.5
"2003-08-30" 2003 242 22.5 "DNRdatalogger" "Neither" 22.5 2516
"2003-08-31" 2003 243 22.0555555555556 "DNRdatalogger" "Neither" 22.0555555555556 2538.05555555556
"2003-09-01" 2003 244 21.9444444444444 "DNRdatalogger" "Neither" 21.9444444444444 2560
"2003-09-02" 2003 245 21.7222222222222 "DNRdatalogger" "Neither" 21.7222222222222 2581.72222222222
"2003-09-03" 2003 246 21.1666666666667 "DNRdatalogger" "Neither" 21.1666666666667 2602.88888888889
"2003-09-04" 2003 247 20.9444444444444 "DNRdatalogger" "Neither" 20.9444444444444 2623.83333333333
"2003-09-05" 2003 248 20.8333333333333 "DNRdatalogger" "Neither" 20.8333333333333 2644.66666666667
"2003-09-06" 2003 249 21.0555555555556 "DNRdatalogger" "Neither" 21.0555555555556 2665.72222222222
"2003-09-07" 2003 250 21.4444444444444 "DNRdatalogger" "Neither" 21.4444444444444 2687.16666666667
"2003-09-08" 2003 251 21.6111111111111 "DNRdatalogger" "Neither" 21.6111111111111 2708.77777777778
"2003-09-09" 2003 252 21.5 "DNRdatalogger" "Neither" 21.5 2730.27777777778
"2003-09-10" 2003 253 21.3333333333333 "DNRdatalogger" "Neither" 21.3333333333333 2751.61111111111
"2003-09-11" 2003 254 20.9444444444444 "DNRdatalogger" "Neither" 20.9444444444444 2772.55555555556
"2003-09-12" 2003 255 20.8888888888889 "DNRdatalogger" "Neither" 20.8888888888889 2793.44444444444
"2003-09-13" 2003 256 20.4444444444444 "DNRdatalogger" "Neither" 20.4444444444444 2813.88888888889
"2003-09-14" 2003 257 20 "DNRdatalogger" "Neither" 20 2833.88888888889
"2003-09-15" 2003 258 19.8888888888889 "DNRdatalogger" "Neither" 19.8888888888889 2853.77777777778
"2003-09-16" 2003 259 19.8888888888889 "DNRdatalogger" "Neither" 19.8888888888889 2873.66666666667
"2003-09-17" 2003 260 19.7777777777778 "DNRdatalogger" "Neither" 19.7777777777778 2893.44444444444
"2003-09-18" 2003 261 19.5555555555556 "DNRdatalogger" "Neither" 19.5555555555556 2913
"2003-09-19" 2003 262 18.6666666666667 "DNRdatalogger" "Neither" 18.6666666666667 2931.66666666667
"2003-09-20" 2003 263 18.1666666666667 "DNRdatalogger" "Neither" 18.1666666666667 2949.83333333333
"2003-09-21" 2003 264 17.6666666666667 "DNRdatalogger" "Neither" 17.6666666666667 2967.5
"2003-09-22" 2003 265 17.1666666666667 "DNRdatalogger" "Neither" 17.1666666666667 2984.66666666667
"2003-09-23" 2003 266 16.7777777777778 "DNRdatalogger" "Neither" 16.7777777777778 3001.44444444444
"2003-09-24" 2003 267 16.1666666666667 "DNRdatalogger" "Neither" 16.1666666666667 3017.61111111111
"2003-09-25" 2003 268 15.3888888888889 "DNRdatalogger" "Neither" 15.3888888888889 3033
"2003-09-26" 2003 269 14.8333333333333 "DNRdatalogger" "Neither" 14.8333333333333 3047.83333333333
"2003-09-27" 2003 270 14.2777777777778 "DNRdatalogger" "Neither" 14.2777777777778 3062.11111111111
"2003-09-28" 2003 271 13.7777777777778 "DNRdatalogger" "Neither" 13.7777777777778 3075.88888888889
"2003-09-29" 2003 272 13.3333333333333 "DNRdatalogger" "Neither" 13.3333333333333 3089.22222222222
"2003-09-30" 2003 273 12.6666666666667 "DNRdatalogger" "Neither" 12.6666666666667 3101.88888888889
"2003-10-01" 2003 274 12 "DNRdatalogger" "Neither" 12 3113.88888888889
"2003-10-02" 2003 275 11.6111111111111 "DNRdatalogger" "Neither" 11.6111111111111 3125.5
"2003-10-03" 2003 276 11.4444444444444 "DNRdatalogger" "Neither" 11.4444444444444 3136.94444444444
"2003-10-04" 2003 277 11.3888888888889 "DNRdatalogger" "Neither" 11.3888888888889 3148.33333333333
"2003-10-05" 2003 278 11.3888888888889 "DNRdatalogger" "Neither" 11.3888888888889 3159.72222222222
"2003-10-06" 2003 279 11.4444444444444 "DNRdatalogger" "Neither" 11.4444444444444 3171.16666666667
"2003-10-07" 2003 280 11.7777777777778 "DNRdatalogger" "Neither" 11.7777777777778 3182.94444444444
"2003-10-08" 2003 281 12 "DNRdatalogger" "Neither" 12 3194.94444444444
"2003-10-09" 2003 282 12.2777777777778 "DNRdatalogger" "Neither" 12.2777777777778 3207.22222222222
"2003-10-10" 2003 283 12.3333333333333 "DNRdatalogger" "Neither" 12.3333333333333 3219.55555555556
"2003-10-11" 2003 284 12.3888888888889 "DNRdatalogger" "Neither" 12.3888888888889 3231.94444444444
"2003-10-12" 2003 285 12.3333333333333 "DNRdatalogger" "Neither" 12.3333333333333 3244.27777777778
"2003-10-13" 2003 286 12.2777777777778 "DNRdatalogger" "Neither" 12.2777777777778 3256.55555555556
"2003-10-14" 2003 287 12.2777777777778 "DNRdatalogger" "Neither" 12.2777777777778 3268.83333333333
"2003-10-15" 2003 288 11.9444444444444 "DNRdatalogger" "Neither" 11.9444444444444 3280.77777777778
"2003-10-16" 2003 289 11.3888888888889 "DNRdatalogger" "Neither" 11.3888888888889 3292.16666666667
"2003-10-17" 2003 290 11.2222222222222 "DNRdatalogger" "Neither" 11.2222222222222 3303.38888888889
"2003-10-18" 2003 291 11.3888888888889 "DNRdatalogger" "Neither" 11.3888888888889 3314.77777777778
"2003-10-19" 2003 292 11.2777777777778 "DNRdatalogger" "Neither" 11.2777777777778 3326.05555555556
"2003-10-20" 2003 293 11.3888888888889 "DNRdatalogger" "Neither" 11.3888888888889 3337.44444444444
"2003-10-21" 2003 294 11.3888888888889 "DNRdatalogger" "Neither" 11.3888888888889 3348.83333333333
"2003-10-22" 2003 295 11.1111111111111 "DNRdatalogger" "Neither" 11.1111111111111 3359.94444444444
"2003-10-23" 2003 296 10.8888888888889 "DNRdatalogger" "Neither" 10.8888888888889 3370.83333333333
"2003-10-24" 2003 297 10.6111111111111 "DNRdatalogger" "Neither" 10.6111111111111 3381.44444444444
"2003-10-25" 2003 298 10.2777777777778 "DNRdatalogger" "Neither" 10.2777777777778 3391.72222222222
"2003-10-26" 2003 299 9.77777777777778 "DNRdatalogger" "Neither" 9.77777777777778 3401.5
"2003-10-27" 2003 300 9.33333333333333 "DNRdatalogger" "Neither" 9.33333333333333 3410.83333333333
"2003-10-28" 2003 301 8.77777777777778 "DNRdatalogger" "Neither" 8.77777777777778 3419.61111111111
"2003-10-29" 2003 302 8.44444444444445 "DNRdatalogger" "Neither" 8.44444444444445 3428.05555555556
"2003-10-30" 2003 303 8.11111111111111 "DNRdatalogger" "Neither" 8.11111111111111 3436.16666666667
"2003-10-31" 2003 304 7.72222222222222 "DNRdatalogger" "Neither" 7.72222222222222 3443.88888888889
"2003-11-01" 2003 305 7.33333333333333 "DNRdatalogger" "Neither" 7.33333333333333 3451.22222222222
"2003-11-02" 2003 306 6.94444444444444 "DNRdatalogger" "Neither" 6.94444444444444 3458.16666666667
"2003-11-03" 2003 307 6.44444444444445 "DNRdatalogger" "Neither" 6.44444444444445 3464.61111111111
"2003-11-04" 2003 308 5.66666666666667 "DNRdatalogger" "Neither" 5.66666666666667 3470.27777777778
"2003-11-05" 2003 309 5.05555555555556 "DNRdatalogger" "Neither" 5.05555555555556 3475.33333333333
"2003-11-06" 2003 310 4.33333333333333 "DNRdatalogger" "Neither" 4.33333333333333 3479.66666666667
"2003-11-07" 2003 311 3.55555555555555 "DNRdatalogger" "Neither" 3.55555555555555 3483.22222222222
"2003-11-08" 2003 312 2.88888888888889 "DNRdatalogger" "Neither" 2.88888888888889 3486.11111111111
"2003-11-09" 2003 313 2.33333333333333 "DNRdatalogger" "Neither" 2.33333333333333 3488.44444444444
"2003-11-10" 2003 314 2.16666666666667 "DNRdatalogger" "Neither" 2.16666666666667 3490.61111111111
"2003-11-11" 2003 315 2.33333333333333 "DNRdatalogger" "Neither" 2.33333333333333 3492.94444444444
"2003-11-12" 2003 316 2.66666666666667 "DNRdatalogger" "Neither" 2.66666666666667 3495.61111111111
"2003-11-13" 2003 317 2.16666666666667 "DNRdatalogger" "Neither" 2.16666666666667 3497.77777777778
"2003-11-14" 2003 318 2.22222222222222 "DNRdatalogger" "Neither" 2.22222222222222 3500
"2003-11-15" 2003 319 2.22222222222222 "DNRdatalogger" "Neither" 2.22222222222222 3502.22222222222
"2003-11-16" 2003 320 2.16666666666667 "DNRdatalogger" "Neither" 2.16666666666667 3504.38888888889
"2003-11-17" 2003 321 2.27777777777778 "DNRdatalogger" "Neither" 2.27777777777778 3506.66666666667
"2003-11-18" 2003 322 2.61111111111111 "DNRdatalogger" "Neither" 2.61111111111111 3509.27777777778
"2003-11-19" 2003 323 2.61111111111111 "DNRdatalogger" "Neither" 2.61111111111111 3511.88888888889
"2003-11-20" 2003 324 2.61111111111111 "DNRdatalogger" "Neither" 2.61111111111111 3514.5
"2003-11-21" 2003 325 2.33333333333333 "DNRdatalogger" "Neither" 2.33333333333333 3516.83333333333
"2003-11-22" 2003 326 2 "DNRdatalogger" "Neither" 2 3518.83333333333
"2003-11-23" 2003 327 1.33333333333333 "DNRdatalogger" "Neither" 1.33333333333333 3520.16666666667
"2003-11-24" 2003 328 0.555555555555556 "DNRdatalogger" "Neither" 0.555555555555556 3520.72222222222
"2003-11-25" 2003 329 0.0555555555555564 "DNRdatalogger" "Neither" 0.0555555555555564 3520.77777777778
"2003-11-26" 2003 330 -0.0555555555555564 "DNRdatalogger" "Neither" 0 3520.77777777778
"2003-11-27" 2003 331 -0.0555555555555564 "DNRdatalogger" "Neither" 0 3520.77777777778
"2003-11-28" 2003 332 -0.0555555555555564 "DNRdatalogger" "Neither" 0 3520.77777777778
"2003-11-29" 2003 333 -0.0555555555555564 "DNRdatalogger" "Neither" 0 3520.77777777778
"2003-11-30" 2003 334 0 "DNRdatalogger" "Neither" 0 3520.77777777778
"2003-12-01" 2003 335 -0.0555555555555564 "DNRdatalogger" "Neither" 0 3520.77777777778
"2003-12-02" 2003 336 -0.0555555555555564 "DNRdatalogger" "Neither" 0 3520.77777777778
"2003-12-03" 2003 337 -0.0555555555555564 "DNRdatalogger" "Neither" 0 3520.77777777778
"2003-12-04" 2003 338 -0.0555555555555564 "DNRdatalogger" "Neither" 0 3520.77777777778
"2003-12-05" 2003 339 -0.0555555555555564 "DNRdatalogger" "Neither" 0 3520.77777777778
"2003-12-06" 2003 340 -0.0555555555555564 "DNRdatalogger" "Neither" 0 3520.77777777778
"2003-12-07" 2003 341 -0.0555555555555564 "DNRdatalogger" "Neither" 0 3520.77777777778
"2003-12-08" 2003 342 -0.0555555555555564 "DNRdatalogger" "Neither" 0 3520.77777777778
"2003-12-09" 2003 343 0.0555555555555564 "DNRdatalogger" "Neither" 0.0555555555555564 3520.83333333333
"2003-12-10" 2003 344 0 "DNRdatalogger" "Neither" 0 3520.83333333333
"2003-12-11" 2003 345 0.111111111111113 "DNRdatalogger" "Neither" 0.111111111111113 3520.94444444444
"2003-12-12" 2003 346 0.166666666666665 "DNRdatalogger" "Neither" 0.166666666666665 3521.11111111111
"2003-12-13" 2003 347 0.222222222222221 "DNRdatalogger" "Neither" 0.222222222222221 3521.33333333333
"2003-12-14" 2003 348 0.222222222222221 "DNRdatalogger" "Neither" 0.222222222222221 3521.55555555556
"2003-12-15" 2003 349 0.222222222222221 "DNRdatalogger" "Neither" 0.222222222222221 3521.77777777778
"2003-12-16" 2003 350 0.222222222222221 "DNRdatalogger" "Neither" 0.222222222222221 3522
"2003-12-17" 2003 351 0.277777777777778 "DNRdatalogger" "Neither" 0.277777777777778 3522.27777777778
"2003-12-18" 2003 352 0.277777777777778 "DNRdatalogger" "Neither" 0.277777777777778 3522.55555555556
"2003-12-19" 2003 353 0.388888888888891 "DNRdatalogger" "Neither" 0.388888888888891 3522.94444444444
"2003-12-20" 2003 354 0.388888888888891 "DNRdatalogger" "Neither" 0.388888888888891 3523.33333333333
"2003-12-21" 2003 355 0.499999999999999 "DNRdatalogger" "Neither" 0.499999999999999 3523.83333333333
"2003-12-22" 2003 356 0.499999999999999 "DNRdatalogger" "Neither" 0.499999999999999 3524.33333333333
"2003-12-23" 2003 357 0.555555555555556 "DNRdatalogger" "Neither" 0.555555555555556 3524.88888888889
"2003-12-24" 2003 358 0.666666666666668 "DNRdatalogger" "Neither" 0.666666666666668 3525.55555555556
"2003-12-25" 2003 359 0.722222222222221 "DNRdatalogger" "Neither" 0.722222222222221 3526.27777777778
"2003-12-26" 2003 360 0.666666666666668 "DNRdatalogger" "Neither" 0.666666666666668 3526.94444444444
"2003-12-27" 2003 361 0.666666666666668 "DNRdatalogger" "Neither" 0.666666666666668 3527.61111111111
"2003-12-28" 2003 362 0.722222222222221 "DNRdatalogger" "Neither" 0.722222222222221 3528.33333333333
"2003-12-29" 2003 363 0.722222222222221 "DNRdatalogger" "Neither" 0.722222222222221 3529.05555555556
"2003-12-30" 2003 364 0.722222222222221 "DNRdatalogger" "Neither" 0.722222222222221 3529.77777777778
"2003-12-31" 2003 365 0.833333333333333 "DNRdatalogger" "Neither" 0.833333333333333 3530.61111111111
"2004-01-01" 2004 1 0.833333333333333 "DNRdatalogger" "Neither" 0.833333333333333 0.833333333333333
"2004-01-02" 2004 2 0.88888888888889 "DNRdatalogger" "Neither" 0.88888888888889 1.72222222222222
"2004-01-03" 2004 3 0.88888888888889 "DNRdatalogger" "Neither" 0.88888888888889 2.61111111111111
"2004-01-04" 2004 4 0.944444444444446 "DNRdatalogger" "Neither" 0.944444444444446 3.55555555555556
"2004-01-05" 2004 5 0.944444444444446 "DNRdatalogger" "Neither" 0.944444444444446 4.50000000000001
"2004-01-06" 2004 6 0.944444444444446 "DNRdatalogger" "Neither" 0.944444444444446 5.44444444444445
"2004-01-07" 2004 7 1.05555555555555 "DNRdatalogger" "Neither" 1.05555555555555 6.5
"2004-01-08" 2004 8 1.05555555555555 "DNRdatalogger" "Neither" 1.05555555555555 7.55555555555555
"2004-01-09" 2004 9 1.11111111111111 "DNRdatalogger" "Neither" 1.11111111111111 8.66666666666666
"2004-01-10" 2004 10 1.16666666666667 "DNRdatalogger" "Neither" 1.16666666666667 9.83333333333333
"2004-01-11" 2004 11 1.22222222222222 "DNRdatalogger" "Neither" 1.22222222222222 11.0555555555556
"2004-01-12" 2004 12 1.22222222222222 "DNRdatalogger" "Neither" 1.22222222222222 12.2777777777778
"2004-01-13" 2004 13 1.22222222222222 "DNRdatalogger" "Neither" 1.22222222222222 13.5
"2004-01-14" 2004 14 1.11111111111111 "DNRdatalogger" "Neither" 1.11111111111111 14.6111111111111
"2004-01-15" 2004 15 1.22222222222222 "DNRdatalogger" "Neither" 1.22222222222222 15.8333333333333
"2004-01-16" 2004 16 1.27777777777778 "DNRdatalogger" "Neither" 1.27777777777778 17.1111111111111
"2004-01-17" 2004 17 1.38888888888889 "DNRdatalogger" "Neither" 1.38888888888889 18.5
"2004-01-18" 2004 18 1.38888888888889 "DNRdatalogger" "Neither" 1.38888888888889 19.8888888888889
"2004-01-19" 2004 19 1.44444444444445 "DNRdatalogger" "Neither" 1.44444444444445 21.3333333333333
"2004-01-20" 2004 20 1.44444444444445 "DNRdatalogger" "Neither" 1.44444444444445 22.7777777777778
"2004-01-21" 2004 21 1.5 "DNRdatalogger" "Neither" 1.5 24.2777777777778
"2004-01-22" 2004 22 1.5 "DNRdatalogger" "Neither" 1.5 25.7777777777778
"2004-01-23" 2004 23 1.5 "DNRdatalogger" "Neither" 1.5 27.2777777777778
"2004-01-24" 2004 24 1.5 "DNRdatalogger" "Neither" 1.5 28.7777777777778
"2004-01-25" 2004 25 1.5 "DNRdatalogger" "Neither" 1.5 30.2777777777778
"2004-01-26" 2004 26 1.5 "DNRdatalogger" "Neither" 1.5 31.7777777777778
"2004-01-27" 2004 27 1.5 "DNRdatalogger" "Neither" 1.5 33.2777777777778
"2004-01-28" 2004 28 1.5 "DNRdatalogger" "Neither" 1.5 34.7777777777778
"2004-01-29" 2004 29 1.5 "DNRdatalogger" "Neither" 1.5 36.2777777777778
"2004-01-30" 2004 30 1.5 "DNRdatalogger" "Neither" 1.5 37.7777777777778
"2004-01-31" 2004 31 1.5 "DNRdatalogger" "Neither" 1.5 39.2777777777778
"2004-02-01" 2004 32 1.5 "DNRdatalogger" "Neither" 1.5 40.7777777777778
"2004-02-02" 2004 33 1.5 "DNRdatalogger" "Neither" 1.5 42.2777777777778
"2004-02-03" 2004 34 1.44444444444445 "DNRdatalogger" "Neither" 1.44444444444445 43.7222222222222
"2004-02-04" 2004 35 1.5 "DNRdatalogger" "Neither" 1.5 45.2222222222222
"2004-02-05" 2004 36 1.5 "DNRdatalogger" "Neither" 1.5 46.7222222222222
"2004-02-06" 2004 37 1.5 "DNRdatalogger" "Neither" 1.5 48.2222222222222
"2004-02-07" 2004 38 1.5 "DNRdatalogger" "Neither" 1.5 49.7222222222222
"2004-02-08" 2004 39 1.5 "DNRdatalogger" "Neither" 1.5 51.2222222222222
"2004-02-09" 2004 40 1.55555555555555 "DNRdatalogger" "Neither" 1.55555555555555 52.7777777777778
"2004-02-10" 2004 41 1.5 "DNRdatalogger" "Neither" 1.5 54.2777777777778
"2004-02-11" 2004 42 1.44444444444445 "DNRdatalogger" "Neither" 1.44444444444445 55.7222222222222
"2004-02-12" 2004 43 1.38888888888889 "DNRdatalogger" "Neither" 1.38888888888889 57.1111111111111
"2004-02-13" 2004 44 1.38888888888889 "DNRdatalogger" "Neither" 1.38888888888889 58.5
"2004-02-14" 2004 45 1.33333333333333 "DNRdatalogger" "Neither" 1.33333333333333 59.8333333333333
"2004-02-15" 2004 46 1.27777777777778 "DNRdatalogger" "Neither" 1.27777777777778 61.1111111111111
"2004-02-16" 2004 47 1.22222222222222 "DNRdatalogger" "Neither" 1.22222222222222 62.3333333333333
"2004-02-17" 2004 48 1.22222222222222 "DNRdatalogger" "Neither" 1.22222222222222 63.5555555555556
"2004-02-18" 2004 49 1.22222222222222 "DNRdatalogger" "Neither" 1.22222222222222 64.7777777777778
"2004-02-19" 2004 50 1.38888888888889 "DNRdatalogger" "Neither" 1.38888888888889 66.1666666666667
"2004-02-20" 2004 51 1.38888888888889 "DNRdatalogger" "Neither" 1.38888888888889 67.5555555555556
"2004-02-21" 2004 52 1.38888888888889 "DNRdatalogger" "Neither" 1.38888888888889 68.9444444444445
"2004-02-22" 2004 53 1.27777777777778 "DNRdatalogger" "Neither" 1.27777777777778 70.2222222222222
"2004-02-23" 2004 54 1.22222222222222 "DNRdatalogger" "Neither" 1.22222222222222 71.4444444444445
"2004-02-24" 2004 55 1.22222222222222 "DNRdatalogger" "Neither" 1.22222222222222 72.6666666666667
"2004-02-25" 2004 56 1.22222222222222 "DNRdatalogger" "Neither" 1.22222222222222 73.8888888888889
"2004-02-26" 2004 57 1.22222222222222 "DNRdatalogger" "Neither" 1.22222222222222 75.1111111111111
"2004-02-27" 2004 58 1.22222222222222 "DNRdatalogger" "Neither" 1.22222222222222 76.3333333333333
"2004-02-28" 2004 59 1.22222222222222 "DNRdatalogger" "Neither" 1.22222222222222 77.5555555555556
"2004-02-29" 2004 60 1.788325762 "imputed" "Neither" 1.788325762 79.3438813175556
"2004-03-01" 2004 61 1.27777777777778 "DNRdatalogger" "Neither" 1.27777777777778 80.6216590953333
"2004-03-02" 2004 62 1.27777777777778 "DNRdatalogger" "Neither" 1.27777777777778 81.8994368731111
"2004-03-03" 2004 63 1.38888888888889 "DNRdatalogger" "Neither" 1.38888888888889 83.288325762
"2004-03-04" 2004 64 1.5 "DNRdatalogger" "Neither" 1.5 84.788325762
"2004-03-05" 2004 65 1.44444444444445 "DNRdatalogger" "Neither" 1.44444444444445 86.2327702064445
"2004-03-06" 2004 66 1.5 "DNRdatalogger" "Neither" 1.5 87.7327702064445
"2004-03-07" 2004 67 1.5 "DNRdatalogger" "Neither" 1.5 89.2327702064445
"2004-03-08" 2004 68 1.5 "DNRdatalogger" "Neither" 1.5 90.7327702064445
"2004-03-09" 2004 69 1.55555555555555 "DNRdatalogger" "Neither" 1.55555555555555 92.288325762
"2004-03-10" 2004 70 1.5 "DNRdatalogger" "Neither" 1.5 93.788325762
"2004-03-11" 2004 71 1.5 "DNRdatalogger" "Neither" 1.5 95.288325762
"2004-03-12" 2004 72 1.5 "DNRdatalogger" "Neither" 1.5 96.788325762
"2004-03-13" 2004 73 1.5 "DNRdatalogger" "Neither" 1.5 98.288325762
"2004-03-14" 2004 74 1.5 "DNRdatalogger" "Neither" 1.5 99.788325762
"2004-03-15" 2004 75 1.5 "DNRdatalogger" "Neither" 1.5 101.288325762
"2004-03-16" 2004 76 1.5 "DNRdatalogger" "Neither" 1.5 102.788325762
"2004-03-17" 2004 77 1.5 "DNRdatalogger" "Neither" 1.5 104.288325762
"2004-03-18" 2004 78 1.5 "DNRdatalogger" "Neither" 1.5 105.788325762
"2004-03-19" 2004 79 1.5 "DNRdatalogger" "Neither" 1.5 107.288325762
"2004-03-20" 2004 80 1.5 "DNRdatalogger" "Neither" 1.5 108.788325762
"2004-03-21" 2004 81 1.5 "DNRdatalogger" "Neither" 1.5 110.288325762
"2004-03-22" 2004 82 1.61111111111111 "DNRdatalogger" "Neither" 1.61111111111111 111.899436873111
"2004-03-23" 2004 83 1.61111111111111 "DNRdatalogger" "Neither" 1.61111111111111 113.510547984222
"2004-03-24" 2004 84 1.61111111111111 "DNRdatalogger" "Neither" 1.61111111111111 115.121659095333
"2004-03-25" 2004 85 1.5 "DNRdatalogger" "Neither" 1.5 116.621659095333
"2004-03-26" 2004 86 1.55555555555555 "DNRdatalogger" "Neither" 1.55555555555555 118.177214650889
"2004-03-27" 2004 87 1.55555555555555 "DNRdatalogger" "Neither" 1.55555555555555 119.732770206444
"2004-03-28" 2004 88 1.66666666666667 "DNRdatalogger" "Neither" 1.66666666666667 121.399436873111
"2004-03-29" 2004 89 1.77777777777778 "DNRdatalogger" "Neither" 1.77777777777778 123.177214650889
"2004-03-30" 2004 90 2 "DNRdatalogger" "Neither" 2 125.177214650889
"2004-03-31" 2004 91 2.27777777777778 "DNRdatalogger" "Neither" 2.27777777777778 127.454992428667
"2004-04-01" 2004 92 2.5 "DNRdatalogger" "Neither" 2.5 129.954992428667
"2004-04-02" 2004 93 2.66666666666667 "DNRdatalogger" "Neither" 2.66666666666667 132.621659095333
"2004-04-03" 2004 94 2.88888888888889 "DNRdatalogger" "Neither" 2.88888888888889 135.510547984222
"2004-04-04" 2004 95 3 "DNRdatalogger" "Neither" 3 138.510547984222
"2004-04-05" 2004 96 3.16666666666667 "DNRdatalogger" "Neither" 3.16666666666667 141.677214650889
"2004-04-06" 2004 97 3.38888888888889 "DNRdatalogger" "Neither" 3.38888888888889 145.066103539778
"2004-04-07" 2004 98 3.55555555555555 "DNRdatalogger" "Neither" 3.55555555555555 148.621659095333
"2004-04-08" 2004 99 3.94444444444445 "DNRdatalogger" "Neither" 3.94444444444445 152.566103539778
"2004-04-09" 2004 100 4.27777777777778 "DNRdatalogger" "Neither" 4.27777777777778 156.843881317556
"2004-04-10" 2004 101 4.27777777777778 "DNRdatalogger" "Neither" 4.27777777777778 161.121659095333
"2004-04-11" 2004 102 4.33333333333333 "DNRdatalogger" "Neither" 4.33333333333333 165.454992428667
"2004-04-12" 2004 103 4.55555555555556 "DNRdatalogger" "Neither" 4.55555555555556 170.010547984222
"2004-04-13" 2004 104 4.72222222222222 "DNRdatalogger" "Neither" 4.72222222222222 174.732770206444
"2004-04-14" 2004 105 5.11111111111111 "DNRdatalogger" "Neither" 5.11111111111111 179.843881317556
"2004-04-15" 2004 106 5.33333333333333 "DNRdatalogger" "Neither" 5.33333333333333 185.177214650889
"2004-04-16" 2004 107 5 "DNRdatalogger" "Neither" 5 190.177214650889
"2004-04-17" 2004 108 5 "DNRdatalogger" "Neither" 5 195.177214650889
"2004-04-18" 2004 109 3.94444444444445 "DNRdatalogger" "Neither" 3.94444444444445 199.121659095333
"2004-04-19" 2004 110 3.22222222222222 "DNRdatalogger" "Neither" 3.22222222222222 202.343881317556
"2004-04-20" 2004 111 3.61111111111111 "DNRdatalogger" "Neither" 3.61111111111111 205.954992428667
"2004-04-21" 2004 112 3.61111111111111 "DNRdatalogger" "Neither" 3.61111111111111 209.566103539778
"2004-04-22" 2004 113 3.55555555555555 "DNRdatalogger" "Neither" 3.55555555555555 213.121659095333
"2004-04-23" 2004 114 3.94444444444445 "DNRdatalogger" "Neither" 3.94444444444445 217.066103539778
"2004-04-24" 2004 115 4.44444444444444 "DNRdatalogger" "Neither" 4.44444444444444 221.510547984222
"2004-04-25" 2004 116 5.05555555555556 "DNRdatalogger" "Neither" 5.05555555555556 226.566103539778
"2004-04-26" 2004 117 5.16666666666667 "DNRdatalogger" "Neither" 5.16666666666667 231.732770206444
"2004-04-27" 2004 118 5.11111111111111 "DNRdatalogger" "Neither" 5.11111111111111 236.843881317556
"2004-04-28" 2004 119 5.55555555555556 "DNRdatalogger" "Neither" 5.55555555555556 242.399436873111
"2004-04-29" 2004 120 5.66666666666667 "DNRdatalogger" "Neither" 5.66666666666667 248.066103539778
"2004-04-30" 2004 121 5.94444444444445 "DNRdatalogger" "Neither" 5.94444444444445 254.010547984222
"2004-05-01" 2004 122 6.22222222222222 "DNRdatalogger" "Neither" 6.22222222222222 260.232770206444
"2004-05-02" 2004 123 6.33333333333333 "DNRdatalogger" "Neither" 6.33333333333333 266.566103539778
"2004-05-03" 2004 124 6.33333333333333 "DNRdatalogger" "Neither" 6.33333333333333 272.899436873111
"2004-05-04" 2004 125 6.72222222222222 "DNRdatalogger" "Neither" 6.72222222222222 279.621659095333
"2004-05-05" 2004 126 7.05555555555556 "DNRdatalogger" "Neither" 7.05555555555556 286.677214650889
"2004-05-06" 2004 127 7.33333333333333 "DNRdatalogger" "Neither" 7.33333333333333 294.010547984222
"2004-05-07" 2004 128 7.44444444444444 "DNRdatalogger" "Neither" 7.44444444444444 301.454992428667
"2004-05-08" 2004 129 8.22222222222222 "DNRdatalogger" "Neither" 8.22222222222222 309.677214650889
"2004-05-09" 2004 130 8.94444444444445 "DNRdatalogger" "Neither" 8.94444444444445 318.621659095333
"2004-05-10" 2004 131 9.05555555555555 "DNRdatalogger" "Neither" 9.05555555555555 327.677214650889
"2004-05-11" 2004 132 8.83333333333333 "DNRdatalogger" "Neither" 8.83333333333333 336.510547984222
"2004-05-12" 2004 133 9.38888888888889 "DNRdatalogger" "Neither" 9.38888888888889 345.899436873111
"2004-05-13" 2004 134 9.16666666666667 "DNRdatalogger" "Neither" 9.16666666666667 355.066103539778
"2004-05-14" 2004 135 9.22222222222222 "DNRdatalogger" "Neither" 9.22222222222222 364.288325762
"2004-05-15" 2004 136 9.27777777777778 "DNRdatalogger" "Neither" 9.27777777777778 373.566103539778
"2004-05-16" 2004 137 9.83333333333334 "DNRdatalogger" "Neither" 9.83333333333334 383.399436873111
"2004-05-17" 2004 138 10.1111111111111 "DNRdatalogger" "Neither" 10.1111111111111 393.510547984222
"2004-05-18" 2004 139 10.3888888888889 "DNRdatalogger" "Neither" 10.3888888888889 403.899436873111
"2004-05-19" 2004 140 10.7777777777778 "DNRdatalogger" "Neither" 10.7777777777778 414.677214650889
"2004-05-20" 2004 141 10.9444444444444 "DNRdatalogger" "Neither" 10.9444444444444 425.621659095333
"2004-05-21" 2004 142 10.8888888888889 "DNRdatalogger" "Neither" 10.8888888888889 436.510547984222
"2004-05-22" 2004 143 10.7777777777778 "DNRdatalogger" "Neither" 10.7777777777778 447.288325762
"2004-05-23" 2004 144 10.6111111111111 "DNRdatalogger" "Neither" 10.6111111111111 457.899436873111
"2004-05-24" 2004 145 10.3888888888889 "DNRdatalogger" "Neither" 10.3888888888889 468.288325762
"2004-05-25" 2004 146 10.5 "DNRdatalogger" "Neither" 10.5 478.788325762
"2004-05-26" 2004 147 10.6111111111111 "DNRdatalogger" "Neither" 10.6111111111111 489.399436873111
"2004-05-27" 2004 148 11.2222222222222 "DNRdatalogger" "Neither" 11.2222222222222 500.621659095333
"2004-05-28" 2004 149 11.6666666666667 "DNRdatalogger" "Neither" 11.6666666666667 512.288325762
"2004-05-29" 2004 150 11.7222222222222 "DNRdatalogger" "Neither" 11.7222222222222 524.010547984222
"2004-05-30" 2004 151 11.8888888888889 "DNRdatalogger" "Neither" 11.8888888888889 535.899436873111
"2004-05-31" 2004 152 12 "DNRdatalogger" "Neither" 12 547.899436873111
"2004-06-01" 2004 153 11.8333333333333 "DNRdatalogger" "Neither" 11.8333333333333 559.732770206444
"2004-06-02" 2004 154 12.2777777777778 "DNRdatalogger" "Neither" 12.2777777777778 572.010547984222
"2004-06-03" 2004 155 13.7222222222222 "DNRdatalogger" "Neither" 13.7222222222222 585.732770206444
"2004-06-04" 2004 156 14.6666666666667 "DNRdatalogger" "Neither" 14.6666666666667 600.399436873111
"2004-06-05" 2004 157 14.3333333333333 "DNRdatalogger" "Neither" 14.3333333333333 614.732770206444
"2004-06-06" 2004 158 14.8333333333333 "DNRdatalogger" "Neither" 14.8333333333333 629.566103539778
"2004-06-07" 2004 159 15.2777777777778 "DNRdatalogger" "Neither" 15.2777777777778 644.843881317556
"2004-06-08" 2004 160 15.5555555555556 "DNRdatalogger" "Neither" 15.5555555555556 660.399436873111
"2004-06-09" 2004 161 15.0555555555556 "DNRdatalogger" "Neither" 15.0555555555556 675.454992428667
"2004-06-10" 2004 162 15.1666666666667 "DNRdatalogger" "Neither" 15.1666666666667 690.621659095333
"2004-06-11" 2004 163 14.4444444444444 "DNRdatalogger" "Neither" 14.4444444444444 705.066103539778
"2004-06-12" 2004 164 15.0555555555556 "DNRdatalogger" "Neither" 15.0555555555556 720.121659095333
"2004-06-13" 2004 165 16.0555555555556 "DNRdatalogger" "Neither" 16.0555555555556 736.177214650889
"2004-06-14" 2004 166 16.7777777777778 "DNRdatalogger" "Neither" 16.7777777777778 752.954992428667
"2004-06-15" 2004 167 16.8888888888889 "DNRdatalogger" "Neither" 16.8888888888889 769.843881317556
"2004-06-16" 2004 168 17.3888888888889 "DNRdatalogger" "Neither" 17.3888888888889 787.232770206445
"2004-06-17" 2004 169 17.5555555555556 "DNRdatalogger" "Neither" 17.5555555555556 804.788325762
"2004-06-18" 2004 170 17 "DNRdatalogger" "Neither" 17 821.788325762
"2004-06-19" 2004 171 16.8888888888889 "DNRdatalogger" "Neither" 16.8888888888889 838.677214650889
"2004-06-20" 2004 172 16.8888888888889 "DNRdatalogger" "Neither" 16.8888888888889 855.566103539778
"2004-06-21" 2004 173 16.8888888888889 "DNRdatalogger" "Neither" 16.8888888888889 872.454992428667
"2004-06-22" 2004 174 16.7777777777778 "DNRdatalogger" "Neither" 16.7777777777778 889.232770206445
"2004-06-23" 2004 175 16.7777777777778 "DNRdatalogger" "Neither" 16.7777777777778 906.010547984223
"2004-06-24" 2004 176 16.3888888888889 "DNRdatalogger" "Neither" 16.3888888888889 922.399436873111
"2004-06-25" 2004 177 16.3888888888889 "DNRdatalogger" "Neither" 16.3888888888889 938.788325762
"2004-06-26" 2004 178 16.5 "DNRdatalogger" "Neither" 16.5 955.288325762
"2004-06-27" 2004 179 16.6666666666667 "DNRdatalogger" "Neither" 16.6666666666667 971.954992428667
"2004-06-28" 2004 180 16.8888888888889 "DNRdatalogger" "Neither" 16.8888888888889 988.843881317556
"2004-06-29" 2004 181 17.3333333333333 "DNRdatalogger" "Neither" 17.3333333333333 1006.17721465089
"2004-06-30" 2004 182 18.1666666666667 "DNRdatalogger" "Neither" 18.1666666666667 1024.34388131756
"2004-07-01" 2004 183 18.2777777777778 "DNRdatalogger" "Neither" 18.2777777777778 1042.62165909533
"2004-07-02" 2004 184 18.3888888888889 "DNRdatalogger" "Neither" 18.3888888888889 1061.01054798422
"2004-07-03" 2004 185 18.6666666666667 "DNRdatalogger" "Neither" 18.6666666666667 1079.67721465089
"2004-07-04" 2004 186 19.1111111111111 "DNRdatalogger" "Neither" 19.1111111111111 1098.788325762
"2004-07-05" 2004 187 18.5555555555556 "DNRdatalogger" "Neither" 18.5555555555556 1117.34388131756
"2004-07-06" 2004 188 18.0555555555556 "DNRdatalogger" "Neither" 18.0555555555556 1135.39943687311
"2004-07-07" 2004 189 17.9444444444444 "DNRdatalogger" "Neither" 17.9444444444444 1153.34388131756
"2004-07-08" 2004 190 18.2222222222222 "DNRdatalogger" "Neither" 18.2222222222222 1171.56610353978
"2004-07-09" 2004 191 18.3333333333333 "DNRdatalogger" "Neither" 18.3333333333333 1189.89943687311
"2004-07-10" 2004 192 19.2222222222222 "DNRdatalogger" "Neither" 19.2222222222222 1209.12165909533
"2004-07-11" 2004 193 19.5 "DNRdatalogger" "Neither" 19.5 1228.62165909533
"2004-07-12" 2004 194 20.0555555555556 "DNRdatalogger" "Neither" 20.0555555555556 1248.67721465089
"2004-07-13" 2004 195 20.3333333333333 "DNRdatalogger" "Neither" 20.3333333333333 1269.01054798422
"2004-07-14" 2004 196 20.2222222222222 "DNRdatalogger" "Neither" 20.2222222222222 1289.23277020644
"2004-07-15" 2004 197 20.9444444444444 "DNRdatalogger" "Neither" 20.9444444444444 1310.17721465089
"2004-07-16" 2004 198 21.2222222222222 "DNRdatalogger" "Neither" 21.2222222222222 1331.39943687311
"2004-07-17" 2004 199 21.2777777777778 "DNRdatalogger" "Neither" 21.2777777777778 1352.67721465089
"2004-07-18" 2004 200 21.3888888888889 "DNRdatalogger" "Neither" 21.3888888888889 1374.06610353978
"2004-07-19" 2004 201 21.7222222222222 "DNRdatalogger" "Neither" 21.7222222222222 1395.788325762
"2004-07-20" 2004 202 22.7222222222222 "DNRdatalogger" "Neither" 22.7222222222222 1418.51054798422
"2004-07-21" 2004 203 23.2222222222222 "DNRdatalogger" "Neither" 23.2222222222222 1441.73277020644
"2004-07-22" 2004 204 22.7222222222222 "DNRdatalogger" "Neither" 22.7222222222222 1464.45499242867
"2004-07-23" 2004 205 22.0555555555556 "DNRdatalogger" "Neither" 22.0555555555556 1486.51054798422
"2004-07-24" 2004 206 22.0555555555556 "DNRdatalogger" "Neither" 22.0555555555556 1508.56610353978
"2004-07-25" 2004 207 21.9444444444444 "DNRdatalogger" "Neither" 21.9444444444444 1530.51054798422
"2004-07-26" 2004 208 21.8888888888889 "DNRdatalogger" "Neither" 21.8888888888889 1552.39943687311
"2004-07-27" 2004 209 21.8888888888889 "DNRdatalogger" "Neither" 21.8888888888889 1574.288325762
"2004-07-28" 2004 210 21.6111111111111 "DNRdatalogger" "Neither" 21.6111111111111 1595.89943687311
"2004-07-29" 2004 211 21.5555555555556 "DNRdatalogger" "Neither" 21.5555555555556 1617.45499242867
"2004-07-30" 2004 212 21.1666666666667 "DNRdatalogger" "Neither" 21.1666666666667 1638.62165909533
"2004-07-31" 2004 213 21.4444444444444 "DNRdatalogger" "Neither" 21.4444444444444 1660.06610353978
"2004-08-01" 2004 214 21.8888888888889 "DNRdatalogger" "Neither" 21.8888888888889 1681.95499242867
"2004-08-02" 2004 215 22.2222222222222 "DNRdatalogger" "Neither" 22.2222222222222 1704.17721465089
"2004-08-03" 2004 216 22.1666666666667 "DNRdatalogger" "Neither" 22.1666666666667 1726.34388131756
"2004-08-04" 2004 217 21.8333333333333 "DNRdatalogger" "Neither" 21.8333333333333 1748.17721465089
"2004-08-05" 2004 218 21.9444444444444 "DNRdatalogger" "Neither" 21.9444444444444 1770.12165909533
"2004-08-06" 2004 219 22.1666666666667 "DNRdatalogger" "Neither" 22.1666666666667 1792.288325762
"2004-08-07" 2004 220 21.5555555555556 "DNRdatalogger" "Neither" 21.5555555555556 1813.84388131756
"2004-08-08" 2004 221 21.3888888888889 "DNRdatalogger" "Neither" 21.3888888888889 1835.23277020644
"2004-08-09" 2004 222 21.2222222222222 "DNRdatalogger" "Neither" 21.2222222222222 1856.45499242867
"2004-08-10" 2004 223 20.2222222222222 "DNRdatalogger" "Neither" 20.2222222222222 1876.67721465089
"2004-08-11" 2004 224 19.5 "DNRdatalogger" "Neither" 19.5 1896.17721465089
"2004-08-12" 2004 225 19.1666666666667 "DNRdatalogger" "Neither" 19.1666666666667 1915.34388131756
"2004-08-13" 2004 226 19.2777777777778 "DNRdatalogger" "Neither" 19.2777777777778 1934.62165909533
"2004-08-14" 2004 227 19.4444444444444 "DNRdatalogger" "Neither" 19.4444444444444 1954.06610353978
"2004-08-15" 2004 228 19.3888888888889 "DNRdatalogger" "Neither" 19.3888888888889 1973.45499242867
"2004-08-16" 2004 229 19.5555555555556 "DNRdatalogger" "Neither" 19.5555555555556 1993.01054798422
"2004-08-17" 2004 230 19.7222222222222 "DNRdatalogger" "Neither" 19.7222222222222 2012.73277020644
"2004-08-18" 2004 231 19.5 "DNRdatalogger" "Neither" 19.5 2032.23277020644
"2004-08-19" 2004 232 18.7777777777778 "DNRdatalogger" "Neither" 18.7777777777778 2051.01054798422
"2004-08-20" 2004 233 18.5 "DNRdatalogger" "Neither" 18.5 2069.51054798422
"2004-08-21" 2004 234 18.2777777777778 "DNRdatalogger" "Neither" 18.2777777777778 2087.788325762
"2004-08-22" 2004 235 18.3888888888889 "DNRdatalogger" "Neither" 18.3888888888889 2106.17721465089
"2004-08-23" 2004 236 18.1111111111111 "DNRdatalogger" "Neither" 18.1111111111111 2124.288325762
"2004-08-24" 2004 237 18.0555555555556 "DNRdatalogger" "Neither" 18.0555555555556 2142.34388131756
"2004-08-25" 2004 238 18.3333333333333 "DNRdatalogger" "Neither" 18.3333333333333 2160.67721465089
"2004-08-26" 2004 239 18.4444444444444 "DNRdatalogger" "Neither" 18.4444444444444 2179.12165909533
"2004-08-27" 2004 240 18.3888888888889 "DNRdatalogger" "Neither" 18.3888888888889 2197.51054798422
"2004-08-28" 2004 241 18.3333333333333 "DNRdatalogger" "Neither" 18.3333333333333 2215.84388131756
"2004-08-29" 2004 242 18.1111111111111 "DNRdatalogger" "Neither" 18.1111111111111 2233.95499242867
"2004-08-30" 2004 243 18.2222222222222 "DNRdatalogger" "Neither" 18.2222222222222 2252.17721465089
"2004-08-31" 2004 244 18.2777777777778 "DNRdatalogger" "Neither" 18.2777777777778 2270.45499242867
"2004-09-01" 2004 245 18.2222222222222 "DNRdatalogger" "Neither" 18.2222222222222 2288.67721465089
"2004-09-02" 2004 246 18.5 "DNRdatalogger" "Neither" 18.5 2307.17721465089
"2004-09-03" 2004 247 18.9444444444444 "DNRdatalogger" "Neither" 18.9444444444444 2326.12165909533
"2004-09-04" 2004 248 19.2777777777778 "DNRdatalogger" "Neither" 19.2777777777778 2345.39943687311
"2004-09-05" 2004 249 19.3888888888889 "DNRdatalogger" "Neither" 19.3888888888889 2364.788325762
"2004-09-06" 2004 250 19.1111111111111 "DNRdatalogger" "Neither" 19.1111111111111 2383.89943687311
"2004-09-07" 2004 251 18.7777777777778 "DNRdatalogger" "Neither" 18.7777777777778 2402.67721465089
"2004-09-08" 2004 252 18.7777777777778 "DNRdatalogger" "Neither" 18.7777777777778 2421.45499242867
"2004-09-09" 2004 253 18.7222222222222 "DNRdatalogger" "Neither" 18.7222222222222 2440.17721465089
"2004-09-10" 2004 254 18.7777777777778 "DNRdatalogger" "Neither" 18.7777777777778 2458.95499242867
"2004-09-11" 2004 255 19 "DNRdatalogger" "Neither" 19 2477.95499242867
"2004-09-12" 2004 256 19.1111111111111 "DNRdatalogger" "Neither" 19.1111111111111 2497.06610353978
"2004-09-13" 2004 257 19.1111111111111 "DNRdatalogger" "Neither" 19.1111111111111 2516.17721465089
"2004-09-14" 2004 258 19.3333333333333 "DNRdatalogger" "Neither" 19.3333333333333 2535.51054798422
"2004-09-15" 2004 259 18.7777777777778 "DNRdatalogger" "Neither" 18.7777777777778 2554.288325762
"2004-09-16" 2004 260 18.2222222222222 "DNRdatalogger" "Neither" 18.2222222222222 2572.51054798422
"2004-09-17" 2004 261 18.0555555555556 "DNRdatalogger" "Neither" 18.0555555555556 2590.56610353978
"2004-09-18" 2004 262 18.0555555555556 "DNRdatalogger" "Neither" 18.0555555555556 2608.62165909533
"2004-09-19" 2004 263 18.1111111111111 "DNRdatalogger" "Neither" 18.1111111111111 2626.73277020644
"2004-09-20" 2004 264 18.2222222222222 "DNRdatalogger" "Neither" 18.2222222222222 2644.95499242867
"2004-09-21" 2004 265 18.0555555555556 "DNRdatalogger" "Neither" 18.0555555555556 2663.01054798422
"2004-09-22" 2004 266 18.0555555555556 "DNRdatalogger" "Neither" 18.0555555555556 2681.06610353978
"2004-09-23" 2004 267 18.0555555555556 "DNRdatalogger" "Neither" 18.0555555555556 2699.12165909533
"2004-09-24" 2004 268 17.5 "DNRdatalogger" "Neither" 17.5 2716.62165909533
"2004-09-25" 2004 269 17.3888888888889 "DNRdatalogger" "Neither" 17.3888888888889 2734.01054798422
"2004-09-26" 2004 270 17.3888888888889 "DNRdatalogger" "Neither" 17.3888888888889 2751.39943687311
"2004-09-27" 2004 271 17.3888888888889 "DNRdatalogger" "Neither" 17.3888888888889 2768.788325762
"2004-09-28" 2004 272 17 "DNRdatalogger" "Neither" 17 2785.788325762
"2004-09-29" 2004 273 16.7777777777778 "DNRdatalogger" "Neither" 16.7777777777778 2802.56610353978
"2004-09-30" 2004 274 16.4444444444444 "DNRdatalogger" "Neither" 16.4444444444444 2819.01054798422
"2004-10-01" 2004 275 16.2222222222222 "DNRdatalogger" "Neither" 16.2222222222222 2835.23277020644
"2004-10-02" 2004 276 15.1111111111111 "DNRdatalogger" "Neither" 15.1111111111111 2850.34388131756
"2004-10-03" 2004 277 14.4444444444444 "DNRdatalogger" "Neither" 14.4444444444444 2864.788325762
"2004-10-04" 2004 278 13.8333333333333 "DNRdatalogger" "Neither" 13.8333333333333 2878.62165909533
"2004-10-05" 2004 279 13.3333333333333 "DNRdatalogger" "Neither" 13.3333333333333 2891.95499242867
"2004-10-06" 2004 280 13.5 "DNRdatalogger" "Neither" 13.5 2905.45499242867
"2004-10-07" 2004 281 13.2222222222222 "DNRdatalogger" "Neither" 13.2222222222222 2918.67721465089
"2004-10-08" 2004 282 13.3333333333333 "DNRdatalogger" "Neither" 13.3333333333333 2932.01054798422
"2004-10-09" 2004 283 13.4444444444444 "DNRdatalogger" "Neither" 13.4444444444444 2945.45499242867
"2004-10-10" 2004 284 13.3888888888889 "DNRdatalogger" "Neither" 13.3888888888889 2958.84388131756
"2004-10-11" 2004 285 13.3888888888889 "DNRdatalogger" "Neither" 13.3888888888889 2972.23277020644
"2004-10-12" 2004 286 13.2777777777778 "DNRdatalogger" "Neither" 13.2777777777778 2985.51054798422
"2004-10-13" 2004 287 13 "DNRdatalogger" "Neither" 13 2998.51054798422
"2004-10-14" 2004 288 12.4444444444444 "DNRdatalogger" "Neither" 12.4444444444444 3010.95499242867
"2004-10-15" 2004 289 12.0555555555556 "DNRdatalogger" "Neither" 12.0555555555556 3023.01054798422
"2004-10-16" 2004 290 11.2222222222222 "DNRdatalogger" "Neither" 11.2222222222222 3034.23277020644
"2004-10-17" 2004 291 10.5555555555556 "DNRdatalogger" "Neither" 10.5555555555556 3044.788325762
"2004-10-18" 2004 292 10.2222222222222 "DNRdatalogger" "Neither" 10.2222222222222 3055.01054798422
"2004-10-19" 2004 293 9.72222222222222 "DNRdatalogger" "Neither" 9.72222222222222 3064.73277020644
"2004-10-20" 2004 294 9.72222222222222 "DNRdatalogger" "Neither" 9.72222222222222 3074.45499242867
"2004-10-21" 2004 295 9.61111111111111 "DNRdatalogger" "Neither" 9.61111111111111 3084.06610353978
"2004-10-22" 2004 296 9.44444444444444 "DNRdatalogger" "Neither" 9.44444444444444 3093.51054798422
"2004-10-23" 2004 297 9.61111111111111 "DNRdatalogger" "Neither" 9.61111111111111 3103.12165909533
"2004-10-24" 2004 298 9.33333333333333 "DNRdatalogger" "Neither" 9.33333333333333 3112.45499242867
"2004-10-25" 2004 299 9.33333333333333 "DNRdatalogger" "Neither" 9.33333333333333 3121.788325762
"2004-10-26" 2004 300 9.33333333333333 "DNRdatalogger" "Neither" 9.33333333333333 3131.12165909533
"2004-10-27" 2004 301 9.05555555555555 "DNRdatalogger" "Neither" 9.05555555555555 3140.17721465089
"2004-10-28" 2004 302 8.83333333333333 "DNRdatalogger" "Neither" 8.83333333333333 3149.01054798422
"2004-10-29" 2004 303 9.11111111111111 "DNRdatalogger" "Neither" 9.11111111111111 3158.12165909533
"2004-10-30" 2004 304 9.11111111111111 "DNRdatalogger" "Neither" 9.11111111111111 3167.23277020644
"2004-10-31" 2004 305 9.11111111111111 "DNRdatalogger" "Neither" 9.11111111111111 3176.34388131756
"2004-11-01" 2004 306 9.05555555555555 "DNRdatalogger" "Neither" 9.05555555555555 3185.39943687311
"2004-11-02" 2004 307 8.88888888888889 "DNRdatalogger" "Neither" 8.88888888888889 3194.288325762
"2004-11-03" 2004 308 8.61111111111111 "DNRdatalogger" "Neither" 8.61111111111111 3202.89943687311
"2004-11-04" 2004 309 8.22222222222222 "DNRdatalogger" "Neither" 8.22222222222222 3211.12165909533
"2004-11-05" 2004 310 7.94444444444444 "DNRdatalogger" "Neither" 7.94444444444444 3219.06610353978
"2004-11-06" 2004 311 7.88888888888889 "DNRdatalogger" "Neither" 7.88888888888889 3226.95499242867
"2004-11-07" 2004 312 7.61111111111111 "DNRdatalogger" "Neither" 7.61111111111111 3234.56610353978
"2004-11-08" 2004 313 7.27777777777778 "DNRdatalogger" "Neither" 7.27777777777778 3241.84388131756
"2004-11-09" 2004 314 6.88888888888889 "DNRdatalogger" "Neither" 6.88888888888889 3248.73277020644
"2004-11-10" 2004 315 6.83333333333333 "DNRdatalogger" "Neither" 6.83333333333333 3255.56610353978
"2004-11-11" 2004 316 6.38888888888889 "DNRdatalogger" "Neither" 6.38888888888889 3261.95499242867
"2004-11-12" 2004 317 6.05555555555556 "DNRdatalogger" "Neither" 6.05555555555556 3268.01054798422
"2004-11-13" 2004 318 5.61111111111111 "DNRdatalogger" "Neither" 5.61111111111111 3273.62165909533
"2004-11-14" 2004 319 5.27777777777778 "DNRdatalogger" "Neither" 5.27777777777778 3278.89943687311
"2004-11-15" 2004 320 5 "DNRdatalogger" "Neither" 5 3283.89943687311
"2004-11-16" 2004 321 5.11111111111111 "DNRdatalogger" "Neither" 5.11111111111111 3289.01054798422
"2004-11-17" 2004 322 5.33333333333333 "DNRdatalogger" "Neither" 5.33333333333333 3294.34388131756
"2004-11-18" 2004 323 5.5 "DNRdatalogger" "Neither" 5.5 3299.84388131756
"2004-11-19" 2004 324 5.27777777777778 "DNRdatalogger" "Neither" 5.27777777777778 3305.12165909533
"2004-11-20" 2004 325 5.11111111111111 "DNRdatalogger" "Neither" 5.11111111111111 3310.23277020644
"2004-11-21" 2004 326 4.66666666666667 "DNRdatalogger" "Neither" 4.66666666666667 3314.89943687311
"2004-11-22" 2004 327 4.22222222222222 "DNRdatalogger" "Neither" 4.22222222222222 3319.12165909533
"2004-11-23" 2004 328 4 "DNRdatalogger" "Neither" 4 3323.12165909533
"2004-11-24" 2004 329 3.61111111111111 "DNRdatalogger" "Neither" 3.61111111111111 3326.73277020644
"2004-11-25" 2004 330 3.27777777777778 "DNRdatalogger" "Neither" 3.27777777777778 3330.01054798422
"2004-11-26" 2004 331 2.88888888888889 "DNRdatalogger" "Neither" 2.88888888888889 3332.89943687311
"2004-11-27" 2004 332 2.72222222222222 "DNRdatalogger" "Neither" 2.72222222222222 3335.62165909533
"2004-11-28" 2004 333 2.44444444444444 "DNRdatalogger" "Neither" 2.44444444444444 3338.06610353978
"2004-11-29" 2004 334 2.33333333333333 "DNRdatalogger" "Neither" 2.33333333333333 3340.39943687311
"2004-11-30" 2004 335 1.83333333333333 "DNRdatalogger" "Neither" 1.83333333333333 3342.23277020644
"2004-12-01" 2004 336 1.61111111111111 "DNRdatalogger" "Neither" 1.61111111111111 3343.84388131756
"2004-12-02" 2004 337 1.16666666666667 "DNRdatalogger" "Neither" 1.16666666666667 3345.01054798422
"2004-12-03" 2004 338 0.944444444444446 "DNRdatalogger" "Neither" 0.944444444444446 3345.95499242867
"2004-12-04" 2004 339 0.833333333333333 "DNRdatalogger" "Neither" 0.833333333333333 3346.788325762
"2004-12-05" 2004 340 0.555555555555556 "DNRdatalogger" "Neither" 0.555555555555556 3347.34388131756
"2004-12-06" 2004 341 0.166666666666665 "DNRdatalogger" "Neither" 0.166666666666665 3347.51054798422
"2004-12-07" 2004 342 -0.0555555555555564 "DNRdatalogger" "Neither" 0 3347.51054798422
"2004-12-08" 2004 343 -0.0555555555555564 "DNRdatalogger" "Neither" 0 3347.51054798422
"2004-12-09" 2004 344 -0.0555555555555564 "DNRdatalogger" "Neither" 0 3347.51054798422
"2004-12-10" 2004 345 -0.0555555555555564 "DNRdatalogger" "Neither" 0 3347.51054798422
"2004-12-11" 2004 346 -0.0555555555555564 "DNRdatalogger" "Neither" 0 3347.51054798422
"2004-12-12" 2004 347 -0.0555555555555564 "DNRdatalogger" "Neither" 0 3347.51054798422
"2004-12-13" 2004 348 -0.0555555555555564 "DNRdatalogger" "Neither" 0 3347.51054798422
"2004-12-14" 2004 349 -0.0555555555555564 "DNRdatalogger" "Neither" 0 3347.51054798422
"2004-12-15" 2004 350 0 "DNRdatalogger" "Neither" 0 3347.51054798422
"2004-12-16" 2004 351 0.111111111111113 "DNRdatalogger" "Neither" 0.111111111111113 3347.62165909533
"2004-12-17" 2004 352 0.111111111111113 "DNRdatalogger" "Neither" 0.111111111111113 3347.73277020644
"2004-12-18" 2004 353 0.166666666666665 "DNRdatalogger" "Neither" 0.166666666666665 3347.89943687311
"2004-12-19" 2004 354 0.222222222222221 "DNRdatalogger" "Neither" 0.222222222222221 3348.12165909533
"2004-12-20" 2004 355 0.222222222222221 "DNRdatalogger" "Neither" 0.222222222222221 3348.34388131756
"2004-12-21" 2004 356 0.222222222222221 "DNRdatalogger" "Neither" 0.222222222222221 3348.56610353978
"2004-12-22" 2004 357 0.166666666666665 "DNRdatalogger" "Neither" 0.166666666666665 3348.73277020644
"2004-12-23" 2004 358 0.222222222222221 "DNRdatalogger" "Neither" 0.222222222222221 3348.95499242867
"2004-12-24" 2004 359 0.388888888888891 "DNRdatalogger" "Neither" 0.388888888888891 3349.34388131756
"2004-12-25" 2004 360 0.388888888888891 "DNRdatalogger" "Neither" 0.388888888888891 3349.73277020644
"2004-12-26" 2004 361 0.388888888888891 "DNRdatalogger" "Neither" 0.388888888888891 3350.12165909533
"2004-12-27" 2004 362 0.388888888888891 "DNRdatalogger" "Neither" 0.388888888888891 3350.51054798422
"2004-12-28" 2004 363 0.444444444444443 "DNRdatalogger" "Neither" 0.444444444444443 3350.95499242867
"2004-12-29" 2004 364 1.66666666666667 "DNRdatalogger" "Neither" 1.66666666666667 3352.62165909533
"2004-12-30" 2004 365 0.333333333333334 "DNRdatalogger" "Neither" 0.333333333333334 3352.95499242867
"2004-12-31" 2004 366 0.499999999999999 "DNRdatalogger" "Neither" 0.499999999999999 3353.45499242867
"2005-01-01" 2005 1 0.444444444444443 "DNRdatalogger" "Neither" 0.444444444444443 0.444444444444443
"2005-01-02" 2005 2 0.388888888888891 "DNRdatalogger" "Neither" 0.388888888888891 0.833333333333334
"2005-01-03" 2005 3 0.499999999999999 "DNRdatalogger" "Neither" 0.499999999999999 1.33333333333333
"2005-01-04" 2005 4 0.555555555555556 "DNRdatalogger" "Neither" 0.555555555555556 1.88888888888889
"2005-01-05" 2005 5 0.555555555555556 "DNRdatalogger" "Neither" 0.555555555555556 2.44444444444445
"2005-01-06" 2005 6 0.555555555555556 "DNRdatalogger" "Neither" 0.555555555555556 3
"2005-01-07" 2005 7 0.444444444444443 "DNRdatalogger" "Neither" 0.444444444444443 3.44444444444444
"2005-01-08" 2005 8 0.444444444444443 "DNRdatalogger" "Neither" 0.444444444444443 3.88888888888889
"2005-01-09" 2005 9 0.499999999999999 "DNRdatalogger" "Neither" 0.499999999999999 4.38888888888889
"2005-01-10" 2005 10 0.444444444444443 "DNRdatalogger" "Neither" 0.444444444444443 4.83333333333333
"2005-01-11" 2005 11 0.388888888888891 "DNRdatalogger" "Neither" 0.388888888888891 5.22222222222222
"2005-01-12" 2005 12 0.388888888888891 "DNRdatalogger" "Neither" 0.388888888888891 5.61111111111111
"2005-01-13" 2005 13 0.388888888888891 "DNRdatalogger" "Neither" 0.388888888888891 6
"2005-01-14" 2005 14 0.388888888888891 "DNRdatalogger" "Neither" 0.388888888888891 6.38888888888889
"2005-01-15" 2005 15 0.277777777777778 "DNRdatalogger" "Neither" 0.277777777777778 6.66666666666667
"2005-01-16" 2005 16 0.333333333333334 "DNRdatalogger" "Neither" 0.333333333333334 7.00000000000001
"2005-01-17" 2005 17 0.388888888888891 "DNRdatalogger" "Neither" 0.388888888888891 7.3888888888889
"2005-01-18" 2005 18 0.388888888888891 "DNRdatalogger" "Neither" 0.388888888888891 7.77777777777779
"2005-01-19" 2005 19 0.222222222222221 "DNRdatalogger" "Neither" 0.222222222222221 8.00000000000001
"2005-01-20" 2005 20 0.388888888888891 "DNRdatalogger" "Neither" 0.388888888888891 8.3888888888889
"2005-01-21" 2005 21 0.499999999999999 "DNRdatalogger" "Neither" 0.499999999999999 8.8888888888889
"2005-01-22" 2005 22 0.499999999999999 "DNRdatalogger" "Neither" 0.499999999999999 9.3888888888889
"2005-01-23" 2005 23 0.499999999999999 "DNRdatalogger" "Neither" 0.499999999999999 9.8888888888889
"2005-01-24" 2005 24 0.388888888888891 "DNRdatalogger" "Neither" 0.388888888888891 10.2777777777778
"2005-01-25" 2005 25 0.333333333333334 "DNRdatalogger" "Neither" 0.333333333333334 10.6111111111111
"2005-01-26" 2005 26 0.499999999999999 "DNRdatalogger" "Neither" 0.499999999999999 11.1111111111111
"2005-01-27" 2005 27 1.531769424 "imputed" "Neither" 1.531769424 12.6428805351111
"2005-01-28" 2005 28 1.533480094 "imputed" "Neither" 1.533480094 14.1763606291111
"2005-01-29" 2005 29 1.53508258 "imputed" "Neither" 1.53508258 15.7114432091111
"2005-01-30" 2005 30 1.536495951 "imputed" "Neither" 1.536495951 17.2479391601111
"2005-01-31" 2005 31 1.538576827 "imputed" "Neither" 1.538576827 18.7865159871111
"2005-02-01" 2005 32 1.540977907 "imputed" "Neither" 1.540977907 20.3274938941111
"2005-02-02" 2005 33 1.543785867 "imputed" "Neither" 1.543785867 21.8712797611111
"2005-02-03" 2005 34 1.547388307 "imputed" "Neither" 1.547388307 23.4186680681111
"2005-02-04" 2005 35 1.551474668 "imputed" "Neither" 1.551474668 24.9701427361111
"2005-02-05" 2005 36 1.555936916 "imputed" "Neither" 1.555936916 26.5260796521111
"2005-02-06" 2005 37 1.560921595 "imputed" "Neither" 1.560921595 28.0870012471111
"2005-02-07" 2005 38 1.56561999 "imputed" "Neither" 1.56561999 29.6526212371111
"2005-02-08" 2005 39 1.568820835 "imputed" "Neither" 1.568820835 31.2214420721111
"2005-02-09" 2005 40 1.572038612 "imputed" "Neither" 1.572038612 32.7934806841111
"2005-02-10" 2005 41 1.574300105 "imputed" "Neither" 1.574300105 34.3677807891111
"2005-02-11" 2005 42 1.57647958 "imputed" "Neither" 1.57647958 35.9442603691111
"2005-02-12" 2005 43 1.579548403 "imputed" "Neither" 1.579548403 37.5238087721111
"2005-02-13" 2005 44 0.388888888888891 "DNRdatalogger" "Neither" 0.388888888888891 37.912697661
"2005-02-14" 2005 45 0.388888888888891 "DNRdatalogger" "Neither" 0.388888888888891 38.3015865498889
"2005-02-15" 2005 46 0.555555555555556 "DNRdatalogger" "Neither" 0.555555555555556 38.8571421054445
"2005-02-16" 2005 47 0.555555555555556 "DNRdatalogger" "Neither" 0.555555555555556 39.412697661
"2005-02-17" 2005 48 0.555555555555556 "DNRdatalogger" "Neither" 0.555555555555556 39.9682532165556
"2005-02-18" 2005 49 0.555555555555556 "DNRdatalogger" "Neither" 0.555555555555556 40.5238087721111
"2005-02-19" 2005 50 0.555555555555556 "DNRdatalogger" "Neither" 0.555555555555556 41.0793643276667
"2005-02-20" 2005 51 0.555555555555556 "DNRdatalogger" "Neither" 0.555555555555556 41.6349198832222
"2005-02-21" 2005 52 0.444444444444443 "DNRdatalogger" "Neither" 0.444444444444443 42.0793643276667
"2005-02-22" 2005 53 0.388888888888891 "DNRdatalogger" "Neither" 0.388888888888891 42.4682532165556
"2005-02-23" 2005 54 0.388888888888891 "DNRdatalogger" "Neither" 0.388888888888891 42.8571421054445
"2005-02-24" 2005 55 0.388888888888891 "DNRdatalogger" "Neither" 0.388888888888891 43.2460309943334
"2005-02-25" 2005 56 0.388888888888891 "DNRdatalogger" "Neither" 0.388888888888891 43.6349198832222
"2005-02-26" 2005 57 0.388888888888891 "DNRdatalogger" "Neither" 0.388888888888891 44.0238087721111
"2005-02-27" 2005 58 0.444444444444443 "DNRdatalogger" "Neither" 0.444444444444443 44.4682532165556
"2005-02-28" 2005 59 0.555555555555556 "DNRdatalogger" "Neither" 0.555555555555556 45.0238087721111
"2005-03-01" 2005 60 0.555555555555556 "DNRdatalogger" "Neither" 0.555555555555556 45.5793643276667
"2005-03-02" 2005 61 0.555555555555556 "DNRdatalogger" "Neither" 0.555555555555556 46.1349198832222
"2005-03-03" 2005 62 0.555555555555556 "DNRdatalogger" "Neither" 0.555555555555556 46.6904754387778
"2005-03-04" 2005 63 0.555555555555556 "DNRdatalogger" "Neither" 0.555555555555556 47.2460309943334
"2005-03-05" 2005 64 0.555555555555556 "DNRdatalogger" "Neither" 0.555555555555556 47.8015865498889
"2005-03-06" 2005 65 0.555555555555556 "DNRdatalogger" "Neither" 0.555555555555556 48.3571421054445
"2005-03-07" 2005 66 0.555555555555556 "DNRdatalogger" "Neither" 0.555555555555556 48.912697661
"2005-03-08" 2005 67 0.555555555555556 "DNRdatalogger" "Neither" 0.555555555555556 49.4682532165556
"2005-03-09" 2005 68 0.555555555555556 "DNRdatalogger" "Neither" 0.555555555555556 50.0238087721111
"2005-03-10" 2005 69 0.555555555555556 "DNRdatalogger" "Neither" 0.555555555555556 50.5793643276667
"2005-03-11" 2005 70 0.555555555555556 "DNRdatalogger" "Neither" 0.555555555555556 51.1349198832223
"2005-03-12" 2005 71 0.555555555555556 "DNRdatalogger" "Neither" 0.555555555555556 51.6904754387778
"2005-03-13" 2005 72 0.555555555555556 "DNRdatalogger" "Neither" 0.555555555555556 52.2460309943334
"2005-03-14" 2005 73 0.555555555555556 "DNRdatalogger" "Neither" 0.555555555555556 52.8015865498889
"2005-03-15" 2005 74 0.611111111111112 "DNRdatalogger" "Neither" 0.611111111111112 53.412697661
"2005-03-16" 2005 75 0.555555555555556 "DNRdatalogger" "Neither" 0.555555555555556 53.9682532165556
"2005-03-17" 2005 76 0.555555555555556 "DNRdatalogger" "Neither" 0.555555555555556 54.5238087721111
"2005-03-18" 2005 77 0.555555555555556 "DNRdatalogger" "Neither" 0.555555555555556 55.0793643276667
"2005-03-19" 2005 78 0.555555555555556 "DNRdatalogger" "Neither" 0.555555555555556 55.6349198832223
"2005-03-20" 2005 79 0.555555555555556 "DNRdatalogger" "Neither" 0.555555555555556 56.1904754387778
"2005-03-21" 2005 80 0.555555555555556 "DNRdatalogger" "Neither" 0.555555555555556 56.7460309943334
"2005-03-22" 2005 81 0.555555555555556 "DNRdatalogger" "Neither" 0.555555555555556 57.3015865498889
"2005-03-23" 2005 82 0.555555555555556 "DNRdatalogger" "Neither" 0.555555555555556 57.8571421054445
"2005-03-24" 2005 83 0.555555555555556 "DNRdatalogger" "Neither" 0.555555555555556 58.412697661
"2005-03-25" 2005 84 0.555555555555556 "DNRdatalogger" "Neither" 0.555555555555556 58.9682532165556
"2005-03-26" 2005 85 0.555555555555556 "DNRdatalogger" "Neither" 0.555555555555556 59.5238087721111
"2005-03-27" 2005 86 0.611111111111112 "DNRdatalogger" "Neither" 0.611111111111112 60.1349198832223
"2005-03-28" 2005 87 0.666666666666668 "DNRdatalogger" "Neither" 0.666666666666668 60.8015865498889
"2005-03-29" 2005 88 0.833333333333333 "DNRdatalogger" "Neither" 0.833333333333333 61.6349198832223
"2005-03-30" 2005 89 0.88888888888889 "DNRdatalogger" "Neither" 0.88888888888889 62.5238087721112
"2005-03-31" 2005 90 1.05555555555555 "DNRdatalogger" "Neither" 1.05555555555555 63.5793643276667
"2005-04-01" 2005 91 1.22222222222222 "DNRdatalogger" "Neither" 1.22222222222222 64.8015865498889
"2005-04-02" 2005 92 1.44444444444445 "DNRdatalogger" "Neither" 1.44444444444445 66.2460309943334
"2005-04-03" 2005 93 1.66666666666667 "DNRdatalogger" "Neither" 1.66666666666667 67.912697661
"2005-04-04" 2005 94 1.83333333333333 "DNRdatalogger" "Neither" 1.83333333333333 69.7460309943334
"2005-04-05" 2005 95 2.11111111111111 "DNRdatalogger" "Neither" 2.11111111111111 71.8571421054445
"2005-04-06" 2005 96 2.22222222222222 "DNRdatalogger" "Neither" 2.22222222222222 74.0793643276667
"2005-04-07" 2005 97 2.5 "DNRdatalogger" "Neither" 2.5 76.5793643276667
"2005-04-08" 2005 98 2.72222222222222 "DNRdatalogger" "Neither" 2.72222222222222 79.3015865498889
"2005-04-09" 2005 99 2.94444444444444 "DNRdatalogger" "Neither" 2.94444444444444 82.2460309943334
"2005-04-10" 2005 100 3.05555555555556 "DNRdatalogger" "Neither" 3.05555555555556 85.3015865498889
"2005-04-11" 2005 101 3.05555555555556 "DNRdatalogger" "Neither" 3.05555555555556 88.3571421054445
"2005-04-12" 2005 102 3.16666666666667 "DNRdatalogger" "Neither" 3.16666666666667 91.5238087721112
"2005-04-13" 2005 103 3.44444444444445 "DNRdatalogger" "Neither" 3.44444444444445 94.9682532165556
"2005-04-14" 2005 104 3.61111111111111 "DNRdatalogger" "Neither" 3.61111111111111 98.5793643276667
"2005-04-15" 2005 105 3.38888888888889 "DNRdatalogger" "Neither" 3.38888888888889 101.968253216556
"2005-04-16" 2005 106 3.61111111111111 "DNRdatalogger" "Neither" 3.61111111111111 105.579364327667
"2005-04-17" 2005 107 3.94444444444445 "DNRdatalogger" "Neither" 3.94444444444445 109.523808772111
"2005-04-18" 2005 108 3.77777777777778 "DNRdatalogger" "Neither" 3.77777777777778 113.301586549889
"2005-04-19" 2005 109 2.72222222222222 "DNRdatalogger" "Neither" 2.72222222222222 116.023808772111
"2005-04-20" 2005 110 2.61111111111111 "DNRdatalogger" "Neither" 2.61111111111111 118.634919883222
"2005-04-21" 2005 111 3.77777777777778 "DNRdatalogger" "Neither" 3.77777777777778 122.412697661
"2005-04-22" 2005 112 3.61111111111111 "DNRdatalogger" "Neither" 3.61111111111111 126.023808772111
"2005-04-23" 2005 113 3.83333333333333 "DNRdatalogger" "Neither" 3.83333333333333 129.857142105444
"2005-04-24" 2005 114 4.11111111111111 "DNRdatalogger" "Neither" 4.11111111111111 133.968253216556
"2005-04-25" 2005 115 4.22222222222222 "DNRdatalogger" "Neither" 4.22222222222222 138.190475438778
"2005-04-26" 2005 116 4.44444444444444 "DNRdatalogger" "Neither" 4.44444444444444 142.634919883222
"2005-04-27" 2005 117 4.61111111111111 "DNRdatalogger" "Neither" 4.61111111111111 147.246030994333
"2005-04-28" 2005 118 4.61111111111111 "DNRdatalogger" "Neither" 4.61111111111111 151.857142105444
"2005-04-29" 2005 119 4.88888888888889 "DNRdatalogger" "Neither" 4.88888888888889 156.746030994333
"2005-04-30" 2005 120 4.88888888888889 "DNRdatalogger" "Neither" 4.88888888888889 161.634919883222
"2005-05-01" 2005 121 4.88888888888889 "DNRdatalogger" "Neither" 4.88888888888889 166.523808772111
"2005-05-02" 2005 122 4.72222222222222 "DNRdatalogger" "Neither" 4.72222222222222 171.246030994333
"2005-05-03" 2005 123 5 "DNRdatalogger" "Neither" 5 176.246030994333
"2005-05-04" 2005 124 5.88888888888889 "DNRdatalogger" "Neither" 5.88888888888889 182.134919883222
"2005-05-05" 2005 125 6.05555555555556 "DNRdatalogger" "Neither" 6.05555555555556 188.190475438778
"2005-05-06" 2005 126 6.83333333333333 "DNRdatalogger" "Neither" 6.83333333333333 195.023808772111
"2005-05-07" 2005 127 6.66666666666667 "DNRdatalogger" "Neither" 6.66666666666667 201.690475438778
"2005-05-08" 2005 128 7.44444444444444 "DNRdatalogger" "Neither" 7.44444444444444 209.134919883222
"2005-05-09" 2005 129 7.77777777777778 "DNRdatalogger" "Neither" 7.77777777777778 216.912697661
"2005-05-10" 2005 130 7.94444444444444 "DNRdatalogger" "Neither" 7.94444444444444 224.857142105444
"2005-05-11" 2005 131 8.11111111111111 "DNRdatalogger" "Neither" 8.11111111111111 232.968253216556
"2005-05-12" 2005 132 7.94444444444444 "DNRdatalogger" "Neither" 7.94444444444444 240.912697661
"2005-05-13" 2005 133 7.77777777777778 "DNRdatalogger" "Neither" 7.77777777777778 248.690475438778
"2005-05-14" 2005 134 7.83333333333333 "DNRdatalogger" "Neither" 7.83333333333333 256.523808772111
"2005-05-15" 2005 135 8.33333333333333 "DNRdatalogger" "Neither" 8.33333333333333 264.857142105444
"2005-05-16" 2005 136 8.66666666666667 "DNRdatalogger" "Neither" 8.66666666666667 273.523808772111
"2005-05-17" 2005 137 8.83333333333333 "DNRdatalogger" "Neither" 8.83333333333333 282.357142105444
"2005-05-18" 2005 138 9.16666666666667 "DNRdatalogger" "Neither" 9.16666666666667 291.523808772111
"2005-05-19" 2005 139 9.44444444444444 "DNRdatalogger" "Neither" 9.44444444444444 300.968253216556
"2005-05-20" 2005 140 10.0555555555556 "DNRdatalogger" "Neither" 10.0555555555556 311.023808772111
"2005-05-21" 2005 141 10.3888888888889 "DNRdatalogger" "Neither" 10.3888888888889 321.412697661
"2005-05-22" 2005 142 10.4444444444444 "DNRdatalogger" "Neither" 10.4444444444444 331.857142105444
"2005-05-23" 2005 143 10.6666666666667 "DNRdatalogger" "Neither" 10.6666666666667 342.523808772111
"2005-05-24" 2005 144 11.6111111111111 "DNRdatalogger" "Neither" 11.6111111111111 354.134919883222
"2005-05-25" 2005 145 11.6666666666667 "DNRdatalogger" "Neither" 11.6666666666667 365.801586549889
"2005-05-26" 2005 146 11.2777777777778 "DNRdatalogger" "Neither" 11.2777777777778 377.079364327667
"2005-05-27" 2005 147 11.5 "DNRdatalogger" "Neither" 11.5 388.579364327667
"2005-05-28" 2005 148 11.6666666666667 "DNRdatalogger" "Neither" 11.6666666666667 400.246030994333
"2005-05-29" 2005 149 12.5 "DNRdatalogger" "Neither" 12.5 412.746030994333
"2005-05-30" 2005 150 12.9444444444444 "DNRdatalogger" "Neither" 12.9444444444444 425.690475438778
"2005-05-31" 2005 151 13.8333333333333 "DNRdatalogger" "Neither" 13.8333333333333 439.523808772111
"2005-06-01" 2005 152 14.0555555555556 "DNRdatalogger" "Neither" 14.0555555555556 453.579364327667
"2005-06-02" 2005 153 14.2777777777778 "DNRdatalogger" "Neither" 14.2777777777778 467.857142105445
"2005-06-03" 2005 154 14.3888888888889 "DNRdatalogger" "Neither" 14.3888888888889 482.246030994333
"2005-06-04" 2005 155 14.5 "DNRdatalogger" "Neither" 14.5 496.746030994333
"2005-06-05" 2005 156 14.8333333333333 "DNRdatalogger" "Neither" 14.8333333333333 511.579364327667
"2005-06-06" 2005 157 15.1666666666667 "DNRdatalogger" "Neither" 15.1666666666667 526.746030994334
"2005-06-07" 2005 158 15.6111111111111 "DNRdatalogger" "Neither" 15.6111111111111 542.357142105445
"2005-06-08" 2005 159 15.5555555555556 "DNRdatalogger" "Neither" 15.5555555555556 557.912697661
"2005-06-09" 2005 160 15.8333333333333 "DNRdatalogger" "Neither" 15.8333333333333 573.746030994334
"2005-06-10" 2005 161 16.3333333333333 "DNRdatalogger" "Neither" 16.3333333333333 590.079364327667
"2005-06-11" 2005 162 16.7777777777778 "DNRdatalogger" "Neither" 16.7777777777778 606.857142105445
"2005-06-12" 2005 163 16.7777777777778 "DNRdatalogger" "Neither" 16.7777777777778 623.634919883222
"2005-06-13" 2005 164 17.2222222222222 "DNRdatalogger" "Neither" 17.2222222222222 640.857142105445
"2005-06-14" 2005 165 16.9444444444444 "DNRdatalogger" "Neither" 16.9444444444444 657.801586549889
"2005-06-15" 2005 166 17.2222222222222 "DNRdatalogger" "Neither" 17.2222222222222 675.023808772111
"2005-06-16" 2005 167 17.6666666666667 "DNRdatalogger" "Neither" 17.6666666666667 692.690475438778
"2005-06-17" 2005 168 18.6111111111111 "DNRdatalogger" "Neither" 18.6111111111111 711.301586549889
"2005-06-18" 2005 169 18.7777777777778 "DNRdatalogger" "Neither" 18.7777777777778 730.079364327667
"2005-06-19" 2005 170 19.1666666666667 "DNRdatalogger" "Neither" 19.1666666666667 749.246030994334
"2005-06-20" 2005 171 19.5555555555556 "DNRdatalogger" "Neither" 19.5555555555556 768.801586549889
"2005-06-21" 2005 172 19.7222222222222 "DNRdatalogger" "Neither" 19.7222222222222 788.523808772111
"2005-06-22" 2005 173 21.1111111111111 "DNRdatalogger" "Neither" 21.1111111111111 809.634919883222
"2005-06-23" 2005 174 22.0555555555556 "DNRdatalogger" "Neither" 22.0555555555556 831.690475438778
"2005-06-24" 2005 175 22.1666666666667 "DNRdatalogger" "Neither" 22.1666666666667 853.857142105445
"2005-06-25" 2005 176 22.2222222222222 "DNRdatalogger" "Neither" 22.2222222222222 876.079364327667
"2005-06-26" 2005 177 22.1111111111111 "DNRdatalogger" "Neither" 22.1111111111111 898.190475438778
"2005-06-27" 2005 178 22.1666666666667 "DNRdatalogger" "Neither" 22.1666666666667 920.357142105445
"2005-06-28" 2005 179 22.2222222222222 "DNRdatalogger" "Neither" 22.2222222222222 942.579364327667
"2005-06-29" 2005 180 21.8888888888889 "DNRdatalogger" "Neither" 21.8888888888889 964.468253216556
"2005-06-30" 2005 181 21.3333333333333 "DNRdatalogger" "Neither" 21.3333333333333 985.801586549889
"2005-07-01" 2005 182 21.0555555555556 "DNRdatalogger" "Neither" 21.0555555555556 1006.85714210544
"2005-07-02" 2005 183 21 "DNRdatalogger" "Neither" 21 1027.85714210544
"2005-07-03" 2005 184 21.4444444444444 "DNRdatalogger" "Neither" 21.4444444444444 1049.30158654989
"2005-07-04" 2005 185 21.4444444444444 "DNRdatalogger" "Neither" 21.4444444444444 1070.74603099433
"2005-07-05" 2005 186 21.2777777777778 "DNRdatalogger" "Neither" 21.2777777777778 1092.02380877211
"2005-07-06" 2005 187 21.4444444444444 "DNRdatalogger" "Neither" 21.4444444444444 1113.46825321656
"2005-07-07" 2005 188 21.5555555555556 "DNRdatalogger" "Neither" 21.5555555555556 1135.02380877211
"2005-07-08" 2005 189 21.7777777777778 "DNRdatalogger" "Neither" 21.7777777777778 1156.80158654989
"2005-07-09" 2005 190 22.6111111111111 "DNRdatalogger" "Neither" 22.6111111111111 1179.412697661
"2005-07-10" 2005 191 23.0555555555556 "DNRdatalogger" "Neither" 23.0555555555556 1202.46825321656
"2005-07-11" 2005 192 23.3888888888889 "DNRdatalogger" "Neither" 23.3888888888889 1225.85714210544
"2005-07-12" 2005 193 23.6111111111111 "DNRdatalogger" "Neither" 23.6111111111111 1249.46825321656
"2005-07-13" 2005 194 23.8333333333333 "DNRdatalogger" "Neither" 23.8333333333333 1273.30158654989
"2005-07-14" 2005 195 24.3333333333333 "DNRdatalogger" "Neither" 24.3333333333333 1297.63491988322
"2005-07-15" 2005 196 24.3888888888889 "DNRdatalogger" "Neither" 24.3888888888889 1322.02380877211
"2005-07-16" 2005 197 24.9444444444444 "DNRdatalogger" "Neither" 24.9444444444444 1346.96825321656
"2005-07-17" 2005 198 25.0555555555556 "DNRdatalogger" "Neither" 25.0555555555556 1372.02380877211
"2005-07-18" 2005 199 24.6666666666667 "DNRdatalogger" "Neither" 24.6666666666667 1396.69047543878
"2005-07-19" 2005 200 24.1111111111111 "DNRdatalogger" "Neither" 24.1111111111111 1420.80158654989
"2005-07-20" 2005 201 24.4444444444444 "DNRdatalogger" "Neither" 24.4444444444444 1445.24603099433
"2005-07-21" 2005 202 24.2222222222222 "DNRdatalogger" "Neither" 24.2222222222222 1469.46825321656
"2005-07-22" 2005 203 24.5 "DNRdatalogger" "Neither" 24.5 1493.96825321656
"2005-07-23" 2005 204 24.1111111111111 "DNRdatalogger" "Neither" 24.1111111111111 1518.07936432767
"2005-07-24" 2005 205 24.3888888888889 "DNRdatalogger" "Neither" 24.3888888888889 1542.46825321656
"2005-07-25" 2005 206 24.2222222222222 "DNRdatalogger" "Neither" 24.2222222222222 1566.69047543878
"2005-07-26" 2005 207 23.2222222222222 "DNRdatalogger" "Neither" 23.2222222222222 1589.912697661
"2005-07-27" 2005 208 22.7222222222222 "DNRdatalogger" "Neither" 22.7222222222222 1612.63491988322
"2005-07-28" 2005 209 22.5555555555556 "DNRdatalogger" "Neither" 22.5555555555556 1635.19047543878
"2005-07-29" 2005 210 22.6111111111111 "DNRdatalogger" "Neither" 22.6111111111111 1657.80158654989
"2005-07-30" 2005 211 22.6666666666667 "DNRdatalogger" "Neither" 22.6666666666667 1680.46825321656
"2005-07-31" 2005 212 23.2777777777778 "DNRdatalogger" "Neither" 23.2777777777778 1703.74603099433
"2005-08-01" 2005 213 23.5555555555556 "DNRdatalogger" "Neither" 23.5555555555556 1727.30158654989
"2005-08-02" 2005 214 24.6666666666667 "DNRdatalogger" "Neither" 24.6666666666667 1751.96825321656
"2005-08-03" 2005 215 24.8888888888889 "DNRdatalogger" "Neither" 24.8888888888889 1776.85714210544
"2005-08-04" 2005 216 24.4444444444444 "DNRdatalogger" "Neither" 24.4444444444444 1801.30158654989
"2005-08-05" 2005 217 24.0555555555556 "DNRdatalogger" "Neither" 24.0555555555556 1825.35714210544
"2005-08-06" 2005 218 23.7222222222222 "DNRdatalogger" "Neither" 23.7222222222222 1849.07936432767
"2005-08-07" 2005 219 23.8333333333333 "DNRdatalogger" "Neither" 23.8333333333333 1872.912697661
"2005-08-08" 2005 220 24.1111111111111 "DNRdatalogger" "Neither" 24.1111111111111 1897.02380877211
"2005-08-09" 2005 221 24 "DNRdatalogger" "Neither" 24 1921.02380877211
"2005-08-10" 2005 222 23.8333333333333 "DNRdatalogger" "Neither" 23.8333333333333 1944.85714210544
"2005-08-11" 2005 223 23.6111111111111 "DNRdatalogger" "Neither" 23.6111111111111 1968.46825321656
"2005-08-12" 2005 224 23.2777777777778 "DNRdatalogger" "Neither" 23.2777777777778 1991.74603099433
"2005-08-13" 2005 225 22.8888888888889 "DNRdatalogger" "Neither" 22.8888888888889 2014.63491988322
"2005-08-14" 2005 226 22.5555555555556 "DNRdatalogger" "Neither" 22.5555555555556 2037.19047543878
"2005-08-15" 2005 227 22.3888888888889 "DNRdatalogger" "Neither" 22.3888888888889 2059.57936432767
"2005-08-16" 2005 228 22.3333333333333 "DNRdatalogger" "Neither" 22.3333333333333 2081.912697661
"2005-08-17" 2005 229 22.5 "DNRdatalogger" "Neither" 22.5 2104.412697661
"2005-08-18" 2005 230 22.2222222222222 "DNRdatalogger" "Neither" 22.2222222222222 2126.63491988322
"2005-08-19" 2005 231 22.1111111111111 "DNRdatalogger" "Neither" 22.1111111111111 2148.74603099433
"2005-08-20" 2005 232 22 "DNRdatalogger" "Neither" 22 2170.74603099433
"2005-08-21" 2005 233 21.5 "DNRdatalogger" "Neither" 21.5 2192.24603099433
"2005-08-22" 2005 234 21.1111111111111 "DNRdatalogger" "Neither" 21.1111111111111 2213.35714210544
"2005-08-23" 2005 235 21.0555555555556 "DNRdatalogger" "Neither" 21.0555555555556 2234.412697661
"2005-08-24" 2005 236 20.7222222222222 "DNRdatalogger" "Neither" 20.7222222222222 2255.13491988322
"2005-08-25" 2005 237 20.8888888888889 "DNRdatalogger" "Neither" 20.8888888888889 2276.02380877211
"2005-08-26" 2005 238 20.9444444444444 "DNRdatalogger" "Neither" 20.9444444444444 2296.96825321656
"2005-08-27" 2005 239 20.9444444444444 "DNRdatalogger" "Neither" 20.9444444444444 2317.912697661
"2005-08-28" 2005 240 20.8333333333333 "DNRdatalogger" "Neither" 20.8333333333333 2338.74603099433
"2005-08-29" 2005 241 20.8333333333333 "DNRdatalogger" "Neither" 20.8333333333333 2359.57936432767
"2005-08-30" 2005 242 20.7777777777778 "DNRdatalogger" "Neither" 20.7777777777778 2380.35714210544
"2005-08-31" 2005 243 20.5555555555556 "DNRdatalogger" "Neither" 20.5555555555556 2400.912697661
"2005-09-01" 2005 244 20.1666666666667 "DNRdatalogger" "Neither" 20.1666666666667 2421.07936432767
"2005-09-02" 2005 245 19.9444444444444 "DNRdatalogger" "Neither" 19.9444444444444 2441.02380877211
"2005-09-03" 2005 246 19.6111111111111 "DNRdatalogger" "Neither" 19.6111111111111 2460.63491988322
"2005-09-04" 2005 247 19.5555555555556 "DNRdatalogger" "Neither" 19.5555555555556 2480.19047543878
"2005-09-05" 2005 248 19.5555555555556 "DNRdatalogger" "Neither" 19.5555555555556 2499.74603099433
"2005-09-06" 2005 249 19.6666666666667 "DNRdatalogger" "Neither" 19.6666666666667 2519.412697661
"2005-09-07" 2005 250 19.7222222222222 "DNRdatalogger" "Neither" 19.7222222222222 2539.13491988322
"2005-09-08" 2005 251 19.8888888888889 "DNRdatalogger" "Neither" 19.8888888888889 2559.02380877211
"2005-09-09" 2005 252 19.6666666666667 "DNRdatalogger" "Neither" 19.6666666666667 2578.69047543878
"2005-09-10" 2005 253 19.8888888888889 "DNRdatalogger" "Neither" 19.8888888888889 2598.57936432767
"2005-09-11" 2005 254 20.3333333333333 "DNRdatalogger" "Neither" 20.3333333333333 2618.912697661
"2005-09-12" 2005 255 20.2777777777778 "DNRdatalogger" "Neither" 20.2777777777778 2639.19047543878
"2005-09-13" 2005 256 20 "DNRdatalogger" "Neither" 20 2659.19047543878
"2005-09-14" 2005 257 19.7222222222222 "DNRdatalogger" "Neither" 19.7222222222222 2678.912697661
"2005-09-15" 2005 258 19.5555555555556 "DNRdatalogger" "Neither" 19.5555555555556 2698.46825321656
"2005-09-16" 2005 259 19.5 "DNRdatalogger" "Neither" 19.5 2717.96825321656
"2005-09-17" 2005 260 19.2222222222222 "DNRdatalogger" "Neither" 19.2222222222222 2737.19047543878
"2005-09-18" 2005 261 19.2777777777778 "DNRdatalogger" "Neither" 19.2777777777778 2756.46825321656
"2005-09-19" 2005 262 19.2222222222222 "DNRdatalogger" "Neither" 19.2222222222222 2775.69047543878
"2005-09-20" 2005 263 19.2777777777778 "DNRdatalogger" "Neither" 19.2777777777778 2794.96825321656
"2005-09-21" 2005 264 19.3888888888889 "DNRdatalogger" "Neither" 19.3888888888889 2814.35714210544
"2005-09-22" 2005 265 19 "DNRdatalogger" "Neither" 19 2833.35714210544
"2005-09-23" 2005 266 18.5 "DNRdatalogger" "Neither" 18.5 2851.85714210544
"2005-09-24" 2005 267 18.1111111111111 "DNRdatalogger" "Neither" 18.1111111111111 2869.96825321656
"2005-09-25" 2005 268 17.7777777777778 "DNRdatalogger" "Neither" 17.7777777777778 2887.74603099433
"2005-09-26" 2005 269 17.5 "DNRdatalogger" "Neither" 17.5 2905.24603099433
"2005-09-27" 2005 270 17.4444444444444 "DNRdatalogger" "Neither" 17.4444444444444 2922.69047543878
"2005-09-28" 2005 271 17 "DNRdatalogger" "Neither" 17 2939.69047543878
"2005-09-29" 2005 272 16.2222222222222 "DNRdatalogger" "Neither" 16.2222222222222 2955.912697661
"2005-09-30" 2005 273 15.9444444444444 "DNRdatalogger" "Neither" 15.9444444444444 2971.85714210544
"2005-10-01" 2005 274 16.2222222222222 "DNRdatalogger" "Neither" 16.2222222222222 2988.07936432767
"2005-10-02" 2005 275 16.2222222222222 "DNRdatalogger" "Neither" 16.2222222222222 3004.30158654989
"2005-10-03" 2005 276 16.2777777777778 "DNRdatalogger" "Neither" 16.2777777777778 3020.57936432767
"2005-10-04" 2005 277 15.9444444444444 "DNRdatalogger" "Neither" 15.9444444444444 3036.52380877211
"2005-10-05" 2005 278 15.2777777777778 "DNRdatalogger" "Neither" 15.2777777777778 3051.80158654989
"2005-10-06" 2005 279 14.3333333333333 "DNRdatalogger" "Neither" 14.3333333333333 3066.13491988322
"2005-10-07" 2005 280 13.9444444444444 "DNRdatalogger" "Neither" 13.9444444444444 3080.07936432767
"2005-10-08" 2005 281 13.2777777777778 "DNRdatalogger" "Neither" 13.2777777777778 3093.35714210544
"2005-10-09" 2005 282 13.0555555555556 "DNRdatalogger" "Neither" 13.0555555555556 3106.412697661
"2005-10-10" 2005 283 12.9444444444444 "DNRdatalogger" "Neither" 12.9444444444444 3119.35714210544
"2005-10-11" 2005 284 12.8888888888889 "DNRdatalogger" "Neither" 12.8888888888889 3132.24603099433
"2005-10-12" 2005 285 12.7222222222222 "DNRdatalogger" "Neither" 12.7222222222222 3144.96825321656
"2005-10-13" 2005 286 12.7222222222222 "DNRdatalogger" "Neither" 12.7222222222222 3157.69047543878
"2005-10-14" 2005 287 12.7777777777778 "DNRdatalogger" "Neither" 12.7777777777778 3170.46825321656
"2005-10-15" 2005 288 12.6111111111111 "DNRdatalogger" "Neither" 12.6111111111111 3183.07936432767
"2005-10-16" 2005 289 12.4444444444444 "DNRdatalogger" "Neither" 12.4444444444444 3195.52380877211
"2005-10-17" 2005 290 12.3888888888889 "DNRdatalogger" "Neither" 12.3888888888889 3207.912697661
"2005-10-18" 2005 291 12.3333333333333 "DNRdatalogger" "Neither" 12.3333333333333 3220.24603099433
"2005-10-19" 2005 292 12.0555555555556 "DNRdatalogger" "Neither" 12.0555555555556 3232.30158654989
"2005-10-20" 2005 293 11.8888888888889 "DNRdatalogger" "Neither" 11.8888888888889 3244.19047543878
"2005-10-21" 2005 294 11.6111111111111 "DNRdatalogger" "Neither" 11.6111111111111 3255.80158654989
"2005-10-22" 2005 295 11.2777777777778 "DNRdatalogger" "Neither" 11.2777777777778 3267.07936432767
"2005-10-23" 2005 296 10.8888888888889 "DNRdatalogger" "Neither" 10.8888888888889 3277.96825321656
"2005-10-24" 2005 297 10.5 "DNRdatalogger" "Neither" 10.5 3288.46825321656
"2005-10-25" 2005 298 10.3888888888889 "DNRdatalogger" "Neither" 10.3888888888889 3298.85714210544
"2005-10-26" 2005 299 10.2777777777778 "DNRdatalogger" "Neither" 10.2777777777778 3309.13491988322
"2005-10-27" 2005 300 10.1666666666667 "DNRdatalogger" "Neither" 10.1666666666667 3319.30158654989
"2005-10-28" 2005 301 10 "DNRdatalogger" "Neither" 10 3329.30158654989
"2005-10-29" 2005 302 9.77777777777778 "DNRdatalogger" "Neither" 9.77777777777778 3339.07936432767
"2005-10-30" 2005 303 9.94444444444444 "DNRdatalogger" "Neither" 9.94444444444444 3349.02380877211
"2005-10-31" 2005 304 9.77777777777778 "DNRdatalogger" "Neither" 9.77777777777778 3358.80158654989
"2005-11-01" 2005 305 9.44444444444444 "DNRdatalogger" "Neither" 9.44444444444444 3368.24603099433
"2005-11-02" 2005 306 9.44444444444444 "DNRdatalogger" "Neither" 9.44444444444444 3377.69047543878
"2005-11-03" 2005 307 9.27777777777778 "DNRdatalogger" "Neither" 9.27777777777778 3386.96825321656
"2005-11-04" 2005 308 9.11111111111111 "DNRdatalogger" "Neither" 9.11111111111111 3396.07936432767
"2005-11-05" 2005 309 8.94444444444445 "DNRdatalogger" "Neither" 8.94444444444445 3405.02380877211
"2005-11-06" 2005 310 8.94444444444445 "DNRdatalogger" "Neither" 8.94444444444445 3413.96825321656
"2005-11-07" 2005 311 8.83333333333333 "DNRdatalogger" "Neither" 8.83333333333333 3422.80158654989
"2005-11-08" 2005 312 8.55555555555556 "DNRdatalogger" "Neither" 8.55555555555556 3431.35714210544
"2005-11-09" 2005 313 8.16666666666667 "DNRdatalogger" "Neither" 8.16666666666667 3439.52380877211
"2005-11-10" 2005 314 7.72222222222222 "DNRdatalogger" "Neither" 7.72222222222222 3447.24603099433
"2005-11-11" 2005 315 7.66666666666667 "DNRdatalogger" "Neither" 7.66666666666667 3454.912697661
"2005-11-12" 2005 316 7.61111111111111 "DNRdatalogger" "Neither" 7.61111111111111 3462.52380877211
"2005-11-13" 2005 317 7.33333333333333 "DNRdatalogger" "Neither" 7.33333333333333 3469.85714210544
"2005-11-14" 2005 318 6.94444444444444 "DNRdatalogger" "Neither" 6.94444444444444 3476.80158654989
"2005-11-15" 2005 319 6.55555555555555 "DNRdatalogger" "Neither" 6.55555555555555 3483.35714210544
"2005-11-16" 2005 320 5.61111111111111 "DNRdatalogger" "Neither" 5.61111111111111 3488.96825321656
"2005-11-17" 2005 321 4.66666666666667 "DNRdatalogger" "Neither" 4.66666666666667 3493.63491988322
"2005-11-18" 2005 322 4.22222222222222 "DNRdatalogger" "Neither" 4.22222222222222 3497.85714210544
"2005-11-19" 2005 323 4.11111111111111 "DNRdatalogger" "Neither" 4.11111111111111 3501.96825321656
"2005-11-20" 2005 324 3.94444444444445 "DNRdatalogger" "Neither" 3.94444444444445 3505.912697661
"2005-11-21" 2005 325 3.83333333333333 "DNRdatalogger" "Neither" 3.83333333333333 3509.74603099433
"2005-11-22" 2005 326 3.66666666666667 "DNRdatalogger" "Neither" 3.66666666666667 3513.412697661
"2005-11-23" 2005 327 3.5 "DNRdatalogger" "Neither" 3.5 3516.912697661
"2005-11-24" 2005 328 2.55555555555556 "DNRdatalogger" "Neither" 2.55555555555556 3519.46825321656
"2005-11-25" 2005 329 2 "DNRdatalogger" "Neither" 2 3521.46825321656
"2005-11-26" 2005 330 1.38888888888889 "DNRdatalogger" "Neither" 1.38888888888889 3522.85714210544
"2005-11-27" 2005 331 1.22222222222222 "DNRdatalogger" "Neither" 1.22222222222222 3524.07936432767
"2005-11-28" 2005 332 1.27777777777778 "DNRdatalogger" "Neither" 1.27777777777778 3525.35714210544
"2005-11-29" 2005 333 0.833333333333333 "DNRdatalogger" "Neither" 0.833333333333333 3526.19047543878
"2005-11-30" 2005 334 0.499999999999999 "DNRdatalogger" "Neither" 0.499999999999999 3526.69047543878
"2005-12-01" 2005 335 0.499999999999999 "DNRdatalogger" "Neither" 0.499999999999999 3527.19047543878
"2005-12-02" 2005 336 0.555555555555556 "DNRdatalogger" "Neither" 0.555555555555556 3527.74603099433
"2005-12-03" 2005 337 0.555555555555556 "DNRdatalogger" "Neither" 0.555555555555556 3528.30158654989
"2005-12-04" 2005 338 0.555555555555556 "DNRdatalogger" "Neither" 0.555555555555556 3528.85714210544
"2005-12-05" 2005 339 0.666666666666668 "DNRdatalogger" "Neither" 0.666666666666668 3529.52380877211
"2005-12-06" 2005 340 0.666666666666668 "DNRdatalogger" "Neither" 0.666666666666668 3530.19047543878
"2005-12-07" 2005 341 0.666666666666668 "DNRdatalogger" "Neither" 0.666666666666668 3530.85714210544
"2005-12-08" 2005 342 0.722222222222221 "DNRdatalogger" "Neither" 0.722222222222221 3531.57936432767
"2005-12-09" 2005 343 0.777777777777777 "DNRdatalogger" "Neither" 0.777777777777777 3532.35714210544
"2005-12-10" 2005 344 0.833333333333333 "DNRdatalogger" "Neither" 0.833333333333333 3533.19047543878
"2005-12-11" 2005 345 0.88888888888889 "DNRdatalogger" "Neither" 0.88888888888889 3534.07936432767
"2005-12-12" 2005 346 0.88888888888889 "DNRdatalogger" "Neither" 0.88888888888889 3534.96825321656
"2005-12-13" 2005 347 0.88888888888889 "DNRdatalogger" "Neither" 0.88888888888889 3535.85714210544
"2005-12-14" 2005 348 0.88888888888889 "DNRdatalogger" "Neither" 0.88888888888889 3536.74603099433
"2005-12-15" 2005 349 0.88888888888889 "DNRdatalogger" "Neither" 0.88888888888889 3537.63491988322
"2005-12-16" 2005 350 0.88888888888889 "DNRdatalogger" "Neither" 0.88888888888889 3538.52380877211
"2005-12-17" 2005 351 0.88888888888889 "DNRdatalogger" "Neither" 0.88888888888889 3539.412697661
"2005-12-18" 2005 352 0.88888888888889 "DNRdatalogger" "Neither" 0.88888888888889 3540.30158654989
"2005-12-19" 2005 353 0.88888888888889 "DNRdatalogger" "Neither" 0.88888888888889 3541.19047543878
"2005-12-20" 2005 354 0.88888888888889 "DNRdatalogger" "Neither" 0.88888888888889 3542.07936432767
"2005-12-21" 2005 355 0.88888888888889 "DNRdatalogger" "Neither" 0.88888888888889 3542.96825321656
"2005-12-22" 2005 356 0.88888888888889 "DNRdatalogger" "Neither" 0.88888888888889 3543.85714210544
"2005-12-23" 2005 357 0.777777777777777 "DNRdatalogger" "Neither" 0.777777777777777 3544.63491988322
"2005-12-24" 2005 358 0.88888888888889 "DNRdatalogger" "Neither" 0.88888888888889 3545.52380877211
"2005-12-25" 2005 359 0.944444444444446 "DNRdatalogger" "Neither" 0.944444444444446 3546.46825321656
"2005-12-26" 2005 360 1.05555555555555 "DNRdatalogger" "Neither" 1.05555555555555 3547.52380877211
"2005-12-27" 2005 361 0.944444444444446 "DNRdatalogger" "Neither" 0.944444444444446 3548.46825321656
"2005-12-28" 2005 362 0.999999999999998 "DNRdatalogger" "Neither" 0.999999999999998 3549.46825321656
"2005-12-29" 2005 363 1.05555555555555 "DNRdatalogger" "Neither" 1.05555555555555 3550.52380877211
"2005-12-30" 2005 364 1.05555555555555 "DNRdatalogger" "Neither" 1.05555555555555 3551.57936432767
"2005-12-31" 2005 365 1.05555555555555 "DNRdatalogger" "Neither" 1.05555555555555 3552.63491988322
"2006-01-01" 2006 1 1.05555555555555 "DNRdatalogger" "ZM" 1.05555555555555 1.05555555555555
"2006-01-02" 2006 2 1.05555555555555 "DNRdatalogger" "ZM" 1.05555555555555 2.1111111111111
"2006-01-03" 2006 3 1.05555555555555 "DNRdatalogger" "ZM" 1.05555555555555 3.16666666666665
"2006-01-04" 2006 4 1.05555555555555 "DNRdatalogger" "ZM" 1.05555555555555 4.2222222222222
"2006-01-05" 2006 5 1.05555555555555 "DNRdatalogger" "ZM" 1.05555555555555 5.27777777777775
"2006-01-06" 2006 6 1.05555555555555 "DNRdatalogger" "ZM" 1.05555555555555 6.3333333333333
"2006-01-07" 2006 7 1.05555555555555 "DNRdatalogger" "ZM" 1.05555555555555 7.38888888888885
"2006-01-08" 2006 8 1.05555555555555 "DNRdatalogger" "ZM" 1.05555555555555 8.4444444444444
"2006-01-09" 2006 9 0.999999999999998 "DNRdatalogger" "ZM" 0.999999999999998 9.4444444444444
"2006-01-10" 2006 10 0.944444444444446 "DNRdatalogger" "ZM" 0.944444444444446 10.3888888888888
"2006-01-11" 2006 11 1.05555555555555 "DNRdatalogger" "ZM" 1.05555555555555 11.4444444444444
"2006-01-12" 2006 12 1.05555555555555 "DNRdatalogger" "ZM" 1.05555555555555 12.4999999999999
"2006-01-13" 2006 13 1.05555555555555 "DNRdatalogger" "ZM" 1.05555555555555 13.5555555555555
"2006-01-14" 2006 14 1.05555555555555 "DNRdatalogger" "ZM" 1.05555555555555 14.611111111111
"2006-01-15" 2006 15 1.05555555555555 "DNRdatalogger" "ZM" 1.05555555555555 15.6666666666666
"2006-01-16" 2006 16 1.05555555555555 "DNRdatalogger" "ZM" 1.05555555555555 16.7222222222221
"2006-01-17" 2006 17 1.05555555555555 "DNRdatalogger" "ZM" 1.05555555555555 17.7777777777777
"2006-01-18" 2006 18 1.05555555555555 "DNRdatalogger" "ZM" 1.05555555555555 18.8333333333332
"2006-01-19" 2006 19 1.05555555555555 "DNRdatalogger" "ZM" 1.05555555555555 19.8888888888888
"2006-01-20" 2006 20 1.05555555555555 "DNRdatalogger" "ZM" 1.05555555555555 20.9444444444443
"2006-01-21" 2006 21 1.05555555555555 "DNRdatalogger" "ZM" 1.05555555555555 21.9999999999999
"2006-01-22" 2006 22 1.05555555555555 "DNRdatalogger" "ZM" 1.05555555555555 23.0555555555554
"2006-01-23" 2006 23 1.05555555555555 "DNRdatalogger" "ZM" 1.05555555555555 24.111111111111
"2006-01-24" 2006 24 1.05555555555555 "DNRdatalogger" "ZM" 1.05555555555555 25.1666666666665
"2006-01-25" 2006 25 1.05555555555555 "DNRdatalogger" "ZM" 1.05555555555555 26.2222222222221
"2006-01-26" 2006 26 1.05555555555555 "DNRdatalogger" "ZM" 1.05555555555555 27.2777777777776
"2006-01-27" 2006 27 1.11111111111111 "DNRdatalogger" "ZM" 1.11111111111111 28.3888888888888
"2006-01-28" 2006 28 1.11111111111111 "DNRdatalogger" "ZM" 1.11111111111111 29.4999999999999
"2006-01-29" 2006 29 1.11111111111111 "DNRdatalogger" "ZM" 1.11111111111111 30.611111111111
"2006-01-30" 2006 30 1.11111111111111 "DNRdatalogger" "ZM" 1.11111111111111 31.7222222222221
"2006-01-31" 2006 31 1.11111111111111 "DNRdatalogger" "ZM" 1.11111111111111 32.8333333333332
"2006-02-01" 2006 32 1.05555555555555 "DNRdatalogger" "ZM" 1.05555555555555 33.8888888888887
"2006-02-02" 2006 33 1.05555555555555 "DNRdatalogger" "ZM" 1.05555555555555 34.9444444444443
"2006-02-03" 2006 34 1.05555555555555 "DNRdatalogger" "ZM" 1.05555555555555 35.9999999999998
"2006-02-04" 2006 35 1.05555555555555 "DNRdatalogger" "ZM" 1.05555555555555 37.0555555555554
"2006-02-05" 2006 36 1.05555555555555 "DNRdatalogger" "ZM" 1.05555555555555 38.1111111111109
"2006-02-06" 2006 37 1.05555555555555 "DNRdatalogger" "ZM" 1.05555555555555 39.1666666666665
"2006-02-07" 2006 38 1.11111111111111 "DNRdatalogger" "ZM" 1.11111111111111 40.2777777777776
"2006-02-08" 2006 39 1.05555555555555 "DNRdatalogger" "ZM" 1.05555555555555 41.3333333333332
"2006-02-09" 2006 40 1.05555555555555 "DNRdatalogger" "ZM" 1.05555555555555 42.3888888888887
"2006-02-10" 2006 41 1.05555555555555 "DNRdatalogger" "ZM" 1.05555555555555 43.4444444444443
"2006-02-11" 2006 42 1.05555555555555 "DNRdatalogger" "ZM" 1.05555555555555 44.4999999999998
"2006-02-12" 2006 43 1.05555555555555 "DNRdatalogger" "ZM" 1.05555555555555 45.5555555555554
"2006-02-13" 2006 44 1.05555555555555 "DNRdatalogger" "ZM" 1.05555555555555 46.6111111111109
"2006-02-14" 2006 45 1.05555555555555 "DNRdatalogger" "ZM" 1.05555555555555 47.6666666666665
"2006-02-15" 2006 46 1.05555555555555 "DNRdatalogger" "ZM" 1.05555555555555 48.722222222222
"2006-02-16" 2006 47 1.05555555555555 "DNRdatalogger" "ZM" 1.05555555555555 49.7777777777776
"2006-02-17" 2006 48 1.05555555555555 "DNRdatalogger" "ZM" 1.05555555555555 50.8333333333331
"2006-02-18" 2006 49 1.05555555555555 "DNRdatalogger" "ZM" 1.05555555555555 51.8888888888887
"2006-02-19" 2006 50 1.05555555555555 "DNRdatalogger" "ZM" 1.05555555555555 52.9444444444442
"2006-02-20" 2006 51 1.05555555555555 "DNRdatalogger" "ZM" 1.05555555555555 53.9999999999998
"2006-02-21" 2006 52 1.05555555555555 "DNRdatalogger" "ZM" 1.05555555555555 55.0555555555553
"2006-02-22" 2006 53 1.05555555555555 "DNRdatalogger" "ZM" 1.05555555555555 56.1111111111109
"2006-02-23" 2006 54 1.05555555555555 "DNRdatalogger" "ZM" 1.05555555555555 57.1666666666664
"2006-02-24" 2006 55 1.05555555555555 "DNRdatalogger" "ZM" 1.05555555555555 58.222222222222
"2006-02-25" 2006 56 1.05555555555555 "DNRdatalogger" "ZM" 1.05555555555555 59.2777777777775
"2006-02-26" 2006 57 1.05555555555555 "DNRdatalogger" "ZM" 1.05555555555555 60.3333333333331
"2006-02-27" 2006 58 1.05555555555555 "DNRdatalogger" "ZM" 1.05555555555555 61.3888888888886
"2006-02-28" 2006 59 1.05555555555555 "DNRdatalogger" "ZM" 1.05555555555555 62.4444444444442
"2006-03-01" 2006 60 1.05555555555555 "DNRdatalogger" "ZM" 1.05555555555555 63.4999999999997
"2006-03-02" 2006 61 1.05555555555555 "DNRdatalogger" "ZM" 1.05555555555555 64.5555555555553
"2006-03-03" 2006 62 1.05555555555555 "DNRdatalogger" "ZM" 1.05555555555555 65.6111111111108
"2006-03-04" 2006 63 1.329130768 "imputed" "ZM" 1.329130768 66.9402418791108
"2006-03-05" 2006 64 1.333814029 "imputed" "ZM" 1.333814029 68.2740559081108
"2006-03-06" 2006 65 1.05555555555555 "DNRdatalogger" "ZM" 1.05555555555555 69.3296114636664
"2006-03-07" 2006 66 1.05555555555555 "DNRdatalogger" "ZM" 1.05555555555555 70.3851670192219
"2006-03-08" 2006 67 1.05555555555555 "DNRdatalogger" "ZM" 1.05555555555555 71.4407225747775
"2006-03-09" 2006 68 1.11111111111111 "DNRdatalogger" "ZM" 1.11111111111111 72.5518336858886
"2006-03-10" 2006 69 1.05555555555555 "DNRdatalogger" "ZM" 1.05555555555555 73.6073892414441
"2006-03-11" 2006 70 1.11111111111111 "DNRdatalogger" "ZM" 1.11111111111111 74.7185003525552
"2006-03-12" 2006 71 1.22222222222222 "DNRdatalogger" "ZM" 1.22222222222222 75.9407225747775
"2006-03-13" 2006 72 1.22222222222222 "DNRdatalogger" "ZM" 1.22222222222222 77.1629447969997
"2006-03-14" 2006 73 1.22222222222222 "DNRdatalogger" "ZM" 1.22222222222222 78.3851670192219
"2006-03-15" 2006 74 1.27777777777778 "DNRdatalogger" "ZM" 1.27777777777778 79.6629447969997
"2006-03-16" 2006 75 1.33333333333333 "DNRdatalogger" "ZM" 1.33333333333333 80.996278130333
"2006-03-17" 2006 76 1.38888888888889 "DNRdatalogger" "ZM" 1.38888888888889 82.3851670192219
"2006-03-18" 2006 77 1.5 "DNRdatalogger" "ZM" 1.5 83.8851670192219
"2006-03-19" 2006 78 1.5 "DNRdatalogger" "ZM" 1.5 85.3851670192219
"2006-03-20" 2006 79 1.5 "DNRdatalogger" "ZM" 1.5 86.8851670192219
"2006-03-21" 2006 80 1.61111111111111 "DNRdatalogger" "ZM" 1.61111111111111 88.496278130333
"2006-03-22" 2006 81 1.72222222222222 "DNRdatalogger" "ZM" 1.72222222222222 90.2185003525552
"2006-03-23" 2006 82 1.77777777777778 "DNRdatalogger" "ZM" 1.77777777777778 91.996278130333
"2006-03-24" 2006 83 1.94444444444444 "DNRdatalogger" "ZM" 1.94444444444444 93.9407225747774
"2006-03-25" 2006 84 2 "DNRdatalogger" "ZM" 2 95.9407225747774
"2006-03-26" 2006 85 2.16666666666667 "DNRdatalogger" "ZM" 2.16666666666667 98.1073892414441
"2006-03-27" 2006 86 2.27777777777778 "DNRdatalogger" "ZM" 2.27777777777778 100.385167019222
"2006-03-28" 2006 87 2.44444444444444 "DNRdatalogger" "ZM" 2.44444444444444 102.829611463666
"2006-03-29" 2006 88 2.55555555555556 "DNRdatalogger" "ZM" 2.55555555555556 105.385167019222
"2006-03-30" 2006 89 2.55555555555556 "DNRdatalogger" "ZM" 2.55555555555556 107.940722574777
"2006-03-31" 2006 90 2.61111111111111 "DNRdatalogger" "ZM" 2.61111111111111 110.551833685889
"2006-04-01" 2006 91 2.72222222222222 "DNRdatalogger" "ZM" 2.72222222222222 113.274055908111
"2006-04-02" 2006 92 2.77777777777778 "DNRdatalogger" "ZM" 2.77777777777778 116.051833685889
"2006-04-03" 2006 93 3 "DNRdatalogger" "ZM" 3 119.051833685889
"2006-04-04" 2006 94 3.22222222222222 "DNRdatalogger" "ZM" 3.22222222222222 122.274055908111
"2006-04-05" 2006 95 3.33333333333333 "DNRdatalogger" "ZM" 3.33333333333333 125.607389241444
"2006-04-06" 2006 96 3.55555555555555 "DNRdatalogger" "ZM" 3.55555555555555 129.162944797
"2006-04-07" 2006 97 3.83333333333333 "DNRdatalogger" "ZM" 3.83333333333333 132.996278130333
"2006-04-08" 2006 98 4.11111111111111 "DNRdatalogger" "ZM" 4.11111111111111 137.107389241444
"2006-04-09" 2006 99 4.22222222222222 "DNRdatalogger" "ZM" 4.22222222222222 141.329611463666
"2006-04-10" 2006 100 4.61111111111111 "DNRdatalogger" "ZM" 4.61111111111111 145.940722574777
"2006-04-11" 2006 101 4.5 "DNRdatalogger" "ZM" 4.5 150.440722574777
"2006-04-12" 2006 102 3.5 "DNRdatalogger" "ZM" 3.5 153.940722574777
"2006-04-13" 2006 103 3.38888888888889 "DNRdatalogger" "ZM" 3.38888888888889 157.329611463666
"2006-04-14" 2006 104 3.61111111111111 "DNRdatalogger" "ZM" 3.61111111111111 160.940722574777
"2006-04-15" 2006 105 3.83333333333333 "DNRdatalogger" "ZM" 3.83333333333333 164.774055908111
"2006-04-16" 2006 106 4.72222222222222 "DNRdatalogger" "ZM" 4.72222222222222 169.496278130333
"2006-04-17" 2006 107 4.88888888888889 "DNRdatalogger" "ZM" 4.88888888888889 174.385167019222
"2006-04-18" 2006 108 5.16666666666667 "DNRdatalogger" "ZM" 5.16666666666667 179.551833685889
"2006-04-19" 2006 109 5.72222222222222 "DNRdatalogger" "ZM" 5.72222222222222 185.274055908111
"2006-04-20" 2006 110 6.16666666666667 "DNRdatalogger" "ZM" 6.16666666666667 191.440722574777
"2006-04-21" 2006 111 6.16666666666667 "DNRdatalogger" "ZM" 6.16666666666667 197.607389241444
"2006-04-22" 2006 112 6.5 "DNRdatalogger" "ZM" 6.5 204.107389241444
"2006-04-23" 2006 113 7.05555555555556 "DNRdatalogger" "ZM" 7.05555555555556 211.162944797
"2006-04-24" 2006 114 7.22222222222222 "DNRdatalogger" "ZM" 7.22222222222222 218.385167019222
"2006-04-25" 2006 115 7.22222222222222 "DNRdatalogger" "ZM" 7.22222222222222 225.607389241444
"2006-04-26" 2006 116 7.66666666666667 "DNRdatalogger" "ZM" 7.66666666666667 233.274055908111
"2006-04-27" 2006 117 8.22222222222222 "DNRdatalogger" "ZM" 8.22222222222222 241.496278130333
"2006-04-28" 2006 118 8.38888888888889 "DNRdatalogger" "ZM" 8.38888888888889 249.885167019222
"2006-04-29" 2006 119 8.72222222222222 "DNRdatalogger" "ZM" 8.72222222222222 258.607389241444
"2006-04-30" 2006 120 8.27777777777778 "DNRdatalogger" "ZM" 8.27777777777778 266.885167019222
"2006-05-01" 2006 121 8.66666666666667 "DNRdatalogger" "ZM" 8.66666666666667 275.551833685889
"2006-05-02" 2006 122 8.94444444444445 "DNRdatalogger" "ZM" 8.94444444444445 284.496278130333
"2006-05-03" 2006 123 9.44444444444444 "DNRdatalogger" "ZM" 9.44444444444444 293.940722574777
"2006-05-04" 2006 124 9.5 "DNRdatalogger" "ZM" 9.5 303.440722574777
"2006-05-05" 2006 125 9.44444444444444 "DNRdatalogger" "ZM" 9.44444444444444 312.885167019222
"2006-05-06" 2006 126 9.72222222222222 "DNRdatalogger" "ZM" 9.72222222222222 322.607389241444
"2006-05-07" 2006 127 10.2222222222222 "DNRdatalogger" "ZM" 10.2222222222222 332.829611463666
"2006-05-08" 2006 128 10.6111111111111 "DNRdatalogger" "ZM" 10.6111111111111 343.440722574777
"2006-05-09" 2006 129 11.0555555555556 "DNRdatalogger" "ZM" 11.0555555555556 354.496278130333
"2006-05-10" 2006 130 11.3333333333333 "DNRdatalogger" "ZM" 11.3333333333333 365.829611463666
"2006-05-11" 2006 131 11 "DNRdatalogger" "ZM" 11 376.829611463666
"2006-05-12" 2006 132 10.5 "DNRdatalogger" "ZM" 10.5 387.329611463666
"2006-05-13" 2006 133 10.1111111111111 "DNRdatalogger" "ZM" 10.1111111111111 397.440722574777
"2006-05-14" 2006 134 10.1666666666667 "DNRdatalogger" "ZM" 10.1666666666667 407.607389241444
"2006-05-15" 2006 135 10.3888888888889 "DNRdatalogger" "ZM" 10.3888888888889 417.996278130333
"2006-05-16" 2006 136 10.9444444444444 "DNRdatalogger" "ZM" 10.9444444444444 428.940722574777
"2006-05-17" 2006 137 11.3888888888889 "DNRdatalogger" "ZM" 11.3888888888889 440.329611463666
"2006-05-18" 2006 138 11.5555555555556 "DNRdatalogger" "ZM" 11.5555555555556 451.885167019222
"2006-05-19" 2006 139 11.8333333333333 "DNRdatalogger" "ZM" 11.8333333333333 463.718500352555
"2006-05-20" 2006 140 12.1111111111111 "DNRdatalogger" "ZM" 12.1111111111111 475.829611463666
"2006-05-21" 2006 141 12.1111111111111 "DNRdatalogger" "ZM" 12.1111111111111 487.940722574777
"2006-05-22" 2006 142 12.2777777777778 "DNRdatalogger" "ZM" 12.2777777777778 500.218500352555
"2006-05-23" 2006 143 13 "DNRdatalogger" "ZM" 13 513.218500352555
"2006-05-24" 2006 144 13.3333333333333 "DNRdatalogger" "ZM" 13.3333333333333 526.551833685888
"2006-05-25" 2006 145 13.5555555555556 "DNRdatalogger" "ZM" 13.5555555555556 540.107389241444
"2006-05-26" 2006 146 14.2777777777778 "DNRdatalogger" "ZM" 14.2777777777778 554.385167019222
"2006-05-27" 2006 147 15.3333333333333 "DNRdatalogger" "ZM" 15.3333333333333 569.718500352555
"2006-05-28" 2006 148 16.2222222222222 "DNRdatalogger" "ZM" 16.2222222222222 585.940722574777
"2006-05-29" 2006 149 17.0555555555556 "DNRdatalogger" "ZM" 17.0555555555556 602.996278130333
"2006-05-30" 2006 150 17.2777777777778 "DNRdatalogger" "ZM" 17.2777777777778 620.274055908111
"2006-05-31" 2006 151 17.8333333333333 "DNRdatalogger" "ZM" 17.8333333333333 638.107389241444
"2006-06-01" 2006 152 18.1111111111111 "DNRdatalogger" "ZM" 18.1111111111111 656.218500352555
"2006-06-02" 2006 153 18.5555555555556 "DNRdatalogger" "ZM" 18.5555555555556 674.774055908111
"2006-06-03" 2006 154 19.2777777777778 "DNRdatalogger" "ZM" 19.2777777777778 694.051833685889
"2006-06-04" 2006 155 19.5555555555556 "DNRdatalogger" "ZM" 19.5555555555556 713.607389241444
"2006-06-05" 2006 156 19.7222222222222 "DNRdatalogger" "ZM" 19.7222222222222 733.329611463666
"2006-06-06" 2006 157 19.8888888888889 "DNRdatalogger" "ZM" 19.8888888888889 753.218500352555
"2006-06-07" 2006 158 20.1666666666667 "DNRdatalogger" "ZM" 20.1666666666667 773.385167019222
"2006-06-08" 2006 159 20.2777777777778 "DNRdatalogger" "ZM" 20.2777777777778 793.662944797
"2006-06-09" 2006 160 19.6666666666667 "DNRdatalogger" "ZM" 19.6666666666667 813.329611463667
"2006-06-10" 2006 161 18.8888888888889 "DNRdatalogger" "ZM" 18.8888888888889 832.218500352555
"2006-06-11" 2006 162 18.6666666666667 "DNRdatalogger" "ZM" 18.6666666666667 850.885167019222
"2006-06-12" 2006 163 19 "DNRdatalogger" "ZM" 19 869.885167019222
"2006-06-13" 2006 164 19.6666666666667 "DNRdatalogger" "ZM" 19.6666666666667 889.551833685889
"2006-06-14" 2006 165 19.3888888888889 "DNRdatalogger" "ZM" 19.3888888888889 908.940722574778
"2006-06-15" 2006 166 19.3888888888889 "DNRdatalogger" "ZM" 19.3888888888889 928.329611463667
"2006-06-16" 2006 167 19.6111111111111 "DNRdatalogger" "ZM" 19.6111111111111 947.940722574778
"2006-06-17" 2006 168 19.7222222222222 "DNRdatalogger" "ZM" 19.7222222222222 967.662944797
"2006-06-18" 2006 169 19.8888888888889 "DNRdatalogger" "ZM" 19.8888888888889 987.551833685889
"2006-06-19" 2006 170 20 "DNRdatalogger" "ZM" 20 1007.55183368589
"2006-06-20" 2006 171 19.8888888888889 "DNRdatalogger" "ZM" 19.8888888888889 1027.44072257478
"2006-06-21" 2006 172 20 "DNRdatalogger" "ZM" 20 1047.44072257478
"2006-06-22" 2006 173 20.2222222222222 "DNRdatalogger" "ZM" 20.2222222222222 1067.662944797
"2006-06-23" 2006 174 20.3333333333333 "DNRdatalogger" "ZM" 20.3333333333333 1087.99627813033
"2006-06-24" 2006 175 20.8333333333333 "DNRdatalogger" "ZM" 20.8333333333333 1108.82961146367
"2006-06-25" 2006 176 20.9444444444444 "DNRdatalogger" "ZM" 20.9444444444444 1129.77405590811
"2006-06-26" 2006 177 21.0555555555556 "DNRdatalogger" "ZM" 21.0555555555556 1150.82961146367
"2006-06-27" 2006 178 20.7222222222222 "DNRdatalogger" "ZM" 20.7222222222222 1171.55183368589
"2006-06-28" 2006 179 20.7777777777778 "DNRdatalogger" "ZM" 20.7777777777778 1192.32961146367
"2006-06-29" 2006 180 21.4444444444444 "DNRdatalogger" "ZM" 21.4444444444444 1213.77405590811
"2006-06-30" 2006 181 22.0555555555556 "DNRdatalogger" "ZM" 22.0555555555556 1235.82961146367
"2006-07-01" 2006 182 22.3888888888889 "DNRdatalogger" "ZM" 22.3888888888889 1258.21850035256
"2006-07-02" 2006 183 22.6666666666667 "DNRdatalogger" "ZM" 22.6666666666667 1280.88516701922
"2006-07-03" 2006 184 22.6666666666667 "DNRdatalogger" "ZM" 22.6666666666667 1303.55183368589
"2006-07-04" 2006 185 22.3888888888889 "DNRdatalogger" "ZM" 22.3888888888889 1325.94072257478
"2006-07-05" 2006 186 22.4444444444444 "DNRdatalogger" "ZM" 22.4444444444444 1348.38516701922
"2006-07-06" 2006 187 22.5555555555556 "DNRdatalogger" "ZM" 22.5555555555556 1370.94072257478
"2006-07-07" 2006 188 22.3333333333333 "DNRdatalogger" "ZM" 22.3333333333333 1393.27405590811
"2006-07-08" 2006 189 22.6666666666667 "DNRdatalogger" "ZM" 22.6666666666667 1415.94072257478
"2006-07-09" 2006 190 22.8333333333333 "DNRdatalogger" "ZM" 22.8333333333333 1438.77405590811
"2006-07-10" 2006 191 22.5555555555556 "DNRdatalogger" "ZM" 22.5555555555556 1461.32961146367
"2006-07-11" 2006 192 22.6111111111111 "DNRdatalogger" "ZM" 22.6111111111111 1483.94072257478
"2006-07-12" 2006 193 23.0555555555556 "DNRdatalogger" "ZM" 23.0555555555556 1506.99627813033
"2006-07-13" 2006 194 24.1111111111111 "DNRdatalogger" "ZM" 24.1111111111111 1531.10738924144
"2006-07-14" 2006 195 24.5 "DNRdatalogger" "ZM" 24.5 1555.60738924144
"2006-07-15" 2006 196 24.6666666666667 "DNRdatalogger" "ZM" 24.6666666666667 1580.27405590811
"2006-07-16" 2006 197 25.1111111111111 "DNRdatalogger" "ZM" 25.1111111111111 1605.38516701922
"2006-07-17" 2006 198 25 "DNRdatalogger" "ZM" 25 1630.38516701922
"2006-07-18" 2006 199 24.8333333333333 "DNRdatalogger" "ZM" 24.8333333333333 1655.21850035256
"2006-07-19" 2006 200 24.6111111111111 "DNRdatalogger" "ZM" 24.6111111111111 1679.82961146367
"2006-07-20" 2006 201 24.7777777777778 "DNRdatalogger" "ZM" 24.7777777777778 1704.60738924144
"2006-07-21" 2006 202 24.6666666666667 "DNRdatalogger" "ZM" 24.6666666666667 1729.27405590811
"2006-07-22" 2006 203 24.6666666666667 "DNRdatalogger" "ZM" 24.6666666666667 1753.94072257478
"2006-07-23" 2006 204 24.6666666666667 "DNRdatalogger" "ZM" 24.6666666666667 1778.60738924144
"2006-07-24" 2006 205 24.8333333333333 "DNRdatalogger" "ZM" 24.8333333333333 1803.44072257478
"2006-07-25" 2006 206 24.8888888888889 "DNRdatalogger" "ZM" 24.8888888888889 1828.32961146367
"2006-07-26" 2006 207 24.7777777777778 "DNRdatalogger" "ZM" 24.7777777777778 1853.10738924144
"2006-07-27" 2006 208 25.2222222222222 "DNRdatalogger" "ZM" 25.2222222222222 1878.32961146367
"2006-07-28" 2006 209 25.6111111111111 "DNRdatalogger" "ZM" 25.6111111111111 1903.94072257478
"2006-07-29" 2006 210 25.4444444444444 "DNRdatalogger" "ZM" 25.4444444444444 1929.38516701922
"2006-07-30" 2006 211 25.3888888888889 "DNRdatalogger" "ZM" 25.3888888888889 1954.77405590811
"2006-07-31" 2006 212 25.7222222222222 "DNRdatalogger" "ZM" 25.7222222222222 1980.49627813033
"2006-08-01" 2006 213 25.3888888888889 "DNRdatalogger" "ZM" 25.3888888888889 2005.88516701922
"2006-08-02" 2006 214 25.1111111111111 "DNRdatalogger" "ZM" 25.1111111111111 2030.99627813033
"2006-08-03" 2006 215 25 "DNRdatalogger" "ZM" 25 2055.99627813033
"2006-08-04" 2006 216 25.2222222222222 "DNRdatalogger" "ZM" 25.2222222222222 2081.21850035256
"2006-08-05" 2006 217 25.0555555555556 "DNRdatalogger" "ZM" 25.0555555555556 2106.27405590811
"2006-08-06" 2006 218 25 "DNRdatalogger" "ZM" 25 2131.27405590811
"2006-08-07" 2006 219 24.7777777777778 "DNRdatalogger" "ZM" 24.7777777777778 2156.05183368589
"2006-08-08" 2006 220 24.5555555555556 "DNRdatalogger" "ZM" 24.5555555555556 2180.60738924144
"2006-08-09" 2006 221 24.3888888888889 "DNRdatalogger" "ZM" 24.3888888888889 2204.99627813033
"2006-08-10" 2006 222 24.1666666666667 "DNRdatalogger" "ZM" 24.1666666666667 2229.162944797
"2006-08-11" 2006 223 23.6666666666667 "DNRdatalogger" "ZM" 23.6666666666667 2252.82961146367
"2006-08-12" 2006 224 23.4444444444444 "DNRdatalogger" "ZM" 23.4444444444444 2276.27405590811
"2006-08-13" 2006 225 23.3333333333333 "DNRdatalogger" "ZM" 23.3333333333333 2299.60738924144
"2006-08-14" 2006 226 22.9444444444444 "DNRdatalogger" "ZM" 22.9444444444444 2322.55183368589
"2006-08-15" 2006 227 22.8888888888889 "DNRdatalogger" "ZM" 22.8888888888889 2345.44072257478
"2006-08-16" 2006 228 22.8888888888889 "DNRdatalogger" "ZM" 22.8888888888889 2368.32961146367
"2006-08-17" 2006 229 22.5555555555556 "DNRdatalogger" "ZM" 22.5555555555556 2390.88516701922
"2006-08-18" 2006 230 22.5555555555556 "DNRdatalogger" "ZM" 22.5555555555556 2413.44072257478
"2006-08-19" 2006 231 22.3888888888889 "DNRdatalogger" "ZM" 22.3888888888889 2435.82961146367
"2006-08-20" 2006 232 22.5555555555556 "DNRdatalogger" "ZM" 22.5555555555556 2458.38516701922
"2006-08-21" 2006 233 22.6666666666667 "DNRdatalogger" "ZM" 22.6666666666667 2481.05183368589
"2006-08-22" 2006 234 22.6666666666667 "DNRdatalogger" "ZM" 22.6666666666667 2503.71850035256
"2006-08-23" 2006 235 22.5 "DNRdatalogger" "ZM" 22.5 2526.21850035256
"2006-08-24" 2006 236 22.0555555555556 "DNRdatalogger" "ZM" 22.0555555555556 2548.27405590811
"2006-08-25" 2006 237 21.7222222222222 "DNRdatalogger" "ZM" 21.7222222222222 2569.99627813033
"2006-08-26" 2006 238 21.7777777777778 "DNRdatalogger" "ZM" 21.7777777777778 2591.77405590811
"2006-08-27" 2006 239 22.0555555555556 "DNRdatalogger" "ZM" 22.0555555555556 2613.82961146367
"2006-08-28" 2006 240 22 "DNRdatalogger" "ZM" 22 2635.82961146367
"2006-08-29" 2006 241 21.5 "DNRdatalogger" "ZM" 21.5 2657.32961146367
"2006-08-30" 2006 242 21.2777777777778 "DNRdatalogger" "ZM" 21.2777777777778 2678.60738924144
"2006-08-31" 2006 243 20.9444444444444 "DNRdatalogger" "ZM" 20.9444444444444 2699.55183368589
"2006-09-01" 2006 244 20.7777777777778 "DNRdatalogger" "ZM" 20.7777777777778 2720.32961146367
"2006-09-02" 2006 245 20.6111111111111 "DNRdatalogger" "ZM" 20.6111111111111 2740.94072257478
"2006-09-03" 2006 246 20.4444444444444 "DNRdatalogger" "ZM" 20.4444444444444 2761.38516701922
"2006-09-04" 2006 247 20.6111111111111 "DNRdatalogger" "ZM" 20.6111111111111 2781.99627813033
"2006-09-05" 2006 248 21 "DNRdatalogger" "ZM" 21 2802.99627813033
"2006-09-06" 2006 249 20.8888888888889 "DNRdatalogger" "ZM" 20.8888888888889 2823.88516701922
"2006-09-07" 2006 250 21 "DNRdatalogger" "ZM" 21 2844.88516701922
"2006-09-08" 2006 251 20.4444444444444 "DNRdatalogger" "ZM" 20.4444444444444 2865.32961146367
"2006-09-09" 2006 252 19.7777777777778 "DNRdatalogger" "ZM" 19.7777777777778 2885.10738924144
"2006-09-10" 2006 253 18.9444444444444 "DNRdatalogger" "ZM" 18.9444444444444 2904.05183368589
"2006-09-11" 2006 254 18.6666666666667 "DNRdatalogger" "ZM" 18.6666666666667 2922.71850035256
"2006-09-12" 2006 255 18.5 "DNRdatalogger" "ZM" 18.5 2941.21850035256
"2006-09-13" 2006 256 18.3888888888889 "DNRdatalogger" "ZM" 18.3888888888889 2959.60738924144
"2006-09-14" 2006 257 18.5 "DNRdatalogger" "ZM" 18.5 2978.10738924144
"2006-09-15" 2006 258 18.5 "DNRdatalogger" "ZM" 18.5 2996.60738924144
"2006-09-16" 2006 259 18.5 "DNRdatalogger" "ZM" 18.5 3015.10738924144
"2006-09-17" 2006 260 18.3333333333333 "DNRdatalogger" "ZM" 18.3333333333333 3033.44072257478
"2006-09-18" 2006 261 17.5 "DNRdatalogger" "ZM" 17.5 3050.94072257478
"2006-09-19" 2006 262 16.7222222222222 "DNRdatalogger" "ZM" 16.7222222222222 3067.662944797
"2006-09-20" 2006 263 16.2777777777778 "DNRdatalogger" "ZM" 16.2777777777778 3083.94072257478
"2006-09-21" 2006 264 15.8333333333333 "DNRdatalogger" "ZM" 15.8333333333333 3099.77405590811
"2006-09-22" 2006 265 15.3333333333333 "DNRdatalogger" "ZM" 15.3333333333333 3115.10738924144
"2006-09-23" 2006 266 14.8888888888889 "DNRdatalogger" "ZM" 14.8888888888889 3129.99627813033
"2006-09-24" 2006 267 14.7777777777778 "DNRdatalogger" "ZM" 14.7777777777778 3144.77405590811
"2006-09-25" 2006 268 14.6111111111111 "DNRdatalogger" "ZM" 14.6111111111111 3159.38516701922
"2006-09-26" 2006 269 14.5 "DNRdatalogger" "ZM" 14.5 3173.88516701922
"2006-09-27" 2006 270 14.2777777777778 "DNRdatalogger" "ZM" 14.2777777777778 3188.162944797
"2006-09-28" 2006 271 13.8888888888889 "DNRdatalogger" "ZM" 13.8888888888889 3202.05183368589
"2006-09-29" 2006 272 13.5555555555556 "DNRdatalogger" "ZM" 13.5555555555556 3215.60738924144
"2006-09-30" 2006 273 13.4444444444444 "DNRdatalogger" "ZM" 13.4444444444444 3229.05183368589
"2006-10-01" 2006 274 13.5555555555556 "DNRdatalogger" "ZM" 13.5555555555556 3242.60738924144
"2006-10-02" 2006 275 13.7777777777778 "DNRdatalogger" "ZM" 13.7777777777778 3256.38516701922
"2006-10-03" 2006 276 13.8333333333333 "DNRdatalogger" "ZM" 13.8333333333333 3270.21850035256
"2006-10-04" 2006 277 13.5555555555556 "DNRdatalogger" "ZM" 13.5555555555556 3283.77405590811
"2006-10-05" 2006 278 13.3888888888889 "DNRdatalogger" "ZM" 13.3888888888889 3297.162944797
"2006-10-06" 2006 279 13.1666666666667 "DNRdatalogger" "ZM" 13.1666666666667 3310.32961146367
"2006-10-07" 2006 280 13.2222222222222 "DNRdatalogger" "ZM" 13.2222222222222 3323.55183368589
"2006-10-08" 2006 281 13.2777777777778 "DNRdatalogger" "ZM" 13.2777777777778 3336.82961146367
"2006-10-09" 2006 282 12.8888888888889 "DNRdatalogger" "ZM" 12.8888888888889 3349.71850035256
"2006-10-10" 2006 283 12.6666666666667 "DNRdatalogger" "ZM" 12.6666666666667 3362.38516701922
"2006-10-11" 2006 284 11.7777777777778 "DNRdatalogger" "ZM" 11.7777777777778 3374.162944797
"2006-10-12" 2006 285 10.5 "DNRdatalogger" "ZM" 10.5 3384.662944797
"2006-10-13" 2006 286 9.44444444444444 "DNRdatalogger" "ZM" 9.44444444444444 3394.10738924144
"2006-10-14" 2006 287 8.77777777777778 "DNRdatalogger" "ZM" 8.77777777777778 3402.88516701922
"2006-10-15" 2006 288 8.55555555555556 "DNRdatalogger" "ZM" 8.55555555555556 3411.44072257478
"2006-10-16" 2006 289 8.55555555555556 "DNRdatalogger" "ZM" 8.55555555555556 3419.99627813033
"2006-10-17" 2006 290 8.55555555555556 "DNRdatalogger" "ZM" 8.55555555555556 3428.55183368589
"2006-10-18" 2006 291 8.22222222222222 "DNRdatalogger" "ZM" 8.22222222222222 3436.77405590811
"2006-10-19" 2006 292 7.88888888888889 "DNRdatalogger" "ZM" 7.88888888888889 3444.662944797
"2006-10-20" 2006 293 7.55555555555556 "DNRdatalogger" "ZM" 7.55555555555556 3452.21850035256
"2006-10-21" 2006 294 7.27777777777778 "DNRdatalogger" "ZM" 7.27777777777778 3459.49627813033
"2006-10-22" 2006 295 6.94444444444444 "DNRdatalogger" "ZM" 6.94444444444444 3466.44072257478
"2006-10-23" 2006 296 6.61111111111111 "DNRdatalogger" "ZM" 6.61111111111111 3473.05183368589
"2006-10-24" 2006 297 6.38888888888889 "DNRdatalogger" "ZM" 6.38888888888889 3479.44072257478
"2006-10-25" 2006 298 6.27777777777778 "DNRdatalogger" "ZM" 6.27777777777778 3485.71850035256
"2006-10-26" 2006 299 6.16666666666667 "DNRdatalogger" "ZM" 6.16666666666667 3491.88516701922
"2006-10-27" 2006 300 6.11111111111111 "DNRdatalogger" "ZM" 6.11111111111111 3497.99627813033
"2006-10-28" 2006 301 5.94444444444445 "DNRdatalogger" "ZM" 5.94444444444445 3503.94072257478
"2006-10-29" 2006 302 5.77777777777778 "DNRdatalogger" "ZM" 5.77777777777778 3509.71850035256
"2006-10-30" 2006 303 5.77777777777778 "DNRdatalogger" "ZM" 5.77777777777778 3515.49627813033
"2006-10-31" 2006 304 5.33333333333333 "DNRdatalogger" "ZM" 5.33333333333333 3520.82961146367
"2006-11-01" 2006 305 4.55555555555556 "DNRdatalogger" "ZM" 4.55555555555556 3525.38516701922
"2006-11-02" 2006 306 4 "DNRdatalogger" "ZM" 4 3529.38516701922
"2006-11-03" 2006 307 3.44444444444445 "DNRdatalogger" "ZM" 3.44444444444445 3532.82961146367
"2006-11-04" 2006 308 3.27777777777778 "DNRdatalogger" "ZM" 3.27777777777778 3536.10738924144
"2006-11-05" 2006 309 3.38888888888889 "DNRdatalogger" "ZM" 3.38888888888889 3539.49627813033
"2006-11-06" 2006 310 3.44444444444445 "DNRdatalogger" "ZM" 3.44444444444445 3542.94072257478
"2006-11-07" 2006 311 3.55555555555555 "DNRdatalogger" "ZM" 3.55555555555555 3546.49627813033
"2006-11-08" 2006 312 3.66666666666667 "DNRdatalogger" "ZM" 3.66666666666667 3550.162944797
"2006-11-09" 2006 313 3.66666666666667 "DNRdatalogger" "ZM" 3.66666666666667 3553.82961146367
"2006-11-10" 2006 314 3.44444444444445 "DNRdatalogger" "ZM" 3.44444444444445 3557.27405590811
"2006-11-11" 2006 315 3.05555555555556 "DNRdatalogger" "ZM" 3.05555555555556 3560.32961146367
"2006-11-12" 2006 316 2.66666666666667 "DNRdatalogger" "ZM" 2.66666666666667 3562.99627813033
"2006-11-13" 2006 317 2.22222222222222 "DNRdatalogger" "ZM" 2.22222222222222 3565.21850035256
"2006-11-14" 2006 318 2.33333333333333 "DNRdatalogger" "ZM" 2.33333333333333 3567.55183368589
"2006-11-15" 2006 319 2.44444444444444 "DNRdatalogger" "ZM" 2.44444444444444 3569.99627813033
"2006-11-16" 2006 320 2.11111111111111 "DNRdatalogger" "ZM" 2.11111111111111 3572.10738924144
"2006-11-17" 2006 321 2.11111111111111 "DNRdatalogger" "ZM" 2.11111111111111 3574.21850035256
"2006-11-18" 2006 322 2.11111111111111 "DNRdatalogger" "ZM" 2.11111111111111 3576.32961146367
"2006-11-19" 2006 323 1.83333333333333 "DNRdatalogger" "ZM" 1.83333333333333 3578.162944797
"2006-11-20" 2006 324 1.94444444444444 "DNRdatalogger" "ZM" 1.94444444444444 3580.10738924144
"2006-11-21" 2006 325 1.94444444444444 "DNRdatalogger" "ZM" 1.94444444444444 3582.05183368589
"2006-11-22" 2006 326 1.88888888888889 "DNRdatalogger" "ZM" 1.88888888888889 3583.94072257478
"2006-11-23" 2006 327 1.83333333333333 "DNRdatalogger" "ZM" 1.83333333333333 3585.77405590811
"2006-11-24" 2006 328 1.88888888888889 "DNRdatalogger" "ZM" 1.88888888888889 3587.662944797
"2006-11-25" 2006 329 1.94444444444444 "DNRdatalogger" "ZM" 1.94444444444444 3589.60738924144
"2006-11-26" 2006 330 1.83333333333333 "DNRdatalogger" "ZM" 1.83333333333333 3591.44072257478
"2006-11-27" 2006 331 1.72222222222222 "DNRdatalogger" "ZM" 1.72222222222222 3593.162944797
"2006-11-28" 2006 332 1.77777777777778 "DNRdatalogger" "ZM" 1.77777777777778 3594.94072257478
"2006-11-29" 2006 333 1.55555555555555 "DNRdatalogger" "ZM" 1.55555555555555 3596.49627813033
"2006-11-30" 2006 334 0.666666666666668 "DNRdatalogger" "ZM" 0.666666666666668 3597.162944797
"2006-12-01" 2006 335 0.222222222222221 "DNRdatalogger" "ZM" 0.222222222222221 3597.38516701922
"2006-12-02" 2006 336 0.222222222222221 "DNRdatalogger" "ZM" 0.222222222222221 3597.60738924144
"2006-12-03" 2006 337 0.111111111111113 "DNRdatalogger" "ZM" 0.111111111111113 3597.71850035256
"2006-12-04" 2006 338 0.166666666666665 "DNRdatalogger" "ZM" 0.166666666666665 3597.88516701922
"2006-12-05" 2006 339 0.222222222222221 "DNRdatalogger" "ZM" 0.222222222222221 3598.10738924144
"2006-12-06" 2006 340 0.166666666666665 "DNRdatalogger" "ZM" 0.166666666666665 3598.27405590811
"2006-12-07" 2006 341 0.222222222222221 "DNRdatalogger" "ZM" 0.222222222222221 3598.49627813033
"2006-12-08" 2006 342 0.222222222222221 "DNRdatalogger" "ZM" 0.222222222222221 3598.71850035256
"2006-12-09" 2006 343 0.388888888888891 "DNRdatalogger" "ZM" 0.388888888888891 3599.10738924144
"2006-12-10" 2006 344 0.388888888888891 "DNRdatalogger" "ZM" 0.388888888888891 3599.49627813033
"2006-12-11" 2006 345 0.444444444444443 "DNRdatalogger" "ZM" 0.444444444444443 3599.94072257478
"2006-12-12" 2006 346 0.388888888888891 "DNRdatalogger" "ZM" 0.388888888888891 3600.32961146367
"2006-12-13" 2006 347 0.499999999999999 "DNRdatalogger" "ZM" 0.499999999999999 3600.82961146367
"2006-12-14" 2006 348 0.555555555555556 "DNRdatalogger" "ZM" 0.555555555555556 3601.38516701922
"2006-12-15" 2006 349 0.555555555555556 "DNRdatalogger" "ZM" 0.555555555555556 3601.94072257478
"2006-12-16" 2006 350 0.555555555555556 "DNRdatalogger" "ZM" 0.555555555555556 3602.49627813033
"2006-12-17" 2006 351 0.666666666666668 "DNRdatalogger" "ZM" 0.666666666666668 3603.162944797
"2006-12-18" 2006 352 0.833333333333333 "DNRdatalogger" "ZM" 0.833333333333333 3603.99627813033
"2006-12-19" 2006 353 0.833333333333333 "DNRdatalogger" "ZM" 0.833333333333333 3604.82961146367
"2006-12-20" 2006 354 0.833333333333333 "DNRdatalogger" "ZM" 0.833333333333333 3605.662944797
"2006-12-21" 2006 355 0.833333333333333 "DNRdatalogger" "ZM" 0.833333333333333 3606.49627813033
"2006-12-22" 2006 356 0.833333333333333 "DNRdatalogger" "ZM" 0.833333333333333 3607.32961146367
"2006-12-23" 2006 357 0.88888888888889 "DNRdatalogger" "ZM" 0.88888888888889 3608.21850035256
"2006-12-24" 2006 358 0.88888888888889 "DNRdatalogger" "ZM" 0.88888888888889 3609.10738924144
"2006-12-25" 2006 359 1.05555555555555 "DNRdatalogger" "ZM" 1.05555555555555 3610.162944797
"2006-12-26" 2006 360 0.944444444444446 "DNRdatalogger" "ZM" 0.944444444444446 3611.10738924144
"2006-12-27" 2006 361 1.05555555555555 "DNRdatalogger" "ZM" 1.05555555555555 3612.162944797
"2006-12-28" 2006 362 1.05555555555555 "DNRdatalogger" "ZM" 1.05555555555555 3613.21850035256
"2006-12-29" 2006 363 1.05555555555555 "DNRdatalogger" "ZM" 1.05555555555555 3614.27405590811
"2006-12-30" 2006 364 0.944444444444446 "DNRdatalogger" "ZM" 0.944444444444446 3615.21850035256
"2006-12-31" 2006 365 1.05555555555555 "DNRdatalogger" "ZM" 1.05555555555555 3616.27405590811
"2007-01-01" 2007 1 0.999999999999998 "DNRdatalogger" "ZM" 0.999999999999998 0.999999999999998
"2007-01-02" 2007 2 1.05555555555555 "DNRdatalogger" "ZM" 1.05555555555555 2.05555555555555
"2007-01-03" 2007 3 1.05555555555555 "DNRdatalogger" "ZM" 1.05555555555555 3.1111111111111
"2007-01-04" 2007 4 1.11111111111111 "DNRdatalogger" "ZM" 1.11111111111111 4.22222222222221
"2007-01-05" 2007 5 1.11111111111111 "DNRdatalogger" "ZM" 1.11111111111111 5.33333333333332
"2007-01-06" 2007 6 1.22222222222222 "DNRdatalogger" "ZM" 1.22222222222222 6.55555555555554
"2007-01-07" 2007 7 1.22222222222222 "DNRdatalogger" "ZM" 1.22222222222222 7.77777777777776
"2007-01-08" 2007 8 1.22222222222222 "DNRdatalogger" "ZM" 1.22222222222222 8.99999999999998
"2007-01-09" 2007 9 1.22222222222222 "DNRdatalogger" "ZM" 1.22222222222222 10.2222222222222
"2007-01-10" 2007 10 1.22222222222222 "DNRdatalogger" "ZM" 1.22222222222222 11.4444444444444
"2007-01-11" 2007 11 1.38888888888889 "DNRdatalogger" "ZM" 1.38888888888889 12.8333333333333
"2007-01-12" 2007 12 1.38888888888889 "DNRdatalogger" "ZM" 1.38888888888889 14.2222222222222
"2007-01-13" 2007 13 1.33333333333333 "DNRdatalogger" "ZM" 1.33333333333333 15.5555555555555
"2007-01-14" 2007 14 1.38888888888889 "DNRdatalogger" "ZM" 1.38888888888889 16.9444444444444
"2007-01-15" 2007 15 1.38888888888889 "DNRdatalogger" "ZM" 1.38888888888889 18.3333333333333
"2007-01-16" 2007 16 1.38888888888889 "DNRdatalogger" "ZM" 1.38888888888889 19.7222222222222
"2007-01-17" 2007 17 1.38888888888889 "DNRdatalogger" "ZM" 1.38888888888889 21.1111111111111
"2007-01-18" 2007 18 1.38888888888889 "DNRdatalogger" "ZM" 1.38888888888889 22.5
"2007-01-19" 2007 19 1.44444444444445 "DNRdatalogger" "ZM" 1.44444444444445 23.9444444444444
"2007-01-20" 2007 20 1.5 "DNRdatalogger" "ZM" 1.5 25.4444444444444
"2007-01-21" 2007 21 1.61111111111111 "DNRdatalogger" "ZM" 1.61111111111111 27.0555555555555
"2007-01-22" 2007 22 1.5 "DNRdatalogger" "ZM" 1.5 28.5555555555555
"2007-01-23" 2007 23 1.5 "DNRdatalogger" "ZM" 1.5 30.0555555555555
"2007-01-24" 2007 24 1.5 "DNRdatalogger" "ZM" 1.5 31.5555555555555
"2007-01-25" 2007 25 1.5 "DNRdatalogger" "ZM" 1.5 33.0555555555555
"2007-01-26" 2007 26 1.66666666666667 "DNRdatalogger" "ZM" 1.66666666666667 34.7222222222222
"2007-01-27" 2007 27 1.61111111111111 "DNRdatalogger" "ZM" 1.61111111111111 36.3333333333333
"2007-01-28" 2007 28 1.5 "DNRdatalogger" "ZM" 1.5 37.8333333333333
"2007-01-29" 2007 29 1.66666666666667 "DNRdatalogger" "ZM" 1.66666666666667 39.5
"2007-01-30" 2007 30 1.5 "DNRdatalogger" "ZM" 1.5 41
"2007-01-31" 2007 31 1.5 "DNRdatalogger" "ZM" 1.5 42.5
"2007-02-01" 2007 32 1.55555555555555 "DNRdatalogger" "ZM" 1.55555555555555 44.0555555555555
"2007-02-02" 2007 33 1.66666666666667 "DNRdatalogger" "ZM" 1.66666666666667 45.7222222222222
"2007-02-03" 2007 34 1.66666666666667 "DNRdatalogger" "ZM" 1.66666666666667 47.3888888888889
"2007-02-04" 2007 35 1.66666666666667 "DNRdatalogger" "ZM" 1.66666666666667 49.0555555555556
"2007-02-05" 2007 36 1.77777777777778 "DNRdatalogger" "ZM" 1.77777777777778 50.8333333333333
"2007-02-06" 2007 37 1.83333333333333 "DNRdatalogger" "ZM" 1.83333333333333 52.6666666666667
"2007-02-07" 2007 38 1.83333333333333 "DNRdatalogger" "ZM" 1.83333333333333 54.5
"2007-02-08" 2007 39 1.66666666666667 "DNRdatalogger" "ZM" 1.66666666666667 56.1666666666667
"2007-02-09" 2007 40 1.66666666666667 "DNRdatalogger" "ZM" 1.66666666666667 57.8333333333333
"2007-02-10" 2007 41 1.66666666666667 "DNRdatalogger" "ZM" 1.66666666666667 59.5
"2007-02-11" 2007 42 1.66666666666667 "DNRdatalogger" "ZM" 1.66666666666667 61.1666666666667
"2007-02-12" 2007 43 1.66666666666667 "DNRdatalogger" "ZM" 1.66666666666667 62.8333333333333
"2007-02-13" 2007 44 1.66666666666667 "DNRdatalogger" "ZM" 1.66666666666667 64.5
"2007-02-14" 2007 45 1.72222222222222 "DNRdatalogger" "ZM" 1.72222222222222 66.2222222222222
"2007-02-15" 2007 46 1.72222222222222 "DNRdatalogger" "ZM" 1.72222222222222 67.9444444444444
"2007-02-16" 2007 47 1.77777777777778 "DNRdatalogger" "ZM" 1.77777777777778 69.7222222222222
"2007-02-17" 2007 48 1.77777777777778 "DNRdatalogger" "ZM" 1.77777777777778 71.5
"2007-02-18" 2007 49 1.83333333333333 "DNRdatalogger" "ZM" 1.83333333333333 73.3333333333333
"2007-02-19" 2007 50 1.83333333333333 "DNRdatalogger" "ZM" 1.83333333333333 75.1666666666667
"2007-02-20" 2007 51 1.83333333333333 "DNRdatalogger" "ZM" 1.83333333333333 77
"2007-02-21" 2007 52 1.83333333333333 "DNRdatalogger" "ZM" 1.83333333333333 78.8333333333333
"2007-02-22" 2007 53 2 "DNRdatalogger" "ZM" 2 80.8333333333333
"2007-02-23" 2007 54 2.11111111111111 "DNRdatalogger" "ZM" 2.11111111111111 82.9444444444444
"2007-02-24" 2007 55 2.11111111111111 "DNRdatalogger" "ZM" 2.11111111111111 85.0555555555555
"2007-02-25" 2007 56 2.11111111111111 "DNRdatalogger" "ZM" 2.11111111111111 87.1666666666667
"2007-02-26" 2007 57 2.22222222222222 "DNRdatalogger" "ZM" 2.22222222222222 89.3888888888889
"2007-02-27" 2007 58 2.16666666666667 "DNRdatalogger" "ZM" 2.16666666666667 91.5555555555555
"2007-02-28" 2007 59 2.22222222222222 "DNRdatalogger" "ZM" 2.22222222222222 93.7777777777778
"2007-03-01" 2007 60 2.22222222222222 "DNRdatalogger" "ZM" 2.22222222222222 96
"2007-03-02" 2007 61 2.05555555555556 "DNRdatalogger" "ZM" 2.05555555555556 98.0555555555555
"2007-03-03" 2007 62 2.16666666666667 "DNRdatalogger" "ZM" 2.16666666666667 100.222222222222
"2007-03-04" 2007 63 2.16666666666667 "DNRdatalogger" "ZM" 2.16666666666667 102.388888888889
"2007-03-05" 2007 64 2.11111111111111 "DNRdatalogger" "ZM" 2.11111111111111 104.5
"2007-03-06" 2007 65 2.22222222222222 "DNRdatalogger" "ZM" 2.22222222222222 106.722222222222
"2007-03-07" 2007 66 2.22222222222222 "DNRdatalogger" "ZM" 2.22222222222222 108.944444444444
"2007-03-08" 2007 67 2.22222222222222 "DNRdatalogger" "ZM" 2.22222222222222 111.166666666667
"2007-03-09" 2007 68 2.16666666666667 "DNRdatalogger" "ZM" 2.16666666666667 113.333333333333
"2007-03-10" 2007 69 2.05555555555556 "DNRdatalogger" "ZM" 2.05555555555556 115.388888888889
"2007-03-11" 2007 70 2.05555555555556 "DNRdatalogger" "ZM" 2.05555555555556 117.444444444444
"2007-03-12" 2007 71 2.16666666666667 "DNRdatalogger" "ZM" 2.16666666666667 119.611111111111
"2007-03-13" 2007 72 2.22222222222222 "DNRdatalogger" "ZM" 2.22222222222222 121.833333333333
"2007-03-14" 2007 73 2.22222222222222 "DNRdatalogger" "ZM" 2.22222222222222 124.055555555556
"2007-03-15" 2007 74 2.16666666666667 "DNRdatalogger" "ZM" 2.16666666666667 126.222222222222
"2007-03-16" 2007 75 2.16666666666667 "DNRdatalogger" "ZM" 2.16666666666667 128.388888888889
"2007-03-17" 2007 76 2.22222222222222 "DNRdatalogger" "ZM" 2.22222222222222 130.611111111111
"2007-03-18" 2007 77 2.22222222222222 "DNRdatalogger" "ZM" 2.22222222222222 132.833333333333
"2007-03-19" 2007 78 2.22222222222222 "DNRdatalogger" "ZM" 2.22222222222222 135.055555555556
"2007-03-20" 2007 79 2.33333333333333 "DNRdatalogger" "ZM" 2.33333333333333 137.388888888889
"2007-03-21" 2007 80 2.38888888888889 "DNRdatalogger" "ZM" 2.38888888888889 139.777777777778
"2007-03-22" 2007 81 2.33333333333333 "DNRdatalogger" "ZM" 2.33333333333333 142.111111111111
"2007-03-23" 2007 82 2.5 "DNRdatalogger" "ZM" 2.5 144.611111111111
"2007-03-24" 2007 83 2.55555555555556 "DNRdatalogger" "ZM" 2.55555555555556 147.166666666667
"2007-03-25" 2007 84 2.55555555555556 "DNRdatalogger" "ZM" 2.55555555555556 149.722222222222
"2007-03-26" 2007 85 2.72222222222222 "DNRdatalogger" "ZM" 2.72222222222222 152.444444444444
"2007-03-27" 2007 86 2.88888888888889 "DNRdatalogger" "ZM" 2.88888888888889 155.333333333333
"2007-03-28" 2007 87 3 "DNRdatalogger" "ZM" 3 158.333333333333
"2007-03-29" 2007 88 3.05555555555556 "DNRdatalogger" "ZM" 3.05555555555556 161.388888888889
"2007-03-30" 2007 89 3.16666666666667 "DNRdatalogger" "ZM" 3.16666666666667 164.555555555556
"2007-03-31" 2007 90 3.16666666666667 "DNRdatalogger" "ZM" 3.16666666666667 167.722222222222
"2007-04-01" 2007 91 3.22222222222222 "DNRdatalogger" "ZM" 3.22222222222222 170.944444444444
"2007-04-02" 2007 92 3.38888888888889 "DNRdatalogger" "ZM" 3.38888888888889 174.333333333333
"2007-04-03" 2007 93 3.5 "DNRdatalogger" "ZM" 3.5 177.833333333333
"2007-04-04" 2007 94 3.55555555555555 "DNRdatalogger" "ZM" 3.55555555555555 181.388888888889
"2007-04-05" 2007 95 3.55555555555555 "DNRdatalogger" "ZM" 3.55555555555555 184.944444444444
"2007-04-06" 2007 96 3.55555555555555 "DNRdatalogger" "ZM" 3.55555555555555 188.5
"2007-04-07" 2007 97 3.61111111111111 "DNRdatalogger" "ZM" 3.61111111111111 192.111111111111
"2007-04-08" 2007 98 3.66666666666667 "DNRdatalogger" "ZM" 3.66666666666667 195.777777777778
"2007-04-09" 2007 99 4.05555555555555 "DNRdatalogger" "ZM" 4.05555555555555 199.833333333333
"2007-04-10" 2007 100 3.83333333333333 "DNRdatalogger" "ZM" 3.83333333333333 203.666666666667
"2007-04-11" 2007 101 4 "DNRdatalogger" "ZM" 4 207.666666666667
"2007-04-12" 2007 102 3.94444444444445 "DNRdatalogger" "ZM" 3.94444444444445 211.611111111111
"2007-04-13" 2007 103 4.16666666666667 "DNRdatalogger" "ZM" 4.16666666666667 215.777777777778
"2007-04-14" 2007 104 4.27777777777778 "DNRdatalogger" "ZM" 4.27777777777778 220.055555555556
"2007-04-15" 2007 105 4.27777777777778 "DNRdatalogger" "ZM" 4.27777777777778 224.333333333333
"2007-04-16" 2007 106 4.44444444444444 "DNRdatalogger" "ZM" 4.44444444444444 228.777777777778
"2007-04-17" 2007 107 4.83333333333333 "DNRdatalogger" "ZM" 4.83333333333333 233.611111111111
"2007-04-18" 2007 108 5.16666666666667 "DNRdatalogger" "ZM" 5.16666666666667 238.777777777778
"2007-04-19" 2007 109 5.5 "DNRdatalogger" "ZM" 5.5 244.277777777778
"2007-04-20" 2007 110 5.66666666666667 "DNRdatalogger" "ZM" 5.66666666666667 249.944444444444
"2007-04-21" 2007 111 5.77777777777778 "DNRdatalogger" "ZM" 5.77777777777778 255.722222222222
"2007-04-22" 2007 112 5.5 "DNRdatalogger" "ZM" 5.5 261.222222222222
"2007-04-23" 2007 113 4.33333333333333 "DNRdatalogger" "ZM" 4.33333333333333 265.555555555556
"2007-04-24" 2007 114 4.16666666666667 "DNRdatalogger" "ZM" 4.16666666666667 269.722222222222
"2007-04-25" 2007 115 3.94444444444445 "DNRdatalogger" "ZM" 3.94444444444445 273.666666666667
"2007-04-26" 2007 116 3.55555555555555 "DNRdatalogger" "ZM" 3.55555555555555 277.222222222222
"2007-04-27" 2007 117 3.44444444444445 "DNRdatalogger" "ZM" 3.44444444444445 280.666666666667
"2007-04-28" 2007 118 4.05555555555555 "DNRdatalogger" "ZM" 4.05555555555555 284.722222222222
"2007-04-29" 2007 119 4.72222222222222 "DNRdatalogger" "ZM" 4.72222222222222 289.444444444444
"2007-04-30" 2007 120 6.16666666666667 "DNRdatalogger" "ZM" 6.16666666666667 295.611111111111
"2007-05-01" 2007 121 6.66666666666667 "DNRdatalogger" "ZM" 6.66666666666667 302.277777777778
"2007-05-02" 2007 122 6.94444444444444 "DNRdatalogger" "ZM" 6.94444444444444 309.222222222222
"2007-05-03" 2007 123 7.44444444444444 "DNRdatalogger" "ZM" 7.44444444444444 316.666666666667
"2007-05-04" 2007 124 7.83333333333333 "DNRdatalogger" "ZM" 7.83333333333333 324.5
"2007-05-05" 2007 125 7.11111111111111 "DNRdatalogger" "ZM" 7.11111111111111 331.611111111111
"2007-05-06" 2007 126 7.55555555555556 "DNRdatalogger" "ZM" 7.55555555555556 339.166666666667
"2007-05-07" 2007 127 8.11111111111111 "DNRdatalogger" "ZM" 8.11111111111111 347.277777777778
"2007-05-08" 2007 128 8.05555555555556 "DNRdatalogger" "ZM" 8.05555555555556 355.333333333333
"2007-05-09" 2007 129 8.44444444444445 "DNRdatalogger" "ZM" 8.44444444444445 363.777777777778
"2007-05-10" 2007 130 10.2222222222222 "DNRdatalogger" "ZM" 10.2222222222222 374
"2007-05-11" 2007 131 10.7222222222222 "DNRdatalogger" "ZM" 10.7222222222222 384.722222222222
"2007-05-12" 2007 132 11.2222222222222 "DNRdatalogger" "ZM" 11.2222222222222 395.944444444444
"2007-05-13" 2007 133 11.2222222222222 "DNRdatalogger" "ZM" 11.2222222222222 407.166666666667
"2007-05-14" 2007 134 11.6111111111111 "DNRdatalogger" "ZM" 11.6111111111111 418.777777777778
"2007-05-15" 2007 135 11.5 "DNRdatalogger" "ZM" 11.5 430.277777777778
"2007-05-16" 2007 136 11.6111111111111 "DNRdatalogger" "ZM" 11.6111111111111 441.888888888889
"2007-05-17" 2007 137 12.1111111111111 "DNRdatalogger" "ZM" 12.1111111111111 454
"2007-05-18" 2007 138 12.3888888888889 "DNRdatalogger" "ZM" 12.3888888888889 466.388888888889
"2007-05-19" 2007 139 12.8333333333333 "DNRdatalogger" "ZM" 12.8333333333333 479.222222222222
"2007-05-20" 2007 140 12.3888888888889 "DNRdatalogger" "ZM" 12.3888888888889 491.611111111111
"2007-05-21" 2007 141 12.4444444444444 "DNRdatalogger" "ZM" 12.4444444444444 504.055555555555
"2007-05-22" 2007 142 13.0555555555556 "DNRdatalogger" "ZM" 13.0555555555556 517.111111111111
"2007-05-23" 2007 143 13.5 "DNRdatalogger" "ZM" 13.5 530.611111111111
"2007-05-24" 2007 144 13.2222222222222 "DNRdatalogger" "ZM" 13.2222222222222 543.833333333333
"2007-05-25" 2007 145 13.3888888888889 "DNRdatalogger" "ZM" 13.3888888888889 557.222222222222
"2007-05-26" 2007 146 13.5555555555556 "DNRdatalogger" "ZM" 13.5555555555556 570.777777777778
"2007-05-27" 2007 147 13.7777777777778 "DNRdatalogger" "ZM" 13.7777777777778 584.555555555556
"2007-05-28" 2007 148 14.0555555555556 "DNRdatalogger" "ZM" 14.0555555555556 598.611111111111
"2007-05-29" 2007 149 14.5555555555556 "DNRdatalogger" "ZM" 14.5555555555556 613.166666666667
"2007-05-30" 2007 150 15.2222222222222 "DNRdatalogger" "ZM" 15.2222222222222 628.388888888889
"2007-05-31" 2007 151 15.6111111111111 "DNRdatalogger" "ZM" 15.6111111111111 644
"2007-06-01" 2007 152 16.5 "DNRdatalogger" "ZM" 16.5 660.5
"2007-06-02" 2007 153 16.3888888888889 "DNRdatalogger" "ZM" 16.3888888888889 676.888888888889
"2007-06-03" 2007 154 16.6666666666667 "DNRdatalogger" "ZM" 16.6666666666667 693.555555555556
"2007-06-04" 2007 155 16.8333333333333 "DNRdatalogger" "ZM" 16.8333333333333 710.388888888889
"2007-06-05" 2007 156 16.7222222222222 "DNRdatalogger" "ZM" 16.7222222222222 727.111111111111
"2007-06-06" 2007 157 16.8333333333333 "DNRdatalogger" "ZM" 16.8333333333333 743.944444444444
"2007-06-07" 2007 158 17 "DNRdatalogger" "ZM" 17 760.944444444444
"2007-06-08" 2007 159 17 "DNRdatalogger" "ZM" 17 777.944444444444
"2007-06-09" 2007 160 17.1666666666667 "DNRdatalogger" "ZM" 17.1666666666667 795.111111111111
"2007-06-10" 2007 161 17.8333333333333 "DNRdatalogger" "ZM" 17.8333333333333 812.944444444444
"2007-06-11" 2007 162 18.5555555555556 "DNRdatalogger" "ZM" 18.5555555555556 831.5
"2007-06-12" 2007 163 19.3333333333333 "DNRdatalogger" "ZM" 19.3333333333333 850.833333333333
"2007-06-13" 2007 164 19.6666666666667 "DNRdatalogger" "ZM" 19.6666666666667 870.5
"2007-06-14" 2007 165 20.1111111111111 "DNRdatalogger" "ZM" 20.1111111111111 890.611111111111
"2007-06-15" 2007 166 20.7222222222222 "DNRdatalogger" "ZM" 20.7222222222222 911.333333333333
"2007-06-16" 2007 167 21 "DNRdatalogger" "ZM" 21 932.333333333333
"2007-06-17" 2007 168 21.1666666666667 "DNRdatalogger" "ZM" 21.1666666666667 953.5
"2007-06-18" 2007 169 21.2222222222222 "DNRdatalogger" "ZM" 21.2222222222222 974.722222222222
"2007-06-19" 2007 170 20.9444444444444 "DNRdatalogger" "ZM" 20.9444444444444 995.666666666667
"2007-06-20" 2007 171 20.8888888888889 "DNRdatalogger" "ZM" 20.8888888888889 1016.55555555556
"2007-06-21" 2007 172 21.3333333333333 "DNRdatalogger" "ZM" 21.3333333333333 1037.88888888889
"2007-06-22" 2007 173 21.4444444444444 "DNRdatalogger" "ZM" 21.4444444444444 1059.33333333333
"2007-06-23" 2007 174 21.6111111111111 "DNRdatalogger" "ZM" 21.6111111111111 1080.94444444444
"2007-06-24" 2007 175 22.1666666666667 "DNRdatalogger" "ZM" 22.1666666666667 1103.11111111111
"2007-06-25" 2007 176 22.3333333333333 "DNRdatalogger" "ZM" 22.3333333333333 1125.44444444444
"2007-06-26" 2007 177 22.6111111111111 "DNRdatalogger" "ZM" 22.6111111111111 1148.05555555556
"2007-06-27" 2007 178 22.2777777777778 "DNRdatalogger" "ZM" 22.2777777777778 1170.33333333333
"2007-06-28" 2007 179 21.8888888888889 "DNRdatalogger" "ZM" 21.8888888888889 1192.22222222222
"2007-06-29" 2007 180 22.1111111111111 "DNRdatalogger" "ZM" 22.1111111111111 1214.33333333333
"2007-06-30" 2007 181 22.6111111111111 "DNRdatalogger" "ZM" 22.6111111111111 1236.94444444444
"2007-07-01" 2007 182 22.3333333333333 "DNRdatalogger" "ZM" 22.3333333333333 1259.27777777778
"2007-07-02" 2007 183 21.9444444444444 "DNRdatalogger" "ZM" 21.9444444444444 1281.22222222222
"2007-07-03" 2007 184 22.1666666666667 "DNRdatalogger" "ZM" 22.1666666666667 1303.38888888889
"2007-07-04" 2007 185 22.8888888888889 "DNRdatalogger" "ZM" 22.8888888888889 1326.27777777778
"2007-07-05" 2007 186 22.8888888888889 "DNRdatalogger" "ZM" 22.8888888888889 1349.16666666667
"2007-07-06" 2007 187 23 "DNRdatalogger" "ZM" 23 1372.16666666667
"2007-07-07" 2007 188 23.6111111111111 "DNRdatalogger" "ZM" 23.6111111111111 1395.77777777778
"2007-07-08" 2007 189 23.8888888888889 "DNRdatalogger" "ZM" 23.8888888888889 1419.66666666667
"2007-07-09" 2007 190 23.7222222222222 "DNRdatalogger" "ZM" 23.7222222222222 1443.38888888889
"2007-07-10" 2007 191 23 "DNRdatalogger" "ZM" 23 1466.38888888889
"2007-07-11" 2007 192 22.3333333333333 "DNRdatalogger" "ZM" 22.3333333333333 1488.72222222222
"2007-07-12" 2007 193 21.8333333333333 "DNRdatalogger" "ZM" 21.8333333333333 1510.55555555556
"2007-07-13" 2007 194 21.6111111111111 "DNRdatalogger" "ZM" 21.6111111111111 1532.16666666667
"2007-07-14" 2007 195 21.5 "DNRdatalogger" "ZM" 21.5 1553.66666666667
"2007-07-15" 2007 196 21.7222222222222 "DNRdatalogger" "ZM" 21.7222222222222 1575.38888888889
"2007-07-16" 2007 197 21.6666666666667 "DNRdatalogger" "ZM" 21.6666666666667 1597.05555555556
"2007-07-17" 2007 198 22.2222222222222 "DNRdatalogger" "ZM" 22.2222222222222 1619.27777777778
"2007-07-18" 2007 199 23.3888888888889 "DNRdatalogger" "ZM" 23.3888888888889 1642.66666666667
"2007-07-19" 2007 200 22.6111111111111 "DNRdatalogger" "ZM" 22.6111111111111 1665.27777777778
"2007-07-20" 2007 201 22.5555555555556 "DNRdatalogger" "ZM" 22.5555555555556 1687.83333333333
"2007-07-21" 2007 202 22.6111111111111 "DNRdatalogger" "ZM" 22.6111111111111 1710.44444444444
"2007-07-22" 2007 203 22.3333333333333 "DNRdatalogger" "ZM" 22.3333333333333 1732.77777777778
"2007-07-23" 2007 204 22.6666666666667 "DNRdatalogger" "ZM" 22.6666666666667 1755.44444444444
"2007-07-24" 2007 205 24 "DNRdatalogger" "ZM" 24 1779.44444444444
"2007-07-25" 2007 206 24.6666666666667 "DNRdatalogger" "ZM" 24.6666666666667 1804.11111111111
"2007-07-26" 2007 207 25.0555555555556 "DNRdatalogger" "ZM" 25.0555555555556 1829.16666666667
"2007-07-27" 2007 208 24.5 "DNRdatalogger" "ZM" 24.5 1853.66666666667
"2007-07-28" 2007 209 24.5 "DNRdatalogger" "ZM" 24.5 1878.16666666667
"2007-07-29" 2007 210 24.5 "DNRdatalogger" "ZM" 24.5 1902.66666666667
"2007-07-30" 2007 211 24.6111111111111 "DNRdatalogger" "ZM" 24.6111111111111 1927.27777777778
"2007-07-31" 2007 212 25.2777777777778 "DNRdatalogger" "ZM" 25.2777777777778 1952.55555555556
"2007-08-01" 2007 213 25.7222222222222 "DNRdatalogger" "ZM" 25.7222222222222 1978.27777777778
"2007-08-02" 2007 214 25.2777777777778 "DNRdatalogger" "ZM" 25.2777777777778 2003.55555555556
"2007-08-03" 2007 215 24.8333333333333 "DNRdatalogger" "ZM" 24.8333333333333 2028.38888888889
"2007-08-04" 2007 216 24.4444444444444 "DNRdatalogger" "ZM" 24.4444444444444 2052.83333333333
"2007-08-05" 2007 217 23.9444444444444 "DNRdatalogger" "ZM" 23.9444444444444 2076.77777777778
"2007-08-06" 2007 218 23.7222222222222 "DNRdatalogger" "ZM" 23.7222222222222 2100.5
"2007-08-07" 2007 219 23.7222222222222 "DNRdatalogger" "ZM" 23.7222222222222 2124.22222222222
"2007-08-08" 2007 220 23.7222222222222 "DNRdatalogger" "ZM" 23.7222222222222 2147.94444444444
"2007-08-09" 2007 221 24 "DNRdatalogger" "ZM" 24 2171.94444444444
"2007-08-10" 2007 222 24.3888888888889 "DNRdatalogger" "ZM" 24.3888888888889 2196.33333333333
"2007-08-11" 2007 223 24.5 "DNRdatalogger" "ZM" 24.5 2220.83333333333
"2007-08-12" 2007 224 24.1666666666667 "DNRdatalogger" "ZM" 24.1666666666667 2245
"2007-08-13" 2007 225 23.7222222222222 "DNRdatalogger" "ZM" 23.7222222222222 2268.72222222222
"2007-08-14" 2007 226 23.5555555555556 "DNRdatalogger" "ZM" 23.5555555555556 2292.27777777778
"2007-08-15" 2007 227 23.5 "DNRdatalogger" "ZM" 23.5 2315.77777777778
"2007-08-16" 2007 228 23.2222222222222 "DNRdatalogger" "ZM" 23.2222222222222 2339
"2007-08-17" 2007 229 22.8333333333333 "DNRdatalogger" "ZM" 22.8333333333333 2361.83333333333
"2007-08-18" 2007 230 22 "DNRdatalogger" "ZM" 22 2383.83333333333
"2007-08-19" 2007 231 21.1666666666667 "DNRdatalogger" "ZM" 21.1666666666667 2405
"2007-08-20" 2007 232 20.1666666666667 "DNRdatalogger" "ZM" 20.1666666666667 2425.16666666667
"2007-08-21" 2007 233 20.3333333333333 "DNRdatalogger" "ZM" 20.3333333333333 2445.5
"2007-08-22" 2007 234 20.7222222222222 "DNRdatalogger" "ZM" 20.7222222222222 2466.22222222222
"2007-08-23" 2007 235 20.6666666666667 "DNRdatalogger" "ZM" 20.6666666666667 2486.88888888889
"2007-08-24" 2007 236 20.6666666666667 "DNRdatalogger" "ZM" 20.6666666666667 2507.55555555556
"2007-08-25" 2007 237 20.8333333333333 "DNRdatalogger" "ZM" 20.8333333333333 2528.38888888889
"2007-08-26" 2007 238 20.6666666666667 "DNRdatalogger" "ZM" 20.6666666666667 2549.05555555556
"2007-08-27" 2007 239 20.7222222222222 "DNRdatalogger" "ZM" 20.7222222222222 2569.77777777778
"2007-08-28" 2007 240 20.7222222222222 "DNRdatalogger" "ZM" 20.7222222222222 2590.5
"2007-08-29" 2007 241 20.6111111111111 "DNRdatalogger" "ZM" 20.6111111111111 2611.11111111111
"2007-08-30" 2007 242 20.6666666666667 "DNRdatalogger" "ZM" 20.6666666666667 2631.77777777778
"2007-08-31" 2007 243 20.7222222222222 "DNRdatalogger" "ZM" 20.7222222222222 2652.5
"2007-09-01" 2007 244 20.7222222222222 "DNRdatalogger" "ZM" 20.7222222222222 2673.22222222222
"2007-09-02" 2007 245 21.1666666666667 "DNRdatalogger" "ZM" 21.1666666666667 2694.38888888889
"2007-09-03" 2007 246 21 "DNRdatalogger" "ZM" 21 2715.38888888889
"2007-09-04" 2007 247 21.3333333333333 "DNRdatalogger" "ZM" 21.3333333333333 2736.72222222222
"2007-09-05" 2007 248 21.3888888888889 "DNRdatalogger" "ZM" 21.3888888888889 2758.11111111111
"2007-09-06" 2007 249 21.6666666666667 "DNRdatalogger" "ZM" 21.6666666666667 2779.77777777778
"2007-09-07" 2007 250 21.4444444444444 "DNRdatalogger" "ZM" 21.4444444444444 2801.22222222222
"2007-09-08" 2007 251 20.8333333333333 "DNRdatalogger" "ZM" 20.8333333333333 2822.05555555556
"2007-09-09" 2007 252 20.4444444444444 "DNRdatalogger" "ZM" 20.4444444444444 2842.5
"2007-09-10" 2007 253 20.3888888888889 "DNRdatalogger" "ZM" 20.3888888888889 2862.88888888889
"2007-09-11" 2007 254 19.3888888888889 "DNRdatalogger" "ZM" 19.3888888888889 2882.27777777778
"2007-09-12" 2007 255 18.5 "DNRdatalogger" "ZM" 18.5 2900.77777777778
"2007-09-13" 2007 256 17.9444444444444 "DNRdatalogger" "ZM" 17.9444444444444 2918.72222222222
"2007-09-14" 2007 257 17 "DNRdatalogger" "ZM" 17 2935.72222222222
"2007-09-15" 2007 258 16.4444444444444 "DNRdatalogger" "ZM" 16.4444444444444 2952.16666666667
"2007-09-16" 2007 259 16.1666666666667 "DNRdatalogger" "ZM" 16.1666666666667 2968.33333333333
"2007-09-17" 2007 260 16.0555555555556 "DNRdatalogger" "ZM" 16.0555555555556 2984.38888888889
"2007-09-18" 2007 261 16.3333333333333 "DNRdatalogger" "ZM" 16.3333333333333 3000.72222222222
"2007-09-19" 2007 262 16.2777777777778 "DNRdatalogger" "ZM" 16.2777777777778 3017
"2007-09-20" 2007 263 15.8888888888889 "DNRdatalogger" "ZM" 15.8888888888889 3032.88888888889
"2007-09-21" 2007 264 15.7777777777778 "DNRdatalogger" "ZM" 15.7777777777778 3048.66666666667
"2007-09-22" 2007 265 15.6666666666667 "DNRdatalogger" "ZM" 15.6666666666667 3064.33333333333
"2007-09-23" 2007 266 15.7777777777778 "DNRdatalogger" "ZM" 15.7777777777778 3080.11111111111
"2007-09-24" 2007 267 16.2222222222222 "DNRdatalogger" "ZM" 16.2222222222222 3096.33333333333
"2007-09-25" 2007 268 16 "DNRdatalogger" "ZM" 16 3112.33333333333
"2007-09-26" 2007 269 15.7777777777778 "DNRdatalogger" "ZM" 15.7777777777778 3128.11111111111
"2007-09-27" 2007 270 15.6111111111111 "DNRdatalogger" "ZM" 15.6111111111111 3143.72222222222
"2007-09-28" 2007 271 15.6666666666667 "DNRdatalogger" "ZM" 15.6666666666667 3159.38888888889
"2007-09-29" 2007 272 15.3888888888889 "DNRdatalogger" "ZM" 15.3888888888889 3174.77777777778
"2007-09-30" 2007 273 15.4444444444444 "DNRdatalogger" "ZM" 15.4444444444444 3190.22222222222
"2007-10-01" 2007 274 15.3888888888889 "DNRdatalogger" "ZM" 15.3888888888889 3205.61111111111
"2007-10-02" 2007 275 15.3333333333333 "DNRdatalogger" "ZM" 15.3333333333333 3220.94444444444
"2007-10-03" 2007 276 15.2222222222222 "DNRdatalogger" "ZM" 15.2222222222222 3236.16666666667
"2007-10-04" 2007 277 15.3333333333333 "DNRdatalogger" "ZM" 15.3333333333333 3251.5
"2007-10-05" 2007 278 15.1111111111111 "DNRdatalogger" "ZM" 15.1111111111111 3266.61111111111
"2007-10-06" 2007 279 15.2222222222222 "DNRdatalogger" "ZM" 15.2222222222222 3281.83333333333
"2007-10-07" 2007 280 15.3888888888889 "DNRdatalogger" "ZM" 15.3888888888889 3297.22222222222
"2007-10-08" 2007 281 15.3333333333333 "DNRdatalogger" "ZM" 15.3333333333333 3312.55555555556
"2007-10-09" 2007 282 14.4444444444444 "DNRdatalogger" "ZM" 14.4444444444444 3327
"2007-10-10" 2007 283 13.6111111111111 "DNRdatalogger" "ZM" 13.6111111111111 3340.61111111111
"2007-10-11" 2007 284 13.0555555555556 "DNRdatalogger" "ZM" 13.0555555555556 3353.66666666667
"2007-10-12" 2007 285 12.7222222222222 "DNRdatalogger" "ZM" 12.7222222222222 3366.38888888889
"2007-10-13" 2007 286 12.7222222222222 "DNRdatalogger" "ZM" 12.7222222222222 3379.11111111111
"2007-10-14" 2007 287 12.4444444444444 "DNRdatalogger" "ZM" 12.4444444444444 3391.55555555556
"2007-10-15" 2007 288 11.7777777777778 "DNRdatalogger" "ZM" 11.7777777777778 3403.33333333333
"2007-10-16" 2007 289 11.3888888888889 "DNRdatalogger" "ZM" 11.3888888888889 3414.72222222222
"2007-10-17" 2007 290 11.6111111111111 "DNRdatalogger" "ZM" 11.6111111111111 3426.33333333333
"2007-10-18" 2007 291 11.7222222222222 "DNRdatalogger" "ZM" 11.7222222222222 3438.05555555556
"2007-10-19" 2007 292 11.6111111111111 "DNRdatalogger" "ZM" 11.6111111111111 3449.66666666667
"2007-10-20" 2007 293 11.4444444444444 "DNRdatalogger" "ZM" 11.4444444444444 3461.11111111111
"2007-10-21" 2007 294 11.2222222222222 "DNRdatalogger" "ZM" 11.2222222222222 3472.33333333333
"2007-10-22" 2007 295 11 "DNRdatalogger" "ZM" 11 3483.33333333333
"2007-10-23" 2007 296 10.7222222222222 "DNRdatalogger" "ZM" 10.7222222222222 3494.05555555555
"2007-10-24" 2007 297 10.5555555555556 "DNRdatalogger" "ZM" 10.5555555555556 3504.61111111111
"2007-10-25" 2007 298 10.2222222222222 "DNRdatalogger" "ZM" 10.2222222222222 3514.83333333333
"2007-10-26" 2007 299 10.0555555555556 "DNRdatalogger" "ZM" 10.0555555555556 3524.88888888889
"2007-10-27" 2007 300 9.77777777777778 "DNRdatalogger" "ZM" 9.77777777777778 3534.66666666667
"2007-10-28" 2007 301 9.44444444444444 "DNRdatalogger" "ZM" 9.44444444444444 3544.11111111111
"2007-10-29" 2007 302 9.33333333333333 "DNRdatalogger" "ZM" 9.33333333333333 3553.44444444444
"2007-10-30" 2007 303 9.38888888888889 "DNRdatalogger" "ZM" 9.38888888888889 3562.83333333333
"2007-10-31" 2007 304 9.22222222222222 "DNRdatalogger" "ZM" 9.22222222222222 3572.05555555555
"2007-11-01" 2007 305 8.77777777777778 "DNRdatalogger" "ZM" 8.77777777777778 3580.83333333333
"2007-11-02" 2007 306 8.55555555555556 "DNRdatalogger" "ZM" 8.55555555555556 3589.38888888889
"2007-11-03" 2007 307 8.33333333333333 "DNRdatalogger" "ZM" 8.33333333333333 3597.72222222222
"2007-11-04" 2007 308 8.22222222222222 "DNRdatalogger" "ZM" 8.22222222222222 3605.94444444444
"2007-11-05" 2007 309 7.77777777777778 "DNRdatalogger" "ZM" 7.77777777777778 3613.72222222222
"2007-11-06" 2007 310 7.11111111111111 "DNRdatalogger" "ZM" 7.11111111111111 3620.83333333333
"2007-11-07" 2007 311 6.72222222222222 "DNRdatalogger" "ZM" 6.72222222222222 3627.55555555555
"2007-11-08" 2007 312 6.27777777777778 "DNRdatalogger" "ZM" 6.27777777777778 3633.83333333333
"2007-11-09" 2007 313 6 "DNRdatalogger" "ZM" 6 3639.83333333333
"2007-11-10" 2007 314 5.88888888888889 "DNRdatalogger" "ZM" 5.88888888888889 3645.72222222222
"2007-11-11" 2007 315 5.66666666666667 "DNRdatalogger" "ZM" 5.66666666666667 3651.38888888889
"2007-11-12" 2007 316 5.61111111111111 "DNRdatalogger" "ZM" 5.61111111111111 3657
"2007-11-13" 2007 317 5.5 "DNRdatalogger" "ZM" 5.5 3662.5
"2007-11-14" 2007 318 5.27777777777778 "DNRdatalogger" "ZM" 5.27777777777778 3667.77777777778
"2007-11-15" 2007 319 4.77777777777778 "DNRdatalogger" "ZM" 4.77777777777778 3672.55555555555
"2007-11-16" 2007 320 4.61111111111111 "DNRdatalogger" "ZM" 4.61111111111111 3677.16666666667
"2007-11-17" 2007 321 4.22222222222222 "DNRdatalogger" "ZM" 4.22222222222222 3681.38888888889
"2007-11-18" 2007 322 3.88888888888889 "DNRdatalogger" "ZM" 3.88888888888889 3685.27777777778
"2007-11-19" 2007 323 3.77777777777778 "DNRdatalogger" "ZM" 3.77777777777778 3689.05555555555
"2007-11-20" 2007 324 3.66666666666667 "DNRdatalogger" "ZM" 3.66666666666667 3692.72222222222
"2007-11-21" 2007 325 3.38888888888889 "DNRdatalogger" "ZM" 3.38888888888889 3696.11111111111
"2007-11-22" 2007 326 3 "DNRdatalogger" "ZM" 3 3699.11111111111
"2007-11-23" 2007 327 2.55555555555556 "DNRdatalogger" "ZM" 2.55555555555556 3701.66666666667
"2007-11-24" 2007 328 2.33333333333333 "DNRdatalogger" "ZM" 2.33333333333333 3704
"2007-11-25" 2007 329 2.05555555555556 "DNRdatalogger" "ZM" 2.05555555555556 3706.05555555555
"2007-11-26" 2007 330 1.94444444444444 "DNRdatalogger" "ZM" 1.94444444444444 3708
"2007-11-27" 2007 331 1.05555555555555 "DNRdatalogger" "ZM" 1.05555555555555 3709.05555555555
"2007-11-28" 2007 332 0.499999999999999 "DNRdatalogger" "ZM" 0.499999999999999 3709.55555555555
"2007-11-29" 2007 333 0.111111111111113 "DNRdatalogger" "ZM" 0.111111111111113 3709.66666666667
"2007-11-30" 2007 334 0.166666666666665 "DNRdatalogger" "ZM" 0.166666666666665 3709.83333333333
"2007-12-01" 2007 335 0.166666666666665 "DNRdatalogger" "ZM" 0.166666666666665 3710
"2007-12-02" 2007 336 0.166666666666665 "DNRdatalogger" "ZM" 0.166666666666665 3710.16666666667
"2007-12-03" 2007 337 0.166666666666665 "DNRdatalogger" "ZM" 0.166666666666665 3710.33333333333
"2007-12-04" 2007 338 0.166666666666665 "DNRdatalogger" "ZM" 0.166666666666665 3710.5
"2007-12-05" 2007 339 0.166666666666665 "DNRdatalogger" "ZM" 0.166666666666665 3710.66666666667
"2007-12-06" 2007 340 0.166666666666665 "DNRdatalogger" "ZM" 0.166666666666665 3710.83333333333
"2007-12-07" 2007 341 0.166666666666665 "DNRdatalogger" "ZM" 0.166666666666665 3711
"2007-12-08" 2007 342 0.166666666666665 "DNRdatalogger" "ZM" 0.166666666666665 3711.16666666667
"2007-12-09" 2007 343 0.166666666666665 "DNRdatalogger" "ZM" 0.166666666666665 3711.33333333333
"2007-12-10" 2007 344 0.166666666666665 "DNRdatalogger" "ZM" 0.166666666666665 3711.5
"2007-12-11" 2007 345 0.166666666666665 "DNRdatalogger" "ZM" 0.166666666666665 3711.66666666667
"2007-12-12" 2007 346 0.166666666666665 "DNRdatalogger" "ZM" 0.166666666666665 3711.83333333333
"2007-12-13" 2007 347 0.166666666666665 "DNRdatalogger" "ZM" 0.166666666666665 3712
"2007-12-14" 2007 348 0.166666666666665 "DNRdatalogger" "ZM" 0.166666666666665 3712.16666666667
"2007-12-15" 2007 349 0.166666666666665 "DNRdatalogger" "ZM" 0.166666666666665 3712.33333333333
"2007-12-16" 2007 350 0.166666666666665 "DNRdatalogger" "ZM" 0.166666666666665 3712.5
"2007-12-17" 2007 351 0.166666666666665 "DNRdatalogger" "ZM" 0.166666666666665 3712.66666666667
"2007-12-18" 2007 352 0.166666666666665 "DNRdatalogger" "ZM" 0.166666666666665 3712.83333333333
"2007-12-19" 2007 353 0.166666666666665 "DNRdatalogger" "ZM" 0.166666666666665 3713
"2007-12-20" 2007 354 0.166666666666665 "DNRdatalogger" "ZM" 0.166666666666665 3713.16666666667
"2007-12-21" 2007 355 0.166666666666665 "DNRdatalogger" "ZM" 0.166666666666665 3713.33333333333
"2007-12-22" 2007 356 0.166666666666665 "DNRdatalogger" "ZM" 0.166666666666665 3713.5
"2007-12-23" 2007 357 0.166666666666665 "DNRdatalogger" "ZM" 0.166666666666665 3713.66666666667
"2007-12-24" 2007 358 0.166666666666665 "DNRdatalogger" "ZM" 0.166666666666665 3713.83333333333
"2007-12-25" 2007 359 0.166666666666665 "DNRdatalogger" "ZM" 0.166666666666665 3714
"2007-12-26" 2007 360 0.166666666666665 "DNRdatalogger" "ZM" 0.166666666666665 3714.16666666667
"2007-12-27" 2007 361 0.166666666666665 "DNRdatalogger" "ZM" 0.166666666666665 3714.33333333333
"2007-12-28" 2007 362 0.166666666666665 "DNRdatalogger" "ZM" 0.166666666666665 3714.5
"2007-12-29" 2007 363 0.166666666666665 "DNRdatalogger" "ZM" 0.166666666666665 3714.66666666667
"2007-12-30" 2007 364 0.166666666666665 "DNRdatalogger" "ZM" 0.166666666666665 3714.83333333333
"2007-12-31" 2007 365 0.166666666666665 "DNRdatalogger" "ZM" 0.166666666666665 3715
"2008-01-01" 2008 1 0.956734519 "imputed" "ZM" 0.956734519 0.956734519
"2008-01-02" 2008 2 0.958629625 "imputed" "ZM" 0.958629625 1.915364144
"2008-01-03" 2008 3 0.960951184 "imputed" "ZM" 0.960951184 2.876315328
"2008-01-04" 2008 4 0.964240474 "imputed" "ZM" 0.964240474 3.840555802
"2008-01-05" 2008 5 0.967855295 "imputed" "ZM" 0.967855295 4.808411097
"2008-01-06" 2008 6 0.971616937 "imputed" "ZM" 0.971616937 5.780028034
"2008-01-07" 2008 7 0.975528953 "imputed" "ZM" 0.975528953 6.755556987
"2008-01-08" 2008 8 0.9795182 "imputed" "ZM" 0.9795182 7.735075187
"2008-01-09" 2008 9 0.98339525 "imputed" "ZM" 0.98339525 8.718470437
"2008-01-10" 2008 10 0.987245215 "imputed" "ZM" 0.987245215 9.705715652
"2008-01-11" 2008 11 0.989831941 "imputed" "ZM" 0.989831941 10.695547593
"2008-01-12" 2008 12 0.992329772 "imputed" "ZM" 0.992329772 11.687877365
"2008-01-13" 2008 13 0.995065508 "imputed" "ZM" 0.995065508 12.682942873
"2008-01-14" 2008 14 0.997046942 "imputed" "ZM" 0.997046942 13.679989815
"2008-01-15" 2008 15 0.999401895 "imputed" "ZM" 0.999401895 14.67939171
"2008-01-16" 2008 16 1.002865498 "imputed" "ZM" 1.002865498 15.682257208
"2008-01-17" 2008 17 1.006222222 "imputed" "ZM" 1.006222222 16.68847943
"2008-01-18" 2008 18 1.009757891 "imputed" "ZM" 1.009757891 17.698237321
"2008-01-19" 2008 19 1.013593052 "imputed" "ZM" 1.013593052 18.711830373
"2008-01-20" 2008 20 1.034877503 "imputed" "ZM" 1.034877503 19.746707876
"2008-01-21" 2008 21 1.106981787 "imputed" "ZM" 1.106981787 20.853689663
"2008-01-22" 2008 22 1.142070988 "imputed" "ZM" 1.142070988 21.995760651
"2008-01-23" 2008 23 1.145993044 "imputed" "ZM" 1.145993044 23.141753695
"2008-01-24" 2008 24 1.150258207 "imputed" "ZM" 1.150258207 24.292011902
"2008-01-25" 2008 25 1.182993639 "imputed" "ZM" 1.182993639 25.475005541
"2008-01-26" 2008 26 1.209120954 "imputed" "ZM" 1.209120954 26.684126495
"2008-01-27" 2008 27 1.213638114 "imputed" "ZM" 1.213638114 27.897764609
"2008-01-28" 2008 28 1.218617774 "imputed" "ZM" 1.218617774 29.116382383
"2008-01-29" 2008 29 1.223306629 "imputed" "ZM" 1.223306629 30.339689012
"2008-01-30" 2008 30 1.227895894 "imputed" "ZM" 1.227895894 31.567584906
"2008-01-31" 2008 31 1.233172114 "imputed" "ZM" 1.233172114 32.80075702
"2008-02-01" 2008 32 1.238392201 "imputed" "ZM" 1.238392201 34.039149221
"2008-02-02" 2008 33 1.243173612 "imputed" "ZM" 1.243173612 35.282322833
"2008-02-03" 2008 34 1.248509635 "imputed" "ZM" 1.248509635 36.530832468
"2008-02-04" 2008 35 1.253941779 "imputed" "ZM" 1.253941779 37.784774247
"2008-02-05" 2008 36 1.257644529 "imputed" "ZM" 1.257644529 39.042418776
"2008-02-06" 2008 37 1.260643473 "imputed" "ZM" 1.260643473 40.303062249
"2008-02-07" 2008 38 1.265538525 "imputed" "ZM" 1.265538525 41.568600774
"2008-02-08" 2008 39 1.270914283 "imputed" "ZM" 1.270914283 42.839515057
"2008-02-09" 2008 40 1.275411826 "imputed" "ZM" 1.275411826 44.114926883
"2008-02-10" 2008 41 1.279533751 "imputed" "ZM" 1.279533751 45.394460634
"2008-02-11" 2008 42 1.284156388 "imputed" "ZM" 1.284156388 46.678617022
"2008-02-12" 2008 43 1.288963475 "imputed" "ZM" 1.288963475 47.967580497
"2008-02-13" 2008 44 1.292994898 "imputed" "ZM" 1.292994898 49.260575395
"2008-02-14" 2008 45 1.297973933 "imputed" "ZM" 1.297973933 50.558549328
"2008-02-15" 2008 46 1.303507387 "imputed" "ZM" 1.303507387 51.862056715
"2008-02-16" 2008 47 1.307875445 "imputed" "ZM" 1.307875445 53.16993216
"2008-02-17" 2008 48 1.311847498 "imputed" "ZM" 1.311847498 54.481779658
"2008-02-18" 2008 49 1.316013053 "imputed" "ZM" 1.316013053 55.797792711
"2008-02-19" 2008 50 1.319151881 "imputed" "ZM" 1.319151881 57.116944592
"2008-02-20" 2008 51 1.322543342 "imputed" "ZM" 1.322543342 58.439487934
"2008-02-21" 2008 52 1.327471077 "imputed" "ZM" 1.327471077 59.766959011
"2008-02-22" 2008 53 1.332589933 "imputed" "ZM" 1.332589933 61.099548944
"2008-02-23" 2008 54 1.337843133 "imputed" "ZM" 1.337843133 62.437392077
"2008-02-24" 2008 55 1.343200264 "imputed" "ZM" 1.343200264 63.780592341
"2008-02-25" 2008 56 1.348597743 "imputed" "ZM" 1.348597743 65.129190084
"2008-02-26" 2008 57 1.353690675 "imputed" "ZM" 1.353690675 66.482880759
"2008-02-27" 2008 58 1.358484884 "imputed" "ZM" 1.358484884 67.841365643
"2008-02-28" 2008 59 1.363731901 "imputed" "ZM" 1.363731901 69.205097544
"2008-02-29" 2008 60 1.368571976 "imputed" "ZM" 1.368571976 70.57366952
"2008-03-01" 2008 61 1.372360899 "imputed" "ZM" 1.372360899 71.946030419
"2008-03-02" 2008 62 1.376966122 "imputed" "ZM" 1.376966122 73.322996541
"2008-03-03" 2008 63 1.382507604 "imputed" "ZM" 1.382507604 74.705504145
"2008-03-04" 2008 64 1.388402898 "imputed" "ZM" 1.388402898 76.093907043
"2008-03-05" 2008 65 1.393740763 "imputed" "ZM" 1.393740763 77.487647806
"2008-03-06" 2008 66 1.39781616 "imputed" "ZM" 1.39781616 78.885463966
"2008-03-07" 2008 67 1.402517278 "imputed" "ZM" 1.402517278 80.287981244
"2008-03-08" 2008 68 1.408708004 "imputed" "ZM" 1.408708004 81.696689248
"2008-03-09" 2008 69 1.413403068 "imputed" "ZM" 1.413403068 83.110092316
"2008-03-10" 2008 70 1.416375458 "imputed" "ZM" 1.416375458 84.526467774
"2008-03-11" 2008 71 1.421702152 "imputed" "ZM" 1.421702152 85.948169926
"2008-03-12" 2008 72 1.429187371 "imputed" "ZM" 1.429187371 87.377357297
"2008-03-13" 2008 73 1.437385388 "imputed" "ZM" 1.437385388 88.814742685
"2008-03-14" 2008 74 1.447055107 "imputed" "ZM" 1.447055107 90.261797792
"2008-03-15" 2008 75 1.460875807 "imputed" "ZM" 1.460875807 91.722673599
"2008-03-16" 2008 76 1.472642165 "imputed" "ZM" 1.472642165 93.195315764
"2008-03-17" 2008 77 1.484897242 "imputed" "ZM" 1.484897242 94.680213006
"2008-03-18" 2008 78 1.494854735 "imputed" "ZM" 1.494854735 96.175067741
"2008-03-19" 2008 79 1.505923586 "imputed" "ZM" 1.505923586 97.680991327
"2008-03-20" 2008 80 1.526642287 "imputed" "ZM" 1.526642287 99.207633614
"2008-03-21" 2008 81 1.546946264 "imputed" "ZM" 1.546946264 100.754579878
"2008-03-22" 2008 82 1.558987543 "imputed" "ZM" 1.558987543 102.313567421
"2008-03-23" 2008 83 1.563277798 "imputed" "ZM" 1.563277798 103.876845219
"2008-03-24" 2008 84 1.570836184 "imputed" "ZM" 1.570836184 105.447681403
"2008-03-25" 2008 85 1.584502489 "imputed" "ZM" 1.584502489 107.032183892
"2008-03-26" 2008 86 1.60124718 "imputed" "ZM" 1.60124718 108.633431072
"2008-03-27" 2008 87 1.620571098 "imputed" "ZM" 1.620571098 110.25400217
"2008-03-28" 2008 88 1.63937358 "imputed" "ZM" 1.63937358 111.89337575
"2008-03-29" 2008 89 1.657998879 "imputed" "ZM" 1.657998879 113.551374629
"2008-03-30" 2008 90 1.678441438 "imputed" "ZM" 1.678441438 115.229816067
"2008-03-31" 2008 91 1.702511718 "imputed" "ZM" 1.702511718 116.932327785
"2008-04-01" 2008 92 1.724266539 "imputed" "ZM" 1.724266539 118.656594324
"2008-04-02" 2008 93 1.745211912 "imputed" "ZM" 1.745211912 120.401806236
"2008-04-03" 2008 94 1.769185555 "imputed" "ZM" 1.769185555 122.170991791
"2008-04-04" 2008 95 1.794334181 "imputed" "ZM" 1.794334181 123.965325972
"2008-04-05" 2008 96 1.822753236 "imputed" "ZM" 1.822753236 125.788079208
"2008-04-06" 2008 97 1.848904673 "imputed" "ZM" 1.848904673 127.636983881
"2008-04-07" 2008 98 1.866652478 "imputed" "ZM" 1.866652478 129.503636359
"2008-04-08" 2008 99 1.879715247 "imputed" "ZM" 1.879715247 131.383351606
"2008-04-09" 2008 100 1.90219399 "imputed" "ZM" 1.90219399 133.285545596
"2008-04-10" 2008 101 1.933598266 "imputed" "ZM" 1.933598266 135.219143862
"2008-04-11" 2008 102 1.961336677 "imputed" "ZM" 1.961336677 137.180480539
"2008-04-12" 2008 103 1.97457298 "imputed" "ZM" 1.97457298 139.155053519
"2008-04-13" 2008 104 1.987897666 "imputed" "ZM" 1.987897666 141.142951185
"2008-04-14" 2008 105 2.023273319 "imputed" "ZM" 2.023273319 143.166224504
"2008-04-15" 2008 106 2.061193962 "imputed" "ZM" 2.061193962 145.227418466
"2008-04-16" 2008 107 2.099133745 "imputed" "ZM" 2.099133745 147.326552211
"2008-04-17" 2008 108 2.131391989 "imputed" "ZM" 2.131391989 149.4579442
"2008-04-18" 2008 109 2.162403627 "imputed" "ZM" 2.162403627 151.620347827
"2008-04-19" 2008 110 2.197042456 "imputed" "ZM" 2.197042456 153.817390283
"2008-04-20" 2008 111 2.230174364 "imputed" "ZM" 2.230174364 156.047564647
"2008-04-21" 2008 112 2.268503958 "imputed" "ZM" 2.268503958 158.316068605
"2008-04-22" 2008 113 2.307550807 "imputed" "ZM" 2.307550807 160.623619412
"2008-04-23" 2008 114 2.348844202 "imputed" "ZM" 2.348844202 162.972463614
"2008-04-24" 2008 115 2.396678602 "imputed" "ZM" 2.396678602 165.369142216
"2008-04-25" 2008 116 2.435492014 "imputed" "ZM" 2.435492014 167.80463423
"2008-04-26" 2008 117 2.456040087 "imputed" "ZM" 2.456040087 170.260674317
"2008-04-27" 2008 118 2.476526085 "imputed" "ZM" 2.476526085 172.737200402
"2008-04-28" 2008 119 2.506049446 "imputed" "ZM" 2.506049446 175.243249848
"2008-04-29" 2008 120 2.542403427 "imputed" "ZM" 2.542403427 177.785653275
"2008-04-30" 2008 121 2.592312948 "imputed" "ZM" 2.592312948 180.377966223
"2008-05-01" 2008 122 2.649440731 "imputed" "ZM" 2.649440731 183.027406954
"2008-05-02" 2008 123 2.703240103 "imputed" "ZM" 2.703240103 185.730647057
"2008-05-03" 2008 124 2.743092317 "imputed" "ZM" 2.743092317 188.473739374
"2008-05-04" 2008 125 2.793534422 "imputed" "ZM" 2.793534422 191.267273796
"2008-05-05" 2008 126 2.861343027 "imputed" "ZM" 2.861343027 194.128616823
"2008-05-06" 2008 127 2.927097088 "imputed" "ZM" 2.927097088 197.055713911
"2008-05-07" 2008 128 3.004957535 "imputed" "ZM" 3.004957535 200.060671446
"2008-05-08" 2008 129 3.388759483 "imputed" "ZM" 3.388759483 203.449430929
"2008-05-09" 2008 130 3.901153359 "imputed" "ZM" 3.901153359 207.350584288
"2008-05-10" 2008 131 4.345143102 "imputed" "ZM" 4.345143102 211.69572739
"2008-05-11" 2008 132 4.595913274 "imputed" "ZM" 4.595913274 216.291640664
"2008-05-12" 2008 133 4.954379871 "imputed" "ZM" 4.954379871 221.246020535
"2008-05-13" 2008 134 5.310579005 "imputed" "ZM" 5.310579005 226.55659954
"2008-05-14" 2008 135 5.634568762 "imputed" "ZM" 5.634568762 232.191168302
"2008-05-15" 2008 136 6.17128761 "imputed" "ZM" 6.17128761 238.362455912
"2008-05-16" 2008 137 6.426441284 "imputed" "ZM" 6.426441284 244.788897196
"2008-05-17" 2008 138 6.937694064 "imputed" "ZM" 6.937694064 251.72659126
"2008-05-18" 2008 139 7.331148569 "imputed" "ZM" 7.331148569 259.057739829
"2008-05-19" 2008 140 7.581005136 "imputed" "ZM" 7.581005136 266.638744965
"2008-05-20" 2008 141 7.741329991 "imputed" "ZM" 7.741329991 274.380074956
"2008-05-21" 2008 142 8.006815384 "imputed" "ZM" 8.006815384 282.38689034
"2008-05-22" 2008 143 8.227774041 "imputed" "ZM" 8.227774041 290.614664381
"2008-05-23" 2008 144 8.584397087 "imputed" "ZM" 8.584397087 299.199061468
"2008-05-24" 2008 145 8.913128482 "imputed" "ZM" 8.913128482 308.11218995
"2008-05-25" 2008 146 9.266922289 "imputed" "ZM" 9.266922289 317.379112239
"2008-05-26" 2008 147 9.76074756 "imputed" "ZM" 9.76074756 327.139859799
"2008-05-27" 2008 148 10.15832775 "imputed" "ZM" 10.15832775 337.298187549
"2008-05-28" 2008 149 10.57925048 "imputed" "ZM" 10.57925048 347.877438029
"2008-05-29" 2008 150 10.95562654 "imputed" "ZM" 10.95562654 358.833064569
"2008-05-30" 2008 151 10.768146 "imputed" "ZM" 10.768146 369.601210569
"2008-05-31" 2008 152 11.10621213 "imputed" "ZM" 11.10621213 380.707422699
"2008-06-01" 2008 153 11.51850908 "imputed" "ZM" 11.51850908 392.225931779
"2008-06-02" 2008 154 12.26716744 "imputed" "ZM" 12.26716744 404.493099219
"2008-06-03" 2008 155 12.276264 "imputed" "ZM" 12.276264 416.769363219
"2008-06-04" 2008 156 12.2318026 "imputed" "ZM" 12.2318026 429.001165819
"2008-06-05" 2008 157 12.54421645 "imputed" "ZM" 12.54421645 441.545382269
"2008-06-06" 2008 158 12.84737395 "imputed" "ZM" 12.84737395 454.392756219
"2008-06-07" 2008 159 13.04065862 "imputed" "ZM" 13.04065862 467.433414839
"2008-06-08" 2008 160 13.47850312 "imputed" "ZM" 13.47850312 480.911917959
"2008-06-09" 2008 161 13.86675445 "imputed" "ZM" 13.86675445 494.778672409
"2008-06-10" 2008 162 14.35205139 "imputed" "ZM" 14.35205139 509.130723799
"2008-06-11" 2008 163 14.41418255 "imputed" "ZM" 14.41418255 523.544906349
"2008-06-12" 2008 164 14.27619921 "imputed" "ZM" 14.27619921 537.821105559
"2008-06-13" 2008 165 14.62522828 "imputed" "ZM" 14.62522828 552.446333839
"2008-06-14" 2008 166 14.85954134 "imputed" "ZM" 14.85954134 567.305875179
"2008-06-15" 2008 167 15.13297371 "imputed" "ZM" 15.13297371 582.438848889
"2008-06-16" 2008 168 15.34592425 "imputed" "ZM" 15.34592425 597.784773139
"2008-06-17" 2008 169 15.39938864 "imputed" "ZM" 15.39938864 613.184161779
"2008-06-18" 2008 170 15.64633729 "imputed" "ZM" 15.64633729 628.830499069
"2008-06-19" 2008 171 15.95860773 "imputed" "ZM" 15.95860773 644.789106799
"2008-06-20" 2008 172 15.9383476 "imputed" "ZM" 15.9383476 660.727454399
"2008-06-21" 2008 173 16.28203978 "imputed" "ZM" 16.28203978 677.009494179
"2008-06-22" 2008 174 16.675627 "imputed" "ZM" 16.675627 693.685121179
"2008-06-23" 2008 175 16.75581121 "imputed" "ZM" 16.75581121 710.440932389
"2008-06-24" 2008 176 17.21718042 "imputed" "ZM" 17.21718042 727.658112809
"2008-06-25" 2008 177 17.33130742 "imputed" "ZM" 17.33130742 744.989420229
"2008-06-26" 2008 178 17.71136764 "imputed" "ZM" 17.71136764 762.700787869
"2008-06-27" 2008 179 18.20704457 "imputed" "ZM" 18.20704457 780.907832439
"2008-06-28" 2008 180 18.2076701 "imputed" "ZM" 18.2076701 799.115502539
"2008-06-29" 2008 181 18.21321089 "imputed" "ZM" 18.21321089 817.328713429
"2008-06-30" 2008 182 18.1578416 "imputed" "ZM" 18.1578416 835.486555029
"2008-07-01" 2008 183 18.32795505 "imputed" "ZM" 18.32795505 853.814510079
"2008-07-02" 2008 184 18.7362938 "imputed" "ZM" 18.7362938 872.550803879
"2008-07-03" 2008 185 18.77366882 "imputed" "ZM" 18.77366882 891.324472699
"2008-07-04" 2008 186 18.96577037 "imputed" "ZM" 18.96577037 910.290243069
"2008-07-05" 2008 187 19.09965862 "imputed" "ZM" 19.09965862 929.389901689
"2008-07-06" 2008 188 19.30639718 "imputed" "ZM" 19.30639718 948.696298869
"2008-07-07" 2008 189 19.69392907 "imputed" "ZM" 19.69392907 968.390227939
"2008-07-08" 2008 190 19.99580743 "imputed" "ZM" 19.99580743 988.386035369
"2008-07-09" 2008 191 20.32708655 "imputed" "ZM" 20.32708655 1008.713121919
"2008-07-10" 2008 192 20.31275604 "imputed" "ZM" 20.31275604 1029.025877959
"2008-07-11" 2008 193 20.25561302 "imputed" "ZM" 20.25561302 1049.281490979
"2008-07-12" 2008 194 20.41820086 "imputed" "ZM" 20.41820086 1069.699691839
"2008-07-13" 2008 195 20.41284108 "imputed" "ZM" 20.41284108 1090.112532919
"2008-07-14" 2008 196 20.11006548 "imputed" "ZM" 20.11006548 1110.222598399
"2008-07-15" 2008 197 20.11657073 "imputed" "ZM" 20.11657073 1130.339169129
"2008-07-16" 2008 198 20.49423659 "imputed" "ZM" 20.49423659 1150.833405719
"2008-07-17" 2008 199 20.64062843 "imputed" "ZM" 20.64062843 1171.474034149
"2008-07-18" 2008 200 20.89514077 "imputed" "ZM" 20.89514077 1192.369174919
"2008-07-19" 2008 201 21.12119521 "imputed" "ZM" 21.12119521 1213.490370129
"2008-07-20" 2008 202 21.43519754 "imputed" "ZM" 21.43519754 1234.925567669
"2008-07-21" 2008 203 21.35289133 "imputed" "ZM" 21.35289133 1256.278458999
"2008-07-22" 2008 204 21.42327485 "imputed" "ZM" 21.42327485 1277.701733849
"2008-07-23" 2008 205 21.66888072 "imputed" "ZM" 21.66888072 1299.370614569
"2008-07-24" 2008 206 21.58583633 "imputed" "ZM" 21.58583633 1320.956450899
"2008-07-25" 2008 207 21.31982738 "imputed" "ZM" 21.31982738 1342.276278279
"2008-07-26" 2008 208 21.51856539 "imputed" "ZM" 21.51856539 1363.794843669
"2008-07-27" 2008 209 21.6377672 "imputed" "ZM" 21.6377672 1385.432610869
"2008-07-28" 2008 210 21.78769404 "imputed" "ZM" 21.78769404 1407.220304909
"2008-07-29" 2008 211 21.98344311 "imputed" "ZM" 21.98344311 1429.203748019
"2008-07-30" 2008 212 22.14280704 "imputed" "ZM" 22.14280704 1451.346555059
"2008-07-31" 2008 213 22.46902697 "imputed" "ZM" 22.46902697 1473.815582029
"2008-08-01" 2008 214 22.44485237 "imputed" "ZM" 22.44485237 1496.260434399
"2008-08-02" 2008 215 22.50857235 "imputed" "ZM" 22.50857235 1518.769006749
"2008-08-03" 2008 216 22.2758873 "imputed" "ZM" 22.2758873 1541.044894049
"2008-08-04" 2008 217 21.98303396 "imputed" "ZM" 21.98303396 1563.027928009
"2008-08-05" 2008 218 22.19898381 "imputed" "ZM" 22.19898381 1585.226911819
"2008-08-06" 2008 219 22.34785817 "imputed" "ZM" 22.34785817 1607.574769989
"2008-08-07" 2008 220 22.05667742 "imputed" "ZM" 22.05667742 1629.631447409
"2008-08-08" 2008 221 21.93039904 "imputed" "ZM" 21.93039904 1651.561846449
"2008-08-09" 2008 222 21.7864214 "imputed" "ZM" 21.7864214 1673.348267849
"2008-08-10" 2008 223 21.81713134 "imputed" "ZM" 21.81713134 1695.165399189
"2008-08-11" 2008 224 21.79204911 "imputed" "ZM" 21.79204911 1716.957448299
"2008-08-12" 2008 225 21.48505864 "imputed" "ZM" 21.48505864 1738.442506939
"2008-08-13" 2008 226 21.34028374 "imputed" "ZM" 21.34028374 1759.782790679
"2008-08-14" 2008 227 21.55554007 "imputed" "ZM" 21.55554007 1781.338330749
"2008-08-15" 2008 228 21.64774478 "imputed" "ZM" 21.64774478 1802.986075529
"2008-08-16" 2008 229 21.59913094 "imputed" "ZM" 21.59913094 1824.585206469
"2008-08-17" 2008 230 21.44375282 "imputed" "ZM" 21.44375282 1846.028959289
"2008-08-18" 2008 231 21.36155362 "imputed" "ZM" 21.36155362 1867.390512909
"2008-08-19" 2008 232 21.47521152 "imputed" "ZM" 21.47521152 1888.865724429
"2008-08-20" 2008 233 21.66776824 "imputed" "ZM" 21.66776824 1910.533492669
"2008-08-21" 2008 234 21.62882578 "imputed" "ZM" 21.62882578 1932.162318449
"2008-08-22" 2008 235 21.45114731 "imputed" "ZM" 21.45114731 1953.613465759
"2008-08-23" 2008 236 21.46459447 "imputed" "ZM" 21.46459447 1975.078060229
"2008-08-24" 2008 237 21.22261683 "imputed" "ZM" 21.22261683 1996.300677059
"2008-08-25" 2008 238 20.89964892 "imputed" "ZM" 20.89964892 2017.200325979
"2008-08-26" 2008 239 20.78256931 "imputed" "ZM" 20.78256931 2037.982895289
"2008-08-27" 2008 240 20.38442817 "imputed" "ZM" 20.38442817 2058.367323459
"2008-08-28" 2008 241 20.0797918 "imputed" "ZM" 20.0797918 2078.447115259
"2008-08-29" 2008 242 20.18974207 "imputed" "ZM" 20.18974207 2098.636857329
"2008-08-30" 2008 243 20.09983599 "imputed" "ZM" 20.09983599 2118.736693319
"2008-08-31" 2008 244 19.77390269 "imputed" "ZM" 19.77390269 2138.510596009
"2008-09-01" 2008 245 19.66488433 "imputed" "ZM" 19.66488433 2158.175480339
"2008-09-02" 2008 246 19.78552595 "imputed" "ZM" 19.78552595 2177.961006289
"2008-09-03" 2008 247 19.92851168 "imputed" "ZM" 19.92851168 2197.889517969
"2008-09-04" 2008 248 19.77720037 "imputed" "ZM" 19.77720037 2217.666718339
"2008-09-05" 2008 249 19.50032388 "imputed" "ZM" 19.50032388 2237.167042219
"2008-09-06" 2008 250 19.31960584 "imputed" "ZM" 19.31960584 2256.486648059
"2008-09-07" 2008 251 19.08981203 "imputed" "ZM" 19.08981203 2275.576460089
"2008-09-08" 2008 252 18.76542426 "imputed" "ZM" 18.76542426 2294.341884349
"2008-09-09" 2008 253 18.29526613 "imputed" "ZM" 18.29526613 2312.637150479
"2008-09-10" 2008 254 18.0039361 "imputed" "ZM" 18.0039361 2330.641086579
"2008-09-11" 2008 255 17.53217808 "imputed" "ZM" 17.53217808 2348.173264659
"2008-09-12" 2008 256 17.22825414 "imputed" "ZM" 17.22825414 2365.401518799
"2008-09-13" 2008 257 17.37244241 "imputed" "ZM" 17.37244241 2382.773961209
"2008-09-14" 2008 258 17.13863552 "imputed" "ZM" 17.13863552 2399.912596729
"2008-09-15" 2008 259 16.86948175 "imputed" "ZM" 16.86948175 2416.782078479
"2008-09-16" 2008 260 16.5755895 "imputed" "ZM" 16.5755895 2433.357667979
"2008-09-17" 2008 261 16.40271287 "imputed" "ZM" 16.40271287 2449.760380849
"2008-09-18" 2008 262 16.35656307 "imputed" "ZM" 16.35656307 2466.116943919
"2008-09-19" 2008 263 16.25419144 "imputed" "ZM" 16.25419144 2482.371135359
"2008-09-20" 2008 264 16.27906145 "imputed" "ZM" 16.27906145 2498.650196809
"2008-09-21" 2008 265 16.36818985 "imputed" "ZM" 16.36818985 2515.018386659
"2008-09-22" 2008 266 16.46043123 "imputed" "ZM" 16.46043123 2531.478817889
"2008-09-23" 2008 267 16.45966391 "imputed" "ZM" 16.45966391 2547.938481799
"2008-09-24" 2008 268 16.55835614 "imputed" "ZM" 16.55835614 2564.496837939
"2008-09-25" 2008 269 16.59473312 "imputed" "ZM" 16.59473312 2581.091571059
"2008-09-26" 2008 270 16.37642952 "imputed" "ZM" 16.37642952 2597.468000579
"2008-09-27" 2008 271 16.28414996 "imputed" "ZM" 16.28414996 2613.752150539
"2008-09-28" 2008 272 16.39219739 "imputed" "ZM" 16.39219739 2630.144347929
"2008-09-29" 2008 273 16.31756009 "imputed" "ZM" 16.31756009 2646.461908019
"2008-09-30" 2008 274 16.08396454 "imputed" "ZM" 16.08396454 2662.545872559
"2008-10-01" 2008 275 15.78450111 "imputed" "ZM" 15.78450111 2678.330373669
"2008-10-02" 2008 276 15.46034364 "imputed" "ZM" 15.46034364 2693.790717309
"2008-10-03" 2008 277 15.14994168 "imputed" "ZM" 15.14994168 2708.940658989
"2008-10-04" 2008 278 14.90432883 "imputed" "ZM" 14.90432883 2723.844987819
"2008-10-05" 2008 279 14.5539681 "imputed" "ZM" 14.5539681 2738.398955919
"2008-10-06" 2008 280 14.02774126 "imputed" "ZM" 14.02774126 2752.426697179
"2008-10-07" 2008 281 13.6351603 "imputed" "ZM" 13.6351603 2766.061857479
"2008-10-08" 2008 282 13.54291851 "imputed" "ZM" 13.54291851 2779.604775989
"2008-10-09" 2008 283 13.36282553 "imputed" "ZM" 13.36282553 2792.967601519
"2008-10-10" 2008 284 12.92995839 "imputed" "ZM" 12.92995839 2805.897559909
"2008-10-11" 2008 285 12.48730249 "imputed" "ZM" 12.48730249 2818.384862399
"2008-10-12" 2008 286 12.29108065 "imputed" "ZM" 12.29108065 2830.675943049
"2008-10-13" 2008 287 12.3460384 "imputed" "ZM" 12.3460384 2843.021981449
"2008-10-14" 2008 288 12.50903857 "imputed" "ZM" 12.50903857 2855.531020019
"2008-10-15" 2008 289 12.3467225 "imputed" "ZM" 12.3467225 2867.877742519
"2008-10-16" 2008 290 11.90383213 "imputed" "ZM" 11.90383213 2879.781574649
"2008-10-17" 2008 291 11.5582445 "imputed" "ZM" 11.5582445 2891.339819149
"2008-10-18" 2008 292 11.35981042 "imputed" "ZM" 11.35981042 2902.699629569
"2008-10-19" 2008 293 11.06869316 "imputed" "ZM" 11.06869316 2913.768322729
"2008-10-20" 2008 294 10.78271782 "imputed" "ZM" 10.78271782 2924.551040549
"2008-10-21" 2008 295 10.60714595 "imputed" "ZM" 10.60714595 2935.158186499
"2008-10-22" 2008 296 10.27268254 "imputed" "ZM" 10.27268254 2945.430869039
"2008-10-23" 2008 297 9.81605225 "imputed" "ZM" 9.81605225 2955.246921289
"2008-10-24" 2008 298 9.56124137 "imputed" "ZM" 9.56124137 2964.808162659
"2008-10-25" 2008 299 9.45485671 "imputed" "ZM" 9.45485671 2974.263019369
"2008-10-26" 2008 300 9.33602757 "imputed" "ZM" 9.33602757 2983.599046939
"2008-10-27" 2008 301 8.997877956 "imputed" "ZM" 8.997877956 2992.596924895
"2008-10-28" 2008 302 8.382252832 "imputed" "ZM" 8.382252832 3000.979177727
"2008-10-29" 2008 303 7.858256112 "imputed" "ZM" 7.858256112 3008.837433839
"2008-10-30" 2008 304 7.553730342 "imputed" "ZM" 7.553730342 3016.391164181
"2008-10-31" 2008 305 7.296048148 "imputed" "ZM" 7.296048148 3023.687212329
"2008-11-01" 2008 306 7.154696669 "imputed" "ZM" 7.154696669 3030.841908998
"2008-11-02" 2008 307 7.005533239 "imputed" "ZM" 7.005533239 3037.847442237
"2008-11-03" 2008 308 6.90914036 "imputed" "ZM" 6.90914036 3044.756582597
"2008-11-04" 2008 309 7.014531032 "imputed" "ZM" 7.014531032 3051.771113629
"2008-11-05" 2008 310 7.218206186 "imputed" "ZM" 7.218206186 3058.989319815
"2008-11-06" 2008 311 7.48202814 "imputed" "ZM" 7.48202814 3066.471347955
"2008-11-07" 2008 312 7.724385483 "imputed" "ZM" 7.724385483 3074.195733438
"2008-11-08" 2008 313 7.765740135 "imputed" "ZM" 7.765740135 3081.961473573
"2008-11-09" 2008 314 7.384659939 "imputed" "ZM" 7.384659939 3089.346133512
"2008-11-10" 2008 315 6.684173841 "imputed" "ZM" 6.684173841 3096.030307353
"2008-11-11" 2008 316 6.133062463 "imputed" "ZM" 6.133062463 3102.163369816
"2008-11-12" 2008 317 5.704945498 "imputed" "ZM" 5.704945498 3107.868315314
"2008-11-13" 2008 318 5.394408766 "imputed" "ZM" 5.394408766 3113.26272408
"2008-11-14" 2008 319 5.173968323 "imputed" "ZM" 5.173968323 3118.436692403
"2008-11-15" 2008 320 4.925314859 "imputed" "ZM" 4.925314859 3123.362007262
"2008-11-16" 2008 321 4.588144748 "imputed" "ZM" 4.588144748 3127.95015201
"2008-11-17" 2008 322 4.174976293 "imputed" "ZM" 4.174976293 3132.125128303
"2008-11-18" 2008 323 3.698445712 "imputed" "ZM" 3.698445712 3135.823574015
"2008-11-19" 2008 324 3.145637849 "imputed" "ZM" 3.145637849 3138.969211864
"2008-11-20" 2008 325 2.624073162 "imputed" "ZM" 2.624073162 3141.593285026
"2008-11-21" 2008 326 2.059699102 "imputed" "ZM" 2.059699102 3143.652984128
"2008-11-22" 2008 327 1.449001698 "imputed" "ZM" 1.449001698 3145.101985826
"2008-11-23" 2008 328 0.900095753 "imputed" "ZM" 0.900095753 3146.002081579
"2008-11-24" 2008 329 0.606597265 "imputed" "ZM" 0.606597265 3146.608678844
"2008-11-25" 2008 330 0.409999907 "imputed" "ZM" 0.409999907 3147.018678751
"2008-11-26" 2008 331 0.140509042 "imputed" "ZM" 0.140509042 3147.159187793
"2008-11-27" 2008 332 -0.235874493 "imputed" "ZM" 0 3147.159187793
"2008-11-28" 2008 333 -0.376770143 "imputed" "ZM" 0 3147.159187793
"2008-11-29" 2008 334 -0.413270459 "imputed" "ZM" 0 3147.159187793
"2008-11-30" 2008 335 -0.163164965 "imputed" "ZM" 0 3147.159187793
"2008-12-01" 2008 336 0.00734168400000001 "imputed" "ZM" 0.00734168400000001 3147.166529477
"2008-12-02" 2008 337 0.154026867 "imputed" "ZM" 0.154026867 3147.320556344
"2008-12-03" 2008 338 0.314125399 "imputed" "ZM" 0.314125399 3147.634681743
"2008-12-04" 2008 339 0.441733489 "imputed" "ZM" 0.441733489 3148.076415232
"2008-12-05" 2008 340 0.540937066 "imputed" "ZM" 0.540937066 3148.617352298
"2008-12-06" 2008 341 0.644095471 "imputed" "ZM" 0.644095471 3149.261447769
"2008-12-07" 2008 342 0.749893218 "imputed" "ZM" 0.749893218 3150.011340987
"2008-12-08" 2008 343 0.861753338 "imputed" "ZM" 0.861753338 3150.873094325
"2008-12-09" 2008 344 0.917224134 "imputed" "ZM" 0.917224134 3151.790318459
"2008-12-10" 2008 345 0.947390835 "imputed" "ZM" 0.947390835 3152.737709294
"2008-12-11" 2008 346 1.003122431 "imputed" "ZM" 1.003122431 3153.740831725
"2008-12-12" 2008 347 1.052833119 "imputed" "ZM" 1.052833119 3154.793664844
"2008-12-13" 2008 348 1.106963633 "imputed" "ZM" 1.106963633 3155.900628477
"2008-12-14" 2008 349 1.125495499 "imputed" "ZM" 1.125495499 3157.026123976
"2008-12-15" 2008 350 1.129513427 "imputed" "ZM" 1.129513427 3158.155637403
"2008-12-16" 2008 351 1.131635693 "imputed" "ZM" 1.131635693 3159.287273096
"2008-12-17" 2008 352 1.134383502 "imputed" "ZM" 1.134383502 3160.421656598
"2008-12-18" 2008 353 1.138116526 "imputed" "ZM" 1.138116526 3161.559773124
"2008-12-19" 2008 354 1.164060168 "imputed" "ZM" 1.164060168 3162.723833292
"2008-12-20" 2008 355 1.178655192 "imputed" "ZM" 1.178655192 3163.902488484
"2008-12-21" 2008 356 1.181501091 "imputed" "ZM" 1.181501091 3165.083989575
"2008-12-22" 2008 357 1.184632809 "imputed" "ZM" 1.184632809 3166.268622384
"2008-12-23" 2008 358 1.188133632 "imputed" "ZM" 1.188133632 3167.456756016
"2008-12-24" 2008 359 1.190912433 "imputed" "ZM" 1.190912433 3168.647668449
"2008-12-25" 2008 360 1.193535974 "imputed" "ZM" 1.193535974 3169.841204423
"2008-12-26" 2008 361 1.197741672 "imputed" "ZM" 1.197741672 3171.038946095
"2008-12-27" 2008 362 1.202067773 "imputed" "ZM" 1.202067773 3172.241013868
"2008-12-28" 2008 363 1.206452869 "imputed" "ZM" 1.206452869 3173.447466737
"2008-12-29" 2008 364 1.211962452 "imputed" "ZM" 1.211962452 3174.659429189
"2008-12-30" 2008 365 1.217148067 "imputed" "ZM" 1.217148067 3175.876577256
"2008-12-31" 2008 366 1.21948243 "imputed" "ZM" 1.21948243 3177.096059686
"2009-01-01" 2009 1 1.221285343 "imputed" "ZM" 1.221285343 1.221285343
"2009-01-02" 2009 2 1.223707581 "imputed" "ZM" 1.223707581 2.444992924
"2009-01-03" 2009 3 1.226303395 "imputed" "ZM" 1.226303395 3.671296319
"2009-01-04" 2009 4 1.228137418 "imputed" "ZM" 1.228137418 4.899433737
"2009-01-05" 2009 5 1.229756558 "imputed" "ZM" 1.229756558 6.129190295
"2009-01-06" 2009 6 1.231918316 "imputed" "ZM" 1.231918316 7.361108611
"2009-01-07" 2009 7 1.23402361 "imputed" "ZM" 1.23402361 8.595132221
"2009-01-08" 2009 8 1.235479074 "imputed" "ZM" 1.235479074 9.830611295
"2009-01-09" 2009 9 1.237162669 "imputed" "ZM" 1.237162669 11.067773964
"2009-01-10" 2009 10 1.239524195 "imputed" "ZM" 1.239524195 12.307298159
"2009-01-11" 2009 11 1.241759556 "imputed" "ZM" 1.241759556 13.549057715
"2009-01-12" 2009 12 1.244148824 "imputed" "ZM" 1.244148824 14.793206539
"2009-01-13" 2009 13 1.246433399 "imputed" "ZM" 1.246433399 16.039639938
"2009-01-14" 2009 14 1.248717226 "imputed" "ZM" 1.248717226 17.288357164
"2009-01-15" 2009 15 1.251032269 "imputed" "ZM" 1.251032269 18.539389433
"2009-01-16" 2009 16 1.283769174 "imputed" "ZM" 1.283769174 19.823158607
"2009-01-17" 2009 17 1.328393145 "imputed" "ZM" 1.328393145 21.151551752
"2009-01-18" 2009 18 1.330665851 "imputed" "ZM" 1.330665851 22.482217603
"2009-01-19" 2009 19 1.332715218 "imputed" "ZM" 1.332715218 23.814932821
"2009-01-20" 2009 20 1.334866115 "imputed" "ZM" 1.334866115 25.149798936
"2009-01-21" 2009 21 1.337424508 "imputed" "ZM" 1.337424508 26.487223444
"2009-01-22" 2009 22 1.340160658 "imputed" "ZM" 1.340160658 27.827384102
"2009-01-23" 2009 23 1.342844279 "imputed" "ZM" 1.342844279 29.170228381
"2009-01-24" 2009 24 1.345406703 "imputed" "ZM" 1.345406703 30.515635084
"2009-01-25" 2009 25 1.348129364 "imputed" "ZM" 1.348129364 31.863764448
"2009-01-26" 2009 26 1.354860958 "imputed" "ZM" 1.354860958 33.218625406
"2009-01-27" 2009 27 1.380039211 "imputed" "ZM" 1.380039211 34.598664617
"2009-01-28" 2009 28 1.396892829 "imputed" "ZM" 1.396892829 35.995557446
"2009-01-29" 2009 29 1.399793683 "imputed" "ZM" 1.399793683 37.395351129
"2009-01-30" 2009 30 1.402170616 "imputed" "ZM" 1.402170616 38.797521745
"2009-01-31" 2009 31 1.404602502 "imputed" "ZM" 1.404602502 40.202124247
"2009-02-01" 2009 32 1.407628302 "imputed" "ZM" 1.407628302 41.609752549
"2009-02-02" 2009 33 1.411150173 "imputed" "ZM" 1.411150173 43.020902722
"2009-02-03" 2009 34 1.413830592 "imputed" "ZM" 1.413830592 44.434733314
"2009-02-04" 2009 35 1.416171191 "imputed" "ZM" 1.416171191 45.850904505
"2009-02-05" 2009 36 1.41950592 "imputed" "ZM" 1.41950592 47.270410425
"2009-02-06" 2009 37 1.423469246 "imputed" "ZM" 1.423469246 48.693879671
"2009-02-07" 2009 38 1.427439905 "imputed" "ZM" 1.427439905 50.121319576
"2009-02-08" 2009 39 1.431409549 "imputed" "ZM" 1.431409549 51.552729125
"2009-02-09" 2009 40 1.435414354 "imputed" "ZM" 1.435414354 52.988143479
"2009-02-10" 2009 41 1.438607191 "imputed" "ZM" 1.438607191 54.42675067
"2009-02-11" 2009 42 1.441598627 "imputed" "ZM" 1.441598627 55.868349297
"2009-02-12" 2009 43 1.445455537 "imputed" "ZM" 1.445455537 57.313804834
"2009-02-13" 2009 44 1.448976977 "imputed" "ZM" 1.448976977 58.762781811
"2009-02-14" 2009 45 1.452319103 "imputed" "ZM" 1.452319103 60.215100914
"2009-02-15" 2009 46 1.457236711 "imputed" "ZM" 1.457236711 61.672337625
"2009-02-16" 2009 47 1.462517407 "imputed" "ZM" 1.462517407 63.134855032
"2009-02-17" 2009 48 1.466698107 "imputed" "ZM" 1.466698107 64.601553139
"2009-02-18" 2009 49 1.470509582 "imputed" "ZM" 1.470509582 66.072062721
"2009-02-19" 2009 50 1.474102283 "imputed" "ZM" 1.474102283 67.546165004
"2009-02-20" 2009 51 1.477972857 "imputed" "ZM" 1.477972857 69.024137861
"2009-02-21" 2009 52 1.482355942 "imputed" "ZM" 1.482355942 70.506493803
"2009-02-22" 2009 53 1.485669687 "imputed" "ZM" 1.485669687 71.99216349
"2009-02-23" 2009 54 1.488529707 "imputed" "ZM" 1.488529707 73.480693197
"2009-02-24" 2009 55 1.492139977 "imputed" "ZM" 1.492139977 74.972833174
"2009-02-25" 2009 56 1.495822463 "imputed" "ZM" 1.495822463 76.468655637
"2009-02-26" 2009 57 1.499520309 "imputed" "ZM" 1.499520309 77.968175946
"2009-02-27" 2009 58 1.502310321 "imputed" "ZM" 1.502310321 79.470486267
"2009-02-28" 2009 59 1.504630353 "imputed" "ZM" 1.504630353 80.97511662
"2009-03-01" 2009 60 1.507569325 "imputed" "ZM" 1.507569325 82.482685945
"2009-03-02" 2009 61 1.510777744 "imputed" "ZM" 1.510777744 83.993463689
"2009-03-03" 2009 62 1.51432275 "imputed" "ZM" 1.51432275 85.507786439
"2009-03-04" 2009 63 1.517180503 "imputed" "ZM" 1.517180503 87.024966942
"2009-03-05" 2009 64 1.519794657 "imputed" "ZM" 1.519794657 88.544761599
"2009-03-06" 2009 65 1.523597288 "imputed" "ZM" 1.523597288 90.068358887
"2009-03-07" 2009 66 1.529408394 "imputed" "ZM" 1.529408394 91.597767281
"2009-03-08" 2009 67 1.535522267 "imputed" "ZM" 1.535522267 93.133289548
"2009-03-09" 2009 68 1.539860809 "imputed" "ZM" 1.539860809 94.673150357
"2009-03-10" 2009 69 1.54293784 "imputed" "ZM" 1.54293784 96.216088197
"2009-03-11" 2009 70 1.544765252 "imputed" "ZM" 1.544765252 97.760853449
"2009-03-12" 2009 71 1.546707343 "imputed" "ZM" 1.546707343 99.307560792
"2009-03-13" 2009 72 1.550011052 "imputed" "ZM" 1.550011052 100.857571844
"2009-03-14" 2009 73 1.553836653 "imputed" "ZM" 1.553836653 102.411408497
"2009-03-15" 2009 74 1.557776469 "imputed" "ZM" 1.557776469 103.969184966
"2009-03-16" 2009 75 1.56501825 "imputed" "ZM" 1.56501825 105.534203216
"2009-03-17" 2009 76 1.574436805 "imputed" "ZM" 1.574436805 107.108640021
"2009-03-18" 2009 77 1.587264514 "imputed" "ZM" 1.587264514 108.695904535
"2009-03-19" 2009 78 1.605019728 "imputed" "ZM" 1.605019728 110.300924263
"2009-03-20" 2009 79 1.627954853 "imputed" "ZM" 1.627954853 111.928879116
"2009-03-21" 2009 80 1.645077389 "imputed" "ZM" 1.645077389 113.573956505
"2009-03-22" 2009 81 1.663918618 "imputed" "ZM" 1.663918618 115.237875123
"2009-03-23" 2009 82 1.688249816 "imputed" "ZM" 1.688249816 116.926124939
"2009-03-24" 2009 83 1.703502384 "imputed" "ZM" 1.703502384 118.629627323
"2009-03-25" 2009 84 1.713615623 "imputed" "ZM" 1.713615623 120.343242946
"2009-03-26" 2009 85 1.723560837 "imputed" "ZM" 1.723560837 122.066803783
"2009-03-27" 2009 86 1.77777777777778 "DNRdatalogger" "ZM" 1.77777777777778 123.844581560778
"2009-03-28" 2009 87 1.77777777777778 "DNRdatalogger" "ZM" 1.77777777777778 125.622359338556
"2009-03-29" 2009 88 1.88888888888889 "DNRdatalogger" "ZM" 1.88888888888889 127.511248227444
"2009-03-30" 2009 89 1.94444444444444 "DNRdatalogger" "ZM" 1.94444444444444 129.455692671889
"2009-03-31" 2009 90 2 "DNRdatalogger" "ZM" 2 131.455692671889
"2009-04-01" 2009 91 2.05555555555556 "DNRdatalogger" "ZM" 2.05555555555556 133.511248227444
"2009-04-02" 2009 92 2 "DNRdatalogger" "ZM" 2 135.511248227444
"2009-04-03" 2009 93 2.05555555555556 "DNRdatalogger" "ZM" 2.05555555555556 137.566803783
"2009-04-04" 2009 94 2.11111111111111 "DNRdatalogger" "ZM" 2.11111111111111 139.677914894111
"2009-04-05" 2009 95 2.16666666666667 "DNRdatalogger" "ZM" 2.16666666666667 141.844581560778
"2009-04-06" 2009 96 2.27777777777778 "DNRdatalogger" "ZM" 2.27777777777778 144.122359338556
"2009-04-07" 2009 97 2.33333333333333 "DNRdatalogger" "ZM" 2.33333333333333 146.455692671889
"2009-04-08" 2009 98 2.5 "DNRdatalogger" "ZM" 2.5 148.955692671889
"2009-04-09" 2009 99 2.66666666666667 "DNRdatalogger" "ZM" 2.66666666666667 151.622359338556
"2009-04-10" 2009 100 2.83333333333333 "DNRdatalogger" "ZM" 2.83333333333333 154.455692671889
"2009-04-11" 2009 101 3 "DNRdatalogger" "ZM" 3 157.455692671889
"2009-04-12" 2009 102 3.11111111111111 "DNRdatalogger" "ZM" 3.11111111111111 160.566803783
"2009-04-13" 2009 103 3.27777777777778 "DNRdatalogger" "ZM" 3.27777777777778 163.844581560778
"2009-04-14" 2009 104 3.5 "DNRdatalogger" "ZM" 3.5 167.344581560778
"2009-04-15" 2009 105 3.72222222222222 "DNRdatalogger" "ZM" 3.72222222222222 171.066803783
"2009-04-16" 2009 106 3.94444444444445 "DNRdatalogger" "ZM" 3.94444444444445 175.011248227444
"2009-04-17" 2009 107 4.27777777777778 "DNRdatalogger" "ZM" 4.27777777777778 179.289026005222
"2009-04-18" 2009 108 4.44444444444444 "DNRdatalogger" "ZM" 4.44444444444444 183.733470449667
"2009-04-19" 2009 109 4.61111111111111 "DNRdatalogger" "ZM" 4.61111111111111 188.344581560778
"2009-04-20" 2009 110 5 "DNRdatalogger" "ZM" 5 193.344581560778
"2009-04-21" 2009 111 4.38888888888889 "DNRdatalogger" "ZM" 4.38888888888889 197.733470449667
"2009-04-22" 2009 112 3.44444444444445 "DNRdatalogger" "ZM" 3.44444444444445 201.177914894111
"2009-04-23" 2009 113 2 "DNRdatalogger" "ZM" 2 203.177914894111
"2009-04-24" 2009 114 1.77777777777778 "DNRdatalogger" "ZM" 1.77777777777778 204.955692671889
"2009-04-25" 2009 115 2.11111111111111 "DNRdatalogger" "ZM" 2.11111111111111 207.066803783
"2009-04-26" 2009 116 2.22222222222222 "DNRdatalogger" "ZM" 2.22222222222222 209.289026005222
"2009-04-27" 2009 117 2.55555555555556 "DNRdatalogger" "ZM" 2.55555555555556 211.844581560778
"2009-04-28" 2009 118 3.33333333333333 "DNRdatalogger" "ZM" 3.33333333333333 215.177914894111
"2009-04-29" 2009 119 3.72222222222222 "DNRdatalogger" "ZM" 3.72222222222222 218.900137116333
"2009-04-30" 2009 120 3.77777777777778 "DNRdatalogger" "ZM" 3.77777777777778 222.677914894111
"2009-05-01" 2009 121 4 "DNRdatalogger" "ZM" 4 226.677914894111
"2009-05-02" 2009 122 4.5 "DNRdatalogger" "ZM" 4.5 231.177914894111
"2009-05-03" 2009 123 5 "DNRdatalogger" "ZM" 5 236.177914894111
"2009-05-04" 2009 124 5.55555555555556 "DNRdatalogger" "ZM" 5.55555555555556 241.733470449667
"2009-05-05" 2009 125 6.16666666666667 "DNRdatalogger" "ZM" 6.16666666666667 247.900137116333
"2009-05-06" 2009 126 6.61111111111111 "DNRdatalogger" "ZM" 6.61111111111111 254.511248227444
"2009-05-07" 2009 127 7.61111111111111 "DNRdatalogger" "ZM" 7.61111111111111 262.122359338556
"2009-05-08" 2009 128 8 "DNRdatalogger" "ZM" 8 270.122359338556
"2009-05-09" 2009 129 8.44444444444445 "DNRdatalogger" "ZM" 8.44444444444445 278.566803783
"2009-05-10" 2009 130 8.22222222222222 "DNRdatalogger" "ZM" 8.22222222222222 286.789026005222
"2009-05-11" 2009 131 8.44444444444445 "DNRdatalogger" "ZM" 8.44444444444445 295.233470449667
"2009-05-12" 2009 132 8.55555555555556 "DNRdatalogger" "ZM" 8.55555555555556 303.789026005222
"2009-05-13" 2009 133 9.16666666666667 "DNRdatalogger" "ZM" 9.16666666666667 312.955692671889
"2009-05-14" 2009 134 9.55555555555556 "DNRdatalogger" "ZM" 9.55555555555556 322.511248227444
"2009-05-15" 2009 135 9.88888888888889 "DNRdatalogger" "ZM" 9.88888888888889 332.400137116333
"2009-05-16" 2009 136 9.72222222222222 "DNRdatalogger" "ZM" 9.72222222222222 342.122359338556
"2009-05-17" 2009 137 9.88888888888889 "DNRdatalogger" "ZM" 9.88888888888889 352.011248227444
"2009-05-18" 2009 138 10.3333333333333 "DNRdatalogger" "ZM" 10.3333333333333 362.344581560778
"2009-05-19" 2009 139 10.5555555555556 "DNRdatalogger" "ZM" 10.5555555555556 372.900137116333
"2009-05-20" 2009 140 10.5555555555556 "DNRdatalogger" "ZM" 10.5555555555556 383.455692671889
"2009-05-21" 2009 141 11.1666666666667 "DNRdatalogger" "ZM" 11.1666666666667 394.622359338556
"2009-05-22" 2009 142 11.5555555555556 "DNRdatalogger" "ZM" 11.5555555555556 406.177914894111
"2009-05-23" 2009 143 12.4444444444444 "DNRdatalogger" "ZM" 12.4444444444444 418.622359338556
"2009-05-24" 2009 144 13 "DNRdatalogger" "ZM" 13 431.622359338556
"2009-05-25" 2009 145 13.2222222222222 "DNRdatalogger" "ZM" 13.2222222222222 444.844581560778
"2009-05-26" 2009 146 13 "DNRdatalogger" "ZM" 13 457.844581560778
"2009-05-27" 2009 147 12.7222222222222 "DNRdatalogger" "ZM" 12.7222222222222 470.566803783
"2009-05-28" 2009 148 13.0555555555556 "DNRdatalogger" "ZM" 13.0555555555556 483.622359338556
"2009-05-29" 2009 149 13.4444444444444 "DNRdatalogger" "ZM" 13.4444444444444 497.066803783
"2009-05-30" 2009 150 13.5 "DNRdatalogger" "ZM" 13.5 510.566803783
"2009-05-31" 2009 151 13.6111111111111 "DNRdatalogger" "ZM" 13.6111111111111 524.177914894111
"2009-06-01" 2009 152 13.8888888888889 "DNRdatalogger" "ZM" 13.8888888888889 538.066803783
"2009-06-02" 2009 153 14.0555555555556 "DNRdatalogger" "ZM" 14.0555555555556 552.122359338556
"2009-06-03" 2009 154 14.3888888888889 "DNRdatalogger" "ZM" 14.3888888888889 566.511248227445
"2009-06-04" 2009 155 14.7222222222222 "DNRdatalogger" "ZM" 14.7222222222222 581.233470449667
"2009-06-05" 2009 156 15.2777777777778 "DNRdatalogger" "ZM" 15.2777777777778 596.511248227445
"2009-06-06" 2009 157 14.7777777777778 "DNRdatalogger" "ZM" 14.7777777777778 611.289026005222
"2009-06-07" 2009 158 14.4444444444444 "DNRdatalogger" "ZM" 14.4444444444444 625.733470449667
"2009-06-08" 2009 159 13.9444444444444 "DNRdatalogger" "ZM" 13.9444444444444 639.677914894111
"2009-06-09" 2009 160 13.8888888888889 "DNRdatalogger" "ZM" 13.8888888888889 653.566803783
"2009-06-10" 2009 161 14.2777777777778 "DNRdatalogger" "ZM" 14.2777777777778 667.844581560778
"2009-06-11" 2009 162 14.8333333333333 "DNRdatalogger" "ZM" 14.8333333333333 682.677914894111
"2009-06-12" 2009 163 15.3888888888889 "DNRdatalogger" "ZM" 15.3888888888889 698.066803783
"2009-06-13" 2009 164 15.7777777777778 "DNRdatalogger" "ZM" 15.7777777777778 713.844581560778
"2009-06-14" 2009 165 16 "DNRdatalogger" "ZM" 16 729.844581560778
"2009-06-15" 2009 166 16.8333333333333 "DNRdatalogger" "ZM" 16.8333333333333 746.677914894111
"2009-06-16" 2009 167 16.9444444444444 "DNRdatalogger" "ZM" 16.9444444444444 763.622359338556
"2009-06-17" 2009 168 17.0555555555556 "DNRdatalogger" "ZM" 17.0555555555556 780.677914894111
"2009-06-18" 2009 169 17.3888888888889 "DNRdatalogger" "ZM" 17.3888888888889 798.066803783
"2009-06-19" 2009 170 17.7222222222222 "DNRdatalogger" "ZM" 17.7222222222222 815.789026005222
"2009-06-20" 2009 171 18.5555555555556 "DNRdatalogger" "ZM" 18.5555555555556 834.344581560778
"2009-06-21" 2009 172 19.1111111111111 "DNRdatalogger" "ZM" 19.1111111111111 853.455692671889
"2009-06-22" 2009 173 19.1111111111111 "DNRdatalogger" "ZM" 19.1111111111111 872.566803783
"2009-06-23" 2009 174 19.7222222222222 "DNRdatalogger" "ZM" 19.7222222222222 892.289026005222
"2009-06-24" 2009 175 20.4444444444444 "DNRdatalogger" "ZM" 20.4444444444444 912.733470449667
"2009-06-25" 2009 176 21.6111111111111 "DNRdatalogger" "ZM" 21.6111111111111 934.344581560778
"2009-06-26" 2009 177 21.6111111111111 "DNRdatalogger" "ZM" 21.6111111111111 955.955692671889
"2009-06-27" 2009 178 20.5555555555556 "DNRdatalogger" "ZM" 20.5555555555556 976.511248227445
"2009-06-28" 2009 179 19.7222222222222 "DNRdatalogger" "ZM" 19.7222222222222 996.233470449667
"2009-06-29" 2009 180 19.3888888888889 "DNRdatalogger" "ZM" 19.3888888888889 1015.62235933856
"2009-06-30" 2009 181 18.9444444444444 "DNRdatalogger" "ZM" 18.9444444444444 1034.566803783
"2009-07-01" 2009 182 18.7222222222222 "DNRdatalogger" "ZM" 18.7222222222222 1053.28902600522
"2009-07-02" 2009 183 19.1111111111111 "DNRdatalogger" "ZM" 19.1111111111111 1072.40013711633
"2009-07-03" 2009 184 19.5 "DNRdatalogger" "ZM" 19.5 1091.90013711633
"2009-07-04" 2009 185 20.0555555555556 "DNRdatalogger" "ZM" 20.0555555555556 1111.95569267189
"2009-07-05" 2009 186 20.6666666666667 "DNRdatalogger" "ZM" 20.6666666666667 1132.62235933856
"2009-07-06" 2009 187 20.6666666666667 "DNRdatalogger" "ZM" 20.6666666666667 1153.28902600522
"2009-07-07" 2009 188 20.6666666666667 "DNRdatalogger" "ZM" 20.6666666666667 1173.95569267189
"2009-07-08" 2009 189 20.3333333333333 "DNRdatalogger" "ZM" 20.3333333333333 1194.28902600522
"2009-07-09" 2009 190 20.1111111111111 "DNRdatalogger" "ZM" 20.1111111111111 1214.40013711633
"2009-07-10" 2009 191 20.5 "DNRdatalogger" "ZM" 20.5 1234.90013711633
"2009-07-11" 2009 192 20.3333333333333 "DNRdatalogger" "ZM" 20.3333333333333 1255.23347044967
"2009-07-12" 2009 193 20.5 "DNRdatalogger" "ZM" 20.5 1275.73347044967
"2009-07-13" 2009 194 20.6666666666667 "DNRdatalogger" "ZM" 20.6666666666667 1296.40013711633
"2009-07-14" 2009 195 20.5 "DNRdatalogger" "ZM" 20.5 1316.90013711633
"2009-07-15" 2009 196 20.1666666666667 "DNRdatalogger" "ZM" 20.1666666666667 1337.066803783
"2009-07-16" 2009 197 19.5555555555556 "DNRdatalogger" "ZM" 19.5555555555556 1356.62235933856
"2009-07-17" 2009 198 18.8888888888889 "DNRdatalogger" "ZM" 18.8888888888889 1375.51124822744
"2009-07-18" 2009 199 18.5555555555556 "DNRdatalogger" "ZM" 18.5555555555556 1394.066803783
"2009-07-19" 2009 200 18.7222222222222 "DNRdatalogger" "ZM" 18.7222222222222 1412.78902600522
"2009-07-20" 2009 201 18.8888888888889 "DNRdatalogger" "ZM" 18.8888888888889 1431.67791489411
"2009-07-21" 2009 202 19.2222222222222 "DNRdatalogger" "ZM" 19.2222222222222 1450.90013711633
"2009-07-22" 2009 203 19.5 "DNRdatalogger" "ZM" 19.5 1470.40013711633
"2009-07-23" 2009 204 19.7222222222222 "DNRdatalogger" "ZM" 19.7222222222222 1490.12235933856
"2009-07-24" 2009 205 20.1111111111111 "DNRdatalogger" "ZM" 20.1111111111111 1510.23347044967
"2009-07-25" 2009 206 19.8333333333333 "DNRdatalogger" "ZM" 19.8333333333333 1530.066803783
"2009-07-26" 2009 207 20.1666666666667 "DNRdatalogger" "ZM" 20.1666666666667 1550.23347044967
"2009-07-27" 2009 208 20.8333333333333 "DNRdatalogger" "ZM" 20.8333333333333 1571.066803783
"2009-07-28" 2009 209 20.1111111111111 "DNRdatalogger" "ZM" 20.1111111111111 1591.17791489411
"2009-07-29" 2009 210 20 "DNRdatalogger" "ZM" 20 1611.17791489411
"2009-07-30" 2009 211 19.8333333333333 "DNRdatalogger" "ZM" 19.8333333333333 1631.01124822744
"2009-07-31" 2009 212 19.8888888888889 "DNRdatalogger" "ZM" 19.8888888888889 1650.90013711633
"2009-08-01" 2009 213 19.6666666666667 "DNRdatalogger" "ZM" 19.6666666666667 1670.566803783
"2009-08-02" 2009 214 19.3333333333333 "DNRdatalogger" "ZM" 19.3333333333333 1689.90013711633
"2009-08-03" 2009 215 19.4444444444444 "DNRdatalogger" "ZM" 19.4444444444444 1709.34458156078
"2009-08-04" 2009 216 19.4444444444444 "DNRdatalogger" "ZM" 19.4444444444444 1728.78902600522
"2009-08-05" 2009 217 19.5555555555556 "DNRdatalogger" "ZM" 19.5555555555556 1748.34458156078
"2009-08-06" 2009 218 19.6111111111111 "DNRdatalogger" "ZM" 19.6111111111111 1767.95569267189
"2009-08-07" 2009 219 19.5555555555556 "DNRdatalogger" "ZM" 19.5555555555556 1787.51124822744
"2009-08-08" 2009 220 19.5 "DNRdatalogger" "ZM" 19.5 1807.01124822744
"2009-08-09" 2009 221 19.8888888888889 "DNRdatalogger" "ZM" 19.8888888888889 1826.90013711633
"2009-08-10" 2009 222 20.6666666666667 "DNRdatalogger" "ZM" 20.6666666666667 1847.566803783
"2009-08-11" 2009 223 21.2777777777778 "DNRdatalogger" "ZM" 21.2777777777778 1868.84458156078
"2009-08-12" 2009 224 21.8888888888889 "DNRdatalogger" "ZM" 21.8888888888889 1890.73347044967
"2009-08-13" 2009 225 22.2222222222222 "DNRdatalogger" "ZM" 22.2222222222222 1912.95569267189
"2009-08-14" 2009 226 22.8888888888889 "DNRdatalogger" "ZM" 22.8888888888889 1935.84458156078
"2009-08-15" 2009 227 22.9444444444444 "DNRdatalogger" "ZM" 22.9444444444444 1958.78902600522
"2009-08-16" 2009 228 22.6666666666667 "DNRdatalogger" "ZM" 22.6666666666667 1981.45569267189
"2009-08-17" 2009 229 22.5 "DNRdatalogger" "ZM" 22.5 2003.95569267189
"2009-08-18" 2009 230 21.8888888888889 "DNRdatalogger" "ZM" 21.8888888888889 2025.84458156078
"2009-08-19" 2009 231 21.5 "DNRdatalogger" "ZM" 21.5 2047.34458156078
"2009-08-20" 2009 232 21.1111111111111 "DNRdatalogger" "ZM" 21.1111111111111 2068.45569267189
"2009-08-21" 2009 233 20.5555555555556 "DNRdatalogger" "ZM" 20.5555555555556 2089.01124822744
"2009-08-22" 2009 234 20.3888888888889 "DNRdatalogger" "ZM" 20.3888888888889 2109.40013711633
"2009-08-23" 2009 235 20.6111111111111 "DNRdatalogger" "ZM" 20.6111111111111 2130.01124822744
"2009-08-24" 2009 236 20.7777777777778 "DNRdatalogger" "ZM" 20.7777777777778 2150.78902600522
"2009-08-25" 2009 237 21.0555555555556 "DNRdatalogger" "ZM" 21.0555555555556 2171.84458156078
"2009-08-26" 2009 238 21 "DNRdatalogger" "ZM" 21 2192.84458156078
"2009-08-27" 2009 239 21.1666666666667 "DNRdatalogger" "ZM" 21.1666666666667 2214.01124822744
"2009-08-28" 2009 240 21.0555555555556 "DNRdatalogger" "ZM" 21.0555555555556 2235.066803783
"2009-08-29" 2009 241 20.2777777777778 "DNRdatalogger" "ZM" 20.2777777777778 2255.34458156078
"2009-08-30" 2009 242 20 "DNRdatalogger" "ZM" 20 2275.34458156078
"2009-08-31" 2009 243 20 "DNRdatalogger" "ZM" 20 2295.34458156078
"2009-09-01" 2009 244 19.7777777777778 "DNRdatalogger" "ZM" 19.7777777777778 2315.12235933856
"2009-09-02" 2009 245 19.7222222222222 "DNRdatalogger" "ZM" 19.7222222222222 2334.84458156078
"2009-09-03" 2009 246 19.7222222222222 "DNRdatalogger" "ZM" 19.7222222222222 2354.566803783
"2009-09-04" 2009 247 20.1111111111111 "DNRdatalogger" "ZM" 20.1111111111111 2374.67791489411
"2009-09-05" 2009 248 20.2777777777778 "DNRdatalogger" "ZM" 20.2777777777778 2394.95569267189
"2009-09-06" 2009 249 20.3888888888889 "DNRdatalogger" "ZM" 20.3888888888889 2415.34458156078
"2009-09-07" 2009 250 20.4444444444444 "DNRdatalogger" "ZM" 20.4444444444444 2435.78902600522
"2009-09-08" 2009 251 20.3333333333333 "DNRdatalogger" "ZM" 20.3333333333333 2456.12235933856
"2009-09-09" 2009 252 20.2222222222222 "DNRdatalogger" "ZM" 20.2222222222222 2476.34458156078
"2009-09-10" 2009 253 20.3888888888889 "DNRdatalogger" "ZM" 20.3888888888889 2496.73347044967
"2009-09-11" 2009 254 20.5555555555556 "DNRdatalogger" "ZM" 20.5555555555556 2517.28902600522
"2009-09-12" 2009 255 20.5 "DNRdatalogger" "ZM" 20.5 2537.78902600522
"2009-09-13" 2009 256 20.7222222222222 "DNRdatalogger" "ZM" 20.7222222222222 2558.51124822744
"2009-09-14" 2009 257 21.3888888888889 "DNRdatalogger" "ZM" 21.3888888888889 2579.90013711633
"2009-09-15" 2009 258 21.8333333333333 "DNRdatalogger" "ZM" 21.8333333333333 2601.73347044967
"2009-09-16" 2009 259 20.9444444444444 "DNRdatalogger" "ZM" 20.9444444444444 2622.67791489411
"2009-09-17" 2009 260 20.8888888888889 "DNRdatalogger" "ZM" 20.8888888888889 2643.566803783
"2009-09-18" 2009 261 21.1666666666667 "DNRdatalogger" "ZM" 21.1666666666667 2664.73347044967
"2009-09-19" 2009 262 21.0555555555556 "DNRdatalogger" "ZM" 21.0555555555556 2685.78902600522
"2009-09-20" 2009 263 21.1111111111111 "DNRdatalogger" "ZM" 21.1111111111111 2706.90013711633
"2009-09-21" 2009 264 20.8333333333333 "DNRdatalogger" "ZM" 20.8333333333333 2727.73347044967
"2009-09-22" 2009 265 20.7777777777778 "DNRdatalogger" "ZM" 20.7777777777778 2748.51124822744
"2009-09-23" 2009 266 20.6111111111111 "DNRdatalogger" "ZM" 20.6111111111111 2769.12235933856
"2009-09-24" 2009 267 20.5 "DNRdatalogger" "ZM" 20.5 2789.62235933856
"2009-09-25" 2009 268 20.3888888888889 "DNRdatalogger" "ZM" 20.3888888888889 2810.01124822744
"2009-09-26" 2009 269 20.1666666666667 "DNRdatalogger" "ZM" 20.1666666666667 2830.17791489411
"2009-09-27" 2009 270 19.7777777777778 "DNRdatalogger" "ZM" 19.7777777777778 2849.95569267189
"2009-09-28" 2009 271 18.5 "DNRdatalogger" "ZM" 18.5 2868.45569267189
"2009-09-29" 2009 272 17.5 "DNRdatalogger" "ZM" 17.5 2885.95569267189
"2009-09-30" 2009 273 16.9444444444444 "DNRdatalogger" "ZM" 16.9444444444444 2902.90013711633
"2009-10-01" 2009 274 16 "DNRdatalogger" "ZM" 16 2918.90013711633
"2009-10-02" 2009 275 14.6111111111111 "DNRdatalogger" "ZM" 14.6111111111111 2933.51124822744
"2009-10-03" 2009 276 13.8333333333333 "DNRdatalogger" "ZM" 13.8333333333333 2947.34458156078
"2009-10-04" 2009 277 13.4444444444444 "DNRdatalogger" "ZM" 13.4444444444444 2960.78902600522
"2009-10-05" 2009 278 13.2222222222222 "DNRdatalogger" "ZM" 13.2222222222222 2974.01124822744
"2009-10-06" 2009 279 12.8888888888889 "DNRdatalogger" "ZM" 12.8888888888889 2986.90013711633
"2009-10-07" 2009 280 12.3888888888889 "DNRdatalogger" "ZM" 12.3888888888889 2999.28902600522
"2009-10-08" 2009 281 12 "DNRdatalogger" "ZM" 12 3011.28902600522
"2009-10-09" 2009 282 11.5555555555556 "DNRdatalogger" "ZM" 11.5555555555556 3022.84458156078
"2009-10-10" 2009 283 10.5555555555556 "DNRdatalogger" "ZM" 10.5555555555556 3033.40013711633
"2009-10-11" 2009 284 9.55555555555556 "DNRdatalogger" "ZM" 9.55555555555556 3042.95569267189
"2009-10-12" 2009 285 9 "DNRdatalogger" "ZM" 9 3051.95569267189
"2009-10-13" 2009 286 8.83333333333333 "DNRdatalogger" "ZM" 8.83333333333333 3060.78902600522
"2009-10-14" 2009 287 8.66666666666667 "DNRdatalogger" "ZM" 8.66666666666667 3069.45569267189
"2009-10-15" 2009 288 8.33333333333333 "DNRdatalogger" "ZM" 8.33333333333333 3077.78902600522
"2009-10-16" 2009 289 8.05555555555556 "DNRdatalogger" "ZM" 8.05555555555556 3085.84458156078
"2009-10-17" 2009 290 8 "DNRdatalogger" "ZM" 8 3093.84458156078
"2009-10-18" 2009 291 7.88888888888889 "DNRdatalogger" "ZM" 7.88888888888889 3101.73347044967
"2009-10-19" 2009 292 7.94444444444444 "DNRdatalogger" "ZM" 7.94444444444444 3109.67791489411
"2009-10-20" 2009 293 8.05555555555556 "DNRdatalogger" "ZM" 8.05555555555556 3117.73347044967
"2009-10-21" 2009 294 7.77777777777778 "DNRdatalogger" "ZM" 7.77777777777778 3125.51124822744
"2009-10-22" 2009 295 7.27777777777778 "DNRdatalogger" "ZM" 7.27777777777778 3132.78902600522
"2009-10-23" 2009 296 7 "DNRdatalogger" "ZM" 7 3139.78902600522
"2009-10-24" 2009 297 6.88888888888889 "DNRdatalogger" "ZM" 6.88888888888889 3146.67791489411
"2009-10-25" 2009 298 6.77777777777778 "DNRdatalogger" "ZM" 6.77777777777778 3153.45569267189
"2009-10-26" 2009 299 6.83333333333333 "DNRdatalogger" "ZM" 6.83333333333333 3160.28902600522
"2009-10-27" 2009 300 6.66666666666667 "DNRdatalogger" "ZM" 6.66666666666667 3166.95569267189
"2009-10-28" 2009 301 6.5 "DNRdatalogger" "ZM" 6.5 3173.45569267189
"2009-10-29" 2009 302 6.5 "DNRdatalogger" "ZM" 6.5 3179.95569267189
"2009-10-30" 2009 303 6.66666666666667 "DNRdatalogger" "ZM" 6.66666666666667 3186.62235933856
"2009-10-31" 2009 304 6.38888888888889 "DNRdatalogger" "ZM" 6.38888888888889 3193.01124822744
"2009-11-01" 2009 305 6.11111111111111 "DNRdatalogger" "ZM" 6.11111111111111 3199.12235933856
"2009-11-02" 2009 306 6 "DNRdatalogger" "ZM" 6 3205.12235933856
"2009-11-03" 2009 307 5.66666666666667 "DNRdatalogger" "ZM" 5.66666666666667 3210.78902600522
"2009-11-04" 2009 308 5.55555555555556 "DNRdatalogger" "ZM" 5.55555555555556 3216.34458156078
"2009-11-05" 2009 309 5.33333333333333 "DNRdatalogger" "ZM" 5.33333333333333 3221.67791489411
"2009-11-06" 2009 310 5.27777777777778 "DNRdatalogger" "ZM" 5.27777777777778 3226.95569267189
"2009-11-07" 2009 311 5.44444444444444 "DNRdatalogger" "ZM" 5.44444444444444 3232.40013711633
"2009-11-08" 2009 312 5.44444444444444 "DNRdatalogger" "ZM" 5.44444444444444 3237.84458156078
"2009-11-09" 2009 313 5.5 "DNRdatalogger" "ZM" 5.5 3243.34458156078
"2009-11-10" 2009 314 5.5 "DNRdatalogger" "ZM" 5.5 3248.84458156078
"2009-11-11" 2009 315 5.5 "DNRdatalogger" "ZM" 5.5 3254.34458156078
"2009-11-12" 2009 316 5.5 "DNRdatalogger" "ZM" 5.5 3259.84458156078
"2009-11-13" 2009 317 5.55555555555556 "DNRdatalogger" "ZM" 5.55555555555556 3265.40013711633
"2009-11-14" 2009 318 5.61111111111111 "DNRdatalogger" "ZM" 5.61111111111111 3271.01124822744
"2009-11-15" 2009 319 5.38888888888889 "DNRdatalogger" "ZM" 5.38888888888889 3276.40013711633
"2009-11-16" 2009 320 5.33333333333333 "DNRdatalogger" "ZM" 5.33333333333333 3281.73347044967
"2009-11-17" 2009 321 5.22222222222222 "DNRdatalogger" "ZM" 5.22222222222222 3286.95569267189
"2009-11-18" 2009 322 5.05555555555556 "DNRdatalogger" "ZM" 5.05555555555556 3292.01124822744
"2009-11-19" 2009 323 5 "DNRdatalogger" "ZM" 5 3297.01124822744
"2009-11-20" 2009 324 5 "DNRdatalogger" "ZM" 5 3302.01124822744
"2009-11-21" 2009 325 4.88888888888889 "DNRdatalogger" "ZM" 4.88888888888889 3306.90013711633
"2009-11-22" 2009 326 4.88888888888889 "DNRdatalogger" "ZM" 4.88888888888889 3311.78902600522
"2009-11-23" 2009 327 5 "DNRdatalogger" "ZM" 5 3316.78902600522
"2009-11-24" 2009 328 5.05555555555556 "DNRdatalogger" "ZM" 5.05555555555556 3321.84458156078
"2009-11-25" 2009 329 4.94444444444444 "DNRdatalogger" "ZM" 4.94444444444444 3326.78902600522
"2009-11-26" 2009 330 4.61111111111111 "DNRdatalogger" "ZM" 4.61111111111111 3331.40013711633
"2009-11-27" 2009 331 4.27777777777778 "DNRdatalogger" "ZM" 4.27777777777778 3335.67791489411
"2009-11-28" 2009 332 4.11111111111111 "DNRdatalogger" "ZM" 4.11111111111111 3339.78902600522
"2009-11-29" 2009 333 3.94444444444445 "DNRdatalogger" "ZM" 3.94444444444445 3343.73347044967
"2009-11-30" 2009 334 3.77777777777778 "DNRdatalogger" "ZM" 3.77777777777778 3347.51124822744
"2009-12-01" 2009 335 3.61111111111111 "DNRdatalogger" "ZM" 3.61111111111111 3351.12235933856
"2009-12-02" 2009 336 3.38888888888889 "DNRdatalogger" "ZM" 3.38888888888889 3354.51124822744
"2009-12-03" 2009 337 2.88888888888889 "DNRdatalogger" "ZM" 2.88888888888889 3357.40013711633
"2009-12-04" 2009 338 2.27777777777778 "DNRdatalogger" "ZM" 2.27777777777778 3359.67791489411
"2009-12-05" 2009 339 1.72222222222222 "DNRdatalogger" "ZM" 1.72222222222222 3361.40013711633
"2009-12-06" 2009 340 1.33333333333333 "DNRdatalogger" "ZM" 1.33333333333333 3362.73347044967
"2009-12-07" 2009 341 0.722222222222221 "DNRdatalogger" "ZM" 0.722222222222221 3363.45569267189
"2009-12-08" 2009 342 0.222222222222221 "DNRdatalogger" "ZM" 0.222222222222221 3363.67791489411
"2009-12-09" 2009 343 -0.111111111111111 "DNRdatalogger" "ZM" 0 3363.67791489411
"2009-12-10" 2009 344 -0.111111111111111 "DNRdatalogger" "ZM" 0 3363.67791489411
"2009-12-11" 2009 345 -0.0555555555555564 "DNRdatalogger" "ZM" 0 3363.67791489411
"2009-12-12" 2009 346 0.0555555555555564 "DNRdatalogger" "ZM" 0.0555555555555564 3363.73347044967
"2009-12-13" 2009 347 0.0555555555555564 "DNRdatalogger" "ZM" 0.0555555555555564 3363.78902600522
"2009-12-14" 2009 348 0.111111111111113 "DNRdatalogger" "ZM" 0.111111111111113 3363.90013711633
"2009-12-15" 2009 349 0.111111111111113 "DNRdatalogger" "ZM" 0.111111111111113 3364.01124822744
"2009-12-16" 2009 350 0.111111111111113 "DNRdatalogger" "ZM" 0.111111111111113 3364.12235933856
"2009-12-17" 2009 351 0.111111111111113 "DNRdatalogger" "ZM" 0.111111111111113 3364.23347044967
"2009-12-18" 2009 352 0.111111111111113 "DNRdatalogger" "ZM" 0.111111111111113 3364.34458156078
"2009-12-19" 2009 353 0.111111111111113 "DNRdatalogger" "ZM" 0.111111111111113 3364.45569267189
"2009-12-20" 2009 354 0.111111111111113 "DNRdatalogger" "ZM" 0.111111111111113 3364.566803783
"2009-12-21" 2009 355 0.166666666666665 "DNRdatalogger" "ZM" 0.166666666666665 3364.73347044967
"2009-12-22" 2009 356 0.166666666666665 "DNRdatalogger" "ZM" 0.166666666666665 3364.90013711633
"2009-12-23" 2009 357 0.166666666666665 "DNRdatalogger" "ZM" 0.166666666666665 3365.066803783
"2009-12-24" 2009 358 0.166666666666665 "DNRdatalogger" "ZM" 0.166666666666665 3365.23347044967
"2009-12-25" 2009 359 0.166666666666665 "DNRdatalogger" "ZM" 0.166666666666665 3365.40013711633
"2009-12-26" 2009 360 0.166666666666665 "DNRdatalogger" "ZM" 0.166666666666665 3365.566803783
"2009-12-27" 2009 361 0.166666666666665 "DNRdatalogger" "ZM" 0.166666666666665 3365.73347044967
"2009-12-28" 2009 362 0.166666666666665 "DNRdatalogger" "ZM" 0.166666666666665 3365.90013711633
"2009-12-29" 2009 363 0.166666666666665 "DNRdatalogger" "ZM" 0.166666666666665 3366.066803783
"2009-12-30" 2009 364 0.166666666666665 "DNRdatalogger" "ZM" 0.166666666666665 3366.23347044967
"2009-12-31" 2009 365 0.166666666666665 "DNRdatalogger" "ZM" 0.166666666666665 3366.40013711633
"2010-01-01" 2010 1 0.111111111111113 "DNRdatalogger" "ZM & SWF" 0.111111111111113 0.111111111111113
"2010-01-02" 2010 2 0.166666666666665 "DNRdatalogger" "ZM & SWF" 0.166666666666665 0.277777777777778
"2010-01-03" 2010 3 0.166666666666665 "DNRdatalogger" "ZM & SWF" 0.166666666666665 0.444444444444443
"2010-01-04" 2010 4 0.166666666666665 "DNRdatalogger" "ZM & SWF" 0.166666666666665 0.611111111111108
"2010-01-05" 2010 5 0.166666666666665 "DNRdatalogger" "ZM & SWF" 0.166666666666665 0.777777777777773
"2010-01-06" 2010 6 0.166666666666665 "DNRdatalogger" "ZM & SWF" 0.166666666666665 0.944444444444438
"2010-01-07" 2010 7 0.166666666666665 "DNRdatalogger" "ZM & SWF" 0.166666666666665 1.1111111111111
"2010-01-08" 2010 8 0.166666666666665 "DNRdatalogger" "ZM & SWF" 0.166666666666665 1.27777777777777
"2010-01-09" 2010 9 0.166666666666665 "DNRdatalogger" "ZM & SWF" 0.166666666666665 1.44444444444443
"2010-01-10" 2010 10 0.166666666666665 "DNRdatalogger" "ZM & SWF" 0.166666666666665 1.6111111111111
"2010-01-11" 2010 11 0.166666666666665 "DNRdatalogger" "ZM & SWF" 0.166666666666665 1.77777777777776
"2010-01-12" 2010 12 0.166666666666665 "DNRdatalogger" "ZM & SWF" 0.166666666666665 1.94444444444443
"2010-01-13" 2010 13 0.166666666666665 "DNRdatalogger" "ZM & SWF" 0.166666666666665 2.11111111111109
"2010-01-14" 2010 14 0.166666666666665 "DNRdatalogger" "ZM & SWF" 0.166666666666665 2.27777777777776
"2010-01-15" 2010 15 0.166666666666665 "DNRdatalogger" "ZM & SWF" 0.166666666666665 2.44444444444442
"2010-01-16" 2010 16 0.166666666666665 "DNRdatalogger" "ZM & SWF" 0.166666666666665 2.61111111111109
"2010-01-17" 2010 17 0.166666666666665 "DNRdatalogger" "ZM & SWF" 0.166666666666665 2.77777777777775
"2010-01-18" 2010 18 0.166666666666665 "DNRdatalogger" "ZM & SWF" 0.166666666666665 2.94444444444442
"2010-01-19" 2010 19 0.166666666666665 "DNRdatalogger" "ZM & SWF" 0.166666666666665 3.11111111111108
"2010-01-20" 2010 20 0.166666666666665 "DNRdatalogger" "ZM & SWF" 0.166666666666665 3.27777777777775
"2010-01-21" 2010 21 0.111111111111113 "DNRdatalogger" "ZM & SWF" 0.111111111111113 3.38888888888886
"2010-01-22" 2010 22 0.166666666666665 "DNRdatalogger" "ZM & SWF" 0.166666666666665 3.55555555555553
"2010-01-23" 2010 23 0.166666666666665 "DNRdatalogger" "ZM & SWF" 0.166666666666665 3.72222222222219
"2010-01-24" 2010 24 0.166666666666665 "DNRdatalogger" "ZM & SWF" 0.166666666666665 3.88888888888886
"2010-01-25" 2010 25 0.166666666666665 "DNRdatalogger" "ZM & SWF" 0.166666666666665 4.05555555555552
"2010-01-26" 2010 26 0.166666666666665 "DNRdatalogger" "ZM & SWF" 0.166666666666665 4.22222222222219
"2010-01-27" 2010 27 0.222222222222221 "DNRdatalogger" "ZM & SWF" 0.222222222222221 4.44444444444441
"2010-01-28" 2010 28 0.222222222222221 "DNRdatalogger" "ZM & SWF" 0.222222222222221 4.66666666666663
"2010-01-29" 2010 29 0.222222222222221 "DNRdatalogger" "ZM & SWF" 0.222222222222221 4.88888888888885
"2010-01-30" 2010 30 0.222222222222221 "DNRdatalogger" "ZM & SWF" 0.222222222222221 5.11111111111107
"2010-01-31" 2010 31 0.222222222222221 "DNRdatalogger" "ZM & SWF" 0.222222222222221 5.33333333333329
"2010-02-01" 2010 32 0.222222222222221 "DNRdatalogger" "ZM & SWF" 0.222222222222221 5.55555555555551
"2010-02-02" 2010 33 0.166666666666665 "DNRdatalogger" "ZM & SWF" 0.166666666666665 5.72222222222218
"2010-02-03" 2010 34 0.222222222222221 "DNRdatalogger" "ZM & SWF" 0.222222222222221 5.9444444444444
"2010-02-04" 2010 35 0.222222222222221 "DNRdatalogger" "ZM & SWF" 0.222222222222221 6.16666666666662
"2010-02-05" 2010 36 0.222222222222221 "DNRdatalogger" "ZM & SWF" 0.222222222222221 6.38888888888884
"2010-02-06" 2010 37 0.222222222222221 "DNRdatalogger" "ZM & SWF" 0.222222222222221 6.61111111111106
"2010-02-07" 2010 38 0.222222222222221 "DNRdatalogger" "ZM & SWF" 0.222222222222221 6.83333333333328
"2010-02-08" 2010 39 0.222222222222221 "DNRdatalogger" "ZM & SWF" 0.222222222222221 7.0555555555555
"2010-02-09" 2010 40 0.222222222222221 "DNRdatalogger" "ZM & SWF" 0.222222222222221 7.27777777777772
"2010-02-10" 2010 41 0.222222222222221 "DNRdatalogger" "ZM & SWF" 0.222222222222221 7.49999999999994
"2010-02-11" 2010 42 0.222222222222221 "DNRdatalogger" "ZM & SWF" 0.222222222222221 7.72222222222217
"2010-02-12" 2010 43 0.222222222222221 "DNRdatalogger" "ZM & SWF" 0.222222222222221 7.94444444444439
"2010-02-13" 2010 44 0.222222222222221 "DNRdatalogger" "ZM & SWF" 0.222222222222221 8.16666666666661
"2010-02-14" 2010 45 0.222222222222221 "DNRdatalogger" "ZM & SWF" 0.222222222222221 8.38888888888883
"2010-02-15" 2010 46 0.222222222222221 "DNRdatalogger" "ZM & SWF" 0.222222222222221 8.61111111111105
"2010-02-16" 2010 47 0.222222222222221 "DNRdatalogger" "ZM & SWF" 0.222222222222221 8.83333333333327
"2010-02-17" 2010 48 0.222222222222221 "DNRdatalogger" "ZM & SWF" 0.222222222222221 9.05555555555549
"2010-02-18" 2010 49 0.222222222222221 "DNRdatalogger" "ZM & SWF" 0.222222222222221 9.27777777777771
"2010-02-19" 2010 50 0.277777777777778 "DNRdatalogger" "ZM & SWF" 0.277777777777778 9.55555555555549
"2010-02-20" 2010 51 0.333333333333334 "DNRdatalogger" "ZM & SWF" 0.333333333333334 9.88888888888883
"2010-02-21" 2010 52 0.277777777777778 "DNRdatalogger" "ZM & SWF" 0.277777777777778 10.1666666666666
"2010-02-22" 2010 53 0.277777777777778 "DNRdatalogger" "ZM & SWF" 0.277777777777778 10.4444444444444
"2010-02-23" 2010 54 0.277777777777778 "DNRdatalogger" "ZM & SWF" 0.277777777777778 10.7222222222222
"2010-02-24" 2010 55 0.277777777777778 "DNRdatalogger" "ZM & SWF" 0.277777777777778 10.9999999999999
"2010-02-25" 2010 56 0.277777777777778 "DNRdatalogger" "ZM & SWF" 0.277777777777778 11.2777777777777
"2010-02-26" 2010 57 0.277777777777778 "DNRdatalogger" "ZM & SWF" 0.277777777777778 11.5555555555555
"2010-02-27" 2010 58 0.277777777777778 "DNRdatalogger" "ZM & SWF" 0.277777777777778 11.8333333333333
"2010-02-28" 2010 59 0.277777777777778 "DNRdatalogger" "ZM & SWF" 0.277777777777778 12.111111111111
"2010-03-01" 2010 60 0.277777777777778 "DNRdatalogger" "ZM & SWF" 0.277777777777778 12.3888888888888
"2010-03-02" 2010 61 0.277777777777778 "DNRdatalogger" "ZM & SWF" 0.277777777777778 12.6666666666666
"2010-03-03" 2010 62 0.277777777777778 "DNRdatalogger" "ZM & SWF" 0.277777777777778 12.9444444444444
"2010-03-04" 2010 63 0.277777777777778 "DNRdatalogger" "ZM & SWF" 0.277777777777778 13.2222222222222
"2010-03-05" 2010 64 0.277777777777778 "DNRdatalogger" "ZM & SWF" 0.277777777777778 13.4999999999999
"2010-03-06" 2010 65 0.277777777777778 "DNRdatalogger" "ZM & SWF" 0.277777777777778 13.7777777777777
"2010-03-07" 2010 66 0.277777777777778 "DNRdatalogger" "ZM & SWF" 0.277777777777778 14.0555555555555
"2010-03-08" 2010 67 0.333333333333334 "DNRdatalogger" "ZM & SWF" 0.333333333333334 14.3888888888888
"2010-03-09" 2010 68 0.333333333333334 "DNRdatalogger" "ZM & SWF" 0.333333333333334 14.7222222222222
"2010-03-10" 2010 69 0.388888888888891 "DNRdatalogger" "ZM & SWF" 0.388888888888891 15.1111111111111
"2010-03-11" 2010 70 0.388888888888891 "DNRdatalogger" "ZM & SWF" 0.388888888888891 15.4999999999999
"2010-03-12" 2010 71 0.444444444444443 "DNRdatalogger" "ZM & SWF" 0.444444444444443 15.9444444444444
"2010-03-13" 2010 72 0.499999999999999 "DNRdatalogger" "ZM & SWF" 0.499999999999999 16.4444444444444
"2010-03-14" 2010 73 0.722222222222221 "DNRdatalogger" "ZM & SWF" 0.722222222222221 17.1666666666666
"2010-03-15" 2010 74 0.88888888888889 "DNRdatalogger" "ZM & SWF" 0.88888888888889 18.0555555555555
"2010-03-16" 2010 75 0.999999999999998 "DNRdatalogger" "ZM & SWF" 0.999999999999998 19.0555555555555
"2010-03-17" 2010 76 1.16666666666667 "DNRdatalogger" "ZM & SWF" 1.16666666666667 20.2222222222222
"2010-03-18" 2010 77 1.33333333333333 "DNRdatalogger" "ZM & SWF" 1.33333333333333 21.5555555555555
"2010-03-19" 2010 78 1.5 "DNRdatalogger" "ZM & SWF" 1.5 23.0555555555555
"2010-03-20" 2010 79 1.72222222222222 "DNRdatalogger" "ZM & SWF" 1.72222222222222 24.7777777777777
"2010-03-21" 2010 80 1.94444444444444 "DNRdatalogger" "ZM & SWF" 1.94444444444444 26.7222222222222
"2010-03-22" 2010 81 2.11111111111111 "DNRdatalogger" "ZM & SWF" 2.11111111111111 28.8333333333333
"2010-03-23" 2010 82 2.27777777777778 "DNRdatalogger" "ZM & SWF" 2.27777777777778 31.111111111111
"2010-03-24" 2010 83 2.5 "DNRdatalogger" "ZM & SWF" 2.5 33.611111111111
"2010-03-25" 2010 84 2.72222222222222 "DNRdatalogger" "ZM & SWF" 2.72222222222222 36.3333333333333
"2010-03-26" 2010 85 2.94444444444444 "DNRdatalogger" "ZM & SWF" 2.94444444444444 39.2777777777777
"2010-03-27" 2010 86 3.05555555555556 "DNRdatalogger" "ZM & SWF" 3.05555555555556 42.3333333333333
"2010-03-28" 2010 87 3.27777777777778 "DNRdatalogger" "ZM & SWF" 3.27777777777778 45.611111111111
"2010-03-29" 2010 88 3.44444444444445 "DNRdatalogger" "ZM & SWF" 3.44444444444445 49.0555555555555
"2010-03-30" 2010 89 3.66666666666667 "DNRdatalogger" "ZM & SWF" 3.66666666666667 52.7222222222222
"2010-03-31" 2010 90 3.88888888888889 "DNRdatalogger" "ZM & SWF" 3.88888888888889 56.6111111111111
"2010-04-01" 2010 91 4.16666666666667 "DNRdatalogger" "ZM & SWF" 4.16666666666667 60.7777777777777
"2010-04-02" 2010 92 4.22222222222222 "DNRdatalogger" "ZM & SWF" 4.22222222222222 64.9999999999999
"2010-04-03" 2010 93 3.05555555555556 "DNRdatalogger" "ZM & SWF" 3.05555555555556 68.0555555555555
"2010-04-04" 2010 94 2.22222222222222 "DNRdatalogger" "ZM & SWF" 2.22222222222222 70.2777777777777
"2010-04-05" 2010 95 1.72222222222222 "DNRdatalogger" "ZM & SWF" 1.72222222222222 71.9999999999999
"2010-04-06" 2010 96 1.88888888888889 "DNRdatalogger" "ZM & SWF" 1.88888888888889 73.8888888888888
"2010-04-07" 2010 97 2.72222222222222 "DNRdatalogger" "ZM & SWF" 2.72222222222222 76.6111111111111
"2010-04-08" 2010 98 2.55555555555556 "DNRdatalogger" "ZM & SWF" 2.55555555555556 79.1666666666666
"2010-04-09" 2010 99 3.11111111111111 "DNRdatalogger" "ZM & SWF" 3.11111111111111 82.2777777777777
"2010-04-10" 2010 100 3.83333333333333 "DNRdatalogger" "ZM & SWF" 3.83333333333333 86.1111111111111
"2010-04-11" 2010 101 4.22222222222222 "DNRdatalogger" "ZM & SWF" 4.22222222222222 90.3333333333333
"2010-04-12" 2010 102 4.44444444444444 "DNRdatalogger" "ZM & SWF" 4.44444444444444 94.7777777777777
"2010-04-13" 2010 103 4.33333333333333 "DNRdatalogger" "ZM & SWF" 4.33333333333333 99.111111111111
"2010-04-14" 2010 104 5.27777777777778 "DNRdatalogger" "ZM & SWF" 5.27777777777778 104.388888888889
"2010-04-15" 2010 105 6.11111111111111 "DNRdatalogger" "ZM & SWF" 6.11111111111111 110.5
"2010-04-16" 2010 106 6.83333333333333 "DNRdatalogger" "ZM & SWF" 6.83333333333333 117.333333333333
"2010-04-17" 2010 107 7.11111111111111 "DNRdatalogger" "ZM & SWF" 7.11111111111111 124.444444444444
"2010-04-18" 2010 108 7.05555555555556 "DNRdatalogger" "ZM & SWF" 7.05555555555556 131.5
"2010-04-19" 2010 109 7.11111111111111 "DNRdatalogger" "ZM & SWF" 7.11111111111111 138.611111111111
"2010-04-20" 2010 110 8.27777777777778 "DNRdatalogger" "ZM & SWF" 8.27777777777778 146.888888888889
"2010-04-21" 2010 111 8 "DNRdatalogger" "ZM & SWF" 8 154.888888888889
"2010-04-22" 2010 112 8.5 "DNRdatalogger" "ZM & SWF" 8.5 163.388888888889
"2010-04-23" 2010 113 9.5 "DNRdatalogger" "ZM & SWF" 9.5 172.888888888889
"2010-04-24" 2010 114 9.5 "DNRdatalogger" "ZM & SWF" 9.5 182.388888888889
"2010-04-25" 2010 115 9 "DNRdatalogger" "ZM & SWF" 9 191.388888888889
"2010-04-26" 2010 116 9.11111111111111 "DNRdatalogger" "ZM & SWF" 9.11111111111111 200.5
"2010-04-27" 2010 117 9.33333333333333 "DNRdatalogger" "ZM & SWF" 9.33333333333333 209.833333333333
"2010-04-28" 2010 118 9.61111111111111 "DNRdatalogger" "ZM & SWF" 9.61111111111111 219.444444444444
"2010-04-29" 2010 119 9.77777777777778 "DNRdatalogger" "ZM & SWF" 9.77777777777778 229.222222222222
"2010-04-30" 2010 120 9.5 "DNRdatalogger" "ZM & SWF" 9.5 238.722222222222
"2010-05-01" 2010 121 9.5 "DNRdatalogger" "ZM & SWF" 9.5 248.222222222222
"2010-05-02" 2010 122 9.72222222222222 "DNRdatalogger" "ZM & SWF" 9.72222222222222 257.944444444444
"2010-05-03" 2010 123 9.83333333333334 "DNRdatalogger" "ZM & SWF" 9.83333333333334 267.777777777778
"2010-05-04" 2010 124 9.88888888888889 "DNRdatalogger" "ZM & SWF" 9.88888888888889 277.666666666667
"2010-05-05" 2010 125 9.88888888888889 "DNRdatalogger" "ZM & SWF" 9.88888888888889 287.555555555555
"2010-05-06" 2010 126 10.1111111111111 "DNRdatalogger" "ZM & SWF" 10.1111111111111 297.666666666667
"2010-05-07" 2010 127 9.83333333333334 "DNRdatalogger" "ZM & SWF" 9.83333333333334 307.5
"2010-05-08" 2010 128 9.38888888888889 "DNRdatalogger" "ZM & SWF" 9.38888888888889 316.888888888889
"2010-05-09" 2010 129 9.72222222222222 "DNRdatalogger" "ZM & SWF" 9.72222222222222 326.611111111111
"2010-05-10" 2010 130 9.88888888888889 "DNRdatalogger" "ZM & SWF" 9.88888888888889 336.5
"2010-05-11" 2010 131 9.61111111111111 "DNRdatalogger" "ZM & SWF" 9.61111111111111 346.111111111111
"2010-05-12" 2010 132 9.38888888888889 "DNRdatalogger" "ZM & SWF" 9.38888888888889 355.5
"2010-05-13" 2010 133 9.33333333333333 "DNRdatalogger" "ZM & SWF" 9.33333333333333 364.833333333333
"2010-05-14" 2010 134 9.61111111111111 "DNRdatalogger" "ZM & SWF" 9.61111111111111 374.444444444444
"2010-05-15" 2010 135 9.94444444444444 "DNRdatalogger" "ZM & SWF" 9.94444444444444 384.388888888889
"2010-05-16" 2010 136 10.5 "DNRdatalogger" "ZM & SWF" 10.5 394.888888888889
"2010-05-17" 2010 137 11.4444444444444 "DNRdatalogger" "ZM & SWF" 11.4444444444444 406.333333333333
"2010-05-18" 2010 138 12.5 "DNRdatalogger" "ZM & SWF" 12.5 418.833333333333
"2010-05-19" 2010 139 13.8333333333333 "DNRdatalogger" "ZM & SWF" 13.8333333333333 432.666666666667
"2010-05-20" 2010 140 14 "DNRdatalogger" "ZM & SWF" 14 446.666666666667
"2010-05-21" 2010 141 13.7222222222222 "DNRdatalogger" "ZM & SWF" 13.7222222222222 460.388888888889
"2010-05-22" 2010 142 13.8888888888889 "DNRdatalogger" "ZM & SWF" 13.8888888888889 474.277777777778
"2010-05-23" 2010 143 13.6666666666667 "DNRdatalogger" "ZM & SWF" 13.6666666666667 487.944444444444
"2010-05-24" 2010 144 14.2777777777778 "DNRdatalogger" "ZM & SWF" 14.2777777777778 502.222222222222
"2010-05-25" 2010 145 15.0555555555556 "DNRdatalogger" "ZM & SWF" 15.0555555555556 517.277777777778
"2010-05-26" 2010 146 15.8333333333333 "DNRdatalogger" "ZM & SWF" 15.8333333333333 533.111111111111
"2010-05-27" 2010 147 16.8888888888889 "DNRdatalogger" "ZM & SWF" 16.8888888888889 550
"2010-05-28" 2010 148 17.7222222222222 "DNRdatalogger" "ZM & SWF" 17.7222222222222 567.722222222222
"2010-05-29" 2010 149 17.7777777777778 "DNRdatalogger" "ZM & SWF" 17.7777777777778 585.5
"2010-05-30" 2010 150 17.8888888888889 "DNRdatalogger" "ZM & SWF" 17.8888888888889 603.388888888889
"2010-05-31" 2010 151 17.7222222222222 "DNRdatalogger" "ZM & SWF" 17.7222222222222 621.111111111111
"2010-06-01" 2010 152 18.1111111111111 "DNRdatalogger" "ZM & SWF" 18.1111111111111 639.222222222222
"2010-06-02" 2010 153 18.1111111111111 "DNRdatalogger" "ZM & SWF" 18.1111111111111 657.333333333333
"2010-06-03" 2010 154 18.3333333333333 "DNRdatalogger" "ZM & SWF" 18.3333333333333 675.666666666667
"2010-06-04" 2010 155 18.5555555555556 "DNRdatalogger" "ZM & SWF" 18.5555555555556 694.222222222222
"2010-06-05" 2010 156 18.6666666666667 "DNRdatalogger" "ZM & SWF" 18.6666666666667 712.888888888889
"2010-06-06" 2010 157 18.7222222222222 "DNRdatalogger" "ZM & SWF" 18.7222222222222 731.611111111111
"2010-06-07" 2010 158 18.7777777777778 "DNRdatalogger" "ZM & SWF" 18.7777777777778 750.388888888889
"2010-06-08" 2010 159 18.3888888888889 "DNRdatalogger" "ZM & SWF" 18.3888888888889 768.777777777778
"2010-06-09" 2010 160 17.8333333333333 "DNRdatalogger" "ZM & SWF" 17.8333333333333 786.611111111111
"2010-06-10" 2010 161 17.5555555555556 "DNRdatalogger" "ZM & SWF" 17.5555555555556 804.166666666667
"2010-06-11" 2010 162 17.3333333333333 "DNRdatalogger" "ZM & SWF" 17.3333333333333 821.5
"2010-06-12" 2010 163 17.1111111111111 "DNRdatalogger" "ZM & SWF" 17.1111111111111 838.611111111111
"2010-06-13" 2010 164 17.1666666666667 "DNRdatalogger" "ZM & SWF" 17.1666666666667 855.777777777778
"2010-06-14" 2010 165 17.2222222222222 "DNRdatalogger" "ZM & SWF" 17.2222222222222 873
"2010-06-15" 2010 166 17.2777777777778 "DNRdatalogger" "ZM & SWF" 17.2777777777778 890.277777777778
"2010-06-16" 2010 167 17.5555555555556 "DNRdatalogger" "ZM & SWF" 17.5555555555556 907.833333333333
"2010-06-17" 2010 168 17.9444444444444 "DNRdatalogger" "ZM & SWF" 17.9444444444444 925.777777777778
"2010-06-18" 2010 169 18.3333333333333 "DNRdatalogger" "ZM & SWF" 18.3333333333333 944.111111111111
"2010-06-19" 2010 170 18.5555555555556 "DNRdatalogger" "ZM & SWF" 18.5555555555556 962.666666666667
"2010-06-20" 2010 171 18.8888888888889 "DNRdatalogger" "ZM & SWF" 18.8888888888889 981.555555555556
"2010-06-21" 2010 172 19.9444444444444 "DNRdatalogger" "ZM & SWF" 19.9444444444444 1001.5
"2010-06-22" 2010 173 20.2777777777778 "DNRdatalogger" "ZM & SWF" 20.2777777777778 1021.77777777778
"2010-06-23" 2010 174 20.6666666666667 "DNRdatalogger" "ZM & SWF" 20.6666666666667 1042.44444444444
"2010-06-24" 2010 175 20.5 "DNRdatalogger" "ZM & SWF" 20.5 1062.94444444444
"2010-06-25" 2010 176 20.2777777777778 "DNRdatalogger" "ZM & SWF" 20.2777777777778 1083.22222222222
"2010-06-26" 2010 177 20.4444444444444 "DNRdatalogger" "ZM & SWF" 20.4444444444444 1103.66666666667
"2010-06-27" 2010 178 20.7222222222222 "DNRdatalogger" "ZM & SWF" 20.7222222222222 1124.38888888889
"2010-06-28" 2010 179 20.3888888888889 "DNRdatalogger" "ZM & SWF" 20.3888888888889 1144.77777777778
"2010-06-29" 2010 180 20.4444444444444 "DNRdatalogger" "ZM & SWF" 20.4444444444444 1165.22222222222
"2010-06-30" 2010 181 20.8333333333333 "DNRdatalogger" "ZM & SWF" 20.8333333333333 1186.05555555556
"2010-07-01" 2010 182 20.8888888888889 "DNRdatalogger" "ZM & SWF" 20.8888888888889 1206.94444444444
"2010-07-02" 2010 183 21.2222222222222 "DNRdatalogger" "ZM & SWF" 21.2222222222222 1228.16666666667
"2010-07-03" 2010 184 21.6666666666667 "DNRdatalogger" "ZM & SWF" 21.6666666666667 1249.83333333333
"2010-07-04" 2010 185 22.3333333333333 "DNRdatalogger" "ZM & SWF" 22.3333333333333 1272.16666666667
"2010-07-05" 2010 186 22.7222222222222 "DNRdatalogger" "ZM & SWF" 22.7222222222222 1294.88888888889
"2010-07-06" 2010 187 23.3333333333333 "DNRdatalogger" "ZM & SWF" 23.3333333333333 1318.22222222222
"2010-07-07" 2010 188 23.4444444444444 "DNRdatalogger" "ZM & SWF" 23.4444444444444 1341.66666666667
"2010-07-08" 2010 189 23.2222222222222 "DNRdatalogger" "ZM & SWF" 23.2222222222222 1364.88888888889
"2010-07-09" 2010 190 23.3333333333333 "DNRdatalogger" "ZM & SWF" 23.3333333333333 1388.22222222222
"2010-07-10" 2010 191 23.2777777777778 "DNRdatalogger" "ZM & SWF" 23.2777777777778 1411.5
"2010-07-11" 2010 192 23.0555555555556 "DNRdatalogger" "ZM & SWF" 23.0555555555556 1434.55555555556
"2010-07-12" 2010 193 23 "DNRdatalogger" "ZM & SWF" 23 1457.55555555556
"2010-07-13" 2010 194 22.7222222222222 "DNRdatalogger" "ZM & SWF" 22.7222222222222 1480.27777777778
"2010-07-14" 2010 195 22.7777777777778 "DNRdatalogger" "ZM & SWF" 22.7777777777778 1503.05555555556
"2010-07-15" 2010 196 22.6111111111111 "DNRdatalogger" "ZM & SWF" 22.6111111111111 1525.66666666667
"2010-07-16" 2010 197 22.7777777777778 "DNRdatalogger" "ZM & SWF" 22.7777777777778 1548.44444444444
"2010-07-17" 2010 198 22.8333333333333 "DNRdatalogger" "ZM & SWF" 22.8333333333333 1571.27777777778
"2010-07-18" 2010 199 22.8333333333333 "DNRdatalogger" "ZM & SWF" 22.8333333333333 1594.11111111111
"2010-07-19" 2010 200 22.8888888888889 "DNRdatalogger" "ZM & SWF" 22.8888888888889 1617
"2010-07-20" 2010 201 23 "DNRdatalogger" "ZM & SWF" 23 1640
"2010-07-21" 2010 202 23.1111111111111 "DNRdatalogger" "ZM & SWF" 23.1111111111111 1663.11111111111
"2010-07-22" 2010 203 23.3888888888889 "DNRdatalogger" "ZM & SWF" 23.3888888888889 1686.5
"2010-07-23" 2010 204 23.3888888888889 "DNRdatalogger" "ZM & SWF" 23.3888888888889 1709.88888888889
"2010-07-24" 2010 205 23.3888888888889 "DNRdatalogger" "ZM & SWF" 23.3888888888889 1733.27777777778
"2010-07-25" 2010 206 23.5555555555556 "DNRdatalogger" "ZM & SWF" 23.5555555555556 1756.83333333333
"2010-07-26" 2010 207 23.8888888888889 "DNRdatalogger" "ZM & SWF" 23.8888888888889 1780.72222222222
"2010-07-27" 2010 208 23.9444444444444 "DNRdatalogger" "ZM & SWF" 23.9444444444444 1804.66666666667
"2010-07-28" 2010 209 23.6666666666667 "DNRdatalogger" "ZM & SWF" 23.6666666666667 1828.33333333333
"2010-07-29" 2010 210 23.7777777777778 "DNRdatalogger" "ZM & SWF" 23.7777777777778 1852.11111111111
"2010-07-30" 2010 211 24.1111111111111 "DNRdatalogger" "ZM & SWF" 24.1111111111111 1876.22222222222
"2010-07-31" 2010 212 24.0555555555556 "DNRdatalogger" "ZM & SWF" 24.0555555555556 1900.27777777778
"2010-08-01" 2010 213 24.0555555555556 "DNRdatalogger" "ZM & SWF" 24.0555555555556 1924.33333333333
"2010-08-02" 2010 214 24 "DNRdatalogger" "ZM & SWF" 24 1948.33333333333
"2010-08-03" 2010 215 24.6666666666667 "DNRdatalogger" "ZM & SWF" 24.6666666666667 1973
"2010-08-04" 2010 216 24.3888888888889 "DNRdatalogger" "ZM & SWF" 24.3888888888889 1997.38888888889
"2010-08-05" 2010 217 23.8333333333333 "DNRdatalogger" "ZM & SWF" 23.8333333333333 2021.22222222222
"2010-08-06" 2010 218 23.7777777777778 "DNRdatalogger" "ZM & SWF" 23.7777777777778 2045
"2010-08-07" 2010 219 23.8888888888889 "DNRdatalogger" "ZM & SWF" 23.8888888888889 2068.88888888889
"2010-08-08" 2010 220 23.8333333333333 "DNRdatalogger" "ZM & SWF" 23.8333333333333 2092.72222222222
"2010-08-09" 2010 221 24.5 "DNRdatalogger" "ZM & SWF" 24.5 2117.22222222222
"2010-08-10" 2010 222 25.1111111111111 "DNRdatalogger" "ZM & SWF" 25.1111111111111 2142.33333333333
"2010-08-11" 2010 223 24.7222222222222 "DNRdatalogger" "ZM & SWF" 24.7222222222222 2167.05555555556
"2010-08-12" 2010 224 25.0555555555556 "DNRdatalogger" "ZM & SWF" 25.0555555555556 2192.11111111111
"2010-08-13" 2010 225 24.4444444444444 "DNRdatalogger" "ZM & SWF" 24.4444444444444 2216.55555555556
"2010-08-14" 2010 226 24.2222222222222 "DNRdatalogger" "ZM & SWF" 24.2222222222222 2240.77777777778
"2010-08-15" 2010 227 23.6111111111111 "DNRdatalogger" "ZM & SWF" 23.6111111111111 2264.38888888889
"2010-08-16" 2010 228 22.7222222222222 "DNRdatalogger" "ZM & SWF" 22.7222222222222 2287.11111111111
"2010-08-17" 2010 229 22.3333333333333 "DNRdatalogger" "ZM & SWF" 22.3333333333333 2309.44444444444
"2010-08-18" 2010 230 22.0555555555556 "DNRdatalogger" "ZM & SWF" 22.0555555555556 2331.5
"2010-08-19" 2010 231 21.9444444444444 "DNRdatalogger" "ZM & SWF" 21.9444444444444 2353.44444444444
"2010-08-20" 2010 232 21.9444444444444 "DNRdatalogger" "ZM & SWF" 21.9444444444444 2375.38888888889
"2010-08-21" 2010 233 22.0555555555556 "DNRdatalogger" "ZM & SWF" 22.0555555555556 2397.44444444444
"2010-08-22" 2010 234 22.6111111111111 "DNRdatalogger" "ZM & SWF" 22.6111111111111 2420.05555555556
"2010-08-23" 2010 235 22.8888888888889 "DNRdatalogger" "ZM & SWF" 22.8888888888889 2442.94444444444
"2010-08-24" 2010 236 22.8333333333333 "DNRdatalogger" "ZM & SWF" 22.8333333333333 2465.77777777778
"2010-08-25" 2010 237 22.2777777777778 "DNRdatalogger" "ZM & SWF" 22.2777777777778 2488.05555555556
"2010-08-26" 2010 238 22.1111111111111 "DNRdatalogger" "ZM & SWF" 22.1111111111111 2510.16666666667
"2010-08-27" 2010 239 22.1111111111111 "DNRdatalogger" "ZM & SWF" 22.1111111111111 2532.27777777778
"2010-08-28" 2010 240 22.0555555555556 "DNRdatalogger" "ZM & SWF" 22.0555555555556 2554.33333333333
"2010-08-29" 2010 241 22.0555555555556 "DNRdatalogger" "ZM & SWF" 22.0555555555556 2576.38888888889
"2010-08-30" 2010 242 22.3333333333333 "DNRdatalogger" "ZM & SWF" 22.3333333333333 2598.72222222222
"2010-08-31" 2010 243 22.5 "DNRdatalogger" "ZM & SWF" 22.5 2621.22222222222
"2010-09-01" 2010 244 22.2777777777778 "DNRdatalogger" "ZM & SWF" 22.2777777777778 2643.5
"2010-09-02" 2010 245 21.8888888888889 "DNRdatalogger" "ZM & SWF" 21.8888888888889 2665.38888888889
"2010-09-03" 2010 246 20.8333333333333 "DNRdatalogger" "ZM & SWF" 20.8333333333333 2686.22222222222
"2010-09-04" 2010 247 20.1111111111111 "DNRdatalogger" "ZM & SWF" 20.1111111111111 2706.33333333333
"2010-09-05" 2010 248 19.8888888888889 "DNRdatalogger" "ZM & SWF" 19.8888888888889 2726.22222222222
"2010-09-06" 2010 249 19.3888888888889 "DNRdatalogger" "ZM & SWF" 19.3888888888889 2745.61111111111
"2010-09-07" 2010 250 18.6666666666667 "DNRdatalogger" "ZM & SWF" 18.6666666666667 2764.27777777778
"2010-09-08" 2010 251 18.3333333333333 "DNRdatalogger" "ZM & SWF" 18.3333333333333 2782.61111111111
"2010-09-09" 2010 252 18.0555555555556 "DNRdatalogger" "ZM & SWF" 18.0555555555556 2800.66666666667
"2010-09-10" 2010 253 17.6666666666667 "DNRdatalogger" "ZM & SWF" 17.6666666666667 2818.33333333333
"2010-09-11" 2010 254 17.5 "DNRdatalogger" "ZM & SWF" 17.5 2835.83333333333
"2010-09-12" 2010 255 17.5555555555556 "DNRdatalogger" "ZM & SWF" 17.5555555555556 2853.38888888889
"2010-09-13" 2010 256 17.4444444444444 "DNRdatalogger" "ZM & SWF" 17.4444444444444 2870.83333333333
"2010-09-14" 2010 257 17.3333333333333 "DNRdatalogger" "ZM & SWF" 17.3333333333333 2888.16666666667
"2010-09-15" 2010 258 16.9444444444444 "DNRdatalogger" "ZM & SWF" 16.9444444444444 2905.11111111111
"2010-09-16" 2010 259 16.3888888888889 "DNRdatalogger" "ZM & SWF" 16.3888888888889 2921.5
"2010-09-17" 2010 260 16.2222222222222 "DNRdatalogger" "ZM & SWF" 16.2222222222222 2937.72222222222
"2010-09-18" 2010 261 15.8333333333333 "DNRdatalogger" "ZM & SWF" 15.8333333333333 2953.55555555556
"2010-09-19" 2010 262 15.6666666666667 "DNRdatalogger" "ZM & SWF" 15.6666666666667 2969.22222222222
"2010-09-20" 2010 263 15.3333333333333 "DNRdatalogger" "ZM & SWF" 15.3333333333333 2984.55555555556
"2010-09-21" 2010 264 15.1666666666667 "DNRdatalogger" "ZM & SWF" 15.1666666666667 2999.72222222222
"2010-09-22" 2010 265 15 "DNRdatalogger" "ZM & SWF" 15 3014.72222222222
"2010-09-23" 2010 266 14.7222222222222 "DNRdatalogger" "ZM & SWF" 14.7222222222222 3029.44444444444
"2010-09-24" 2010 267 14.5 "DNRdatalogger" "ZM & SWF" 14.5 3043.94444444444
"2010-09-25" 2010 268 14.3333333333333 "DNRdatalogger" "ZM & SWF" 14.3333333333333 3058.27777777778
"2010-09-26" 2010 269 14.2222222222222 "DNRdatalogger" "ZM & SWF" 14.2222222222222 3072.5
"2010-09-27" 2010 270 14.0555555555556 "DNRdatalogger" "ZM & SWF" 14.0555555555556 3086.55555555556
"2010-09-28" 2010 271 14.0555555555556 "DNRdatalogger" "ZM & SWF" 14.0555555555556 3100.61111111111
"2010-09-29" 2010 272 14.0555555555556 "DNRdatalogger" "ZM & SWF" 14.0555555555556 3114.66666666667
"2010-09-30" 2010 273 14.1666666666667 "DNRdatalogger" "ZM & SWF" 14.1666666666667 3128.83333333333
"2010-10-01" 2010 274 14.1666666666667 "DNRdatalogger" "ZM & SWF" 14.1666666666667 3143
"2010-10-02" 2010 275 13.8333333333333 "DNRdatalogger" "ZM & SWF" 13.8333333333333 3156.83333333333
"2010-10-03" 2010 276 13.5555555555556 "DNRdatalogger" "ZM & SWF" 13.5555555555556 3170.38888888889
"2010-10-04" 2010 277 13.2777777777778 "DNRdatalogger" "ZM & SWF" 13.2777777777778 3183.66666666667
"2010-10-05" 2010 278 13.2222222222222 "DNRdatalogger" "ZM & SWF" 13.2222222222222 3196.88888888889
"2010-10-06" 2010 279 13.3888888888889 "DNRdatalogger" "ZM & SWF" 13.3888888888889 3210.27777777778
"2010-10-07" 2010 280 13.5 "DNRdatalogger" "ZM & SWF" 13.5 3223.77777777778
"2010-10-08" 2010 281 13.6111111111111 "DNRdatalogger" "ZM & SWF" 13.6111111111111 3237.38888888889
"2010-10-09" 2010 282 13.7777777777778 "DNRdatalogger" "ZM & SWF" 13.7777777777778 3251.16666666667
"2010-10-10" 2010 283 13.7777777777778 "DNRdatalogger" "ZM & SWF" 13.7777777777778 3264.94444444444
"2010-10-11" 2010 284 14.0555555555556 "DNRdatalogger" "ZM & SWF" 14.0555555555556 3279
"2010-10-12" 2010 285 13.9444444444444 "DNRdatalogger" "ZM & SWF" 13.9444444444444 3292.94444444444
"2010-10-13" 2010 286 13.7777777777778 "DNRdatalogger" "ZM & SWF" 13.7777777777778 3306.72222222222
"2010-10-14" 2010 287 13.5 "DNRdatalogger" "ZM & SWF" 13.5 3320.22222222222
"2010-10-15" 2010 288 13.2777777777778 "DNRdatalogger" "ZM & SWF" 13.2777777777778 3333.5
"2010-10-16" 2010 289 13.0555555555556 "DNRdatalogger" "ZM & SWF" 13.0555555555556 3346.55555555556
"2010-10-17" 2010 290 12.7777777777778 "DNRdatalogger" "ZM & SWF" 12.7777777777778 3359.33333333333
"2010-10-18" 2010 291 12.5 "DNRdatalogger" "ZM & SWF" 12.5 3371.83333333333
"2010-10-19" 2010 292 12.1666666666667 "DNRdatalogger" "ZM & SWF" 12.1666666666667 3384
"2010-10-20" 2010 293 11.8888888888889 "DNRdatalogger" "ZM & SWF" 11.8888888888889 3395.88888888889
"2010-10-21" 2010 294 11.5555555555556 "DNRdatalogger" "ZM & SWF" 11.5555555555556 3407.44444444444
"2010-10-22" 2010 295 11.3333333333333 "DNRdatalogger" "ZM & SWF" 11.3333333333333 3418.77777777778
"2010-10-23" 2010 296 11.1666666666667 "DNRdatalogger" "ZM & SWF" 11.1666666666667 3429.94444444444
"2010-10-24" 2010 297 10.9444444444444 "DNRdatalogger" "ZM & SWF" 10.9444444444444 3440.88888888889
"2010-10-25" 2010 298 10.8888888888889 "DNRdatalogger" "ZM & SWF" 10.8888888888889 3451.77777777778
"2010-10-26" 2010 299 10.7777777777778 "DNRdatalogger" "ZM & SWF" 10.7777777777778 3462.55555555556
"2010-10-27" 2010 300 9.38888888888889 "DNRdatalogger" "ZM & SWF" 9.38888888888889 3471.94444444444
"2010-10-28" 2010 301 8.94444444444445 "DNRdatalogger" "ZM & SWF" 8.94444444444445 3480.88888888889
"2010-10-29" 2010 302 8.61111111111111 "DNRdatalogger" "ZM & SWF" 8.61111111111111 3489.5
"2010-10-30" 2010 303 8.44444444444445 "DNRdatalogger" "ZM & SWF" 8.44444444444445 3497.94444444444
"2010-10-31" 2010 304 8.22222222222222 "DNRdatalogger" "ZM & SWF" 8.22222222222222 3506.16666666667
"2010-11-01" 2010 305 8.11111111111111 "DNRdatalogger" "ZM & SWF" 8.11111111111111 3514.27777777778
"2010-11-02" 2010 306 7.94444444444444 "DNRdatalogger" "ZM & SWF" 7.94444444444444 3522.22222222222
"2010-11-03" 2010 307 7.83333333333333 "DNRdatalogger" "ZM & SWF" 7.83333333333333 3530.05555555556
"2010-11-04" 2010 308 7.55555555555556 "DNRdatalogger" "ZM & SWF" 7.55555555555556 3537.61111111111
"2010-11-05" 2010 309 7.16666666666667 "DNRdatalogger" "ZM & SWF" 7.16666666666667 3544.77777777778
"2010-11-06" 2010 310 6.83333333333333 "DNRdatalogger" "ZM & SWF" 6.83333333333333 3551.61111111111
"2010-11-07" 2010 311 6.88888888888889 "DNRdatalogger" "ZM & SWF" 6.88888888888889 3558.5
"2010-11-08" 2010 312 6.88888888888889 "DNRdatalogger" "ZM & SWF" 6.88888888888889 3565.38888888889
"2010-11-09" 2010 313 6.88888888888889 "DNRdatalogger" "ZM & SWF" 6.88888888888889 3572.27777777778
"2010-11-10" 2010 314 7.05555555555556 "DNRdatalogger" "ZM & SWF" 7.05555555555556 3579.33333333333
"2010-11-11" 2010 315 7.11111111111111 "DNRdatalogger" "ZM & SWF" 7.11111111111111 3586.44444444444
"2010-11-12" 2010 316 6.83333333333333 "DNRdatalogger" "ZM & SWF" 6.83333333333333 3593.27777777778
"2010-11-13" 2010 317 6.5 "DNRdatalogger" "ZM & SWF" 6.5 3599.77777777778
"2010-11-14" 2010 318 6 "DNRdatalogger" "ZM & SWF" 6 3605.77777777778
"2010-11-15" 2010 319 5.72222222222222 "DNRdatalogger" "ZM & SWF" 5.72222222222222 3611.5
"2010-11-16" 2010 320 5.55555555555556 "DNRdatalogger" "ZM & SWF" 5.55555555555556 3617.05555555556
"2010-11-17" 2010 321 5.22222222222222 "DNRdatalogger" "ZM & SWF" 5.22222222222222 3622.27777777778
"2010-11-18" 2010 322 4.77777777777778 "DNRdatalogger" "ZM & SWF" 4.77777777777778 3627.05555555556
"2010-11-19" 2010 323 4.27777777777778 "DNRdatalogger" "ZM & SWF" 4.27777777777778 3631.33333333333
"2010-11-20" 2010 324 3.66666666666667 "DNRdatalogger" "ZM & SWF" 3.66666666666667 3635
"2010-11-21" 2010 325 3.22222222222222 "DNRdatalogger" "ZM & SWF" 3.22222222222222 3638.22222222222
"2010-11-22" 2010 326 2.94444444444444 "DNRdatalogger" "ZM & SWF" 2.94444444444444 3641.16666666667
"2010-11-23" 2010 327 2.27777777777778 "DNRdatalogger" "ZM & SWF" 2.27777777777778 3643.44444444444
"2010-11-24" 2010 328 1.66666666666667 "DNRdatalogger" "ZM & SWF" 1.66666666666667 3645.11111111111
"2010-11-25" 2010 329 0.944444444444446 "DNRdatalogger" "ZM & SWF" 0.944444444444446 3646.05555555556
"2010-11-26" 2010 330 0.111111111111113 "DNRdatalogger" "ZM & SWF" 0.111111111111113 3646.16666666667
"2010-11-27" 2010 331 0 "DNRdatalogger" "ZM & SWF" 0 3646.16666666667
"2010-11-28" 2010 332 0.111111111111113 "DNRdatalogger" "ZM & SWF" 0.111111111111113 3646.27777777778
"2010-11-29" 2010 333 0.166666666666665 "DNRdatalogger" "ZM & SWF" 0.166666666666665 3646.44444444444
"2010-11-30" 2010 334 0.111111111111113 "DNRdatalogger" "ZM & SWF" 0.111111111111113 3646.55555555556
"2010-12-01" 2010 335 -0.0555555555555564 "DNRdatalogger" "ZM & SWF" 0 3646.55555555556
"2010-12-02" 2010 336 0 "DNRdatalogger" "ZM & SWF" 0 3646.55555555556
"2010-12-03" 2010 337 0 "DNRdatalogger" "ZM & SWF" 0 3646.55555555556
"2010-12-04" 2010 338 0 "DNRdatalogger" "ZM & SWF" 0 3646.55555555556
"2010-12-05" 2010 339 0.0555555555555564 "DNRdatalogger" "ZM & SWF" 0.0555555555555564 3646.61111111111
"2010-12-06" 2010 340 0.0555555555555564 "DNRdatalogger" "ZM & SWF" 0.0555555555555564 3646.66666666667
"2010-12-07" 2010 341 0.0555555555555564 "DNRdatalogger" "ZM & SWF" 0.0555555555555564 3646.72222222222
"2010-12-08" 2010 342 0.0555555555555564 "DNRdatalogger" "ZM & SWF" 0.0555555555555564 3646.77777777778
"2010-12-09" 2010 343 0.0555555555555564 "DNRdatalogger" "ZM & SWF" 0.0555555555555564 3646.83333333333
"2010-12-10" 2010 344 0.0555555555555564 "DNRdatalogger" "ZM & SWF" 0.0555555555555564 3646.88888888889
"2010-12-11" 2010 345 0.0555555555555564 "DNRdatalogger" "ZM & SWF" 0.0555555555555564 3646.94444444444
"2010-12-12" 2010 346 0.0555555555555564 "DNRdatalogger" "ZM & SWF" 0.0555555555555564 3647
"2010-12-13" 2010 347 0.111111111111113 "DNRdatalogger" "ZM & SWF" 0.111111111111113 3647.11111111111
"2010-12-14" 2010 348 0.111111111111113 "DNRdatalogger" "ZM & SWF" 0.111111111111113 3647.22222222222
"2010-12-15" 2010 349 0.111111111111113 "DNRdatalogger" "ZM & SWF" 0.111111111111113 3647.33333333333
"2010-12-16" 2010 350 0.111111111111113 "DNRdatalogger" "ZM & SWF" 0.111111111111113 3647.44444444444
"2010-12-17" 2010 351 0.166666666666665 "DNRdatalogger" "ZM & SWF" 0.166666666666665 3647.61111111111
"2010-12-18" 2010 352 0.166666666666665 "DNRdatalogger" "ZM & SWF" 0.166666666666665 3647.77777777778
"2010-12-19" 2010 353 0.166666666666665 "DNRdatalogger" "ZM & SWF" 0.166666666666665 3647.94444444444
"2010-12-20" 2010 354 0.166666666666665 "DNRdatalogger" "ZM & SWF" 0.166666666666665 3648.11111111111
"2010-12-21" 2010 355 0.166666666666665 "DNRdatalogger" "ZM & SWF" 0.166666666666665 3648.27777777778
"2010-12-22" 2010 356 0.222222222222221 "DNRdatalogger" "ZM & SWF" 0.222222222222221 3648.5
"2010-12-23" 2010 357 0.222222222222221 "DNRdatalogger" "ZM & SWF" 0.222222222222221 3648.72222222222
"2010-12-24" 2010 358 0.222222222222221 "DNRdatalogger" "ZM & SWF" 0.222222222222221 3648.94444444444
"2010-12-25" 2010 359 0.222222222222221 "DNRdatalogger" "ZM & SWF" 0.222222222222221 3649.16666666667
"2010-12-26" 2010 360 0.222222222222221 "DNRdatalogger" "ZM & SWF" 0.222222222222221 3649.38888888889
"2010-12-27" 2010 361 0.277777777777778 "DNRdatalogger" "ZM & SWF" 0.277777777777778 3649.66666666667
"2010-12-28" 2010 362 0.277777777777778 "DNRdatalogger" "ZM & SWF" 0.277777777777778 3649.94444444444
"2010-12-29" 2010 363 0.277777777777778 "DNRdatalogger" "ZM & SWF" 0.277777777777778 3650.22222222222
"2010-12-30" 2010 364 0.277777777777778 "DNRdatalogger" "ZM & SWF" 0.277777777777778 3650.5
"2010-12-31" 2010 365 0.277777777777778 "DNRdatalogger" "ZM & SWF" 0.277777777777778 3650.77777777778
"2011-01-01" 2011 1 0.333333333333334 "DNRdatalogger" "ZM & SWF" 0.333333333333334 0.333333333333334
"2011-01-02" 2011 2 0.333333333333334 "DNRdatalogger" "ZM & SWF" 0.333333333333334 0.666666666666668
"2011-01-03" 2011 3 0.333333333333334 "DNRdatalogger" "ZM & SWF" 0.333333333333334 1
"2011-01-04" 2011 4 0.333333333333334 "DNRdatalogger" "ZM & SWF" 0.333333333333334 1.33333333333334
"2011-01-05" 2011 5 0.333333333333334 "DNRdatalogger" "ZM & SWF" 0.333333333333334 1.66666666666667
"2011-01-06" 2011 6 0.333333333333334 "DNRdatalogger" "ZM & SWF" 0.333333333333334 2
"2011-01-07" 2011 7 0.333333333333334 "DNRdatalogger" "ZM & SWF" 0.333333333333334 2.33333333333334
"2011-01-08" 2011 8 0.388888888888891 "DNRdatalogger" "ZM & SWF" 0.388888888888891 2.72222222222223
"2011-01-09" 2011 9 0.388888888888891 "DNRdatalogger" "ZM & SWF" 0.388888888888891 3.11111111111112
"2011-01-10" 2011 10 0.388888888888891 "DNRdatalogger" "ZM & SWF" 0.388888888888891 3.50000000000001
"2011-01-11" 2011 11 0.388888888888891 "DNRdatalogger" "ZM & SWF" 0.388888888888891 3.8888888888889
"2011-01-12" 2011 12 0.388888888888891 "DNRdatalogger" "ZM & SWF" 0.388888888888891 4.27777777777779
"2011-01-13" 2011 13 0.388888888888891 "DNRdatalogger" "ZM & SWF" 0.388888888888891 4.66666666666668
"2011-01-14" 2011 14 0.388888888888891 "DNRdatalogger" "ZM & SWF" 0.388888888888891 5.05555555555557
"2011-01-15" 2011 15 0.444444444444443 "DNRdatalogger" "ZM & SWF" 0.444444444444443 5.50000000000002
"2011-01-16" 2011 16 0.444444444444443 "DNRdatalogger" "ZM & SWF" 0.444444444444443 5.94444444444446
"2011-01-17" 2011 17 0.444444444444443 "DNRdatalogger" "ZM & SWF" 0.444444444444443 6.3888888888889
"2011-01-18" 2011 18 0.444444444444443 "DNRdatalogger" "ZM & SWF" 0.444444444444443 6.83333333333335
"2011-01-19" 2011 19 0.444444444444443 "DNRdatalogger" "ZM & SWF" 0.444444444444443 7.27777777777779
"2011-01-20" 2011 20 0.444444444444443 "DNRdatalogger" "ZM & SWF" 0.444444444444443 7.72222222222223
"2011-01-21" 2011 21 0.444444444444443 "DNRdatalogger" "ZM & SWF" 0.444444444444443 8.16666666666667
"2011-01-22" 2011 22 0.444444444444443 "DNRdatalogger" "ZM & SWF" 0.444444444444443 8.61111111111112
"2011-01-23" 2011 23 0.388888888888891 "DNRdatalogger" "ZM & SWF" 0.388888888888891 9.00000000000001
"2011-01-24" 2011 24 0.444444444444443 "DNRdatalogger" "ZM & SWF" 0.444444444444443 9.44444444444445
"2011-01-25" 2011 25 0.444444444444443 "DNRdatalogger" "ZM & SWF" 0.444444444444443 9.8888888888889
"2011-01-26" 2011 26 0.444444444444443 "DNRdatalogger" "ZM & SWF" 0.444444444444443 10.3333333333333
"2011-01-27" 2011 27 0.444444444444443 "DNRdatalogger" "ZM & SWF" 0.444444444444443 10.7777777777778
"2011-01-28" 2011 28 0.444444444444443 "DNRdatalogger" "ZM & SWF" 0.444444444444443 11.2222222222222
"2011-01-29" 2011 29 0.444444444444443 "DNRdatalogger" "ZM & SWF" 0.444444444444443 11.6666666666667
"2011-01-30" 2011 30 0.444444444444443 "DNRdatalogger" "ZM & SWF" 0.444444444444443 12.1111111111111
"2011-01-31" 2011 31 0.444444444444443 "DNRdatalogger" "ZM & SWF" 0.444444444444443 12.5555555555556
"2011-02-01" 2011 32 0.444444444444443 "DNRdatalogger" "ZM & SWF" 0.444444444444443 13
"2011-02-02" 2011 33 0.444444444444443 "DNRdatalogger" "ZM & SWF" 0.444444444444443 13.4444444444444
"2011-02-03" 2011 34 0.444444444444443 "DNRdatalogger" "ZM & SWF" 0.444444444444443 13.8888888888889
"2011-02-04" 2011 35 0.444444444444443 "DNRdatalogger" "ZM & SWF" 0.444444444444443 14.3333333333333
"2011-02-05" 2011 36 0.444444444444443 "DNRdatalogger" "ZM & SWF" 0.444444444444443 14.7777777777778
"2011-02-06" 2011 37 0.444444444444443 "DNRdatalogger" "ZM & SWF" 0.444444444444443 15.2222222222222
"2011-02-07" 2011 38 0.444444444444443 "DNRdatalogger" "ZM & SWF" 0.444444444444443 15.6666666666667
"2011-02-08" 2011 39 0.444444444444443 "DNRdatalogger" "ZM & SWF" 0.444444444444443 16.1111111111111
"2011-02-09" 2011 40 0.444444444444443 "DNRdatalogger" "ZM & SWF" 0.444444444444443 16.5555555555555
"2011-02-10" 2011 41 0.444444444444443 "DNRdatalogger" "ZM & SWF" 0.444444444444443 17
"2011-02-11" 2011 42 0.444444444444443 "DNRdatalogger" "ZM & SWF" 0.444444444444443 17.4444444444444
"2011-02-12" 2011 43 0.444444444444443 "DNRdatalogger" "ZM & SWF" 0.444444444444443 17.8888888888889
"2011-02-13" 2011 44 0.444444444444443 "DNRdatalogger" "ZM & SWF" 0.444444444444443 18.3333333333333
"2011-02-14" 2011 45 0.444444444444443 "DNRdatalogger" "ZM & SWF" 0.444444444444443 18.7777777777778
"2011-02-15" 2011 46 0.444444444444443 "DNRdatalogger" "ZM & SWF" 0.444444444444443 19.2222222222222
"2011-02-16" 2011 47 0.444444444444443 "DNRdatalogger" "ZM & SWF" 0.444444444444443 19.6666666666666
"2011-02-17" 2011 48 0.444444444444443 "DNRdatalogger" "ZM & SWF" 0.444444444444443 20.1111111111111
"2011-02-18" 2011 49 0.499999999999999 "DNRdatalogger" "ZM & SWF" 0.499999999999999 20.6111111111111
"2011-02-19" 2011 50 0.555555555555556 "DNRdatalogger" "ZM & SWF" 0.555555555555556 21.1666666666666
"2011-02-20" 2011 51 0.611111111111112 "DNRdatalogger" "ZM & SWF" 0.611111111111112 21.7777777777778
"2011-02-21" 2011 52 0.611111111111112 "DNRdatalogger" "ZM & SWF" 0.611111111111112 22.3888888888889
"2011-02-22" 2011 53 0.611111111111112 "DNRdatalogger" "ZM & SWF" 0.611111111111112 23
"2011-02-23" 2011 54 0.666666666666668 "DNRdatalogger" "ZM & SWF" 0.666666666666668 23.6666666666666
"2011-02-24" 2011 55 0.666666666666668 "DNRdatalogger" "ZM & SWF" 0.666666666666668 24.3333333333333
"2011-02-25" 2011 56 0.666666666666668 "DNRdatalogger" "ZM & SWF" 0.666666666666668 25
"2011-02-26" 2011 57 0.722222222222221 "DNRdatalogger" "ZM & SWF" 0.722222222222221 25.7222222222222
"2011-02-27" 2011 58 0.666666666666668 "DNRdatalogger" "ZM & SWF" 0.666666666666668 26.3888888888889
"2011-02-28" 2011 59 0.666666666666668 "DNRdatalogger" "ZM & SWF" 0.666666666666668 27.0555555555555
"2011-03-01" 2011 60 0.666666666666668 "DNRdatalogger" "ZM & SWF" 0.666666666666668 27.7222222222222
"2011-03-02" 2011 61 0.722222222222221 "DNRdatalogger" "ZM & SWF" 0.722222222222221 28.4444444444444
"2011-03-03" 2011 62 0.722222222222221 "DNRdatalogger" "ZM & SWF" 0.722222222222221 29.1666666666666
"2011-03-04" 2011 63 0.722222222222221 "DNRdatalogger" "ZM & SWF" 0.722222222222221 29.8888888888889
"2011-03-05" 2011 64 0.722222222222221 "DNRdatalogger" "ZM & SWF" 0.722222222222221 30.6111111111111
"2011-03-06" 2011 65 0.777777777777777 "DNRdatalogger" "ZM & SWF" 0.777777777777777 31.3888888888889
"2011-03-07" 2011 66 0.777777777777777 "DNRdatalogger" "ZM & SWF" 0.777777777777777 32.1666666666666
"2011-03-08" 2011 67 0.777777777777777 "DNRdatalogger" "ZM & SWF" 0.777777777777777 32.9444444444444
"2011-03-09" 2011 68 0.722222222222221 "DNRdatalogger" "ZM & SWF" 0.722222222222221 33.6666666666666
"2011-03-10" 2011 69 0.722222222222221 "DNRdatalogger" "ZM & SWF" 0.722222222222221 34.3888888888889
"2011-03-11" 2011 70 0.777777777777777 "DNRdatalogger" "ZM & SWF" 0.777777777777777 35.1666666666666
"2011-03-12" 2011 71 0.777777777777777 "DNRdatalogger" "ZM & SWF" 0.777777777777777 35.9444444444444
"2011-03-13" 2011 72 0.777777777777777 "DNRdatalogger" "ZM & SWF" 0.777777777777777 36.7222222222222
"2011-03-14" 2011 73 0.833333333333333 "DNRdatalogger" "ZM & SWF" 0.833333333333333 37.5555555555555
"2011-03-15" 2011 74 0.833333333333333 "DNRdatalogger" "ZM & SWF" 0.833333333333333 38.3888888888889
"2011-03-16" 2011 75 0.833333333333333 "DNRdatalogger" "ZM & SWF" 0.833333333333333 39.2222222222222
"2011-03-17" 2011 76 0.88888888888889 "DNRdatalogger" "ZM & SWF" 0.88888888888889 40.1111111111111
"2011-03-18" 2011 77 0.944444444444446 "DNRdatalogger" "ZM & SWF" 0.944444444444446 41.0555555555555
"2011-03-19" 2011 78 1.05555555555555 "DNRdatalogger" "ZM & SWF" 1.05555555555555 42.1111111111111
"2011-03-20" 2011 79 1.11111111111111 "DNRdatalogger" "ZM & SWF" 1.11111111111111 43.2222222222222
"2011-03-21" 2011 80 1.16666666666667 "DNRdatalogger" "ZM & SWF" 1.16666666666667 44.3888888888889
"2011-03-22" 2011 81 1.16666666666667 "DNRdatalogger" "ZM & SWF" 1.16666666666667 45.5555555555555
"2011-03-23" 2011 82 1.16666666666667 "DNRdatalogger" "ZM & SWF" 1.16666666666667 46.7222222222222
"2011-03-24" 2011 83 1.22222222222222 "DNRdatalogger" "ZM & SWF" 1.22222222222222 47.9444444444444
"2011-03-25" 2011 84 1.27777777777778 "DNRdatalogger" "ZM & SWF" 1.27777777777778 49.2222222222222
"2011-03-26" 2011 85 1.33333333333333 "DNRdatalogger" "ZM & SWF" 1.33333333333333 50.5555555555555
"2011-03-27" 2011 86 1.33333333333333 "DNRdatalogger" "ZM & SWF" 1.33333333333333 51.8888888888889
"2011-03-28" 2011 87 1.33333333333333 "DNRdatalogger" "ZM & SWF" 1.33333333333333 53.2222222222222
"2011-03-29" 2011 88 1.44444444444445 "DNRdatalogger" "ZM & SWF" 1.44444444444445 54.6666666666666
"2011-03-30" 2011 89 1.44444444444445 "DNRdatalogger" "ZM & SWF" 1.44444444444445 56.1111111111111
"2011-03-31" 2011 90 1.5 "DNRdatalogger" "ZM & SWF" 1.5 57.6111111111111
"2011-04-01" 2011 91 1.44444444444445 "DNRdatalogger" "ZM & SWF" 1.44444444444445 59.0555555555555
"2011-04-02" 2011 92 1.55555555555555 "DNRdatalogger" "ZM & SWF" 1.55555555555555 60.6111111111111
"2011-04-03" 2011 93 1.66666666666667 "DNRdatalogger" "ZM & SWF" 1.66666666666667 62.2777777777778
"2011-04-04" 2011 94 1.72222222222222 "DNRdatalogger" "ZM & SWF" 1.72222222222222 64
"2011-04-05" 2011 95 1.83333333333333 "DNRdatalogger" "ZM & SWF" 1.83333333333333 65.8333333333333
"2011-04-06" 2011 96 1.94444444444444 "DNRdatalogger" "ZM & SWF" 1.94444444444444 67.7777777777777
"2011-04-07" 2011 97 2.11111111111111 "DNRdatalogger" "ZM & SWF" 2.11111111111111 69.8888888888889
"2011-04-08" 2011 98 2.22222222222222 "DNRdatalogger" "ZM & SWF" 2.22222222222222 72.1111111111111
"2011-04-09" 2011 99 2.33333333333333 "DNRdatalogger" "ZM & SWF" 2.33333333333333 74.4444444444444
"2011-04-10" 2011 100 2.33333333333333 "DNRdatalogger" "ZM & SWF" 2.33333333333333 76.7777777777777
"2011-04-11" 2011 101 2.44444444444444 "DNRdatalogger" "ZM & SWF" 2.44444444444444 79.2222222222222
"2011-04-12" 2011 102 2.66666666666667 "DNRdatalogger" "ZM & SWF" 2.66666666666667 81.8888888888888
"2011-04-13" 2011 103 2.94444444444444 "DNRdatalogger" "ZM & SWF" 2.94444444444444 84.8333333333333
"2011-04-14" 2011 104 3.05555555555556 "DNRdatalogger" "ZM & SWF" 3.05555555555556 87.8888888888888
"2011-04-15" 2011 105 3.11111111111111 "DNRdatalogger" "ZM & SWF" 3.11111111111111 91
"2011-04-16" 2011 106 3.16666666666667 "DNRdatalogger" "ZM & SWF" 3.16666666666667 94.1666666666666
"2011-04-17" 2011 107 3.22222222222222 "DNRdatalogger" "ZM & SWF" 3.22222222222222 97.3888888888888
"2011-04-18" 2011 108 3.33333333333333 "DNRdatalogger" "ZM & SWF" 3.33333333333333 100.722222222222
"2011-04-19" 2011 109 3.44444444444445 "DNRdatalogger" "ZM & SWF" 3.44444444444445 104.166666666667
"2011-04-20" 2011 110 3.61111111111111 "DNRdatalogger" "ZM & SWF" 3.61111111111111 107.777777777778
"2011-04-21" 2011 111 3.72222222222222 "DNRdatalogger" "ZM & SWF" 3.72222222222222 111.5
"2011-04-22" 2011 112 3.77777777777778 "DNRdatalogger" "ZM & SWF" 3.77777777777778 115.277777777778
"2011-04-23" 2011 113 3.88888888888889 "DNRdatalogger" "ZM & SWF" 3.88888888888889 119.166666666667
"2011-04-24" 2011 114 4.22222222222222 "DNRdatalogger" "ZM & SWF" 4.22222222222222 123.388888888889
"2011-04-25" 2011 115 4.55555555555556 "DNRdatalogger" "ZM & SWF" 4.55555555555556 127.944444444444
"2011-04-26" 2011 116 4.61111111111111 "DNRdatalogger" "ZM & SWF" 4.61111111111111 132.555555555556
"2011-04-27" 2011 117 4.38888888888889 "DNRdatalogger" "ZM & SWF" 4.38888888888889 136.944444444444
"2011-04-28" 2011 118 3.77777777777778 "DNRdatalogger" "ZM & SWF" 3.77777777777778 140.722222222222
"2011-04-29" 2011 119 2.94444444444444 "DNRdatalogger" "ZM & SWF" 2.94444444444444 143.666666666667
"2011-04-30" 2011 120 1.94444444444444 "DNRdatalogger" "ZM & SWF" 1.94444444444444 145.611111111111
"2011-05-01" 2011 121 2.11111111111111 "DNRdatalogger" "ZM & SWF" 2.11111111111111 147.722222222222
"2011-05-02" 2011 122 1.94444444444444 "DNRdatalogger" "ZM & SWF" 1.94444444444444 149.666666666667
"2011-05-03" 2011 123 2.61111111111111 "DNRdatalogger" "ZM & SWF" 2.61111111111111 152.277777777778
"2011-05-04" 2011 124 3.11111111111111 "DNRdatalogger" "ZM & SWF" 3.11111111111111 155.388888888889
"2011-05-05" 2011 125 3.77777777777778 "DNRdatalogger" "ZM & SWF" 3.77777777777778 159.166666666667
"2011-05-06" 2011 126 4.22222222222222 "DNRdatalogger" "ZM & SWF" 4.22222222222222 163.388888888889
"2011-05-07" 2011 127 4.5 "DNRdatalogger" "ZM & SWF" 4.5 167.888888888889
"2011-05-08" 2011 128 4.83333333333333 "DNRdatalogger" "ZM & SWF" 4.83333333333333 172.722222222222
"2011-05-09" 2011 129 5.16666666666667 "DNRdatalogger" "ZM & SWF" 5.16666666666667 177.888888888889
"2011-05-10" 2011 130 5.44444444444444 "DNRdatalogger" "ZM & SWF" 5.44444444444444 183.333333333333
"2011-05-11" 2011 131 5.83333333333333 "DNRdatalogger" "ZM & SWF" 5.83333333333333 189.166666666667
"2011-05-12" 2011 132 5.94444444444445 "DNRdatalogger" "ZM & SWF" 5.94444444444445 195.111111111111
"2011-05-13" 2011 133 5.88888888888889 "DNRdatalogger" "ZM & SWF" 5.88888888888889 201
"2011-05-14" 2011 134 6 "DNRdatalogger" "ZM & SWF" 6 207
"2011-05-15" 2011 135 6.66666666666667 "DNRdatalogger" "ZM & SWF" 6.66666666666667 213.666666666667
"2011-05-16" 2011 136 7.88888888888889 "DNRdatalogger" "ZM & SWF" 7.88888888888889 221.555555555556
"2011-05-17" 2011 137 8.72222222222222 "DNRdatalogger" "ZM & SWF" 8.72222222222222 230.277777777778
"2011-05-18" 2011 138 8.61111111111111 "DNRdatalogger" "ZM & SWF" 8.61111111111111 238.888888888889
"2011-05-19" 2011 139 8.88888888888889 "DNRdatalogger" "ZM & SWF" 8.88888888888889 247.777777777778
"2011-05-20" 2011 140 9.72222222222222 "DNRdatalogger" "ZM & SWF" 9.72222222222222 257.5
"2011-05-21" 2011 141 9.38888888888889 "DNRdatalogger" "ZM & SWF" 9.38888888888889 266.888888888889
"2011-05-22" 2011 142 9.61111111111111 "DNRdatalogger" "ZM & SWF" 9.61111111111111 276.5
"2011-05-23" 2011 143 9.94444444444444 "DNRdatalogger" "ZM & SWF" 9.94444444444444 286.444444444444
"2011-05-24" 2011 144 11.2777777777778 "DNRdatalogger" "ZM & SWF" 11.2777777777778 297.722222222222
"2011-05-25" 2011 145 11.1666666666667 "DNRdatalogger" "ZM & SWF" 11.1666666666667 308.888888888889
"2011-05-26" 2011 146 11.1666666666667 "DNRdatalogger" "ZM & SWF" 11.1666666666667 320.055555555556
"2011-05-27" 2011 147 11.2777777777778 "DNRdatalogger" "ZM & SWF" 11.2777777777778 331.333333333333
"2011-05-28" 2011 148 11.6111111111111 "DNRdatalogger" "ZM & SWF" 11.6111111111111 342.944444444444
"2011-05-29" 2011 149 12 "DNRdatalogger" "ZM & SWF" 12 354.944444444444
"2011-05-30" 2011 150 12.2222222222222 "DNRdatalogger" "ZM & SWF" 12.2222222222222 367.166666666667
"2011-05-31" 2011 151 12.6111111111111 "DNRdatalogger" "ZM & SWF" 12.6111111111111 379.777777777778
"2011-06-01" 2011 152 13 "DNRdatalogger" "ZM & SWF" 13 392.777777777778
"2011-06-02" 2011 153 13.1666666666667 "DNRdatalogger" "ZM & SWF" 13.1666666666667 405.944444444444
"2011-06-03" 2011 154 13.6111111111111 "DNRdatalogger" "ZM & SWF" 13.6111111111111 419.555555555556
"2011-06-04" 2011 155 14.3888888888889 "DNRdatalogger" "ZM & SWF" 14.3888888888889 433.944444444444
"2011-06-05" 2011 156 15.0555555555556 "DNRdatalogger" "ZM & SWF" 15.0555555555556 449
"2011-06-06" 2011 157 15.8888888888889 "DNRdatalogger" "ZM & SWF" 15.8888888888889 464.888888888889
"2011-06-07" 2011 158 16.4444444444444 "DNRdatalogger" "ZM & SWF" 16.4444444444444 481.333333333333
"2011-06-08" 2011 159 16.5 "DNRdatalogger" "ZM & SWF" 16.5 497.833333333333
"2011-06-09" 2011 160 16.0555555555556 "DNRdatalogger" "ZM & SWF" 16.0555555555556 513.888888888889
"2011-06-10" 2011 161 16.1666666666667 "DNRdatalogger" "ZM & SWF" 16.1666666666667 530.055555555556
"2011-06-11" 2011 162 16 "DNRdatalogger" "ZM & SWF" 16 546.055555555556
"2011-06-12" 2011 163 16.5 "DNRdatalogger" "ZM & SWF" 16.5 562.555555555556
"2011-06-13" 2011 164 16.6666666666667 "DNRdatalogger" "ZM & SWF" 16.6666666666667 579.222222222222
"2011-06-14" 2011 165 16.8888888888889 "DNRdatalogger" "ZM & SWF" 16.8888888888889 596.111111111111
"2011-06-15" 2011 166 16.8333333333333 "DNRdatalogger" "ZM & SWF" 16.8333333333333 612.944444444445
"2011-06-16" 2011 167 16.7777777777778 "DNRdatalogger" "ZM & SWF" 16.7777777777778 629.722222222222
"2011-06-17" 2011 168 16.8888888888889 "DNRdatalogger" "ZM & SWF" 16.8888888888889 646.611111111111
"2011-06-18" 2011 169 17 "DNRdatalogger" "ZM & SWF" 17 663.611111111111
"2011-06-19" 2011 170 17.0555555555556 "DNRdatalogger" "ZM & SWF" 17.0555555555556 680.666666666667
"2011-06-20" 2011 171 17 "DNRdatalogger" "ZM & SWF" 17 697.666666666667
"2011-06-21" 2011 172 16.8333333333333 "DNRdatalogger" "ZM & SWF" 16.8333333333333 714.5
"2011-06-22" 2011 173 16.5555555555556 "DNRdatalogger" "ZM & SWF" 16.5555555555556 731.055555555556
"2011-06-23" 2011 174 16.3333333333333 "DNRdatalogger" "ZM & SWF" 16.3333333333333 747.388888888889
"2011-06-24" 2011 175 16.4444444444444 "DNRdatalogger" "ZM & SWF" 16.4444444444444 763.833333333333
"2011-06-25" 2011 176 17.6666666666667 "DNRdatalogger" "ZM & SWF" 17.6666666666667 781.5
"2011-06-26" 2011 177 17.6666666666667 "DNRdatalogger" "ZM & SWF" 17.6666666666667 799.166666666667
"2011-06-27" 2011 178 17.8333333333333 "DNRdatalogger" "ZM & SWF" 17.8333333333333 817
"2011-06-28" 2011 179 17.7222222222222 "DNRdatalogger" "ZM & SWF" 17.7222222222222 834.722222222222
"2011-06-29" 2011 180 18.3888888888889 "DNRdatalogger" "ZM & SWF" 18.3888888888889 853.111111111111
"2011-06-30" 2011 181 18.9444444444444 "DNRdatalogger" "ZM & SWF" 18.9444444444444 872.055555555556
"2011-07-01" 2011 182 19.7222222222222 "DNRdatalogger" "ZM & SWF" 19.7222222222222 891.777777777778
"2011-07-02" 2011 183 19.8888888888889 "DNRdatalogger" "ZM & SWF" 19.8888888888889 911.666666666667
"2011-07-03" 2011 184 20.4444444444444 "DNRdatalogger" "ZM & SWF" 20.4444444444444 932.111111111111
"2011-07-04" 2011 185 21.5555555555556 "DNRdatalogger" "ZM & SWF" 21.5555555555556 953.666666666667
"2011-07-05" 2011 186 22.1111111111111 "DNRdatalogger" "ZM & SWF" 22.1111111111111 975.777777777778
"2011-07-06" 2011 187 22.1666666666667 "DNRdatalogger" "ZM & SWF" 22.1666666666667 997.944444444445
"2011-07-07" 2011 188 22.8333333333333 "DNRdatalogger" "ZM & SWF" 22.8333333333333 1020.77777777778
"2011-07-08" 2011 189 23.5 "DNRdatalogger" "ZM & SWF" 23.5 1044.27777777778
"2011-07-09" 2011 190 23.0555555555556 "DNRdatalogger" "ZM & SWF" 23.0555555555556 1067.33333333333
"2011-07-10" 2011 191 23.3888888888889 "DNRdatalogger" "ZM & SWF" 23.3888888888889 1090.72222222222
"2011-07-11" 2011 192 23.5 "DNRdatalogger" "ZM & SWF" 23.5 1114.22222222222
"2011-07-12" 2011 193 23.0555555555556 "DNRdatalogger" "ZM & SWF" 23.0555555555556 1137.27777777778
"2011-07-13" 2011 194 22.6666666666667 "DNRdatalogger" "ZM & SWF" 22.6666666666667 1159.94444444444
"2011-07-14" 2011 195 22.1666666666667 "DNRdatalogger" "ZM & SWF" 22.1666666666667 1182.11111111111
"2011-07-15" 2011 196 22 "DNRdatalogger" "ZM & SWF" 22 1204.11111111111
"2011-07-16" 2011 197 22.2777777777778 "DNRdatalogger" "ZM & SWF" 22.2777777777778 1226.38888888889
"2011-07-17" 2011 198 23.3888888888889 "DNRdatalogger" "ZM & SWF" 23.3888888888889 1249.77777777778
"2011-07-18" 2011 199 23.7222222222222 "DNRdatalogger" "ZM & SWF" 23.7222222222222 1273.5
"2011-07-19" 2011 200 23.6111111111111 "DNRdatalogger" "ZM & SWF" 23.6111111111111 1297.11111111111
"2011-07-20" 2011 201 23.5 "DNRdatalogger" "ZM & SWF" 23.5 1320.61111111111
"2011-07-21" 2011 202 23.6666666666667 "DNRdatalogger" "ZM & SWF" 23.6666666666667 1344.27777777778
"2011-07-22" 2011 203 24.1111111111111 "DNRdatalogger" "ZM & SWF" 24.1111111111111 1368.38888888889
"2011-07-23" 2011 204 23.8888888888889 "DNRdatalogger" "ZM & SWF" 23.8888888888889 1392.27777777778
"2011-07-24" 2011 205 23.4444444444444 "DNRdatalogger" "ZM & SWF" 23.4444444444444 1415.72222222222
"2011-07-25" 2011 206 23.6111111111111 "DNRdatalogger" "ZM & SWF" 23.6111111111111 1439.33333333333
"2011-07-26" 2011 207 23.7222222222222 "DNRdatalogger" "ZM & SWF" 23.7222222222222 1463.05555555556
"2011-07-27" 2011 208 23.6666666666667 "DNRdatalogger" "ZM & SWF" 23.6666666666667 1486.72222222222
"2011-07-28" 2011 209 24.0555555555556 "DNRdatalogger" "ZM & SWF" 24.0555555555556 1510.77777777778
"2011-07-29" 2011 210 24.1111111111111 "DNRdatalogger" "ZM & SWF" 24.1111111111111 1534.88888888889
"2011-07-30" 2011 211 24.4444444444444 "DNRdatalogger" "ZM & SWF" 24.4444444444444 1559.33333333333
"2011-07-31" 2011 212 24.3333333333333 "DNRdatalogger" "ZM & SWF" 24.3333333333333 1583.66666666667
"2011-08-01" 2011 213 24.4444444444444 "DNRdatalogger" "ZM & SWF" 24.4444444444444 1608.11111111111
"2011-08-02" 2011 214 24.3333333333333 "DNRdatalogger" "ZM & SWF" 24.3333333333333 1632.44444444444
"2011-08-03" 2011 215 24.2222222222222 "DNRdatalogger" "ZM & SWF" 24.2222222222222 1656.66666666667
"2011-08-04" 2011 216 24.6111111111111 "DNRdatalogger" "ZM & SWF" 24.6111111111111 1681.27777777778
"2011-08-05" 2011 217 25.0555555555556 "DNRdatalogger" "ZM & SWF" 25.0555555555556 1706.33333333333
"2011-08-06" 2011 218 25.1111111111111 "DNRdatalogger" "ZM & SWF" 25.1111111111111 1731.44444444444
"2011-08-07" 2011 219 24.6111111111111 "DNRdatalogger" "ZM & SWF" 24.6111111111111 1756.05555555556
"2011-08-08" 2011 220 24.5555555555556 "DNRdatalogger" "ZM & SWF" 24.5555555555556 1780.61111111111
"2011-08-09" 2011 221 24 "DNRdatalogger" "ZM & SWF" 24 1804.61111111111
"2011-08-10" 2011 222 23.5555555555556 "DNRdatalogger" "ZM & SWF" 23.5555555555556 1828.16666666667
"2011-08-11" 2011 223 23.5555555555556 "DNRdatalogger" "ZM & SWF" 23.5555555555556 1851.72222222222
"2011-08-12" 2011 224 23.5 "DNRdatalogger" "ZM & SWF" 23.5 1875.22222222222
"2011-08-13" 2011 225 23.4444444444444 "DNRdatalogger" "ZM & SWF" 23.4444444444444 1898.66666666667
"2011-08-14" 2011 226 23.5 "DNRdatalogger" "ZM & SWF" 23.5 1922.16666666667
"2011-08-15" 2011 227 23.5555555555556 "DNRdatalogger" "ZM & SWF" 23.5555555555556 1945.72222222222
"2011-08-16" 2011 228 23.6111111111111 "DNRdatalogger" "ZM & SWF" 23.6111111111111 1969.33333333333
"2011-08-17" 2011 229 23.3333333333333 "DNRdatalogger" "ZM & SWF" 23.3333333333333 1992.66666666667
"2011-08-18" 2011 230 23.1111111111111 "DNRdatalogger" "ZM & SWF" 23.1111111111111 2015.77777777778
"2011-08-19" 2011 231 23.1666666666667 "DNRdatalogger" "ZM & SWF" 23.1666666666667 2038.94444444444
"2011-08-20" 2011 232 22.7777777777778 "DNRdatalogger" "ZM & SWF" 22.7777777777778 2061.72222222222
"2011-08-21" 2011 233 22.6111111111111 "DNRdatalogger" "ZM & SWF" 22.6111111111111 2084.33333333333
"2011-08-22" 2011 234 22.6111111111111 "DNRdatalogger" "ZM & SWF" 22.6111111111111 2106.94444444444
"2011-08-23" 2011 235 22.7777777777778 "DNRdatalogger" "ZM & SWF" 22.7777777777778 2129.72222222222
"2011-08-24" 2011 236 22.7777777777778 "DNRdatalogger" "ZM & SWF" 22.7777777777778 2152.5
"2011-08-25" 2011 237 22.6111111111111 "DNRdatalogger" "ZM & SWF" 22.6111111111111 2175.11111111111
"2011-08-26" 2011 238 22.7222222222222 "DNRdatalogger" "ZM & SWF" 22.7222222222222 2197.83333333333
"2011-08-27" 2011 239 22.5 "DNRdatalogger" "ZM & SWF" 22.5 2220.33333333333
"2011-08-28" 2011 240 22.3888888888889 "DNRdatalogger" "ZM & SWF" 22.3888888888889 2242.72222222222
"2011-08-29" 2011 241 22.5 "DNRdatalogger" "ZM & SWF" 22.5 2265.22222222222
"2011-08-30" 2011 242 22.3888888888889 "DNRdatalogger" "ZM & SWF" 22.3888888888889 2287.61111111111
"2011-08-31" 2011 243 22.0555555555556 "DNRdatalogger" "ZM & SWF" 22.0555555555556 2309.66666666667
"2011-09-01" 2011 244 22.1111111111111 "DNRdatalogger" "ZM & SWF" 22.1111111111111 2331.77777777778
"2011-09-02" 2011 245 22.3333333333333 "DNRdatalogger" "ZM & SWF" 22.3333333333333 2354.11111111111
"2011-09-03" 2011 246 22.1111111111111 "DNRdatalogger" "ZM & SWF" 22.1111111111111 2376.22222222222
"2011-09-04" 2011 247 21.3888888888889 "DNRdatalogger" "ZM & SWF" 21.3888888888889 2397.61111111111
"2011-09-05" 2011 248 21 "DNRdatalogger" "ZM & SWF" 21 2418.61111111111
"2011-09-06" 2011 249 20.7222222222222 "DNRdatalogger" "ZM & SWF" 20.7222222222222 2439.33333333333
"2011-09-07" 2011 250 20.5555555555556 "DNRdatalogger" "ZM & SWF" 20.5555555555556 2459.88888888889
"2011-09-08" 2011 251 20.9444444444444 "DNRdatalogger" "ZM & SWF" 20.9444444444444 2480.83333333333
"2011-09-09" 2011 252 21 "DNRdatalogger" "ZM & SWF" 21 2501.83333333333
"2011-09-10" 2011 253 21.1111111111111 "DNRdatalogger" "ZM & SWF" 21.1111111111111 2522.94444444444
"2011-09-11" 2011 254 21.3888888888889 "DNRdatalogger" "ZM & SWF" 21.3888888888889 2544.33333333333
"2011-09-12" 2011 255 21.4444444444444 "DNRdatalogger" "ZM & SWF" 21.4444444444444 2565.77777777778
"2011-09-13" 2011 256 20.7222222222222 "DNRdatalogger" "ZM & SWF" 20.7222222222222 2586.5
"2011-09-14" 2011 257 19.6666666666667 "DNRdatalogger" "ZM & SWF" 19.6666666666667 2606.16666666667
"2011-09-15" 2011 258 18.8333333333333 "DNRdatalogger" "ZM & SWF" 18.8333333333333 2625
"2011-09-16" 2011 259 18.3888888888889 "DNRdatalogger" "ZM & SWF" 18.3888888888889 2643.38888888889
"2011-09-17" 2011 260 17.6111111111111 "DNRdatalogger" "ZM & SWF" 17.6111111111111 2661
"2011-09-18" 2011 261 17 "DNRdatalogger" "ZM & SWF" 17 2678
"2011-09-19" 2011 262 17 "DNRdatalogger" "ZM & SWF" 17 2695
"2011-09-20" 2011 263 16.5555555555556 "DNRdatalogger" "ZM & SWF" 16.5555555555556 2711.55555555556
"2011-09-21" 2011 264 15.9444444444444 "DNRdatalogger" "ZM & SWF" 15.9444444444444 2727.5
"2011-09-22" 2011 265 15.7222222222222 "DNRdatalogger" "ZM & SWF" 15.7222222222222 2743.22222222222
"2011-09-23" 2011 266 15.6111111111111 "DNRdatalogger" "ZM & SWF" 15.6111111111111 2758.83333333333
"2011-09-24" 2011 267 15.2777777777778 "DNRdatalogger" "ZM & SWF" 15.2777777777778 2774.11111111111
"2011-09-25" 2011 268 15.1111111111111 "DNRdatalogger" "ZM & SWF" 15.1111111111111 2789.22222222222
"2011-09-26" 2011 269 15.0555555555556 "DNRdatalogger" "ZM & SWF" 15.0555555555556 2804.27777777778
"2011-09-27" 2011 270 15.1666666666667 "DNRdatalogger" "ZM & SWF" 15.1666666666667 2819.44444444444
"2011-09-28" 2011 271 15.4444444444444 "DNRdatalogger" "ZM & SWF" 15.4444444444444 2834.88888888889
"2011-09-29" 2011 272 15.3333333333333 "DNRdatalogger" "ZM & SWF" 15.3333333333333 2850.22222222222
"2011-09-30" 2011 273 14.9444444444444 "DNRdatalogger" "ZM & SWF" 14.9444444444444 2865.16666666667
"2011-10-01" 2011 274 14.5555555555556 "DNRdatalogger" "ZM & SWF" 14.5555555555556 2879.72222222222
"2011-10-02" 2011 275 14.5 "DNRdatalogger" "ZM & SWF" 14.5 2894.22222222222
"2011-10-03" 2011 276 14.6666666666667 "DNRdatalogger" "ZM & SWF" 14.6666666666667 2908.88888888889
"2011-10-04" 2011 277 14.6111111111111 "DNRdatalogger" "ZM & SWF" 14.6111111111111 2923.5
"2011-10-05" 2011 278 14.7777777777778 "DNRdatalogger" "ZM & SWF" 14.7777777777778 2938.27777777778
"2011-10-06" 2011 279 14.9444444444444 "DNRdatalogger" "ZM & SWF" 14.9444444444444 2953.22222222222
"2011-10-07" 2011 280 14.8333333333333 "DNRdatalogger" "ZM & SWF" 14.8333333333333 2968.05555555556
"2011-10-08" 2011 281 15.0555555555556 "DNRdatalogger" "ZM & SWF" 15.0555555555556 2983.11111111111
"2011-10-09" 2011 282 15.2222222222222 "DNRdatalogger" "ZM & SWF" 15.2222222222222 2998.33333333333
"2011-10-10" 2011 283 15.1666666666667 "DNRdatalogger" "ZM & SWF" 15.1666666666667 3013.5
"2011-10-11" 2011 284 15.2222222222222 "DNRdatalogger" "ZM & SWF" 15.2222222222222 3028.72222222222
"2011-10-12" 2011 285 15.2222222222222 "DNRdatalogger" "ZM & SWF" 15.2222222222222 3043.94444444444
"2011-10-13" 2011 286 15 "DNRdatalogger" "ZM & SWF" 15 3058.94444444444
"2011-10-14" 2011 287 14.3888888888889 "DNRdatalogger" "ZM & SWF" 14.3888888888889 3073.33333333333
"2011-10-15" 2011 288 13.7777777777778 "DNRdatalogger" "ZM & SWF" 13.7777777777778 3087.11111111111
"2011-10-16" 2011 289 13.2222222222222 "DNRdatalogger" "ZM & SWF" 13.2222222222222 3100.33333333333
"2011-10-17" 2011 290 12.5 "DNRdatalogger" "ZM & SWF" 12.5 3112.83333333333
"2011-10-18" 2011 291 12 "DNRdatalogger" "ZM & SWF" 12 3124.83333333333
"2011-10-19" 2011 292 11.4444444444444 "DNRdatalogger" "ZM & SWF" 11.4444444444444 3136.27777777778
"2011-10-20" 2011 293 10.8888888888889 "DNRdatalogger" "ZM & SWF" 10.8888888888889 3147.16666666667
"2011-10-21" 2011 294 10.6666666666667 "DNRdatalogger" "ZM & SWF" 10.6666666666667 3157.83333333333
"2011-10-22" 2011 295 10.7222222222222 "DNRdatalogger" "ZM & SWF" 10.7222222222222 3168.55555555556
"2011-10-23" 2011 296 10.5555555555556 "DNRdatalogger" "ZM & SWF" 10.5555555555556 3179.11111111111
"2011-10-24" 2011 297 10.3333333333333 "DNRdatalogger" "ZM & SWF" 10.3333333333333 3189.44444444444
"2011-10-25" 2011 298 10.1666666666667 "DNRdatalogger" "ZM & SWF" 10.1666666666667 3199.61111111111
"2011-10-26" 2011 299 9.88888888888889 "DNRdatalogger" "ZM & SWF" 9.88888888888889 3209.5
"2011-10-27" 2011 300 9.77777777777778 "DNRdatalogger" "ZM & SWF" 9.77777777777778 3219.27777777778
"2011-10-28" 2011 301 9.5 "DNRdatalogger" "ZM & SWF" 9.5 3228.77777777778
"2011-10-29" 2011 302 9.33333333333333 "DNRdatalogger" "ZM & SWF" 9.33333333333333 3238.11111111111
"2011-10-30" 2011 303 9 "DNRdatalogger" "ZM & SWF" 9 3247.11111111111
"2011-10-31" 2011 304 8.77777777777778 "DNRdatalogger" "ZM & SWF" 8.77777777777778 3255.88888888889
"2011-11-01" 2011 305 8.55555555555556 "DNRdatalogger" "ZM & SWF" 8.55555555555556 3264.44444444444
"2011-11-02" 2011 306 8.5 "DNRdatalogger" "ZM & SWF" 8.5 3272.94444444444
"2011-11-03" 2011 307 8.38888888888889 "DNRdatalogger" "ZM & SWF" 8.38888888888889 3281.33333333333
"2011-11-04" 2011 308 8.05555555555556 "DNRdatalogger" "ZM & SWF" 8.05555555555556 3289.38888888889
"2011-11-05" 2011 309 7.83333333333333 "DNRdatalogger" "ZM & SWF" 7.83333333333333 3297.22222222222
"2011-11-06" 2011 310 7.77777777777778 "DNRdatalogger" "ZM & SWF" 7.77777777777778 3305
"2011-11-07" 2011 311 7.22222222222222 "DNRdatalogger" "ZM & SWF" 7.22222222222222 3312.22222222222
"2011-11-08" 2011 312 7.11111111111111 "DNRdatalogger" "ZM & SWF" 7.11111111111111 3319.33333333333
"2011-11-09" 2011 313 6.88888888888889 "DNRdatalogger" "ZM & SWF" 6.88888888888889 3326.22222222222
"2011-11-10" 2011 314 6.61111111111111 "DNRdatalogger" "ZM & SWF" 6.61111111111111 3332.83333333333
"2011-11-11" 2011 315 6.22222222222222 "DNRdatalogger" "ZM & SWF" 6.22222222222222 3339.05555555556
"2011-11-12" 2011 316 6.11111111111111 "DNRdatalogger" "ZM & SWF" 6.11111111111111 3345.16666666667
"2011-11-13" 2011 317 6.11111111111111 "DNRdatalogger" "ZM & SWF" 6.11111111111111 3351.27777777778
"2011-11-14" 2011 318 5.88888888888889 "DNRdatalogger" "ZM & SWF" 5.88888888888889 3357.16666666667
"2011-11-15" 2011 319 5.61111111111111 "DNRdatalogger" "ZM & SWF" 5.61111111111111 3362.77777777778
"2011-11-16" 2011 320 5 "DNRdatalogger" "ZM & SWF" 5 3367.77777777778
"2011-11-17" 2011 321 4.33333333333333 "DNRdatalogger" "ZM & SWF" 4.33333333333333 3372.11111111111
"2011-11-18" 2011 322 3.66666666666667 "DNRdatalogger" "ZM & SWF" 3.66666666666667 3375.77777777778
"2011-11-19" 2011 323 3.33333333333333 "DNRdatalogger" "ZM & SWF" 3.33333333333333 3379.11111111111
"2011-11-20" 2011 324 2.83333333333333 "DNRdatalogger" "ZM & SWF" 2.83333333333333 3381.94444444444
"2011-11-21" 2011 325 2.5 "DNRdatalogger" "ZM & SWF" 2.5 3384.44444444444
"2011-11-22" 2011 326 2.33333333333333 "DNRdatalogger" "ZM & SWF" 2.33333333333333 3386.77777777778
"2011-11-23" 2011 327 2.11111111111111 "DNRdatalogger" "ZM & SWF" 2.11111111111111 3388.88888888889
"2011-11-24" 2011 328 2.27777777777778 "DNRdatalogger" "ZM & SWF" 2.27777777777778 3391.16666666667
"2011-11-25" 2011 329 2.11111111111111 "DNRdatalogger" "ZM & SWF" 2.11111111111111 3393.27777777778
"2011-11-26" 2011 330 2.38888888888889 "DNRdatalogger" "ZM & SWF" 2.38888888888889 3395.66666666667
"2011-11-27" 2011 331 2.16666666666667 "DNRdatalogger" "ZM & SWF" 2.16666666666667 3397.83333333333
"2011-11-28" 2011 332 2.05555555555556 "DNRdatalogger" "ZM & SWF" 2.05555555555556 3399.88888888889
"2011-11-29" 2011 333 1.77777777777778 "DNRdatalogger" "ZM & SWF" 1.77777777777778 3401.66666666667
"2011-11-30" 2011 334 1.72222222222222 "DNRdatalogger" "ZM & SWF" 1.72222222222222 3403.38888888889
"2011-12-01" 2011 335 1.5 "DNRdatalogger" "ZM & SWF" 1.5 3404.88888888889
"2011-12-02" 2011 336 0.777777777777777 "DNRdatalogger" "ZM & SWF" 0.777777777777777 3405.66666666667
"2011-12-03" 2011 337 0.555555555555556 "DNRdatalogger" "ZM & SWF" 0.555555555555556 3406.22222222222
"2011-12-04" 2011 338 0.388888888888891 "DNRdatalogger" "ZM & SWF" 0.388888888888891 3406.61111111111
"2011-12-05" 2011 339 0.111111111111113 "DNRdatalogger" "ZM & SWF" 0.111111111111113 3406.72222222222
"2011-12-06" 2011 340 0.166666666666665 "DNRdatalogger" "ZM & SWF" 0.166666666666665 3406.88888888889
"2011-12-07" 2011 341 0.277777777777778 "DNRdatalogger" "ZM & SWF" 0.277777777777778 3407.16666666667
"2011-12-08" 2011 342 0.388888888888891 "DNRdatalogger" "ZM & SWF" 0.388888888888891 3407.55555555556
"2011-12-09" 2011 343 0.444444444444443 "DNRdatalogger" "ZM & SWF" 0.444444444444443 3408
"2011-12-10" 2011 344 0.499999999999999 "DNRdatalogger" "ZM & SWF" 0.499999999999999 3408.5
"2011-12-11" 2011 345 0.611111111111112 "DNRdatalogger" "ZM & SWF" 0.611111111111112 3409.11111111111
"2011-12-12" 2011 346 0.611111111111112 "DNRdatalogger" "ZM & SWF" 0.611111111111112 3409.72222222222
"2011-12-13" 2011 347 0.611111111111112 "DNRdatalogger" "ZM & SWF" 0.611111111111112 3410.33333333333
"2011-12-14" 2011 348 0.611111111111112 "DNRdatalogger" "ZM & SWF" 0.611111111111112 3410.94444444444
"2011-12-15" 2011 349 0.611111111111112 "DNRdatalogger" "ZM & SWF" 0.611111111111112 3411.55555555556
"2011-12-16" 2011 350 0.555555555555556 "DNRdatalogger" "ZM & SWF" 0.555555555555556 3412.11111111111
"2011-12-17" 2011 351 0.555555555555556 "DNRdatalogger" "ZM & SWF" 0.555555555555556 3412.66666666667
"2011-12-18" 2011 352 0.499999999999999 "DNRdatalogger" "ZM & SWF" 0.499999999999999 3413.16666666667
"2011-12-19" 2011 353 0.611111111111112 "DNRdatalogger" "ZM & SWF" 0.611111111111112 3413.77777777778
"2011-12-20" 2011 354 0.611111111111112 "DNRdatalogger" "ZM & SWF" 0.611111111111112 3414.38888888889
"2011-12-21" 2011 355 0.611111111111112 "DNRdatalogger" "ZM & SWF" 0.611111111111112 3415
"2011-12-22" 2011 356 0.666666666666668 "DNRdatalogger" "ZM & SWF" 0.666666666666668 3415.66666666667
"2011-12-23" 2011 357 0.666666666666668 "DNRdatalogger" "ZM & SWF" 0.666666666666668 3416.33333333333
"2011-12-24" 2011 358 0.722222222222221 "DNRdatalogger" "ZM & SWF" 0.722222222222221 3417.05555555556
"2011-12-25" 2011 359 0.777777777777777 "DNRdatalogger" "ZM & SWF" 0.777777777777777 3417.83333333333
"2011-12-26" 2011 360 0.777777777777777 "DNRdatalogger" "ZM & SWF" 0.777777777777777 3418.61111111111
"2011-12-27" 2011 361 0.777777777777777 "DNRdatalogger" "ZM & SWF" 0.777777777777777 3419.38888888889
"2011-12-28" 2011 362 0.777777777777777 "DNRdatalogger" "ZM & SWF" 0.777777777777777 3420.16666666667
"2011-12-29" 2011 363 0.88888888888889 "DNRdatalogger" "ZM & SWF" 0.88888888888889 3421.05555555556
"2011-12-30" 2011 364 0.777777777777777 "DNRdatalogger" "ZM & SWF" 0.777777777777777 3421.83333333333
"2011-12-31" 2011 365 0.777777777777777 "DNRdatalogger" "ZM & SWF" 0.777777777777777 3422.61111111111
"2012-01-01" 2012 1 0.777777777777777 "DNRdatalogger" "ZM & SWF" 0.777777777777777 0.777777777777777
"2012-01-02" 2012 2 0.611111111111112 "DNRdatalogger" "ZM & SWF" 0.611111111111112 1.38888888888889
"2012-01-03" 2012 3 0.555555555555556 "DNRdatalogger" "ZM & SWF" 0.555555555555556 1.94444444444445
"2012-01-04" 2012 4 0.444444444444443 "DNRdatalogger" "ZM & SWF" 0.444444444444443 2.38888888888889
"2012-01-05" 2012 5 0.499999999999999 "DNRdatalogger" "ZM & SWF" 0.499999999999999 2.88888888888889
"2012-01-06" 2012 6 0.611111111111112 "DNRdatalogger" "ZM & SWF" 0.611111111111112 3.5
"2012-01-07" 2012 7 0.611111111111112 "DNRdatalogger" "ZM & SWF" 0.611111111111112 4.11111111111111
"2012-01-08" 2012 8 0.611111111111112 "DNRdatalogger" "ZM & SWF" 0.611111111111112 4.72222222222222
"2012-01-09" 2012 9 0.722222222222221 "DNRdatalogger" "ZM & SWF" 0.722222222222221 5.44444444444444
"2012-01-10" 2012 10 0.722222222222221 "DNRdatalogger" "ZM & SWF" 0.722222222222221 6.16666666666667
"2012-01-11" 2012 11 0.666666666666668 "DNRdatalogger" "ZM & SWF" 0.666666666666668 6.83333333333333
"2012-01-12" 2012 12 0.555555555555556 "DNRdatalogger" "ZM & SWF" 0.555555555555556 7.38888888888889
"2012-01-13" 2012 13 0.388888888888891 "DNRdatalogger" "ZM & SWF" 0.388888888888891 7.77777777777778
"2012-01-14" 2012 14 0.388888888888891 "DNRdatalogger" "ZM & SWF" 0.388888888888891 8.16666666666667
"2012-01-15" 2012 15 0.333333333333334 "DNRdatalogger" "ZM & SWF" 0.333333333333334 8.50000000000001
"2012-01-16" 2012 16 0.444444444444443 "DNRdatalogger" "ZM & SWF" 0.444444444444443 8.94444444444445
"2012-01-17" 2012 17 0.611111111111112 "DNRdatalogger" "ZM & SWF" 0.611111111111112 9.55555555555556
"2012-01-18" 2012 18 0.666666666666668 "DNRdatalogger" "ZM & SWF" 0.666666666666668 10.2222222222222
"2012-01-19" 2012 19 0.833333333333333 "DNRdatalogger" "ZM & SWF" 0.833333333333333 11.0555555555556
"2012-01-20" 2012 20 0.88888888888889 "DNRdatalogger" "ZM & SWF" 0.88888888888889 11.9444444444445
"2012-01-21" 2012 21 0.88888888888889 "DNRdatalogger" "ZM & SWF" 0.88888888888889 12.8333333333333
"2012-01-22" 2012 22 0.944444444444446 "DNRdatalogger" "ZM & SWF" 0.944444444444446 13.7777777777778
"2012-01-23" 2012 23 0.944444444444446 "DNRdatalogger" "ZM & SWF" 0.944444444444446 14.7222222222222
"2012-01-24" 2012 24 0.944444444444446 "DNRdatalogger" "ZM & SWF" 0.944444444444446 15.6666666666667
"2012-01-25" 2012 25 0.944444444444446 "DNRdatalogger" "ZM & SWF" 0.944444444444446 16.6111111111111
"2012-01-26" 2012 26 0.944444444444446 "DNRdatalogger" "ZM & SWF" 0.944444444444446 17.5555555555556
"2012-01-27" 2012 27 0.999999999999998 "DNRdatalogger" "ZM & SWF" 0.999999999999998 18.5555555555556
"2012-01-28" 2012 28 0.944444444444446 "DNRdatalogger" "ZM & SWF" 0.944444444444446 19.5
"2012-01-29" 2012 29 0.944444444444446 "DNRdatalogger" "ZM & SWF" 0.944444444444446 20.4444444444445
"2012-01-30" 2012 30 0.999999999999998 "DNRdatalogger" "ZM & SWF" 0.999999999999998 21.4444444444445
"2012-01-31" 2012 31 0.944444444444446 "DNRdatalogger" "ZM & SWF" 0.944444444444446 22.3888888888889
"2012-02-01" 2012 32 0.944444444444446 "DNRdatalogger" "ZM & SWF" 0.944444444444446 23.3333333333333
"2012-02-02" 2012 33 0.944444444444446 "DNRdatalogger" "ZM & SWF" 0.944444444444446 24.2777777777778
"2012-02-03" 2012 34 0.999999999999998 "DNRdatalogger" "ZM & SWF" 0.999999999999998 25.2777777777778
"2012-02-04" 2012 35 0.999999999999998 "DNRdatalogger" "ZM & SWF" 0.999999999999998 26.2777777777778
"2012-02-05" 2012 36 1.05555555555555 "DNRdatalogger" "ZM & SWF" 1.05555555555555 27.3333333333333
"2012-02-06" 2012 37 1.11111111111111 "DNRdatalogger" "ZM & SWF" 1.11111111111111 28.4444444444445
"2012-02-07" 2012 38 1.11111111111111 "DNRdatalogger" "ZM & SWF" 1.11111111111111 29.5555555555556
[truncated: 274,134 more chars]
