# Supplementary material for: Simultaneous invasion decouples zebra mussels and water clarity
Source: Commun Biol. 2022 Dec 22;5:1405. doi: 10.1038/s42003-022-04355-z (PMC9780222; doi:10.1038/s42003-022-04355-z)
Supplement: Supplementary file 4 — Supplementary Data [file 42003_2022_4355_MOESM4_ESM.zip › Tmap.txt]

"date" "Depth_m" "temp" "Date" "yr"
15853 0 9.66666666666697 2013-05-28 2013
15856.0512820513 0 10.6837606837607 2013-05-31 2013
15859.1025641026 0 11.7008547008545 2013-06-03 2013
15862.1538461538 0 12.7179487179483 2013-06-06 2013
15865.2051282051 0 13.735042735043 2013-06-09 2013
15868.2564102564 0 14.7521367521367 2013-06-12 2013
15871.3076923077 0 15.7692307692305 2013-06-15 2013
15874.358974359 0 16.7863247863252 2013-06-18 2013
15877.4102564103 0 17.8034188034189 2013-06-21 2013
15880.4615384615 0 18.8205128205136 2013-06-24 2013
15883.5128205128 0 19.9435741666921 2013-06-27 2013
15886.5641025641 0 21.0893427976744 2013-06-30 2013
15889.6153846154 0 22.01773317997 2013-07-03 2013
15892.6666666667 0 22.1021288224342 2013-07-06 2013
15895.7179487179 0 22.1336575302095 2013-07-09 2013
15898.7692307692 0 21.9933687002655 2013-07-12 2013
15901.8205128205 0 21.8530798703215 2013-07-15 2013
15904.8717948718 0 21.7127910403775 2013-07-18 2013
15907.9230769231 0 21.5725022104335 2013-07-21 2013
15910.9743589744 0 21.4122405372401 2013-07-24 2013
15914.0256410256 0 21.2306166056162 2013-07-28 2013
15917.0769230769 0 21.0489926739923 2013-07-31 2013
15920.1282051282 0 20.8673687423684 2013-08-03 2013
15923.1794871795 0 20.6857448107445 2013-08-06 2013
15926.2307692308 0 20.5041208791205 2013-08-09 2013
15929.2820512821 0 20.3224969474966 2013-08-12 2013
15932.3333333333 0 20.1408730158726 2013-08-15 2013
15935.3846153846 0 19.9592490842488 2013-08-18 2013
15938.4358974359 0 19.7776251526249 2013-08-21 2013
15941.4871794872 0 19.5960012210008 2013-08-24 2013
15944.5384615385 0 19.4143772893769 2013-08-27 2013
15947.5897435897 0 19.2327533577529 2013-08-30 2013
15950.641025641 0 19.0511294261291 2013-09-02 2013
15953.6923076923 0 18.7951534295173 2013-09-05 2013
15956.7435897436 0 18.5100453372668 2013-09-08 2013
15959.7948717949 0 18.2249372450165 2013-09-11 2013
15962.8461538462 0 17.9398291527662 2013-09-14 2013
15965.8974358974 0 17.6547210605158 2013-09-17 2013
15968.9487179487 0 17.3696129682653 2013-09-20 2013
15972 0 17.084504876015 2013-09-24 2013
15853 0.273538461538462 9.37207655207749 2013-05-28 2013
15856.0512820513 0.273538461538462 10.3475890640166 2013-05-31 2013
15859.1025641026 0.273538461538462 11.3231015759566 2013-06-03 2013
15862.1538461538 0.273538461538462 12.2986140878957 2013-06-06 2013
15865.2051282051 0.273538461538462 13.2741265998347 2013-06-09 2013
15868.2564102564 0.273538461538462 14.2685267773077 2013-06-12 2013
15871.3076923077 0.273538461538462 15.450267320497 2013-06-15 2013
15874.358974359 0.273538461538462 16.445913807891 2013-06-18 2013
15877.4102564103 0.273538461538462 17.6760610550982 2013-06-21 2013
15880.4615384615 0.273538461538462 18.8218296860796 2013-06-24 2013
15883.5128205128 0.273538461538462 19.9675983170609 2013-06-27 2013
15886.5641025641 0.273538461538462 21.1133669480432 2013-06-30 2013
15889.6153846154 0.273538461538462 21.9143569801324 2013-07-03 2013
15892.6666666667 0.273538461538462 22.1063723908765 2013-07-06 2013
15895.7179487179 0.273538461538462 22.1907680333406 2013-07-09 2013
15898.7692307692 0.273538461538462 22.2751636758048 2013-07-12 2013
15901.8205128205 0.273538461538462 22.3083316267429 2013-07-15 2013
15904.8717948718 0.273538461538462 22.1680427967989 2013-07-18 2013
15907.9230769231 0.273538461538462 22.0277539668549 2013-07-21 2013
15910.9743589744 0.273538461538462 21.8874651369108 2013-07-24 2013
15914.0256410256 0.273538461538462 21.7471763069669 2013-07-28 2013
15917.0769230769 0.273538461538462 21.6068874770228 2013-07-31 2013
15920.1282051282 0.273538461538462 21.4665986470789 2013-08-03 2013
15923.1794871795 0.273538461538462 21.3240461220909 2013-08-06 2013
15926.2307692308 0.273538461538462 21.1763126692501 2013-08-09 2013
15929.2820512821 0.273538461538462 21.0285792164095 2013-08-12 2013
15932.3333333333 0.273538461538462 20.7940518852761 2013-08-15 2013
15935.3846153846 0.273538461538462 20.4884973514718 2013-08-18 2013
15938.4358974359 0.273538461538462 20.1829428176675 2013-08-21 2013
15941.4871794872 0.273538461538462 19.882354788354 2013-08-24 2013
15944.5384615385 0.273538461538462 19.5972466961036 2013-08-27 2013
15947.5897435897 0.273538461538462 19.3121386038531 2013-08-30 2013
15950.641025641 0.273538461538462 19.0270305116028 2013-09-02 2013
15953.6923076923 0.273538461538462 18.7419224193525 2013-09-05 2013
15956.7435897436 0.273538461538462 18.4568143271019 2013-09-08 2013
15959.7948717949 0.273538461538462 18.1717062348516 2013-09-11 2013
15962.8461538462 0.273538461538462 17.8865981426013 2013-09-14 2013
15965.8974358974 0.273538461538462 17.601490050351 2013-09-17 2013
15968.9487179487 0.273538461538462 17.3163819581005 2013-09-20 2013
15972 0.273538461538462 17.0312738658502 2013-09-24 2013
15853 0.547076923076923 9.09111398959885 2013-05-28 2013
15856.0512820513 0.547076923076923 10.0666265015379 2013-05-31 2013
15859.1025641026 0.547076923076923 11.0421390134779 2013-06-03 2013
15862.1538461538 0.547076923076923 12.0269296018132 2013-06-06 2013
15865.2051282051 0.547076923076923 13.2474866367347 2013-06-09 2013
15868.2564102564 0.547076923076923 14.4321071405457 2013-06-12 2013
15871.3076923077 0.547076923076923 15.5041727554062 2013-06-15 2013
15874.358974359 0.547076923076923 16.3089004911935 2013-06-18 2013
15877.4102564103 0.547076923076923 17.5661058385012 2013-06-21 2013
15880.4615384615 0.547076923076923 18.8233111858108 2013-06-24 2013
15883.5128205128 0.547076923076923 19.9916224674307 2013-06-27 2013
15886.5641025641 0.547076923076923 21.137391098413 2013-06-30 2013
15889.6153846154 0.547076923076923 21.7814035138456 2013-07-03 2013
15892.6666666667 0.547076923076923 22.1106159593186 2013-07-06 2013
15895.7179487179 0.547076923076923 22.1950116017828 2013-07-09 2013
15898.7692307692 0.547076923076923 22.279407244247 2013-07-12 2013
15901.8205128205 0.547076923076923 22.3236206468921 2013-07-15 2013
15904.8717948718 0.547076923076923 22.1833318169481 2013-07-18 2013
15907.9230769231 0.547076923076923 22.0430429870041 2013-07-21 2013
15910.9743589744 0.547076923076923 21.90275415706 2013-07-24 2013
15914.0256410256 0.547076923076923 21.7598181703345 2013-07-28 2013
15917.0769230769 0.547076923076923 21.6120847174938 2013-07-31 2013
15920.1282051282 0.547076923076923 21.4643512646531 2013-08-03 2013
15923.1794871795 0.547076923076923 21.3166178118125 2013-08-06 2013
15926.2307692308 0.547076923076923 21.1688843589718 2013-08-09 2013
15929.2820512821 0.547076923076923 21.0211509061312 2013-08-12 2013
15932.3333333333 0.547076923076923 20.8273519664428 2013-08-15 2013
15935.3846153846 0.547076923076923 20.5217974326386 2013-08-18 2013
15938.4358974359 0.547076923076923 20.2162428988343 2013-08-21 2013
15941.4871794872 0.547076923076923 19.9106883650297 2013-08-24 2013
15944.5384615385 0.547076923076923 19.6051338312252 2013-08-27 2013
15947.5897435897 0.547076923076923 19.2995792974207 2013-08-30 2013
15950.641025641 0.547076923076923 18.9940247636164 2013-09-02 2013
15953.6923076923 0.547076923076923 18.6886914091876 2013-09-05 2013
15956.7435897436 0.547076923076923 18.4035833169371 2013-09-08 2013
15959.7948717949 0.547076923076923 18.1184752246868 2013-09-11 2013
15962.8461538462 0.547076923076923 17.8333671324365 2013-09-14 2013
15965.8974358974 0.547076923076923 17.5482590401862 2013-09-17 2013
15968.9487179487 0.547076923076923 17.2631509479356 2013-09-20 2013
15972 0.547076923076923 17.0000000000153 2013-09-24 2013
15853 0.820615384615385 8.81015142712022 2013-05-28 2013
15856.0512820513 0.820615384615385 9.7856639390593 2013-05-31 2013
15859.1025641026 0.820615384615385 11.0058894612421 2013-06-03 2013
15862.1538461538 0.820615384615385 12.2264464961627 2013-06-06 2013
15865.2051282051 0.820615384615385 13.4139469605934 2013-06-09 2013
15868.2564102564 0.820615384615385 14.4860125754549 2013-06-12 2013
15871.3076923077 0.820615384615385 15.5580781903154 2013-06-15 2013
15874.358974359 0.820615384615385 16.1718871744952 2013-06-18 2013
15877.4102564103 0.820615384615385 17.4290925218029 2013-06-21 2013
15880.4615384615 0.820615384615385 18.6862978691124 2013-06-24 2013
15883.5128205128 0.820615384615385 19.9435032164201 2013-06-27 2013
15886.5641025641 0.820615384615385 21.1614152487819 2013-06-30 2013
15889.6153846154 0.820615384615385 21.6484500475585 2013-07-03 2013
15892.6666666667 0.820615384615385 21.9936710384729 2013-07-06 2013
15895.7179487179 0.820615384615385 22.1992551702251 2013-07-09 2013
15898.7692307692 0.820615384615385 22.2836508126892 2013-07-12 2013
15901.8205128205 0.820615384615385 22.3333333333166 2013-07-15 2013
15904.8717948718 0.820615384615385 22.1955902185779 2013-07-18 2013
15907.9230769231 0.820615384615385 22.0478567657373 2013-07-21 2013
15910.9743589744 0.820615384615385 21.9001233128967 2013-07-24 2013
15914.0256410256 0.820615384615385 21.752389860056 2013-07-28 2013
15917.0769230769 0.820615384615385 21.6046564072153 2013-07-31 2013
15920.1282051282 0.820615384615385 21.4569229543747 2013-08-03 2013
15923.1794871795 0.820615384615385 21.3091895015341 2013-08-06 2013
15926.2307692308 0.820615384615385 21.1614560486934 2013-08-09 2013
15929.2820512821 0.820615384615385 21.0137225958528 2013-08-12 2013
15932.3333333333 0.820615384615385 20.8606520476096 2013-08-15 2013
15935.3846153846 0.820615384615385 20.5550975138053 2013-08-18 2013
15938.4358974359 0.820615384615385 20.249542980001 2013-08-21 2013
15941.4871794872 0.820615384615385 19.9439884461965 2013-08-24 2013
15944.5384615385 0.820615384615385 19.638433912392 2013-08-27 2013
15947.5897435897 0.820615384615385 19.3328793785874 2013-08-30 2013
15950.641025641 0.820615384615385 19.0273248447832 2013-09-02 2013
15953.6923076923 0.820615384615385 18.7217703109786 2013-09-05 2013
15956.7435897436 0.820615384615385 18.4162157771743 2013-09-08 2013
15959.7948717949 0.820615384615385 18.11066124337 2013-09-11 2013
15962.8461538462 0.820615384615385 17.8051067095655 2013-09-14 2013
15965.8974358974 0.820615384615385 17.4995521757612 2013-09-17 2013
15968.9487179487 0.820615384615385 17.2099199377708 2013-09-20 2013
15972 0.820615384615385 17.0000000000153 2013-09-24 2013
15853 1.09415384615385 8.71803740567339 2013-05-28 2013
15856.0512820513 1.09415384615385 9.98484932066913 2013-05-31 2013
15859.1025641026 1.09415384615385 11.2054063555906 2013-06-03 2013
15862.1538461538 1.09415384615385 12.3957867806412 2013-06-06 2013
15865.2051282051 1.09415384615385 13.4678523955026 2013-06-09 2013
15868.2564102564 1.09415384615385 14.5399180103641 2013-06-12 2013
15871.3076923077 1.09415384615385 15.6119836252246 2013-06-15 2013
15874.358974359 1.09415384615385 16.1063713276217 2013-06-18 2013
15877.4102564103 1.09415384615385 17.3601433728154 2013-06-21 2013
15880.4615384615 1.09415384615385 18.61391541801 2013-06-24 2013
15883.5128205128 1.09415384615385 19.8676874632029 2013-06-27 2013
15886.5641025641 1.09415384615385 21.1160332345162 2013-06-30 2013
15889.6153846154 1.09415384615385 21.5154965812717 2013-07-03 2013
15892.6666666667 1.09415384615385 21.8607175721861 2013-07-06 2013
15895.7179487179 1.09415384615385 22.2034987386672 2013-07-09 2013
15898.7692307692 1.09415384615385 22.2878943811314 2013-07-12 2013
15901.8205128205 1.09415384615385 22.3333333333548 2013-07-15 2013
15904.8717948718 1.09415384615385 22.1765068881026 2013-07-18 2013
15907.9230769231 1.09415384615385 22.0390134367447 2013-07-21 2013
15910.9743589744 1.09415384615385 21.8926950026182 2013-07-24 2013
15914.0256410256 1.09415384615385 21.7449615497776 2013-07-28 2013
15917.0769230769 1.09415384615385 21.5972280969369 2013-07-31 2013
15920.1282051282 1.09415384615385 21.4494946440963 2013-08-03 2013
15923.1794871795 1.09415384615385 21.3017611912557 2013-08-06 2013
15926.2307692308 1.09415384615385 21.1540277384149 2013-08-09 2013
15929.2820512821 1.09415384615385 21.0062942855743 2013-08-12 2013
15932.3333333333 1.09415384615385 20.8666666666684 2013-08-15 2013
15935.3846153846 1.09415384615385 20.5615384615403 2013-08-18 2013
15938.4358974359 1.09415384615385 20.2564102564122 2013-08-21 2013
15941.4871794872 1.09415384615385 19.9512820512839 2013-08-24 2013
15944.5384615385 1.09415384615385 19.6461538461556 2013-08-27 2013
15947.5897435897 1.09415384615385 19.3410256410273 2013-08-30 2013
15950.641025641 1.09415384615385 19.0358974358992 2013-09-02 2013
15953.6923076923 1.09415384615385 18.7307692307709 2013-09-05 2013
15956.7435897436 1.09415384615385 18.4256410256428 2013-09-08 2013
15959.7948717949 1.09415384615385 18.1205128205147 2013-09-11 2013
15962.8461538462 1.09415384615385 17.8153846153864 2013-09-14 2013
15965.8974358974 1.09415384615385 17.5102564102583 2013-09-17 2013
15968.9487179487 1.09415384615385 17.2051282051284 2013-09-20 2013
15972 1.09415384615385 17.0000000000153 2013-09-24 2013
15853 1.36769230769231 8.82302347802397 2013-05-28 2013
15856.0512820513 1.36769230769231 10.1843662150186 2013-05-31 2013
15859.1025641026 1.36769230769231 11.3776266006898 2013-06-03 2013
15862.1538461538 1.36769230769231 12.4496922155504 2013-06-06 2013
15865.2051282051 1.36769230769231 13.5217578304118 2013-06-09 2013
15868.2564102564 1.36769230769231 14.5938234452733 2013-06-12 2013
15871.3076923077 1.36769230769231 15.6658890601338 2013-06-15 2013
15874.358974359 1.36769230769231 16.0565137777639 2013-06-18 2013
15877.4102564103 1.36769230769231 17.3102858229577 2013-06-21 2013
15880.4615384615 1.36769230769231 18.5640578681523 2013-06-24 2013
15883.5128205128 1.36769230769231 19.8178299133451 2013-06-27 2013
15886.5641025641 1.36769230769231 21.0495565013734 2013-06-30 2013
15889.6153846154 1.36769230769231 21.3825431149846 2013-07-03 2013
15892.6666666667 1.36769230769231 21.727764105899 2013-07-06 2013
15895.7179487179 1.36769230769231 22.0729850968139 2013-07-09 2013
15898.7692307692 1.36769230769231 22.2921379495737 2013-07-12 2013
15901.8205128205 1.36769230769231 22.3145626971145 2013-07-15 2013
15904.8717948718 1.36769230769231 22.1432685215309 2013-07-18 2013
15907.9230769231 1.36769230769231 22.0057750701729 2013-07-21 2013
15910.9743589744 1.36769230769231 21.8682816188149 2013-07-24 2013
15914.0256410256 1.36769230769231 21.7307881674569 2013-07-28 2013
15917.0769230769 1.36769230769231 21.5897997866585 2013-07-31 2013
15920.1282051282 1.36769230769231 21.4420663338179 2013-08-03 2013
15923.1794871795 1.36769230769231 21.2943328809773 2013-08-06 2013
15926.2307692308 1.36769230769231 21.1465994281366 2013-08-09 2013
15929.2820512821 1.36769230769231 20.9999999999947 2013-08-12 2013
15932.3333333333 1.36769230769231 20.8666666666684 2013-08-15 2013
15935.3846153846 1.36769230769231 20.5615384615403 2013-08-18 2013
15938.4358974359 1.36769230769231 20.2564102564122 2013-08-21 2013
15941.4871794872 1.36769230769231 19.9512820512839 2013-08-24 2013
15944.5384615385 1.36769230769231 19.6461538461556 2013-08-27 2013
15947.5897435897 1.36769230769231 19.3410256410273 2013-08-30 2013
15950.641025641 1.36769230769231 19.0358974358992 2013-09-02 2013
15953.6923076923 1.36769230769231 18.7307692307709 2013-09-05 2013
15956.7435897436 1.36769230769231 18.4256410256428 2013-09-08 2013
15959.7948717949 1.36769230769231 18.1205128205147 2013-09-11 2013
15962.8461538462 1.36769230769231 17.8153846153864 2013-09-14 2013
15965.8974358974 1.36769230769231 17.5102564102567 2013-09-17 2013
15968.9487179487 1.36769230769231 17.2051282051284 2013-09-20 2013
15972 1.36769230769231 17.0000000000153 2013-09-24 2013
15853 1.64123076923077 8.92800955037455 2013-05-28 2013
15856.0512820513 1.64123076923077 10.3594664207367 2013-05-31 2013
15859.1025641026 1.64123076923077 11.4315320355981 2013-06-03 2013
15862.1538461538 1.64123076923077 12.5035976504587 2013-06-06 2013
15865.2051282051 1.64123076923077 13.5756632653201 2013-06-09 2013
15868.2564102564 1.64123076923077 14.6477288801816 2013-06-12 2013
15871.3076923077 1.64123076923077 15.7197944950422 2013-06-15 2013
15874.358974359 1.64123076923077 16.0066562279062 2013-06-18 2013
15877.4102564103 1.64123076923077 17.2604282730999 2013-06-21 2013
15880.4615384615 1.64123076923077 18.5142003182946 2013-06-24 2013
15883.5128205128 1.64123076923077 19.7677720489746 2013-06-27 2013
15886.5641025641 1.64123076923077 20.9830797682307 2013-06-30 2013
15889.6153846154 1.64123076923077 21.2495896486976 2013-07-03 2013
15892.6666666667 1.64123076923077 21.594810639612 2013-07-06 2013
15895.7179487179 1.64123076923077 21.9400316305268 2013-07-09 2013
15898.7692307692 1.64123076923077 22.2852526214415 2013-07-12 2013
15901.8205128205 1.64123076923077 22.2813243305427 2013-07-15 2013
15904.8717948718 1.64123076923077 22.1100301549592 2013-07-18 2013
15907.9230769231 1.64123076923077 21.9725367036012 2013-07-21 2013
15910.9743589744 1.64123076923077 21.8350432522432 2013-07-24 2013
15914.0256410256 1.64123076923077 21.6975498008852 2013-07-28 2013
15917.0769230769 1.64123076923077 21.5600563495271 2013-07-31 2013
15920.1282051282 1.64123076923077 21.4225628981692 2013-08-03 2013
15923.1794871795 1.64123076923077 21.2850694468112 2013-08-06 2013
15926.2307692308 1.64123076923077 21.1391711178582 2013-08-09 2013
15929.2820512821 1.64123076923077 20.9999999999947 2013-08-12 2013
15932.3333333333 1.64123076923077 20.8666666666684 2013-08-15 2013
15935.3846153846 1.64123076923077 20.5615384615403 2013-08-18 2013
15938.4358974359 1.64123076923077 20.2564102564122 2013-08-21 2013
15941.4871794872 1.64123076923077 19.9512820512839 2013-08-24 2013
15944.5384615385 1.64123076923077 19.6461538461556 2013-08-27 2013
15947.5897435897 1.64123076923077 19.3410256410273 2013-08-30 2013
15950.641025641 1.64123076923077 19.0358974358992 2013-09-02 2013
15953.6923076923 1.64123076923077 18.7307692307709 2013-09-05 2013
15956.7435897436 1.64123076923077 18.4256410256428 2013-09-08 2013
15959.7948717949 1.64123076923077 18.1205128205147 2013-09-11 2013
15962.8461538462 1.64123076923077 17.8153846153848 2013-09-14 2013
15965.8974358974 1.64123076923077 17.5102564102567 2013-09-17 2013
15968.9487179487 1.64123076923077 17.2051282051284 2013-09-20 2013
15972 1.64123076923077 17.0000000000153 2013-09-24 2013
15853 1.91476923076923 9.03299562272514 2013-05-28 2013
15856.0512820513 1.91476923076923 10.3268576257187 2013-05-31 2013
15859.1025641026 1.91476923076923 11.4042394310245 2013-06-03 2013
15862.1538461538 1.91476923076923 12.4816212363303 2013-06-06 2013
15865.2051282051 1.91476923076923 13.5590030416361 2013-06-09 2013
15868.2564102564 1.91476923076923 14.6363848469418 2013-06-12 2013
15871.3076923077 1.91476923076923 15.7137666522476 2013-06-15 2013
15874.358974359 1.91476923076923 15.9567986780485 2013-06-18 2013
15877.4102564103 1.91476923076923 17.2105707232422 2013-06-21 2013
15880.4615384615 1.91476923076923 18.4643427684368 2013-06-24 2013
15883.5128205128 1.91476923076923 19.701295315831 2013-06-27 2013
15886.5641025641 1.91476923076923 20.9166030350871 2013-06-30 2013
15889.6153846154 1.91476923076923 21.1166361824107 2013-07-03 2013
15892.6666666667 1.91476923076923 21.4618571733251 2013-07-06 2013
15895.7179487179 1.91476923076923 21.80707816424 2013-07-09 2013
15898.7692307692 1.91476923076923 22.1522991551547 2013-07-12 2013
15901.8205128205 1.91476923076923 22.2480859639713 2013-07-15 2013
15904.8717948718 1.91476923076923 22.0767917883875 2013-07-18 2013
15907.9230769231 1.91476923076923 21.9392983370295 2013-07-21 2013
15910.9743589744 1.91476923076923 21.8018048856715 2013-07-24 2013
15914.0256410256 1.91476923076923 21.6643114343135 2013-07-28 2013
15917.0769230769 1.91476923076923 21.5268179829554 2013-07-31 2013
15920.1282051282 1.91476923076923 21.3893245315975 2013-08-03 2013
15923.1794871795 1.91476923076923 21.2518310802395 2013-08-06 2013
15926.2307692308 1.91476923076923 21.1143376288815 2013-08-09 2013
15929.2820512821 1.91476923076923 21.0000000000057 2013-08-12 2013
15932.3333333333 1.91476923076923 20.8666666666684 2013-08-15 2013
15935.3846153846 1.91476923076923 20.5615384615403 2013-08-18 2013
15938.4358974359 1.91476923076923 20.2564102564122 2013-08-21 2013
15941.4871794872 1.91476923076923 19.9512820512839 2013-08-24 2013
15944.5384615385 1.91476923076923 19.6461538461556 2013-08-27 2013
15947.5897435897 1.91476923076923 19.3410256410273 2013-08-30 2013
15950.641025641 1.91476923076923 19.0358974358992 2013-09-02 2013
15953.6923076923 1.91476923076923 18.7307692307709 2013-09-05 2013
15956.7435897436 1.91476923076923 18.4256410256414 2013-09-08 2013
15959.7948717949 1.91476923076923 18.1205128205131 2013-09-11 2013
15962.8461538462 1.91476923076923 17.8153846153848 2013-09-14 2013
15965.8974358974 1.91476923076923 17.5102564102567 2013-09-17 2013
15968.9487179487 1.91476923076923 17.2051282051284 2013-09-20 2013
15972 1.91476923076923 17.0000000000337 2013-09-24 2013
15853 2.18830769230769 9.13798169507572 2013-05-28 2013
15856.0512820513 2.18830769230769 10.1939041594314 2013-05-31 2013
15859.1025641026 2.18830769230769 11.2712859647372 2013-06-03 2013
15862.1538461538 2.18830769230769 12.348667770043 2013-06-06 2013
15865.2051282051 2.18830769230769 13.4260495753488 2013-06-09 2013
15868.2564102564 2.18830769230769 14.5034313806545 2013-06-12 2013
15871.3076923077 2.18830769230769 15.6585100729399 2013-06-15 2013
15874.358974359 2.18830769230769 15.9069411281916 2013-06-18 2013
15877.4102564103 2.18830769230769 17.1607131733854 2013-06-21 2013
15880.4615384615 2.18830769230769 18.41448521858 2013-06-24 2013
15883.5128205128 2.18830769230769 19.6348185826882 2013-06-27 2013
15886.5641025641 2.18830769230769 20.8501263019443 2013-06-30 2013
15889.6153846154 2.18830769230769 20.9836827161237 2013-07-03 2013
15892.6666666667 2.18830769230769 21.3289037070381 2013-07-06 2013
15895.7179487179 2.18830769230769 21.6819344378987 2013-07-09 2013
15898.7692307692 2.18830769230769 22.1149762823638 2013-07-12 2013
15901.8205128205 2.18830769230769 22.2148475973995 2013-07-15 2013
15904.8717948718 2.18830769230769 22.0435534218158 2013-07-18 2013
15907.9230769231 2.18830769230769 21.9060599704578 2013-07-21 2013
15910.9743589744 2.18830769230769 21.7685665190997 2013-07-24 2013
15914.0256410256 2.18830769230769 21.6310730677418 2013-07-28 2013
15917.0769230769 2.18830769230769 21.4935796163837 2013-07-31 2013
15920.1282051282 2.18830769230769 21.3560861650258 2013-08-03 2013
15923.1794871795 2.18830769230769 21.2185927136678 2013-08-06 2013
15926.2307692308 2.18830769230769 21.1025641025651 2013-08-09 2013
15929.2820512821 2.18830769230769 20.999999999988 2013-08-12 2013
15932.3333333333 2.18830769230769 20.8666666666684 2013-08-15 2013
15935.3846153846 2.18830769230769 20.5615384615403 2013-08-18 2013
15938.4358974359 2.18830769230769 20.2564102564122 2013-08-21 2013
15941.4871794872 2.18830769230769 19.9512820512839 2013-08-24 2013
15944.5384615385 2.18830769230769 19.6461538461556 2013-08-27 2013
15947.5897435897 2.18830769230769 19.3410256410273 2013-08-30 2013
15950.641025641 2.18830769230769 19.0358974358992 2013-09-02 2013
15953.6923076923 2.18830769230769 18.7307692307695 2013-09-05 2013
15956.7435897436 2.18830769230769 18.4256410256414 2013-09-08 2013
15959.7948717949 2.18830769230769 18.1205128205131 2013-09-11 2013
15962.8461538462 2.18830769230769 17.8153846153848 2013-09-14 2013
15965.8974358974 2.18830769230769 17.5102564102567 2013-09-17 2013
15968.9487179487 2.18830769230769 17.2051282051284 2013-09-20 2013
15972 2.18830769230769 17.0000000000337 2013-09-24 2013
15853 2.46184615384615 9.05165705626496 2013-05-28 2013
15856.0512820513 2.46184615384615 10.0609506931451 2013-05-31 2013
15859.1025641026 2.46184615384615 11.1383324984508 2013-06-03 2013
15862.1538461538 2.46184615384615 12.2157143037566 2013-06-06 2013
15865.2051282051 2.46184615384615 13.2930961090624 2013-06-09 2013
15868.2564102564 2.46184615384615 14.3923717629968 2013-06-12 2013
15871.3076923077 2.46184615384615 15.6086525230821 2013-06-15 2013
15874.358974359 2.46184615384615 15.8570835783339 2013-06-18 2013
15877.4102564103 2.46184615384615 17.1108556235276 2013-06-21 2013
15880.4615384615 2.46184615384615 18.3530341302903 2013-06-24 2013
15883.5128205128 2.46184615384615 19.5683418495446 2013-06-27 2013
15886.5641025641 2.46184615384615 20.7836495688007 2013-06-30 2013
15889.6153846154 2.46184615384615 20.8507292498366 2013-07-03 2013
15892.6666666667 2.46184615384615 21.2156542268617 2013-07-06 2013
15895.7179487179 2.46184615384615 21.6486960713269 2013-07-09 2013
15898.7692307692 2.46184615384615 22.081737915792 2013-07-12 2013
15901.8205128205 2.46184615384615 22.1816092308281 2013-07-15 2013
15904.8717948718 2.46184615384615 22.0103150552442 2013-07-18 2013
15907.9230769231 2.46184615384615 21.8728216038862 2013-07-21 2013
15910.9743589744 2.46184615384615 21.7353281525282 2013-07-24 2013
15914.0256410256 2.46184615384615 21.5978347011702 2013-07-28 2013
15917.0769230769 2.46184615384615 21.4603412498121 2013-07-31 2013
15920.1282051282 2.46184615384615 21.3285849952526 2013-08-03 2013
15923.1794871795 2.46184615384615 21.2155745489089 2013-08-06 2013
15926.2307692308 2.46184615384615 21.1025641025651 2013-08-09 2013
15929.2820512821 2.46184615384615 20.999999999988 2013-08-12 2013
15932.3333333333 2.46184615384615 20.8666666666684 2013-08-15 2013
15935.3846153846 2.46184615384615 20.5615384615403 2013-08-18 2013
15938.4358974359 2.46184615384615 20.2564102564122 2013-08-21 2013
15941.4871794872 2.46184615384615 19.9512820512839 2013-08-24 2013
15944.5384615385 2.46184615384615 19.6461538461556 2013-08-27 2013
15947.5897435897 2.46184615384615 19.3410256410273 2013-08-30 2013
15950.641025641 2.46184615384615 19.0358974358978 2013-09-02 2013
15953.6923076923 2.46184615384615 18.7307692307695 2013-09-05 2013
15956.7435897436 2.46184615384615 18.4256410256414 2013-09-08 2013
15959.7948717949 2.46184615384615 18.1205128205131 2013-09-11 2013
15962.8461538462 2.46184615384615 17.8153846153848 2013-09-14 2013
15965.8974358974 2.46184615384615 17.5102564102567 2013-09-17 2013
15968.9487179487 2.46184615384615 17.2051282051284 2013-09-20 2013
15972 2.46184615384615 17.0000000000337 2013-09-24 2013
15853 2.73538461538462 8.89341022686312 2013-05-28 2013
15856.0512820513 2.73538461538462 9.92799722685777 2013-05-31 2013
15859.1025641026 2.73538461538462 11.0053790321635 2013-06-03 2013
15862.1538461538 2.73538461538462 12.0827608374693 2013-06-06 2013
15865.2051282051 2.73538461538462 13.1601426427751 2013-06-09 2013
15868.2564102564 2.73538461538462 14.3425142131391 2013-06-12 2013
15871.3076923077 2.73538461538462 15.5587949732244 2013-06-15 2013
15874.358974359 2.73538461538462 15.8072260284762 2013-06-18 2013
15877.4102564103 2.73538461538462 17.0609980736699 2013-06-21 2013
15880.4615384615 2.73538461538462 18.2865573971476 2013-06-24 2013
15883.5128205128 2.73538461538462 19.5018651164019 2013-06-27 2013
15886.5641025641 2.73538461538462 20.7171728356579 2013-06-30 2013
15889.6153846154 2.73538461538462 20.7493740158247 2013-07-03 2013
15892.6666666667 2.73538461538462 21.1824158602899 2013-07-06 2013
15895.7179487179 2.73538461538462 21.615457704755 2013-07-09 2013
15898.7692307692 2.73538461538462 22.0484995492202 2013-07-12 2013
15901.8205128205 2.73538461538462 22.1483708642563 2013-07-15 2013
15904.8717948718 2.73538461538462 21.9770766886725 2013-07-18 2013
15907.9230769231 2.73538461538462 21.8395832373145 2013-07-21 2013
15910.9743589744 2.73538461538462 21.7020897859564 2013-07-24 2013
15914.0256410256 2.73538461538462 21.5645963345985 2013-07-28 2013
15917.0769230769 2.73538461538462 21.4415954415964 2013-07-31 2013
15920.1282051282 2.73538461538462 21.3285849952526 2013-08-03 2013
15923.1794871795 2.73538461538462 21.2155745489089 2013-08-06 2013
15926.2307692308 2.73538461538462 21.1025641025651 2013-08-09 2013
15929.2820512821 2.73538461538462 20.999999999988 2013-08-12 2013
15932.3333333333 2.73538461538462 20.8666666666684 2013-08-15 2013
15935.3846153846 2.73538461538462 20.5615384615403 2013-08-18 2013
15938.4358974359 2.73538461538462 20.2564102564122 2013-08-21 2013
15941.4871794872 2.73538461538462 19.9512820512839 2013-08-24 2013
15944.5384615385 2.73538461538462 19.6461538461542 2013-08-27 2013
15947.5897435897 2.73538461538462 19.3410256410259 2013-08-30 2013
15950.641025641 2.73538461538462 19.0358974358978 2013-09-02 2013
15953.6923076923 2.73538461538462 18.7307692307695 2013-09-05 2013
15956.7435897436 2.73538461538462 18.4256410256414 2013-09-08 2013
15959.7948717949 2.73538461538462 18.1205128205131 2013-09-11 2013
15962.8461538462 2.73538461538462 17.8153846153848 2013-09-14 2013
15965.8974358974 2.73538461538462 17.5102564102567 2013-09-17 2013
15968.9487179487 2.73538461538462 17.2051282051284 2013-09-20 2013
15972 2.73538461538462 17.0000000000337 2013-09-24 2013
15853 3.00892307692308 8.73516339746129 2013-05-28 2013
15856.0512820513 3.00892307692308 9.79504376057139 2013-05-31 2013
15859.1025641026 3.00892307692308 10.8724255658772 2013-06-03 2013
15862.1538461538 3.00892307692308 11.9498073711829 2013-06-06 2013
15865.2051282051 3.00892307692308 13.076375903197 2013-06-09 2013
15868.2564102564 3.00892307692308 14.2926566632814 2013-06-12 2013
15871.3076923077 3.00892307692308 15.5089374233667 2013-06-15 2013
15874.358974359 3.00892307692308 15.7573684786184 2013-06-18 2013
15877.4102564103 3.00892307692308 17.0047729447488 2013-06-21 2013
15880.4615384615 3.00892307692308 18.2200806640049 2013-06-24 2013
15883.5128205128 3.00892307692308 19.4353883832591 2013-06-27 2013
15886.5641025641 3.00892307692308 20.6506961025152 2013-06-30 2013
15889.6153846154 3.00892307692308 20.7412587412553 2013-07-03 2013
15892.6666666667 3.00892307692308 21.1491774937181 2013-07-06 2013
15895.7179487179 3.00892307692308 21.5822193381832 2013-07-09 2013
15898.7692307692 3.00892307692308 22.0152611826484 2013-07-12 2013
15901.8205128205 3.00892307692308 22.115132497685 2013-07-15 2013
15904.8717948718 3.00892307692308 21.9438383221008 2013-07-18 2013
15907.9230769231 3.00892307692308 21.8063448707428 2013-07-21 2013
15910.9743589744 3.00892307692308 21.6688514193847 2013-07-24 2013
15914.0256410256 3.00892307692308 21.5546058879403 2013-07-28 2013
15917.0769230769 3.00892307692308 21.4415954415964 2013-07-31 2013
15920.1282051282 3.00892307692308 21.3285849952526 2013-08-03 2013
15923.1794871795 3.00892307692308 21.2155745489089 2013-08-06 2013
15926.2307692308 3.00892307692308 21.1025641025651 2013-08-09 2013
15929.2820512821 3.00892307692308 20.999999999988 2013-08-12 2013
15932.3333333333 3.00892307692308 20.8666666666684 2013-08-15 2013
15935.3846153846 3.00892307692308 20.5615384615403 2013-08-18 2013
15938.4358974359 3.00892307692308 20.2564102564122 2013-08-21 2013
15941.4871794872 3.00892307692308 19.9512820512823 2013-08-24 2013
15944.5384615385 3.00892307692308 19.6461538461542 2013-08-27 2013
15947.5897435897 3.00892307692308 19.3410256410259 2013-08-30 2013
15950.641025641 3.00892307692308 19.0358974358978 2013-09-02 2013
15953.6923076923 3.00892307692308 18.7307692307695 2013-09-05 2013
15956.7435897436 3.00892307692308 18.4256410256414 2013-09-08 2013
15959.7948717949 3.00892307692308 18.1205128205131 2013-09-11 2013
15962.8461538462 3.00892307692308 17.8153846153848 2013-09-14 2013
15965.8974358974 3.00892307692308 17.5102564102567 2013-09-17 2013
15968.9487179487 3.00892307692308 17.2051282051284 2013-09-20 2013
15972 3.00892307692308 17.0000000000337 2013-09-24 2013
15853 3.28246153846154 8.57691656805946 2013-05-28 2013
15856.0512820513 3.28246153846154 9.6620902942841 2013-05-31 2013
15859.1025641026 3.28246153846154 10.7394720995899 2013-06-03 2013
15862.1538461538 3.28246153846154 11.8168539048957 2013-06-06 2013
15865.2051282051 3.28246153846154 13.0265183533393 2013-06-09 2013
15868.2564102564 3.28246153846154 14.2427991134236 2013-06-12 2013
15871.3076923077 3.28246153846154 15.4590798735089 2013-06-15 2013
15874.358974359 3.28246153846154 15.7075109287607 2013-06-18 2013
15877.4102564103 3.28246153846154 16.9382962116051 2013-06-21 2013
15880.4615384615 3.28246153846154 18.1536039308612 2013-06-24 2013
15883.5128205128 3.28246153846154 19.3689116501155 2013-06-27 2013
15886.5641025641 3.28246153846154 20.5842193693716 2013-06-30 2013
15889.6153846154 3.28246153846154 20.7412587412553 2013-07-03 2013
15892.6666666667 3.28246153846154 21.1159391271462 2013-07-06 2013
15895.7179487179 3.28246153846154 21.5489809716114 2013-07-09 2013
15898.7692307692 3.28246153846154 21.9820228160766 2013-07-12 2013
15901.8205128205 3.28246153846154 22.0818941311131 2013-07-15 2013
15904.8717948718 3.28246153846154 21.9105999555291 2013-07-18 2013
15907.9230769231 3.28246153846154 21.7806267806278 2013-07-21 2013
15910.9743589744 3.28246153846154 21.6676163342839 2013-07-24 2013
15914.0256410256 3.28246153846154 21.5546058879403 2013-07-28 2013
15917.0769230769 3.28246153846154 21.4415954415964 2013-07-31 2013
15920.1282051282 3.28246153846154 21.3285849952526 2013-08-03 2013
15923.1794871795 3.28246153846154 21.2155745489089 2013-08-06 2013
15926.2307692308 3.28246153846154 21.1025641025651 2013-08-09 2013
15929.2820512821 3.28246153846154 20.999999999988 2013-08-12 2013
15932.3333333333 3.28246153846154 20.8666666666684 2013-08-15 2013
15935.3846153846 3.28246153846154 20.5615384615403 2013-08-18 2013
15938.4358974359 3.28246153846154 20.2564102564106 2013-08-21 2013
15941.4871794872 3.28246153846154 19.9512820512823 2013-08-24 2013
15944.5384615385 3.28246153846154 19.6461538461542 2013-08-27 2013
15947.5897435897 3.28246153846154 19.3410256410259 2013-08-30 2013
15950.641025641 3.28246153846154 19.0358974358978 2013-09-02 2013
15953.6923076923 3.28246153846154 18.7307692307695 2013-09-05 2013
15956.7435897436 3.28246153846154 18.4256410256414 2013-09-08 2013
15959.7948717949 3.28246153846154 18.1205128205131 2013-09-11 2013
15962.8461538462 3.28246153846154 17.8153846153848 2013-09-14 2013
15965.8974358974 3.28246153846154 17.5102564102567 2013-09-17 2013
15968.9487179487 3.28246153846154 17.2051282051284 2013-09-20 2013
15972 3.28246153846154 17.0000000000018 2013-09-24 2013
15853 3.556 8.41866973865763 2013-05-28 2013
15856.0512820513 3.556 9.52913682799772 2013-05-31 2013
15859.1025641026 3.556 10.6065186333035 2013-06-03 2013
15862.1538461538 3.556 11.7603800433963 2013-06-06 2013
15865.2051282051 3.556 12.9766608034824 2013-06-09 2013
15868.2564102564 3.556 14.1929415635668 2013-06-12 2013
15871.3076923077 3.556 15.4092223236521 2013-06-15 2013
15874.358974359 3.556 15.6565117592081 2013-06-18 2013
15877.4102564103 3.556 16.8718194784624 2013-06-21 2013
15880.4615384615 3.556 18.0871271977185 2013-06-24 2013
15883.5128205128 3.556 19.3024349169727 2013-06-27 2013
15886.5641025641 3.556 20.5177426362288 2013-06-30 2013
15889.6153846154 3.556 20.741258741255 2013-07-03 2013
15892.6666666667 3.556 21.1111111111072 2013-07-06 2013
15895.7179487179 3.556 21.5157426050396 2013-07-09 2013
15898.7692307692 3.556 21.9487844495047 2013-07-12 2013
15901.8205128205 3.556 22.0363012212185 2013-07-15 2013
15904.8717948718 3.556 21.8936372269716 2013-07-18 2013
15907.9230769231 3.556 21.7806267806278 2013-07-21 2013
15910.9743589744 3.556 21.6676163342839 2013-07-24 2013
15914.0256410256 3.556 21.5546058879403 2013-07-28 2013
15917.0769230769 3.556 21.4415954415964 2013-07-31 2013
15920.1282051282 3.556 21.3285849952526 2013-08-03 2013
15923.1794871795 3.556 21.2155745489089 2013-08-06 2013
15926.2307692308 3.556 21.1025641025651 2013-08-09 2013
15929.2820512821 3.556 20.999999999988 2013-08-12 2013
15932.3333333333 3.556 20.8666666666668 2013-08-15 2013
15935.3846153846 3.556 20.5615384615387 2013-08-18 2013
15938.4358974359 3.556 20.2564102564106 2013-08-21 2013
15941.4871794872 3.556 19.9512820512823 2013-08-24 2013
15944.5384615385 3.556 19.6461538461542 2013-08-27 2013
15947.5897435897 3.556 19.3410256410259 2013-08-30 2013
15950.641025641 3.556 19.0358974358978 2013-09-02 2013
15953.6923076923 3.556 18.7307692307695 2013-09-05 2013
15956.7435897436 3.556 18.4256410256414 2013-09-08 2013
15959.7948717949 3.556 18.1205128205131 2013-09-11 2013
15962.8461538462 3.556 17.8153846153848 2013-09-14 2013
15965.8974358974 3.556 17.5102564102567 2013-09-17 2013
15968.9487179487 3.556 17.2051282051284 2013-09-20 2013
15972 3.556 17.0000000000018 2013-09-24 2013
15853 3.82953846153846 8.33333333331218 2013-05-28 2013
15856.0512820513 3.82953846153846 9.39618336171043 2013-05-31 2013
15859.1025641026 3.82953846153846 10.4942417334532 2013-06-03 2013
15862.1538461538 3.82953846153846 11.7105224935385 2013-06-06 2013
15865.2051282051 3.82953846153846 12.9268032536247 2013-06-09 2013
15868.2564102564 3.82953846153846 14.1430840137091 2013-06-12 2013
15871.3076923077 3.82953846153846 15.3593647737944 2013-06-15 2013
15874.358974359 3.82953846153846 15.6031935936826 2013-06-18 2013
15877.4102564103 3.82953846153846 16.8178466382187 2013-06-21 2013
15880.4615384615 3.82953846153846 18.0324996827549 2013-06-24 2013
15883.5128205128 3.82953846153846 19.247152727291 2013-06-27 2013
15886.5641025641 3.82953846153846 20.4568543317528 2013-06-30 2013
15889.6153846154 3.82953846153846 20.7412587412548 2013-07-03 2013
15892.6666666667 3.82953846153846 21.111111111107 2013-07-06 2013
15895.7179487179 3.82953846153846 21.4825042384673 2013-07-09 2013
15898.7692307692 3.82953846153846 21.9155460829325 2013-07-12 2013
15901.8205128205 3.82953846153846 21.9999999999943 2013-07-15 2013
15904.8717948718 3.82953846153846 21.8936372269707 2013-07-18 2013
15907.9230769231 3.82953846153846 21.7806267806269 2013-07-21 2013
15910.9743589744 3.82953846153846 21.6676163342839 2013-07-24 2013
15914.0256410256 3.82953846153846 21.5546058879403 2013-07-28 2013
15917.0769230769 3.82953846153846 21.4415954415964 2013-07-31 2013
15920.1282051282 3.82953846153846 21.3285849952526 2013-08-03 2013
15923.1794871795 3.82953846153846 21.2155745489089 2013-08-06 2013
15926.2307692308 3.82953846153846 21.1025641025651 2013-08-09 2013
15929.2820512821 3.82953846153846 20.999999999988 2013-08-12 2013
15932.3333333333 3.82953846153846 20.8666666666668 2013-08-15 2013
15935.3846153846 3.82953846153846 20.5615384615387 2013-08-18 2013
15938.4358974359 3.82953846153846 20.2564102564106 2013-08-21 2013
15941.4871794872 3.82953846153846 19.9512820512823 2013-08-24 2013
15944.5384615385 3.82953846153846 19.6461538461542 2013-08-27 2013
15947.5897435897 3.82953846153846 19.3410256410259 2013-08-30 2013
15950.641025641 3.82953846153846 19.0358974358976 2013-09-02 2013
15953.6923076923 3.82953846153846 18.7307692307693 2013-09-05 2013
15956.7435897436 3.82953846153846 18.4256410256412 2013-09-08 2013
15959.7948717949 3.82953846153846 18.1205128205131 2013-09-11 2013
15962.8461538462 3.82953846153846 17.8153846153848 2013-09-14 2013
15965.8974358974 3.82953846153846 17.5102564102567 2013-09-17 2013
15968.9487179487 3.82953846153846 17.2051282051273 2013-09-20 2013
15972 3.82953846153846 17.0000000000018 2013-09-24 2013
15853 4.10307692307692 8.33333333331421 2013-05-28 2013
15856.0512820513 4.10307692307692 9.26322989542405 2013-05-31 2013
15859.1025641026 4.10307692307692 10.4443841835955 2013-06-03 2013
15862.1538461538 4.10307692307692 11.6606649436808 2013-06-06 2013
15865.2051282051 4.10307692307692 12.876945703767 2013-06-09 2013
15868.2564102564 4.10307692307692 14.0932264638514 2013-06-12 2013
15871.3076923077 4.10307692307692 15.3095072239366 2013-06-15 2013
15874.358974359 4.10307692307692 15.5533360438249 2013-06-18 2013
15877.4102564103 4.10307692307692 16.767989088361 2013-06-21 2013
15880.4615384615 4.10307692307692 17.9826421328971 2013-06-24 2013
15883.5128205128 4.10307692307692 19.1972951774333 2013-06-27 2013
15886.5641025641 4.10307692307692 20.39037759861 2013-06-30 2013
15889.6153846154 4.10307692307692 20.7412587412546 2013-07-03 2013
15892.6666666667 4.10307692307692 21.1111111111068 2013-07-06 2013
15895.7179487179 4.10307692307692 21.4809634809594 2013-07-09 2013
15898.7692307692 4.10307692307692 21.8823077163606 2013-07-12 2013
15901.8205128205 4.10307692307692 21.9999999999827 2013-07-15 2013
15904.8717948718 4.10307692307692 21.8936372269707 2013-07-18 2013
15907.9230769231 4.10307692307692 21.7806267806269 2013-07-21 2013
15910.9743589744 4.10307692307692 21.667616334283 2013-07-24 2013
15914.0256410256 4.10307692307692 21.5546058879393 2013-07-28 2013
15917.0769230769 4.10307692307692 21.4415954415964 2013-07-31 2013
15920.1282051282 4.10307692307692 21.3285849952526 2013-08-03 2013
15923.1794871795 4.10307692307692 21.2155745489089 2013-08-06 2013
15926.2307692308 4.10307692307692 21.1025641025651 2013-08-09 2013
15929.2820512821 4.10307692307692 21.0000000000183 2013-08-12 2013
15932.3333333333 4.10307692307692 20.8666666666668 2013-08-15 2013
15935.3846153846 4.10307692307692 20.5615384615387 2013-08-18 2013
15938.4358974359 4.10307692307692 20.2564102564106 2013-08-21 2013
15941.4871794872 4.10307692307692 19.9512820512823 2013-08-24 2013
15944.5384615385 4.10307692307692 19.6461538461542 2013-08-27 2013
15947.5897435897 4.10307692307692 19.3410256410259 2013-08-30 2013
15950.641025641 4.10307692307692 19.0358974358976 2013-09-02 2013
15953.6923076923 4.10307692307692 18.7307692307693 2013-09-05 2013
15956.7435897436 4.10307692307692 18.4256410256412 2013-09-08 2013
15959.7948717949 4.10307692307692 18.1205128205131 2013-09-11 2013
15962.8461538462 4.10307692307692 17.8153846153848 2013-09-14 2013
15965.8974358974 4.10307692307692 17.5102564102558 2013-09-17 2013
15968.9487179487 4.10307692307692 17.2051282051273 2013-09-20 2013
15972 4.10307692307692 17.0000000000018 2013-09-24 2013
15853 4.37661538461539 8.33333333331625 2013-05-28 2013
15856.0512820513 4.37661538461539 9.17824587365158 2013-05-31 2013
15859.1025641026 4.37661538461539 10.3945266337378 2013-06-03 2013
15862.1538461538 4.37661538461539 11.6108073938231 2013-06-06 2013
15865.2051282051 4.37661538461539 12.8270881539092 2013-06-09 2013
15868.2564102564 4.37661538461539 14.0433689139936 2013-06-12 2013
15871.3076923077 4.37661538461539 15.2596496740789 2013-06-15 2013
15874.358974359 4.37661538461539 15.5034784939671 2013-06-18 2013
15877.4102564103 4.37661538461539 16.7181315385033 2013-06-21 2013
15880.4615384615 4.37661538461539 17.9327845830394 2013-06-24 2013
15883.5128205128 4.37661538461539 19.1474376275755 2013-06-27 2013
15886.5641025641 4.37661538461539 20.3239008654664 2013-06-30 2013
15889.6153846154 4.37661538461539 20.7412587412546 2013-07-03 2013
15892.6666666667 4.37661538461539 21.1111111111068 2013-07-06 2013
15895.7179487179 4.37661538461539 21.4809634809594 2013-07-09 2013
15898.7692307692 4.37661538461539 21.8508158508116 2013-07-12 2013
15901.8205128205 4.37661538461539 21.9999999999827 2013-07-15 2013
15904.8717948718 4.37661538461539 21.8936372269707 2013-07-18 2013
15907.9230769231 4.37661538461539 21.7806267806269 2013-07-21 2013
15910.9743589744 4.37661538461539 21.667616334283 2013-07-24 2013
15914.0256410256 4.37661538461539 21.5546058879393 2013-07-28 2013
15917.0769230769 4.37661538461539 21.4415954415955 2013-07-31 2013
15920.1282051282 4.37661538461539 21.3285849952517 2013-08-03 2013
15923.1794871795 4.37661538461539 21.215574548908 2013-08-06 2013
15926.2307692308 4.37661538461539 21.1025641025651 2013-08-09 2013
15929.2820512821 4.37661538461539 21.0000000000183 2013-08-12 2013
15932.3333333333 4.37661538461539 20.8666666666668 2013-08-15 2013
15935.3846153846 4.37661538461539 20.5615384615387 2013-08-18 2013
15938.4358974359 4.37661538461539 20.2564102564106 2013-08-21 2013
15941.4871794872 4.37661538461539 19.9512820512823 2013-08-24 2013
15944.5384615385 4.37661538461539 19.6461538461542 2013-08-27 2013
15947.5897435897 4.37661538461539 19.3410256410259 2013-08-30 2013
15950.641025641 4.37661538461539 19.0358974358976 2013-09-02 2013
15953.6923076923 4.37661538461539 18.7307692307693 2013-09-05 2013
15956.7435897436 4.37661538461539 18.4256410256412 2013-09-08 2013
15959.7948717949 4.37661538461539 18.1205128205131 2013-09-11 2013
15962.8461538462 4.37661538461539 17.8153846153839 2013-09-14 2013
15965.8974358974 4.37661538461539 17.5102564102558 2013-09-17 2013
15968.9487179487 4.37661538461539 17.2051282051273 2013-09-20 2013
15972 4.37661538461539 17.0000000000018 2013-09-24 2013
15853 4.65015384615385 8.33333333331829 2013-05-28 2013
15856.0512820513 4.65015384615385 9.15004748337651 2013-05-31 2013
15859.1025641026 4.65015384615385 10.3649097815724 2013-06-03 2013
15862.1538461538 4.65015384615385 11.5797720797673 2013-06-06 2013
15865.2051282051 4.65015384615385 12.7946343779631 2013-06-09 2013
15868.2564102564 4.65015384615385 14.009496676159 2013-06-12 2013
15871.3076923077 4.65015384615385 15.2243589743539 2013-06-15 2013
15874.358974359 4.65015384615385 15.4536209441103 2013-06-18 2013
15877.4102564103 4.65015384615385 16.6682739886464 2013-06-21 2013
15880.4615384615 4.65015384615385 17.8829270331826 2013-06-24 2013
15883.5128205128 4.65015384615385 19.0812354137252 2013-06-27 2013
15886.5641025641 4.65015384615385 20.2574241323227 2013-06-30 2013
15889.6153846154 4.65015384615385 20.7412587412543 2013-07-03 2013
15892.6666666667 4.65015384615385 21.1111111111065 2013-07-06 2013
15895.7179487179 4.65015384615385 21.4809634809592 2013-07-09 2013
15898.7692307692 4.65015384615385 21.8508158508114 2013-07-12 2013
15901.8205128205 4.65015384615385 21.9999999999827 2013-07-15 2013
15904.8717948718 4.65015384615385 21.8936372269707 2013-07-18 2013
15907.9230769231 4.65015384615385 21.7806267806269 2013-07-21 2013
15910.9743589744 4.65015384615385 21.667616334283 2013-07-24 2013
15914.0256410256 4.65015384615385 21.5546058879393 2013-07-28 2013
15917.0769230769 4.65015384615385 21.4415954415955 2013-07-31 2013
15920.1282051282 4.65015384615385 21.3285849952517 2013-08-03 2013
15923.1794871795 4.65015384615385 21.215574548908 2013-08-06 2013
15926.2307692308 4.65015384615385 21.1025641025641 2013-08-09 2013
15929.2820512821 4.65015384615385 21.0000000000144 2013-08-12 2013
15932.3333333333 4.65015384615385 20.8666666666668 2013-08-15 2013
15935.3846153846 4.65015384615385 20.5615384615387 2013-08-18 2013
15938.4358974359 4.65015384615385 20.2564102564106 2013-08-21 2013
15941.4871794872 4.65015384615385 19.9512820512823 2013-08-24 2013
15944.5384615385 4.65015384615385 19.6461538461542 2013-08-27 2013
15947.5897435897 4.65015384615385 19.3410256410259 2013-08-30 2013
15950.641025641 4.65015384615385 19.0358974358976 2013-09-02 2013
15953.6923076923 4.65015384615385 18.7307692307693 2013-09-05 2013
15956.7435897436 4.65015384615385 18.4256410256403 2013-09-08 2013
15959.7948717949 4.65015384615385 18.1205128205122 2013-09-11 2013
15962.8461538462 4.65015384615385 17.8153846153839 2013-09-14 2013
15965.8974358974 4.65015384615385 17.5102564102558 2013-09-17 2013
15968.9487179487 4.65015384615385 17.2051282051273 2013-09-20 2013
15972 4.65015384615385 17.0000000000317 2013-09-24 2013
15853 4.92369230769231 8.33333333332032 2013-05-28 2013
15856.0512820513 4.92369230769231 9.15004748337651 2013-05-31 2013
15859.1025641026 4.92369230769231 10.3649097815724 2013-06-03 2013
15862.1538461538 4.92369230769231 11.5797720797673 2013-06-06 2013
15865.2051282051 4.92369230769231 12.7946343779631 2013-06-09 2013
15868.2564102564 4.92369230769231 14.009496676159 2013-06-12 2013
15871.3076923077 4.92369230769231 15.0887780820749 2013-06-15 2013
15874.358974359 4.92369230769231 15.4037633942526 2013-06-18 2013
15877.4102564103 4.92369230769231 16.6184164387887 2013-06-21 2013
15880.4615384615 4.92369230769231 17.8330694833248 2013-06-24 2013
15883.5128205128 4.92369230769231 19.0147586805815 2013-06-27 2013
15886.5641025641 4.92369230769231 20.1909473991791 2013-06-30 2013
15889.6153846154 4.92369230769231 20.7412587412541 2013-07-03 2013
15892.6666666667 4.92369230769231 21.1111111111063 2013-07-06 2013
15895.7179487179 4.92369230769231 21.4809634809685 2013-07-09 2013
15898.7692307692 4.92369230769231 21.8508158508212 2013-07-12 2013
15901.8205128205 4.92369230769231 21.9999999999827 2013-07-15 2013
15904.8717948718 4.92369230769231 21.8936372269707 2013-07-18 2013
15907.9230769231 4.92369230769231 21.7806267806269 2013-07-21 2013
15910.9743589744 4.92369230769231 21.667616334283 2013-07-24 2013
15914.0256410256 4.92369230769231 21.5546058879393 2013-07-28 2013
15917.0769230769 4.92369230769231 21.4415954415955 2013-07-31 2013
15920.1282051282 4.92369230769231 21.3285849952517 2013-08-03 2013
15923.1794871795 4.92369230769231 21.215574548908 2013-08-06 2013
15926.2307692308 4.92369230769231 21.1025641025656 2013-08-09 2013
15929.2820512821 4.92369230769231 21.0000000000121 2013-08-12 2013
15932.3333333333 4.92369230769231 20.8666666666668 2013-08-15 2013
15935.3846153846 4.92369230769231 20.5615384615387 2013-08-18 2013
15938.4358974359 4.92369230769231 20.2564102564106 2013-08-21 2013
15941.4871794872 4.92369230769231 19.9512820512823 2013-08-24 2013
15944.5384615385 4.92369230769231 19.6461538461542 2013-08-27 2013
15947.5897435897 4.92369230769231 19.3410256410259 2013-08-30 2013
15950.641025641 4.92369230769231 19.0358974358976 2013-09-02 2013
15953.6923076923 4.92369230769231 18.7307692307684 2013-09-05 2013
15956.7435897436 4.92369230769231 18.4256410256403 2013-09-08 2013
15959.7948717949 4.92369230769231 18.1205128205122 2013-09-11 2013
15962.8461538462 4.92369230769231 17.8153846153839 2013-09-14 2013
15965.8974358974 4.92369230769231 17.5102564102558 2013-09-17 2013
15968.9487179487 4.92369230769231 17.2051282051273 2013-09-20 2013
15972 4.92369230769231 17.0000000000317 2013-09-24 2013
15853 5.19723076923077 8.3333333333476 2013-05-28 2013
15856.0512820513 5.19723076923077 9.15004748337651 2013-05-31 2013
15859.1025641026 5.19723076923077 10.3649097815724 2013-06-03 2013
15862.1538461538 5.19723076923077 11.5797720797673 2013-06-06 2013
15865.2051282051 5.19723076923077 12.7946343779631 2013-06-09 2013
15868.2564102564 5.19723076923077 13.974361252911 2013-06-12 2013
15871.3076923077 5.19723076923077 14.9392054325026 2013-06-15 2013
15874.358974359 5.19723076923077 15.3539058443948 2013-06-18 2013
15877.4102564103 5.19723076923077 16.568558888931 2013-06-21 2013
15880.4615384615 5.19723076923077 17.7720932288403 2013-06-24 2013
15883.5128205128 5.19723076923077 18.9482819474379 2013-06-27 2013
15886.5641025641 5.19723076923077 20.1244706660354 2013-06-30 2013
15889.6153846154 5.19723076923077 20.7412587412539 2013-07-03 2013
15892.6666666667 5.19723076923077 21.1111111111159 2013-07-06 2013
15895.7179487179 5.19723076923077 21.4809634809685 2013-07-09 2013
15898.7692307692 5.19723076923077 21.8508158508212 2013-07-12 2013
15901.8205128205 5.19723076923077 21.9999999999827 2013-07-15 2013
15904.8717948718 5.19723076923077 21.8936372269707 2013-07-18 2013
15907.9230769231 5.19723076923077 21.7806267806269 2013-07-21 2013
15910.9743589744 5.19723076923077 21.667616334283 2013-07-24 2013
15914.0256410256 5.19723076923077 21.5546058879393 2013-07-28 2013
15917.0769230769 5.19723076923077 21.4415954415955 2013-07-31 2013
15920.1282051282 5.19723076923077 21.3285849952532 2013-08-03 2013
15923.1794871795 5.19723076923077 21.2155745489094 2013-08-06 2013
15926.2307692308 5.19723076923077 21.1025641025656 2013-08-09 2013
15929.2820512821 5.19723076923077 21.0000000000121 2013-08-12 2013
15932.3333333333 5.19723076923077 20.8666666666668 2013-08-15 2013
15935.3846153846 5.19723076923077 20.5615384615387 2013-08-18 2013
15938.4358974359 5.19723076923077 20.2564102564106 2013-08-21 2013
15941.4871794872 5.19723076923077 19.9512820512823 2013-08-24 2013
15944.5384615385 5.19723076923077 19.6461538461542 2013-08-27 2013
15947.5897435897 5.19723076923077 19.3410256410259 2013-08-30 2013
15950.641025641 5.19723076923077 19.0358974358967 2013-09-02 2013
15953.6923076923 5.19723076923077 18.7307692307684 2013-09-05 2013
15956.7435897436 5.19723076923077 18.4256410256403 2013-09-08 2013
15959.7948717949 5.19723076923077 18.1205128205122 2013-09-11 2013
15962.8461538462 5.19723076923077 17.8153846153839 2013-09-14 2013
15965.8974358974 5.19723076923077 17.5102564102558 2013-09-17 2013
15968.9487179487 5.19723076923077 17.2051282051273 2013-09-20 2013
15972 5.19723076923077 17.0000000000317 2013-09-24 2013
15853 5.47076923076923 8.33333333334852 2013-05-28 2013
15856.0512820513 5.47076923076923 9.15004748337651 2013-05-31 2013
15859.1025641026 5.47076923076923 10.3649097815724 2013-06-03 2013
15862.1538461538 5.47076923076923 11.5797720797673 2013-06-06 2013
15865.2051282051 5.47076923076923 12.7946343779631 2013-06-09 2013
15868.2564102564 5.47076923076923 13.8247886033387 2013-06-12 2013
15871.3076923077 5.47076923076923 14.7896327829303 2013-06-15 2013
15874.358974359 5.47076923076923 15.3040482945371 2013-06-18 2013
15877.4102564103 5.47076923076923 16.5187013390732 2013-06-21 2013
15880.4615384615 5.47076923076923 17.7056164956966 2013-06-24 2013
15883.5128205128 5.47076923076923 18.8818052142942 2013-06-27 2013
15886.5641025641 5.47076923076923 20.0579939328918 2013-06-30 2013
15889.6153846154 5.47076923076923 20.7412587412634 2013-07-03 2013
15892.6666666667 5.47076923076923 21.1111111111159 2013-07-06 2013
15895.7179487179 5.47076923076923 21.4809634809685 2013-07-09 2013
15898.7692307692 5.47076923076923 21.8508158508212 2013-07-12 2013
15901.8205128205 5.47076923076923 21.9999999999827 2013-07-15 2013
15904.8717948718 5.47076923076923 21.8936372269707 2013-07-18 2013
15907.9230769231 5.47076923076923 21.7806267806269 2013-07-21 2013
15910.9743589744 5.47076923076923 21.667616334283 2013-07-24 2013
15914.0256410256 5.47076923076923 21.5546058879393 2013-07-28 2013
15917.0769230769 5.47076923076923 21.441595441597 2013-07-31 2013
15920.1282051282 5.47076923076923 21.3285849952532 2013-08-03 2013
15923.1794871795 5.47076923076923 21.2155745489094 2013-08-06 2013
15926.2307692308 5.47076923076923 21.1025641025656 2013-08-09 2013
15929.2820512821 5.47076923076923 21.0000000000121 2013-08-12 2013
15932.3333333333 5.47076923076923 20.8666666666668 2013-08-15 2013
15935.3846153846 5.47076923076923 20.5615384615387 2013-08-18 2013
15938.4358974359 5.47076923076923 20.2564102564106 2013-08-21 2013
15941.4871794872 5.47076923076923 19.9512820512823 2013-08-24 2013
15944.5384615385 5.47076923076923 19.6461538461533 2013-08-27 2013
15947.5897435897 5.47076923076923 19.341025641025 2013-08-30 2013
15950.641025641 5.47076923076923 19.0358974358967 2013-09-02 2013
15953.6923076923 5.47076923076923 18.7307692307684 2013-09-05 2013
15956.7435897436 5.47076923076923 18.4256410256403 2013-09-08 2013
15959.7948717949 5.47076923076923 18.1205128205122 2013-09-11 2013
15962.8461538462 5.47076923076923 17.8153846153839 2013-09-14 2013
15965.8974358974 5.47076923076923 17.5102564102558 2013-09-17 2013
15968.9487179487 5.47076923076923 17.2051282051273 2013-09-20 2013
15972 5.47076923076923 17.0000000000317 2013-09-24 2013
15853 5.74430769230769 8.33333333334944 2013-05-28 2013
15856.0512820513 5.74430769230769 9.15004748337651 2013-05-31 2013
15859.1025641026 5.74430769230769 10.3649097815724 2013-06-03 2013
15862.1538461538 5.74430769230769 11.5797720797673 2013-06-06 2013
15865.2051282051 5.74430769230769 12.7103717741738 2013-06-09 2013
15868.2564102564 5.74430769230769 13.6752159537655 2013-06-12 2013
15871.3076923077 5.74430769230769 14.6400601333571 2013-06-15 2013
15874.358974359 5.74430769230769 15.2541907446794 2013-06-18 2013
15877.4102564103 5.74430769230769 16.4629510439554 2013-06-21 2013
15880.4615384615 5.74430769230769 17.639139762553 2013-06-24 2013
15883.5128205128 5.74430769230769 18.8153284811506 2013-06-27 2013
15886.5641025641 5.74430769230769 19.9915171997482 2013-06-30 2013
15889.6153846154 5.74430769230769 20.6203916192712 2013-07-03 2013
15892.6666666667 5.74430769230769 21.1111111111159 2013-07-06 2013
15895.7179487179 5.74430769230769 21.4809634809685 2013-07-09 2013
15898.7692307692 5.74430769230769 21.8508158508212 2013-07-12 2013
15901.8205128205 5.74430769230769 21.9999999999827 2013-07-15 2013
15904.8717948718 5.74430769230769 21.8936372269707 2013-07-18 2013
15907.9230769231 5.74430769230769 21.7806267806269 2013-07-21 2013
15910.9743589744 5.74430769230769 21.667616334283 2013-07-24 2013
15914.0256410256 5.74430769230769 21.5546058879407 2013-07-28 2013
15917.0769230769 5.74430769230769 21.441595441597 2013-07-31 2013
15920.1282051282 5.74430769230769 21.3285849952532 2013-08-03 2013
15923.1794871795 5.74430769230769 21.2155745489094 2013-08-06 2013
15926.2307692308 5.74430769230769 21.1025641025656 2013-08-09 2013
15929.2820512821 5.74430769230769 21.0000000000121 2013-08-12 2013
15932.3333333333 5.74430769230769 20.8666666666668 2013-08-15 2013
15935.3846153846 5.74430769230769 20.5615384615387 2013-08-18 2013
15938.4358974359 5.74430769230769 20.2564102564106 2013-08-21 2013
15941.4871794872 5.74430769230769 19.9512820512814 2013-08-24 2013
15944.5384615385 5.74430769230769 19.6461538461533 2013-08-27 2013
15947.5897435897 5.74430769230769 19.341025641025 2013-08-30 2013
15950.641025641 5.74430769230769 19.0358974358967 2013-09-02 2013
15953.6923076923 5.74430769230769 18.7307692307684 2013-09-05 2013
15956.7435897436 5.74430769230769 18.4256410256403 2013-09-08 2013
15959.7948717949 5.74430769230769 18.1205128205122 2013-09-11 2013
15962.8461538462 5.74430769230769 17.8153846153839 2013-09-14 2013
15965.8974358974 5.74430769230769 17.5102564102558 2013-09-17 2013
15968.9487179487 5.74430769230769 17.2051282051273 2013-09-20 2013
15972 5.74430769230769 17.0000000000317 2013-09-24 2013
15853 6.01784615384615 8.33333333335036 2013-05-28 2013
15856.0512820513 6.01784615384615 9.15004748337651 2013-05-31 2013
15859.1025641026 6.01784615384615 10.3649097815724 2013-06-03 2013
15862.1538461538 6.01784615384615 11.5797720797673 2013-06-06 2013
15865.2051282051 6.01784615384615 12.5607991246015 2013-06-09 2013
15868.2564102564 6.01784615384615 13.5256433041932 2013-06-12 2013
15871.3076923077 6.01784615384615 14.4904874837848 2013-06-15 2013
15874.358974359 6.01784615384615 15.2043331948225 2013-06-18 2013
15877.4102564103 6.01784615384615 16.3964743108118 2013-06-21 2013
15880.4615384615 6.01784615384615 17.5726630294093 2013-06-24 2013
15883.5128205128 6.01784615384615 18.7488517480069 2013-06-27 2013
15886.5641025641 6.01784615384615 19.9250404666045 2013-06-30 2013
15889.6153846154 6.01784615384615 20.4541997864126 2013-07-03 2013
15892.6666666667 6.01784615384615 21.1111111111159 2013-07-06 2013
15895.7179487179 6.01784615384615 21.4809634809685 2013-07-09 2013
15898.7692307692 6.01784615384615 21.8508158508212 2013-07-12 2013
15901.8205128205 6.01784615384615 21.9999999999827 2013-07-15 2013
15904.8717948718 6.01784615384615 21.8936372269707 2013-07-18 2013
15907.9230769231 6.01784615384615 21.7806267806284 2013-07-21 2013
15910.9743589744 6.01784615384615 21.6676163342845 2013-07-24 2013
15914.0256410256 6.01784615384615 21.5546058879407 2013-07-28 2013
15917.0769230769 6.01784615384615 21.441595441597 2013-07-31 2013
15920.1282051282 6.01784615384615 21.3285849952532 2013-08-03 2013
15923.1794871795 6.01784615384615 21.2155745489094 2013-08-06 2013
15926.2307692308 6.01784615384615 21.1025641025656 2013-08-09 2013
15929.2820512821 6.01784615384615 21.0000000000121 2013-08-12 2013
15932.3333333333 6.01784615384615 20.8666666666668 2013-08-15 2013
15935.3846153846 6.01784615384615 20.5615384615387 2013-08-18 2013
15938.4358974359 6.01784615384615 20.2564102564097 2013-08-21 2013
15941.4871794872 6.01784615384615 19.9512820512814 2013-08-24 2013
15944.5384615385 6.01784615384615 19.6461538461533 2013-08-27 2013
15947.5897435897 6.01784615384615 19.341025641025 2013-08-30 2013
15950.641025641 6.01784615384615 19.0358974358967 2013-09-02 2013
15953.6923076923 6.01784615384615 18.7307692307684 2013-09-05 2013
15956.7435897436 6.01784615384615 18.4256410256403 2013-09-08 2013
15959.7948717949 6.01784615384615 18.1205128205122 2013-09-11 2013
15962.8461538462 6.01784615384615 17.8153846153839 2013-09-14 2013
15965.8974358974 6.01784615384615 17.5102564102558 2013-09-17 2013
15968.9487179487 6.01784615384615 17.2051282051273 2013-09-20 2013
15972 6.01784615384615 16.999999999963 2013-09-24 2013
15853 6.29138461538462 8.33333333335128 2013-05-28 2013
15856.0512820513 6.29138461538462 9.15004748337651 2013-05-31 2013
15859.1025641026 6.29138461538462 10.3649097815724 2013-06-03 2013
15862.1538461538 6.29138461538462 11.4463822954358 2013-06-06 2013
15865.2051282051 6.29138461538462 12.4112264750283 2013-06-09 2013
15868.2564102564 6.29138461538462 13.37607065462 2013-06-12 2013
15871.3076923077 6.29138461538462 14.3409148342116 2013-06-15 2013
15874.358974359 6.29138461538462 15.1538088590705 2013-06-18 2013
15877.4102564103 6.29138461538462 16.3299975776681 2013-06-21 2013
15880.4615384615 6.29138461538462 17.5061862962657 2013-06-24 2013
15883.5128205128 6.29138461538462 18.6823750148633 2013-06-27 2013
15886.5641025641 6.29138461538462 19.8585637334609 2013-06-30 2013
15889.6153846154 6.29138461538462 20.2880079535544 2013-07-03 2013
15892.6666666667 6.29138461538462 20.9738076964709 2013-07-06 2013
15895.7179487179 6.29138461538462 21.4809634809685 2013-07-09 2013
15898.7692307692 6.29138461538462 21.8508158508212 2013-07-12 2013
15901.8205128205 6.29138461538462 22.0000000000009 2013-07-15 2013
15904.8717948718 6.29138461538462 21.8936372269721 2013-07-18 2013
15907.9230769231 6.29138461538462 21.7806267806284 2013-07-21 2013
15910.9743589744 6.29138461538462 21.6676163342845 2013-07-24 2013
15914.0256410256 6.29138461538462 21.5546058879407 2013-07-28 2013
15917.0769230769 6.29138461538462 21.441595441597 2013-07-31 2013
15920.1282051282 6.29138461538462 21.3285849952532 2013-08-03 2013
15923.1794871795 6.29138461538462 21.2155745489094 2013-08-06 2013
15926.2307692308 6.29138461538462 21.1025641025656 2013-08-09 2013
15929.2820512821 6.29138461538462 21.0000000000121 2013-08-12 2013
15932.3333333333 6.29138461538462 20.8666666666661 2013-08-15 2013
15935.3846153846 6.29138461538462 20.5615384615378 2013-08-18 2013
15938.4358974359 6.29138461538462 20.2564102564097 2013-08-21 2013
15941.4871794872 6.29138461538462 19.9512820512814 2013-08-24 2013
15944.5384615385 6.29138461538462 19.6461538461533 2013-08-27 2013
15947.5897435897 6.29138461538462 19.341025641025 2013-08-30 2013
15950.641025641 6.29138461538462 19.0358974358967 2013-09-02 2013
15953.6923076923 6.29138461538462 18.7307692307684 2013-09-05 2013
15956.7435897436 6.29138461538462 18.4256410256403 2013-09-08 2013
15959.7948717949 6.29138461538462 18.1205128205122 2013-09-11 2013
15962.8461538462 6.29138461538462 17.8153846153839 2013-09-14 2013
15965.8974358974 6.29138461538462 17.5102564102558 2013-09-17 2013
15968.9487179487 6.29138461538462 17.2051282051273 2013-09-20 2013
15972 6.29138461538462 16.999999999963 2013-09-24 2013
15853 6.56492307692308 8.3333333333094 2013-05-28 2013
15856.0512820513 6.56492307692308 9.15004748337651 2013-05-31 2013
15859.1025641026 6.56492307692308 10.3319654662719 2013-06-03 2013
15862.1538461538 6.56492307692308 11.2968096458635 2013-06-06 2013
15865.2051282051 6.56492307692308 12.2616538254561 2013-06-09 2013
15868.2564102564 6.56492307692308 13.2264980050477 2013-06-12 2013
15871.3076923077 6.56492307692308 14.1913421846393 2013-06-15 2013
15874.358974359 6.56492307692308 14.9097598526614 2013-06-18 2013
15877.4102564103 6.56492307692308 16.0951140173174 2013-06-21 2013
15880.4615384615 6.56492307692308 17.2804681819744 2013-06-24 2013
15883.5128205128 6.56492307692308 18.4658223466304 2013-06-27 2013
15886.5641025641 6.56492307692308 19.7317554240599 2013-06-30 2013
15889.6153846154 6.56492307692308 20.1218161206957 2013-07-03 2013
15892.6666666667 6.56492307692308 20.8076158636122 2013-07-06 2013
15895.7179487179 6.56492307692308 21.4809634809685 2013-07-09 2013
15898.7692307692 6.56492307692308 21.8508158508212 2013-07-12 2013
15901.8205128205 6.56492307692308 22.0000000001063 2013-07-15 2013
15904.8717948718 6.56492307692308 21.8936372269714 2013-07-18 2013
15907.9230769231 6.56492307692308 21.7806267806284 2013-07-21 2013
15910.9743589744 6.56492307692308 21.6676163342845 2013-07-24 2013
15914.0256410256 6.56492307692308 21.5546058879407 2013-07-28 2013
15917.0769230769 6.56492307692308 21.441595441597 2013-07-31 2013
15920.1282051282 6.56492307692308 21.3285849952532 2013-08-03 2013
15923.1794871795 6.56492307692308 21.2155745489094 2013-08-06 2013
15926.2307692308 6.56492307692308 21.1025641025656 2013-08-09 2013
15929.2820512821 6.56492307692308 21.0000000000121 2013-08-12 2013
15932.3333333333 6.56492307692308 20.8666666666631 2013-08-15 2013
15935.3846153846 6.56492307692308 20.5615384615348 2013-08-18 2013
15938.4358974359 6.56492307692308 20.2564102564068 2013-08-21 2013
15941.4871794872 6.56492307692308 19.9512820512784 2013-08-24 2013
15944.5384615385 6.56492307692308 19.6461538461504 2013-08-27 2013
15947.5897435897 6.56492307692308 19.341025641022 2013-08-30 2013
15950.641025641 6.56492307692308 19.035897435894 2013-09-02 2013
15953.6923076923 6.56492307692308 18.7307692307656 2013-09-05 2013
15956.7435897436 6.56492307692308 18.4256410256376 2013-09-08 2013
15959.7948717949 6.56492307692308 18.1205128205092 2013-09-11 2013
15962.8461538462 6.56492307692308 17.8153846153809 2013-09-14 2013
15965.8974358974 6.56492307692308 17.5102564102529 2013-09-17 2013
15968.9487179487 6.56492307692308 17.2014788659596 2013-09-20 2013
15972 6.56492307692308 16.999999999963 2013-09-24 2013
15853 6.83846153846154 8.33333333331143 2013-05-28 2013
15856.0512820513 6.83846153846154 9.15004748337651 2013-05-31 2013
15859.1025641026 6.83846153846154 10.1823928166996 2013-06-03 2013
15862.1538461538 6.83846153846154 11.1472369962912 2013-06-06 2013
15865.2051282051 6.83846153846154 12.1120811758838 2013-06-09 2013
15868.2564102564 6.83846153846154 13.0769253554754 2013-06-12 2013
15871.3076923077 6.83846153846154 14.041769535067 2013-06-15 2013
15874.358974359 6.83846153846154 14.6106145535159 2013-06-18 2013
15877.4102564103 6.83846153846154 15.7959687181719 2013-06-21 2013
15880.4615384615 6.83846153846154 16.9813228828289 2013-06-24 2013
15883.5128205128 6.83846153846154 18.1666770474849 2013-06-27 2013
15886.5641025641 6.83846153846154 19.7317554240599 2013-06-30 2013
15889.6153846154 6.83846153846154 19.9556242878375 2013-07-03 2013
15892.6666666667 6.83846153846154 20.641424030754 2013-07-06 2013
15895.7179487179 6.83846153846154 21.327223773671 2013-07-09 2013
15898.7692307692 6.83846153846154 21.8508158508212 2013-07-12 2013
15901.8205128205 6.83846153846154 21.9999999999929 2013-07-15 2013
15904.8717948718 6.83846153846154 21.8936372269714 2013-07-18 2013
15907.9230769231 6.83846153846154 21.7806267806276 2013-07-21 2013
15910.9743589744 6.83846153846154 21.6676163342837 2013-07-24 2013
15914.0256410256 6.83846153846154 21.5546058879401 2013-07-28 2013
15917.0769230769 6.83846153846154 21.441595441597 2013-07-31 2013
15920.1282051282 6.83846153846154 21.3285849952532 2013-08-03 2013
15923.1794871795 6.83846153846154 21.2155745489094 2013-08-06 2013
15926.2307692308 6.83846153846154 21.1025641025656 2013-08-09 2013
15929.2820512821 6.83846153846154 20.999999999985 2013-08-12 2013
15932.3333333333 6.83846153846154 20.8666666666631 2013-08-15 2013
15935.3846153846 6.83846153846154 20.5615384615348 2013-08-18 2013
15938.4358974359 6.83846153846154 20.2564102564068 2013-08-21 2013
15941.4871794872 6.83846153846154 19.9512820512784 2013-08-24 2013
15944.5384615385 6.83846153846154 19.6461538461504 2013-08-27 2013
15947.5897435897 6.83846153846154 19.341025641022 2013-08-30 2013
15950.641025641 6.83846153846154 19.035897435894 2013-09-02 2013
15953.6923076923 6.83846153846154 18.7307692307656 2013-09-05 2013
15956.7435897436 6.83846153846154 18.4256410256376 2013-09-08 2013
15959.7948717949 6.83846153846154 18.1205128205092 2013-09-11 2013
15962.8461538462 6.83846153846154 17.8146111753676 2013-09-14 2013
15965.8974358974 6.83846153846154 17.4992980886975 2013-09-17 2013
15968.9487179487 6.83846153846154 17.2235598741759 2013-09-20 2013
15972 6.83846153846154 16.999999999963 2013-09-24 2013
15853 7.112 8.33333333331347 2013-05-28 2013
15856.0512820513 7.112 9.06797598753383 2013-05-31 2013
15859.1025641026 7.112 10.0328201671264 2013-06-03 2013
15862.1538461538 7.112 10.997664346718 2013-06-06 2013
15865.2051282051 7.112 11.9625085263106 2013-06-09 2013
15868.2564102564 7.112 12.9273527059022 2013-06-12 2013
15871.3076923077 7.112 13.8921968854938 2013-06-15 2013
15874.358974359 7.112 14.3114692543704 2013-06-18 2013
15877.4102564103 7.112 15.4968234190264 2013-06-21 2013
15880.4615384615 7.112 16.6821775836834 2013-06-24 2013
15883.5128205128 7.112 17.8675317483394 2013-06-27 2013
15886.5641025641 7.112 19.7317554240599 2013-06-30 2013
15889.6153846154 7.112 19.7894324549789 2013-07-03 2013
15892.6666666667 7.112 20.4752321978954 2013-07-06 2013
15895.7179487179 7.112 21.1610319408123 2013-07-09 2013
15898.7692307692 7.112 21.8468316837284 2013-07-12 2013
15901.8205128205 7.112 21.9999999999929 2013-07-15 2013
15904.8717948718 7.112 21.8936372269714 2013-07-18 2013
15907.9230769231 7.112 21.7806267806276 2013-07-21 2013
15910.9743589744 7.112 21.6676163342837 2013-07-24 2013
15914.0256410256 7.112 21.5546058879401 2013-07-28 2013
15917.0769230769 7.112 21.4415954415962 2013-07-31 2013
15920.1282051282 7.112 21.3285849952524 2013-08-03 2013
15923.1794871795 7.112 21.2155745489086 2013-08-06 2013
15926.2307692308 7.112 21.1025641025656 2013-08-09 2013
15929.2820512821 7.112 20.999999999985 2013-08-12 2013
15932.3333333333 7.112 20.8666666666631 2013-08-15 2013
15935.3846153846 7.112 20.5615384615348 2013-08-18 2013
15938.4358974359 7.112 20.2564102564068 2013-08-21 2013
15941.4871794872 7.112 19.9512820512784 2013-08-24 2013
15944.5384615385 7.112 19.6461538461504 2013-08-27 2013
15947.5897435897 7.112 19.341025641022 2013-08-30 2013
15950.641025641 7.112 19.035897435894 2013-09-02 2013
15953.6923076923 7.112 18.7307692307656 2013-09-05 2013
15956.7435897436 7.112 18.4256410256376 2013-09-08 2013
15959.7948717949 7.112 18.1124303981057 2013-09-11 2013
15962.8461538462 7.112 17.7971173114352 2013-09-14 2013
15965.8974358974 7.112 17.5210525715438 2013-09-17 2013
15968.9487179487 7.112 17.2489603201689 2013-09-20 2013
15972 7.112 16.999999999963 2013-09-24 2013
15853 7.38553846153846 8.33333333331551 2013-05-28 2013
15856.0512820513 7.38553846153846 8.96393131882087 2013-05-31 2013
15859.1025641026 7.38553846153846 9.92558395916058 2013-06-03 2013
15862.1538461538 7.38553846153846 10.8872365995003 2013-06-06 2013
15865.2051282051 7.38553846153846 11.8488892398409 2013-06-09 2013
15868.2564102564 7.38553846153846 12.8105418801806 2013-06-12 2013
15871.3076923077 7.38553846153846 13.7721945205203 2013-06-15 2013
15874.358974359 7.38553846153846 14.0123239552249 2013-06-18 2013
15877.4102564103 7.38553846153846 15.1976781198809 2013-06-21 2013
15880.4615384615 7.38553846153846 16.3830322845379 2013-06-24 2013
15883.5128205128 7.38553846153846 17.8540433925027 2013-06-27 2013
15886.5641025641 7.38553846153846 19.7317554240599 2013-06-30 2013
15889.6153846154 7.38553846153846 19.6232406221206 2013-07-03 2013
15892.6666666667 7.38553846153846 20.3090403650372 2013-07-06 2013
15895.7179487179 7.38553846153846 20.9948401079541 2013-07-09 2013
15898.7692307692 7.38553846153846 21.6806398508702 2013-07-12 2013
15901.8205128205 7.38553846153846 21.9999999999929 2013-07-15 2013
15904.8717948718 7.38553846153846 21.8936372269714 2013-07-18 2013
15907.9230769231 7.38553846153846 21.7806267806276 2013-07-21 2013
15910.9743589744 7.38553846153846 21.6676163342837 2013-07-24 2013
15914.0256410256 7.38553846153846 21.5546058879401 2013-07-28 2013
15917.0769230769 7.38553846153846 21.4415954415962 2013-07-31 2013
15920.1282051282 7.38553846153846 21.3285849952524 2013-08-03 2013
15923.1794871795 7.38553846153846 21.2155745489086 2013-08-06 2013
15926.2307692308 7.38553846153846 21.1025641025649 2013-08-09 2013
15929.2820512821 7.38553846153846 20.9999999999279 2013-08-12 2013
15932.3333333333 7.38553846153846 20.8666666666631 2013-08-15 2013
15935.3846153846 7.38553846153846 20.5615384615348 2013-08-18 2013
15938.4358974359 7.38553846153846 20.2564102564068 2013-08-21 2013
15941.4871794872 7.38553846153846 19.9512820512784 2013-08-24 2013
15944.5384615385 7.38553846153846 19.6461538461504 2013-08-27 2013
15947.5897435897 7.38553846153846 19.341025641022 2013-08-30 2013
15950.641025641 7.38553846153846 19.035897435894 2013-09-02 2013
15953.6923076923 7.38553846153846 18.7255627075137 2013-09-05 2013
15956.7435897436 7.38553846153846 18.4102496208434 2013-09-08 2013
15959.7948717949 7.38553846153846 18.094936534173 2013-09-11 2013
15962.8461538462 7.38553846153846 17.8185452689117 2013-09-14 2013
15965.8974358974 7.38553846153846 17.5464530175368 2013-09-17 2013
15968.9487179487 7.38553846153846 17.2743607661619 2013-09-20 2013
15972 7.38553846153846 17.00262039566 2013-09-24 2013
15853 7.65907692307692 8.33333333331754 2013-05-28 2013
15856.0512820513 7.65907692307692 8.92653815642825 2013-05-31 2013
15859.1025641026 7.65907692307692 9.88819079676796 2013-06-03 2013
15862.1538461538 7.65907692307692 10.8498434371077 2013-06-06 2013
15865.2051282051 7.65907692307692 11.8114960774483 2013-06-09 2013
15868.2564102564 7.65907692307692 12.773148717788 2013-06-12 2013
15871.3076923077 7.65907692307692 13.5856072433276 2013-06-15 2013
15874.358974359 7.65907692307692 13.7131786560794 2013-06-18 2013
15877.4102564103 7.65907692307692 14.8985328207355 2013-06-21 2013
15880.4615384615 7.65907692307692 16.0838869853924 2013-06-24 2013
15883.5128205128 7.65907692307692 17.8540433925027 2013-06-27 2013
15886.5641025641 7.65907692307692 19.7317554240599 2013-06-30 2013
15889.6153846154 7.65907692307692 19.457048789262 2013-07-03 2013
15892.6666666667 7.65907692307692 20.1428485321785 2013-07-06 2013
15895.7179487179 7.65907692307692 20.8321678321745 2013-07-09 2013
15898.7692307692 7.65907692307692 21.6643356643426 2013-07-12 2013
15901.8205128205 7.65907692307692 21.9999999999929 2013-07-15 2013
15904.8717948718 7.65907692307692 21.8936372269714 2013-07-18 2013
15907.9230769231 7.65907692307692 21.7806267806276 2013-07-21 2013
15910.9743589744 7.65907692307692 21.6676163342837 2013-07-24 2013
15914.0256410256 7.65907692307692 21.5546058879401 2013-07-28 2013
15917.0769230769 7.65907692307692 21.4415954415962 2013-07-31 2013
15920.1282051282 7.65907692307692 21.3285849952524 2013-08-03 2013
15923.1794871795 7.65907692307692 21.2155745489115 2013-08-06 2013
15926.2307692308 7.65907692307692 21.1025641025677 2013-08-09 2013
15929.2820512821 7.65907692307692 21.000000000133 2013-08-12 2013
15932.3333333333 7.65907692307692 20.8666666666631 2013-08-15 2013
15935.3846153846 7.65907692307692 20.5615384615348 2013-08-18 2013
15938.4358974359 7.65907692307692 20.2564102564068 2013-08-21 2013
15941.4871794872 7.65907692307692 19.9512820512784 2013-08-24 2013
15944.5384615385 7.65907692307692 19.6461538461504 2013-08-27 2013
15947.5897435897 7.65907692307692 19.338695016922 2013-08-30 2013
15950.641025641 7.65907692307692 19.0233819302516 2013-09-02 2013
15953.6923076923 7.65907692307692 18.7080688435813 2013-09-05 2013
15956.7435897436 7.65907692307692 18.3927557569109 2013-09-08 2013
15959.7948717949 7.65907692307692 18.1160379662797 2013-09-11 2013
15962.8461538462 7.65907692307692 17.8439457149047 2013-09-14 2013
15965.8974358974 7.65907692307692 17.5718534635298 2013-09-17 2013
15968.9487179487 7.65907692307692 17.3011825195392 2013-09-20 2013
15972 7.65907692307692 17.031960834064 2013-09-24 2013
15853 7.93261538461539 8.2909465595319 2013-05-28 2013
15856.0512820513 7.93261538461539 8.88914499403472 2013-05-31 2013
15859.1025641026 7.93261538461539 9.85079763437443 2013-06-03 2013
15862.1538461538 7.93261538461539 10.8124502747141 2013-06-06 2013
15865.2051282051 7.93261538461539 11.7741029150548 2013-06-09 2013
15868.2564102564 7.93261538461539 12.6647703694944 2013-06-12 2013
15871.3076923077 7.93261538461539 13.3861770438975 2013-06-15 2013
15874.358974359 7.93261538461539 13.4140333569339 2013-06-18 2013
15877.4102564103 7.93261538461539 14.59938752159 2013-06-21 2013
15880.4615384615 7.93261538461539 15.9763313609437 2013-06-24 2013
15883.5128205128 7.93261538461539 17.8540433925027 2013-06-27 2013
15886.5641025641 7.93261538461539 19.7317554240599 2013-06-30 2013
15889.6153846154 7.93261538461539 19.2908569564038 2013-07-03 2013
15892.6666666667 7.93261538461539 20.0000000000073 2013-07-06 2013
15895.7179487179 7.93261538461539 20.8321678321745 2013-07-09 2013
15898.7692307692 7.93261538461539 21.6643356643426 2013-07-12 2013
15901.8205128205 7.93261538461539 21.9999999999929 2013-07-15 2013
15904.8717948718 7.93261538461539 21.8936372269714 2013-07-18 2013
15907.9230769231 7.93261538461539 21.7806267806276 2013-07-21 2013
15910.9743589744 7.93261538461539 21.6676163342837 2013-07-24 2013
15914.0256410256 7.93261538461539 21.5546058879401 2013-07-28 2013
15917.0769230769 7.93261538461539 21.4415954415962 2013-07-31 2013
15920.1282051282 7.93261538461539 21.3285849952553 2013-08-03 2013
15923.1794871795 7.93261538461539 21.2155745489115 2013-08-06 2013
15926.2307692308 7.93261538461539 21.1025641025677 2013-08-09 2013
15929.2820512821 7.93261538461539 21.000000000133 2013-08-12 2013
15932.3333333333 7.93261538461539 20.8666666666631 2013-08-15 2013
15935.3846153846 7.93261538461539 20.5615384615348 2013-08-18 2013
15938.4358974359 7.93261538461539 20.2564102564068 2013-08-21 2013
15941.4871794872 7.93261538461539 19.9512820512784 2013-08-24 2013
15944.5384615385 7.93261538461539 19.6365142396598 2013-08-27 2013
15947.5897435897 7.93261538461539 19.3212011529893 2013-08-30 2013
15950.641025641 7.93261538461539 19.0058880663189 2013-09-02 2013
15953.6923076923 7.93261538461539 18.6905749796485 2013-09-05 2013
15956.7435897436 7.93261538461539 18.4135306636472 2013-09-08 2013
15959.7948717949 7.93261538461539 18.1414384122725 2013-09-11 2013
15962.8461538462 7.93261538461539 17.8693461608975 2013-09-14 2013
15965.8974358974 7.93261538461539 17.5997446434187 2013-09-17 2013
15968.9487179487 7.93261538461539 17.3305229579435 2013-09-20 2013
15972 7.93261538461539 17.0613012724682 2013-09-24 2013
15853 8.20615384615385 8.22764782777131 2013-05-28 2013
15856.0512820513 8.20615384615385 8.8517518316421 2013-05-31 2013
15859.1025641026 8.20615384615385 9.81340447198181 2013-06-03 2013
15862.1538461538 8.20615384615385 10.7750571123215 2013-06-06 2013
15865.2051282051 8.20615384615385 11.7367097526621 2013-06-09 2013
15868.2564102564 8.20615384615385 12.4653401700639 2013-06-12 2013
15871.3076923077 8.20615384615385 13.1867468444671 2013-06-15 2013
15874.358974359 8.20615384615385 13.1148880577884 2013-06-18 2013
15877.4102564103 8.20615384615385 14.3002422224445 2013-06-21 2013
15880.4615384615 8.20615384615385 15.9763313609437 2013-06-24 2013
15883.5128205128 8.20615384615385 17.8540433925027 2013-06-27 2013
15886.5641025641 8.20615384615385 19.7317554240599 2013-06-30 2013
15889.6153846154 8.20615384615385 19.1678321678392 2013-07-03 2013
15892.6666666667 8.20615384615385 20.0000000000073 2013-07-06 2013
15895.7179487179 8.20615384615385 20.8321678321745 2013-07-09 2013
15898.7692307692 8.20615384615385 21.6643356643426 2013-07-12 2013
15901.8205128205 8.20615384615385 21.9999999999929 2013-07-15 2013
15904.8717948718 8.20615384615385 21.8936372269714 2013-07-18 2013
15907.9230769231 8.20615384615385 21.7806267806276 2013-07-21 2013
15910.9743589744 8.20615384615385 21.6676163342837 2013-07-24 2013
15914.0256410256 8.20615384615385 21.5546058879428 2013-07-28 2013
15917.0769230769 8.20615384615385 21.4415954415989 2013-07-31 2013
15920.1282051282 8.20615384615385 21.3285849952553 2013-08-03 2013
15923.1794871795 8.20615384615385 21.2155745489115 2013-08-06 2013
15926.2307692308 8.20615384615385 21.1025641025677 2013-08-09 2013
15929.2820512821 8.20615384615385 21.000000000133 2013-08-12 2013
15932.3333333333 8.20615384615385 20.8666666666631 2013-08-15 2013
15935.3846153846 8.20615384615385 20.5615384615348 2013-08-18 2013
15938.4358974359 8.20615384615385 20.2496465490681 2013-08-21 2013
15941.4871794872 8.20615384615385 19.9343334623977 2013-08-24 2013
15944.5384615385 8.20615384615385 19.6190203757274 2013-08-27 2013
15947.5897435897 8.20615384615385 19.3037072890568 2013-08-30 2013
15950.641025641 8.20615384615385 18.9883942023864 2013-09-02 2013
15953.6923076923 8.20615384615385 18.7110233610149 2013-09-05 2013
15956.7435897436 8.20615384615385 18.4389311096402 2013-09-08 2013
15959.7948717949 8.20615384615385 18.1675284527735 2013-09-11 2013
15962.8461538462 8.20615384615385 17.898306767298 2013-09-14 2013
15965.8974358974 8.20615384615385 17.6290850818227 2013-09-17 2013
15968.9487179487 8.20615384615385 17.3598633963475 2013-09-20 2013
15972 8.20615384615385 17.0906417108722 2013-09-24 2013
15853 8.47969230769231 8.16434909601094 2013-05-28 2013
15856.0512820513 8.47969230769231 8.81435866924858 2013-05-31 2013
15859.1025641026 8.47969230769231 9.77601130958828 2013-06-03 2013
15862.1538461538 8.47969230769231 10.737663949928 2013-06-06 2013
15865.2051282051 8.47969230769231 11.5445032962302 2013-06-09 2013
15868.2564102564 8.47969230769231 12.2659099706339 2013-06-12 2013
15871.3076923077 8.47969230769231 12.987316645037 2013-06-15 2013
15874.358974359 8.47969230769231 12.815742758643 2013-06-18 2013
15877.4102564103 8.47969230769231 14.0986193293866 2013-06-21 2013
15880.4615384615 8.47969230769231 15.9763313609437 2013-06-24 2013
15883.5128205128 8.47969230769231 17.8540433925027 2013-06-27 2013
15886.5641025641 8.47969230769231 19.7317554240599 2013-06-30 2013
15889.6153846154 8.47969230769231 19.3003111013049 2013-07-03 2013
15892.6666666667 8.47969230769231 20.0000000000073 2013-07-06 2013
15895.7179487179 8.47969230769231 20.8321678321745 2013-07-09 2013
15898.7692307692 8.47969230769231 21.6643356643426 2013-07-12 2013
15901.8205128205 8.47969230769231 21.9999999999929 2013-07-15 2013
15904.8717948718 8.47969230769231 21.8936372269714 2013-07-18 2013
15907.9230769231 8.47969230769231 21.7806267806303 2013-07-21 2013
15910.9743589744 8.47969230769231 21.6676163342865 2013-07-24 2013
15914.0256410256 8.47969230769231 21.5546058879428 2013-07-28 2013
15917.0769230769 8.47969230769231 21.4415954415989 2013-07-31 2013
15920.1282051282 8.47969230769231 21.3285849952553 2013-08-03 2013
15923.1794871795 8.47969230769231 21.2155745489115 2013-08-06 2013
15926.2307692308 8.47969230769231 21.1025641025677 2013-08-09 2013
15929.2820512821 8.47969230769231 21.000000000133 2013-08-12 2013
15932.3333333333 8.47969230769231 20.8627788584761 2013-08-15 2013
15935.3846153846 8.47969230769231 20.5474657718057 2013-08-18 2013
15938.4358974359 8.47969230769231 20.2321526851354 2013-08-21 2013
15941.4871794872 8.47969230769231 19.916839598465 2013-08-24 2013
15944.5384615385 8.47969230769231 19.6015265117946 2013-08-27 2013
15947.5897435897 8.47969230769231 19.2862134251241 2013-08-30 2013
15950.641025641 8.47969230769231 19.0085160583828 2013-09-02 2013
15953.6923076923 8.47969230769231 18.7364238070079 2013-09-05 2013
15956.7435897436 8.47969230769231 18.4660905766527 2013-09-08 2013
15959.7948717949 8.47969230769231 18.1968688911777 2013-09-11 2013
15962.8461538462 8.47969230769231 17.9276472057022 2013-09-14 2013
15965.8974358974 8.47969230769231 17.658425520227 2013-09-17 2013
15853 8.75323076923077 8.10105036425057 2013-05-28 2013
15856.0512820513 8.75323076923077 8.77696550685505 2013-05-31 2013
15859.1025641026 8.75323076923077 9.73861814719476 2013-06-03 2013
15862.1538461538 8.75323076923077 10.6236664223966 2013-06-06 2013
15865.2051282051 8.75323076923077 11.3450730968002 2013-06-09 2013
15868.2564102564 8.75323076923077 12.0664797712038 2013-06-12 2013
15871.3076923077 8.75323076923077 12.787886445607 2013-06-15 2013
15874.358974359 8.75323076923077 12.5165974594975 2013-06-18 2013
15877.4102564103 8.75323076923077 14.0986193293866 2013-06-21 2013
15880.4615384615 8.75323076923077 15.9763313609437 2013-06-24 2013
15883.5128205128 8.75323076923077 17.8540433925027 2013-06-27 2013
15886.5641025641 8.75323076923077 19.7317554240599 2013-06-30 2013
15889.6153846154 8.75323076923077 19.4498837508777 2013-07-03 2013
15892.6666666667 8.75323076923077 20.1363935859818 2013-07-06 2013
15895.7179487179 8.75323076923077 20.8321678321745 2013-07-09 2013
15898.7692307692 8.75323076923077 21.6643356643426 2013-07-12 2013
15901.8205128205 8.75323076923077 22.0000000000665 2013-07-15 2013
15904.8717948718 8.75323076923077 21.8936372269741 2013-07-18 2013
15907.9230769231 8.75323076923077 21.7806267806303 2013-07-21 2013
15910.9743589744 8.75323076923077 21.6676163342865 2013-07-24 2013
15914.0256410256 8.75323076923077 21.5546058879428 2013-07-28 2013
15917.0769230769 8.75323076923077 21.4415954415989 2013-07-31 2013
15920.1282051282 8.75323076923077 21.3285849952553 2013-08-03 2013
15923.1794871795 8.75323076923077 21.2155745489115 2013-08-06 2013
15926.2307692308 8.75323076923077 21.1025641025677 2013-08-09 2013
15929.2820512821 8.75323076923077 21.000000000133 2013-08-12 2013
15932.3333333333 8.75323076923077 20.8452849945436 2013-08-15 2013
15935.3846153846 8.75323076923077 20.5299719078732 2013-08-18 2013
15938.4358974359 8.75323076923077 20.2146588212029 2013-08-21 2013
15941.4871794872 8.75323076923077 19.8993457345325 2013-08-24 2013
15944.5384615385 8.75323076923077 19.5840326478622 2013-08-27 2013
15947.5897435897 8.75323076923077 19.3060087557506 2013-08-30 2013
15950.641025641 8.75323076923077 19.0339165043758 2013-09-02 2013
15953.6923076923 8.75323076923077 18.764652700532 2013-09-05 2013
15956.7435897436 8.75323076923077 18.4954310150567 2013-09-08 2013
15959.7948717949 8.75323076923077 18.2262093295817 2013-09-11 2013
15853 9.02676923076923 8.0377516324902 2013-05-28 2013
15856.0512820513 9.02676923076923 8.73957234446243 2013-05-31 2013
15859.1025641026 9.02676923076923 9.70122498480214 2013-06-03 2013
15862.1538461538 9.02676923076923 10.4242362229661 2013-06-06 2013
15865.2051282051 9.02676923076923 11.1456428973697 2013-06-09 2013
15868.2564102564 9.02676923076923 11.8670495717734 2013-06-12 2013
15871.3076923077 9.02676923076923 12.5884562461765 2013-06-15 2013
15874.358974359 9.02676923076923 12.2209072978294 2013-06-18 2013
15877.4102564103 9.02676923076923 14.0986193293866 2013-06-21 2013
15880.4615384615 9.02676923076923 15.9763313609437 2013-06-24 2013
15883.5128205128 9.02676923076923 17.8540433925027 2013-06-27 2013
15886.5641025641 9.02676923076923 19.7317554240599 2013-06-30 2013
15889.6153846154 9.02676923076923 19.59945640045 2013-07-03 2013
15892.6666666667 9.02676923076923 20.285966235554 2013-07-06 2013
15895.7179487179 9.02676923076923 20.972476070659 2013-07-09 2013
15898.7692307692 9.02676923076923 21.6643356643426 2013-07-12 2013
15901.8205128205 9.02676923076923 22.0000000000021 2013-07-15 2013
15904.8717948718 9.02676923076923 21.8936372269753 2013-07-18 2013
15907.9230769231 9.02676923076923 21.7806267806315 2013-07-21 2013
15910.9743589744 9.02676923076923 21.6676163342877 2013-07-24 2013
15914.0256410256 9.02676923076923 21.5546058879439 2013-07-28 2013
15917.0769230769 9.02676923076923 21.4415954416 2013-07-31 2013
15920.1282051282 9.02676923076923 21.3285849952553 2013-08-03 2013
15923.1794871795 9.02676923076923 21.2155745489115 2013-08-06 2013
15926.2307692308 9.02676923076923 21.1025641025677 2013-08-09 2013
15929.2820512821 9.02676923076923 21.0000000000153 2013-08-12 2013
15932.3333333333 9.02676923076923 20.8277911306109 2013-08-15 2013
15935.3846153846 9.02676923076923 20.5124780439405 2013-08-18 2013
15938.4358974359 9.02676923076923 20.1971649572702 2013-08-21 2013
15941.4871794872 9.02676923076923 19.8818518705998 2013-08-24 2013
15944.5384615385 9.02676923076923 19.6035014531183 2013-08-27 2013
15947.5897435897 9.02676923076923 19.3324365098867 2013-08-30 2013
15950.641025641 9.02676923076923 19.0632148244115 2013-09-02 2013
15953.6923076923 9.02676923076923 18.7939931389362 2013-09-05 2013
15853 9.30030769230769 7.84072560488494 2013-05-28 2013
15856.0512820513 9.30030769230769 8.7021791820689 2013-05-31 2013
15859.1025641026 9.30030769230769 9.50339934913245 2013-06-03 2013
15862.1538461538 9.30030769230769 10.2248060235361 2013-06-06 2013
15865.2051282051 9.30030769230769 10.9462126979397 2013-06-09 2013
15868.2564102564 9.30030769230769 11.6676193723433 2013-06-12 2013
15871.3076923077 9.30030769230769 12.3890260467465 2013-06-15 2013
15874.358974359 9.30030769230769 12.1732524690005 2013-06-18 2013
15877.4102564103 9.30030769230769 13.7242624303799 2013-06-21 2013
15880.4615384615 9.30030769230769 15.6231859228174 2013-06-24 2013
15883.5128205128 9.30030769230769 17.5221094152548 2013-06-27 2013
15886.5641025641 9.30030769230769 19.4210329076923 2013-06-30 2013
15889.6153846154 9.30030769230769 19.7490290500227 2013-07-03 2013
15892.6666666667 9.30030769230769 20.4355388851268 2013-07-06 2013
15895.7179487179 9.30030769230769 21.1220487202318 2013-07-09 2013
15898.7692307692 9.30030769230769 21.7762237762176 2013-07-12 2013
15901.8205128205 9.30030769230769 22.0000000000021 2013-07-15 2013
15904.8717948718 9.30030769230769 21.8936372269753 2013-07-18 2013
15907.9230769231 9.30030769230769 21.7806267806315 2013-07-21 2013
15910.9743589744 9.30030769230769 21.6676163342877 2013-07-24 2013
15914.0256410256 9.30030769230769 21.5546058879439 2013-07-28 2013
15917.0769230769 9.30030769230769 21.4415954416 2013-07-31 2013
15920.1282051282 9.30030769230769 21.3285849952563 2013-08-03 2013
15923.1794871795 9.30030769230769 21.2155745489124 2013-08-06 2013
15926.2307692308 9.30030769230769 21.1050730438176 2013-08-09 2013
15929.2820512821 9.30030769230769 21.0000000000153 2013-08-12 2013
15932.3333333333 9.30030769230769 20.8102972666784 2013-08-15 2013
15935.3846153846 9.30030769230769 20.494984180008 2013-08-18 2013
15938.4358974359 9.30030769230769 20.1796710933377 2013-08-21 2013
15941.4871794872 9.30030769230769 19.9009941504862 2013-08-24 2013
15944.5384615385 9.30030769230769 19.630998633766 2013-08-27 2013
15947.5897435897 9.30030769230769 19.3617769482908 2013-08-30 2013
15853 9.57384615384616 7.44608717155825 2013-05-28 2013
15856.0512820513 9.57384615384616 8.5825624752988 2013-05-31 2013
15859.1025641026 9.57384615384616 9.30396914970243 2013-06-03 2013
15862.1538461538 9.57384615384616 10.025375824106 2013-06-06 2013
15865.2051282051 9.57384615384616 10.7467824985097 2013-06-09 2013
15868.2564102564 9.57384615384616 11.4681891729133 2013-06-12 2013
15871.3076923077 9.57384615384616 12.1895958473165 2013-06-15 2013
15874.358974359 9.57384615384616 12.2338354081267 2013-06-18 2013
15877.4102564103 9.57384615384616 13.3257950580401 2013-06-21 2013
15880.4615384615 9.57384615384616 15.0847243843564 2013-06-24 2013
15883.5128205128 9.57384615384616 16.9836478767938 2013-06-27 2013
15886.5641025641 9.57384615384616 18.8825713692313 2013-06-30 2013
15889.6153846154 9.57384615384616 19.8986016995955 2013-07-03 2013
15892.6666666667 9.57384615384616 20.5851115346995 2013-07-06 2013
15895.7179487179 9.57384615384616 21.2214452214389 2013-07-09 2013
15898.7692307692 9.57384615384616 21.7762237762176 2013-07-12 2013
15901.8205128205 9.57384615384616 22.0000000000021 2013-07-15 2013
15904.8717948718 9.57384615384616 21.8936372269753 2013-07-18 2013
15907.9230769231 9.57384615384616 21.7806267806315 2013-07-21 2013
15910.9743589744 9.57384615384616 21.6676163342877 2013-07-24 2013
15914.0256410256 9.57384615384616 21.5546058879439 2013-07-28 2013
15917.0769230769 9.57384615384616 21.443324167481 2013-07-31 2013
15920.1282051282 9.57384615384616 21.3339764154512 2013-08-03 2013
15923.1794871795 9.57384615384616 21.2246286634213 2013-08-06 2013
15926.2307692308 9.57384615384616 21.1152809113913 2013-08-09 2013
15929.2820512821 9.57384615384616 21.0059331593615 2013-08-12 2013
15932.3333333333 9.57384615384616 20.7928034027457 2013-08-15 2013
15935.3846153846 9.57384615384616 20.4774903160753 2013-08-18 2013
15938.4358974359 9.57384615384616 20.198782443121 2013-08-21 2013
15941.4871794872 9.57384615384616 19.9295607576455 2013-08-24 2013
15853 9.84738461538462 7.05144873822974 2013-05-28 2013
15856.0512820513 9.84738461538462 8.32444830844543 2013-05-31 2013
15859.1025641026 9.84738461538462 9.11983103862167 2013-06-03 2013
15862.1538461538 9.84738461538462 9.82594562467602 2013-06-06 2013
15865.2051282051 9.84738461538462 10.5473522990796 2013-06-09 2013
15868.2564102564 9.84738461538462 11.2687589734833 2013-06-12 2013
15871.3076923077 9.84738461538462 11.9901656478864 2013-06-15 2013
15874.358974359 9.84738461538462 12.2944183472528 2013-06-18 2013
15877.4102564103 9.84738461538462 13.3863779971662 2013-06-21 2013
15880.4615384615 9.84738461538462 14.5462628458936 2013-06-24 2013
15883.5128205128 9.84738461538462 16.445186338331 2013-06-27 2013
15886.5641025641 9.84738461538462 18.3441098307685 2013-06-30 2013
15889.6153846154 9.84738461538462 20.0481743491682 2013-07-03 2013
15892.6666666667 9.84738461538462 20.6666666666601 2013-07-06 2013
15895.7179487179 9.84738461538462 21.2214452214389 2013-07-09 2013
15898.7692307692 9.84738461538462 21.7762237762176 2013-07-12 2013
15901.8205128205 9.84738461538462 22.0000000000021 2013-07-15 2013
15904.8717948718 9.84738461538462 21.8936372269753 2013-07-18 2013
15907.9230769231 9.84738461538462 21.7815752911447 2013-07-21 2013
15910.9743589744 9.84738461538462 21.6722275391147 2013-07-24 2013
15914.0256410256 9.84738461538462 21.5628797870849 2013-07-28 2013
15917.0769230769 9.84738461538462 21.4535320350549 2013-07-31 2013
15920.1282051282 9.84738461538462 21.344184283025 2013-08-03 2013
15923.1794871795 9.84738461538462 21.2348365309952 2013-08-06 2013
15926.2307692308 9.84738461538462 21.1254887789652 2013-08-09 2013
15929.2820512821 9.84738461538462 21.0161410269353 2013-08-12 2013
15932.3333333333 9.84738461538462 20.7753095388132 2013-08-15 2013
15935.3846153846 9.84738461538462 20.497344567 2013-08-18 2013
15856.0512820513 10.1209230769231 7.37859219300572 2013-05-31 2013
15859.1025641026 10.1209230769231 8.57972989747486 2013-06-03 2013
15862.1538461538 10.1209230769231 9.72309307013484 2013-06-06 2013
15865.2051282051 10.1209230769231 10.4219273403446 2013-06-09 2013
15868.2564102564 10.1209230769231 11.1207616105539 2013-06-12 2013
15871.3076923077 10.1209230769231 11.8195958807632 2013-06-15 2013
15874.358974359 10.1209230769231 12.3550012863789 2013-06-18 2013
15877.4102564103 10.1209230769231 13.4469609362923 2013-06-21 2013
15880.4615384615 10.1209230769231 14.5389205862057 2013-06-24 2013
15883.5128205128 10.1209230769231 15.9067247998682 2013-06-27 2013
15886.5641025641 10.1209230769231 17.8056482923057 2013-06-30 2013
15889.6153846154 10.1209230769231 19.8676808689197 2013-07-03 2013
15892.6666666667 10.1209230769231 20.6666666666601 2013-07-06 2013
15895.7179487179 10.1209230769231 21.2214452214389 2013-07-09 2013
15898.7692307692 10.1209230769231 21.7762237762176 2013-07-12 2013
15901.8205128205 10.1209230769231 21.9946483521247 2013-07-15 2013
15904.8717948718 10.1209230769231 21.8867534854592 2013-07-18 2013
15907.9230769231 10.1209230769231 21.7788586187936 2013-07-21 2013
15910.9743589744 10.1209230769231 21.670963752128 2013-07-24 2013
15914.0256410256 10.1209230769231 21.5630688854625 2013-07-28 2013
15917.0769230769 10.1209230769231 21.4551740187969 2013-07-31 2013
15920.1282051282 10.1209230769231 21.3472791521314 2013-08-03 2013
15923.1794871795 10.1209230769231 21.2393842854658 2013-08-06 2013
15926.2307692308 10.1209230769231 21.1314894188002 2013-08-09 2013
15865.2051282051 10.3944615384615 10.0361491909716 2013-06-09 2013
15868.2564102564 10.3944615384615 11.0251893718582 2013-06-12 2013
15871.3076923077 10.3944615384615 11.7240236420676 2013-06-15 2013
15874.358974359 10.3944615384615 12.4155842255059 2013-06-18 2013
15877.4102564103 10.3944615384615 13.5075438754193 2013-06-21 2013
15880.4615384615 10.3944615384615 14.5995035253327 2013-06-24 2013
15883.5128205128 10.3944615384615 15.6914631752461 2013-06-27 2013
15886.5641025641 10.3944615384615 17.2671867538447 2013-06-30 2013
15889.6153846154 10.3944615384615 18.9367990143382 2013-07-03 2013
15892.6666666667 10.3944615384615 20.1103690340615 2013-07-06 2013
15895.7179487179 10.3944615384615 21.2214452214389 2013-07-09 2013
15898.7692307692 10.3944615384615 21.7762237762176 2013-07-12 2013
15901.8205128205 10.3944615384615 21.9651370519765 2013-07-15 2013
15904.8717948718 10.3944615384615 21.857242185311 2013-07-18 2013
15907.9230769231 10.3944615384615 21.7493473186454 2013-07-21 2013
15910.9743589744 10.3944615384615 21.6414524519798 2013-07-24 2013
15914.0256410256 10.3944615384615 21.5335575853143 2013-07-28 2013
15874.358974359 10.668 12.476167164632 2013-06-18 2013
15877.4102564103 10.668 13.5681268145454 2013-06-21 2013
15880.4615384615 10.668 14.6600864644588 2013-06-24 2013
15883.5128205128 10.668 15.7520461143722 2013-06-27 2013
15886.5641025641 10.668 16.8440057642856 2013-06-30 2013
15889.6153846154 10.668 18.0059171603289 2013-07-03 2013
15892.6666666667 10.668 19.1794871800685 2013-07-06 2013
15895.7179487179 10.668 20.3530571998099 2013-07-09 2013
15898.7692307692 10.668 21.5266272195495 2013-07-12 2013
16204 0 5.59722222222263 2014-05-14 2014
16207.1538461538 0 7.83119658119722 2014-05-17 2014
16210.3076923077 0 10.0651709401718 2014-05-20 2014
16213.4615384615 0 12.2991452991464 2014-05-23 2014
16216.6153846154 0 14.533119658121 2014-05-26 2014
16219.7692307692 0 16.2856235647871 2014-05-29 2014
16222.9230769231 0 16.545569069305 2014-06-01 2014
16226.0769230769 0 16.8055145738231 2014-06-05 2014
16229.2307692308 0 17.0654600783412 2014-06-08 2014
16232.3846153846 0 17.325405582859 2014-06-11 2014
16235.5384615385 0 17.5853510873771 2014-06-14 2014
16238.6923076923 0 17.8452965918952 2014-06-17 2014
16241.8461538462 0 18.2475233017349 2014-06-20 2014
16245 0 18.644518529763 2014-06-24 2014
16248.1538461538 0 19.0076703922862 2014-06-27 2014
16251.3076923077 0 19.3401271093583 2014-06-30 2014
16254.4615384615 0 19.6725838264306 2014-07-03 2014
16257.6153846154 0 20.0050405435024 2014-07-06 2014
16260.7692307692 0 20.3374972605745 2014-07-09 2014
16263.9230769231 0 20.6699539776466 2014-07-12 2014
16267.0769230769 0 20.670688788337 2014-07-16 2014
16270.2307692308 0 20.0316742081463 2014-07-19 2014
16273.3846153846 0 19.3926596279553 2014-07-22 2014
16276.5384615385 0 18.7536450477642 2014-07-25 2014
16279.6923076923 0 18.1146304675726 2014-07-28 2014
16282.8461538462 0 17.475615887382 2014-07-31 2014
16204 0.281353846153846 5.51981450938183 2014-05-14 2014
16207.1538461538 0.281353846153846 7.75378886835642 2014-05-17 2014
16210.3076923077 0.281353846153846 9.9877632273292 2014-05-20 2014
16213.4615384615 0.281353846153846 12.2217375863056 2014-05-23 2014
16216.6153846154 0.281353846153846 14.3859152329278 2014-05-26 2014
16219.7692307692 0.281353846153846 16.371783598025 2014-05-29 2014
16222.9230769231 0.281353846153846 16.4989622691407 2014-06-01 2014
16226.0769230769 0.281353846153846 16.6909052492331 2014-06-05 2014
16229.2307692308 0.281353846153846 16.9508507537512 2014-06-08 2014
16232.3846153846 0.281353846153846 17.2107962582691 2014-06-11 2014
16235.5384615385 0.281353846153846 17.4707417627872 2014-06-14 2014
16238.6923076923 0.281353846153846 17.7275794085492 2014-06-17 2014
16241.8461538462 0.281353846153846 18.2498518942234 2014-06-20 2014
16245 0.281353846153846 18.6468471222515 2014-06-24 2014
16248.1538461538 0.281353846153846 19.0438423502794 2014-06-27 2014
16251.3076923077 0.281353846153846 19.4408375783075 2014-06-30 2014
16254.4615384615 0.281353846153846 19.7619255808365 2014-07-03 2014
16257.6153846154 0.281353846153846 20.0510565841869 2014-07-06 2014
16260.7692307692 0.281353846153846 20.340187587537 2014-07-09 2014
16263.9230769231 0.281353846153846 20.6201573342203 2014-07-12 2014
16267.0769230769 0.281353846153846 20.8500910509022 2014-07-16 2014
16270.2307692308 0.281353846153846 21.0522674219196 2014-07-19 2014
16273.3846153846 0.281353846153846 21.2544437929373 2014-07-22 2014
16276.5384615385 0.281353846153846 21.456620163955 2014-07-25 2014
16279.6923076923 0.281353846153846 21.6587965349727 2014-07-28 2014
16282.8461538462 0.281353846153846 21.8609729059901 2014-07-31 2014
16286 0.281353846153846 22.0631492770078 2014-08-04 2014
16289.1538461538 0.281353846153846 22.2653256480253 2014-08-07 2014
16292.3076923077 0.281353846153846 22.4972893026597 2014-08-10 2014
16295.4615384615 0.281353846153846 22.2737321892555 2014-08-13 2014
16298.6153846154 0.281353846153846 21.732162647686 2014-08-16 2014
16301.7692307692 0.281353846153846 21.1905931061165 2014-08-19 2014
16304.9230769231 0.281353846153846 20.649023564547 2014-08-22 2014
16308.0769230769 0.281353846153846 20.1074540229774 2014-08-26 2014
16311.2307692308 0.281353846153846 19.5658844814079 2014-08-29 2014
16314.3846153846 0.281353846153846 19.0243149398384 2014-09-01 2014
16317.5384615385 0.281353846153846 18.4827453982689 2014-09-04 2014
16320.6923076923 0.281353846153846 17.9790009198 2014-09-07 2014
16323.8461538462 0.281353846153846 17.4789877547059 2014-09-10 2014
16327 0.281353846153846 16.9999999999882 2014-09-14 2014
16204 0.562707692307692 5.44240679653922 2014-05-14 2014
16207.1538461538 0.562707692307692 7.67638115551381 2014-05-17 2014
16210.3076923077 0.562707692307692 9.90662474878081 2014-05-20 2014
16213.4615384615 0.562707692307692 12.0313761858197 2014-05-23 2014
16216.6153846154 0.562707692307692 14.3465537833908 2014-05-26 2014
16219.7692307692 0.562707692307692 16.490325785751 2014-05-29 2014
16222.9230769231 0.562707692307692 16.6175044568668 2014-06-01 2014
16226.0769230769 0.562707692307692 16.7446831279826 2014-06-05 2014
16229.2307692308 0.562707692307692 16.8718617990984 2014-06-08 2014
16232.3846153846 0.562707692307692 17.0961869336791 2014-06-11 2014
16235.5384615385 0.562707692307692 17.3561324381972 2014-06-14 2014
16238.6923076923 0.562707692307692 17.6098066199447 2014-06-17 2014
16241.8461538462 0.562707692307692 18.1768867693081 2014-06-20 2014
16245 0.562707692307692 18.6491757147398 2014-06-24 2014
16248.1538461538 0.562707692307692 19.0461709427677 2014-06-27 2014
16251.3076923077 0.562707692307692 19.4431661707958 2014-06-30 2014
16254.4615384615 0.562707692307692 19.7148064614552 2014-07-03 2014
16257.6153846154 0.562707692307692 19.9818896298539 2014-07-06 2014
16260.7692307692 0.562707692307692 20.2593558355188 2014-07-09 2014
16263.9230769231 0.562707692307692 20.5289892430519 2014-07-12 2014
16267.0769230769 0.562707692307692 20.7422573789106 2014-07-16 2014
16270.2307692308 0.562707692307692 20.9444337499281 2014-07-19 2014
16273.3846153846 0.562707692307692 21.1466101209458 2014-07-22 2014
16276.5384615385 0.562707692307692 21.3487864919634 2014-07-25 2014
16279.6923076923 0.562707692307692 21.5509628629811 2014-07-28 2014
16282.8461538462 0.562707692307692 21.7531392339986 2014-07-31 2014
16286 0.562707692307692 21.9553156050163 2014-08-04 2014
16289.1538461538 0.562707692307692 22.2042685716854 2014-08-07 2014
16292.3076923077 0.562707692307692 22.4573772287952 2014-08-10 2014
16295.4615384615 0.562707692307692 22.1049137556015 2014-08-13 2014
16298.6153846154 0.562707692307692 21.563344214032 2014-08-16 2014
16301.7692307692 0.562707692307692 21.0217746724625 2014-08-19 2014
16304.9230769231 0.562707692307692 20.480205130893 2014-08-22 2014
16308.0769230769 0.562707692307692 19.9540507893998 2014-08-26 2014
16311.2307692308 0.562707692307692 19.4540376243058 2014-08-29 2014
16314.3846153846 0.562707692307692 18.9540244592113 2014-09-01 2014
16317.5384615385 0.562707692307692 18.4540112941172 2014-09-04 2014
16320.6923076923 0.562707692307692 17.9539981290227 2014-09-07 2014
16323.8461538462 0.562707692307692 17.4539849639286 2014-09-10 2014
16327 0.562707692307692 16.9999999999882 2014-09-14 2014
16204 0.844061538461539 5.36499908369842 2014-05-14 2014
16207.1538461538 0.844061538461539 7.55208570167088 2014-05-17 2014
16210.3076923077 0.844061538461539 9.67683713870792 2014-05-20 2014
16213.4615384615 0.844061538461539 11.9033275630791 2014-05-23 2014
16216.6153846154 0.844061538461539 14.3237617605992 2014-05-26 2014
16219.7692307692 0.844061538461539 16.5554955504049 2014-05-29 2014
16222.9230769231 0.844061538461539 16.7360466445929 2014-06-01 2014
16226.0769230769 0.844061538461539 16.8632253157087 2014-06-05 2014
16229.2307692308 0.844061538461539 16.9904039868245 2014-06-08 2014
16232.3846153846 0.844061538461539 17.1175826579404 2014-06-11 2014
16235.5384615385 0.844061538461539 17.2447613290561 2014-06-14 2014
16238.6923076923 0.844061538461539 17.518638528777 2014-06-17 2014
16241.8461538462 0.844061538461539 18.08571867814 2014-06-20 2014
16245 0.844061538461539 18.6229703237414 2014-06-24 2014
16248.1538461538 0.844061538461539 19.0484995352563 2014-06-27 2014
16251.3076923077 0.844061538461539 19.4454947632844 2014-06-30 2014
16254.4615384615 0.844061538461539 19.6908414241359 2014-07-03 2014
16257.6153846154 0.844061538461539 19.8985543368174 2014-07-06 2014
16260.7692307692 0.844061538461539 20.1681877443502 2014-07-09 2014
16263.9230769231 0.844061538461539 20.4378211518833 2014-07-12 2014
16267.0769230769 0.844061538461539 20.6344237069191 2014-07-16 2014
16270.2307692308 0.844061538461539 20.8366000779365 2014-07-19 2014
16273.3846153846 0.844061538461539 21.0387764489542 2014-07-22 2014
16276.5384615385 0.844061538461539 21.2409528199719 2014-07-25 2014
16279.6923076923 0.844061538461539 21.4431291909896 2014-07-28 2014
16282.8461538462 0.844061538461539 21.6581391836014 2014-07-31 2014
16286 0.844061538461539 21.911247840711 2014-08-04 2014
16289.1538461538 0.844061538461539 22.1643564978208 2014-08-07 2014
16292.3076923077 0.844061538461539 22.4174651549306 2014-08-10 2014
16295.4615384615 0.844061538461539 21.9360953219475 2014-08-13 2014
16298.6153846154 0.844061538461539 21.4290874939056 2014-08-16 2014
16301.7692307692 0.844061538461539 20.9290743288116 2014-08-19 2014
16304.9230769231 0.844061538461539 20.4290611637171 2014-08-22 2014
16308.0769230769 0.844061538461539 19.9290479986225 2014-08-26 2014
16311.2307692308 0.844061538461539 19.4290348335285 2014-08-29 2014
16314.3846153846 0.844061538461539 18.929021668434 2014-09-01 2014
16317.5384615385 0.844061538461539 18.4290085033399 2014-09-04 2014
16320.6923076923 0.844061538461539 17.9289953382454 2014-09-07 2014
16323.8461538462 0.844061538461539 17.4289821731513 2014-09-10 2014
16327 0.844061538461539 16.9999999999882 2014-09-14 2014
16204 1.12541538461538 5.33333333333623 2014-05-14 2014
16207.1538461538 1.12541538461538 7.32229809159981 2014-05-17 2014
16210.3076923077 1.12541538461538 9.46010134276548 2014-05-20 2014
16213.4615384615 1.12541538461538 11.8805355402874 2014-05-23 2014
16216.6153846154 1.12541538461538 14.3009697378075 2014-05-26 2014
16219.7692307692 1.12541538461538 16.5327035276132 2014-05-29 2014
16222.9230769231 1.12541538461538 16.7029829673676 2014-06-01 2014
16226.0769230769 1.12541538461538 16.822925041598 2014-06-05 2014
16229.2307692308 1.12541538461538 16.9428671158283 2014-06-08 2014
16232.3846153846 1.12541538461538 17.0628091900586 2014-06-11 2014
16235.5384615385 1.12541538461538 17.2259989362765 2014-06-14 2014
16238.6923076923 1.12541538461538 17.4274704376085 2014-06-17 2014
16241.8461538462 1.12541538461538 17.9945505869719 2014-06-20 2014
16245 1.12541538461538 18.5318022325732 2014-06-24 2014
16248.1538461538 1.12541538461538 19.0508281277446 2014-06-27 2014
16251.3076923077 1.12541538461538 19.4478233557727 2014-06-30 2014
16254.4615384615 1.12541538461538 19.6668763868167 2014-07-03 2014
16257.6153846154 1.12541538461538 19.807386245649 2014-07-06 2014
16260.7692307692 1.12541538461538 20.0770196531819 2014-07-09 2014
16263.9230769231 1.12541538461538 20.346653060715 2014-07-12 2014
16267.0769230769 1.12541538461538 20.3201982402693 2014-07-16 2014
16270.2307692308 1.12541538461538 20.728766405945 2014-07-19 2014
16273.3846153846 1.12541538461538 20.9309427769626 2014-07-22 2014
16276.5384615385 1.12541538461538 21.1331191479803 2014-07-25 2014
16279.6923076923 1.12541538461538 21.365118452627 2014-07-28 2014
16282.8461538462 1.12541538461538 21.6182271097368 2014-07-31 2014
16286 1.12541538461538 21.8713357668464 2014-08-04 2014
16289.1538461538 1.12541538461538 22.1244444239562 2014-08-07 2014
16292.3076923077 1.12541538461538 22.377553081066 2014-08-10 2014
16295.4615384615 1.12541538461538 21.9842469938117 2014-08-13 2014
16298.6153846154 1.12541538461538 21.4518473118096 2014-08-16 2014
16301.7692307692 1.12541538461538 20.9194476298076 2014-08-19 2014
16304.9230769231 1.12541538461538 20.4040583729397 2014-08-22 2014
16308.0769230769 1.12541538461538 19.9040452078452 2014-08-26 2014
16311.2307692308 1.12541538461538 19.4040320427512 2014-08-29 2014
16314.3846153846 1.12541538461538 18.9040188776567 2014-09-01 2014
16317.5384615385 1.12541538461538 18.4040057125626 2014-09-04 2014
16320.6923076923 1.12541538461538 17.9039925474681 2014-09-07 2014
16323.8461538462 1.12541538461538 17.403979382374 2014-09-10 2014
16327 1.12541538461538 16.9999999999882 2014-09-14 2014
16204 1.40676923076923 5.33333333333519 2014-05-14 2014
16207.1538461538 1.40676923076923 7.09251048152873 2014-05-17 2014
16210.3076923077 1.40676923076923 9.43730931997379 2014-05-20 2014
16213.4615384615 1.40676923076923 11.8577435174957 2014-05-23 2014
16216.6153846154 1.40676923076923 14.2781777150158 2014-05-26 2014
16219.7692307692 1.40676923076923 16.4990562592291 2014-05-29 2014
16222.9230769231 1.40676923076923 16.5763174252395 2014-06-01 2014
16226.0769230769 1.40676923076923 16.6962594994699 2014-06-05 2014
16229.2307692308 1.40676923076923 16.8392395096628 2014-06-08 2014
16232.3846153846 1.40676923076923 17.0155252058757 2014-06-11 2014
16235.5384615385 1.40676923076923 17.1918109020886 2014-06-14 2014
16238.6923076923 1.40676923076923 17.3363023464408 2014-06-17 2014
16241.8461538462 1.40676923076923 17.9033824958037 2014-06-20 2014
16245 1.40676923076923 18.4406341414051 2014-06-24 2014
16248.1538461538 1.40676923076923 18.9778857870065 2014-06-27 2014
16251.3076923077 1.40676923076923 19.4501519482612 2014-06-30 2014
16254.4615384615 1.40676923076923 19.666666666669 2014-07-03 2014
16257.6153846154 1.40676923076923 19.745920745922 2014-07-06 2014
16260.7692307692 1.40676923076923 19.9858515620135 2014-07-09 2014
16263.9230769231 1.40676923076923 20.2554849695466 2014-07-12 2014
16267.0769230769 1.40676923076923 20.2842506842915 2014-07-16 2014
16270.2307692308 1.40676923076923 20.6209327339534 2014-07-19 2014
16273.3846153846 1.40676923076923 20.8231091049711 2014-07-22 2014
16276.5384615385 1.40676923076923 21.0720977216527 2014-07-25 2014
16279.6923076923 1.40676923076923 21.3252063787625 2014-07-28 2014
16282.8461538462 1.40676923076923 21.5783150358723 2014-07-31 2014
16286 1.40676923076923 21.8314236929818 2014-08-04 2014
16289.1538461538 1.40676923076923 22.0845323500916 2014-08-07 2014
16292.3076923077 1.40676923076923 22.3376410072015 2014-08-10 2014
16295.4615384615 1.40676923076923 22.0526230621876 2014-08-13 2014
16298.6153846154 1.40676923076923 21.5202233801856 2014-08-16 2014
16301.7692307692 1.40676923076923 20.9878236981835 2014-08-19 2014
16304.9230769231 1.40676923076923 20.455424016182 2014-08-22 2014
16308.0769230769 1.40676923076923 19.9230243341794 2014-08-26 2014
16311.2307692308 1.40676923076923 19.3906246521778 2014-08-29 2014
16314.3846153846 1.40676923076923 18.8790160868793 2014-09-01 2014
16317.5384615385 1.40676923076923 18.3790029217853 2014-09-04 2014
16320.6923076923 1.40676923076923 17.8789897566908 2014-09-07 2014
16323.8461538462 1.40676923076923 17.3789765915967 2014-09-10 2014
16327 1.40676923076923 17.0000000000051 2014-09-14 2014
16204 1.68812307692308 5.33333333333414 2014-05-14 2014
16207.1538461538 1.68812307692308 6.9940830996602 2014-05-17 2014
16210.3076923077 1.68812307692308 9.4145172971821 2014-05-20 2014
16213.4615384615 1.68812307692308 11.834951494704 2014-05-23 2014
16216.6153846154 1.68812307692308 14.2553856922241 2014-05-26 2014
16219.7692307692 1.68812307692308 16.3912135913001 2014-05-29 2014
16222.9230769231 1.68812307692308 16.4524800830488 2014-06-01 2014
16226.0769230769 1.68812307692308 16.6287657792619 2014-06-05 2014
16229.2307692308 1.68812307692308 16.8050514754748 2014-06-08 2014
16232.3846153846 1.68812307692308 16.9813371716878 2014-06-11 2014
16235.5384615385 1.68812307692308 17.1576228679006 2014-06-14 2014
16238.6923076923 1.68812307692308 17.2451342552722 2014-06-17 2014
16241.8461538462 1.68812307692308 17.8122144046356 2014-06-20 2014
16245 1.68812307692308 18.349466050237 2014-06-24 2014
16248.1538461538 1.68812307692308 18.8867176958383 2014-06-27 2014
16251.3076923077 1.68812307692308 19.4239693414397 2014-06-30 2014
16254.4615384615 1.68812307692308 19.6666666666652 2014-07-03 2014
16257.6153846154 1.68812307692308 19.7459207459218 2014-07-06 2014
16260.7692307692 1.68812307692308 19.8946834708452 2014-07-09 2014
16263.9230769231 1.68812307692308 20.1643168783783 2014-07-12 2014
16267.0769230769 1.68812307692308 20.2483031283139 2014-07-16 2014
16270.2307692308 1.68812307692308 20.5259683335685 2014-07-19 2014
16273.3846153846 1.68812307692308 20.7790769906783 2014-07-22 2014
16276.5384615385 1.68812307692308 21.0321856477881 2014-07-25 2014
16279.6923076923 1.68812307692308 21.2852943048979 2014-07-28 2014
16282.8461538462 1.68812307692308 21.5384029620077 2014-07-31 2014
16286 1.68812307692308 21.7915116191173 2014-08-04 2014
16289.1538461538 1.68812307692308 22.0446202762271 2014-08-07 2014
16292.3076923077 1.68812307692308 22.2977289333369 2014-08-10 2014
16295.4615384615 1.68812307692308 22.1209991305632 2014-08-13 2014
16298.6153846154 1.68812307692308 21.5885994485611 2014-08-16 2014
16301.7692307692 1.68812307692308 21.0561997665591 2014-08-19 2014
16304.9230769231 1.68812307692308 20.5238000845575 2014-08-22 2014
16308.0769230769 1.68812307692308 19.991400402555 2014-08-26 2014
16311.2307692308 1.68812307692308 19.4590007205534 2014-08-29 2014
16314.3846153846 1.68812307692308 18.9266010385513 2014-09-01 2014
16317.5384615385 1.68812307692308 18.3942013565493 2014-09-04 2014
16320.6923076923 1.68812307692308 17.8618016745472 2014-09-07 2014
16323.8461538462 1.68812307692308 17.3539738008194 2014-09-10 2014
16327 1.68812307692308 17.0000000000051 2014-09-14 2014
16204 1.96947692307692 5.33333333333309 2014-05-14 2014
16207.1538461538 1.96947692307692 6.96515528187592 2014-05-17 2014
16210.3076923077 1.96947692307692 9.39172527439041 2014-05-20 2014
16213.4615384615 1.96947692307692 11.8121594719123 2014-05-23 2014
16216.6153846154 1.96947692307692 14.2325936694324 2014-05-26 2014
16219.7692307692 1.96947692307692 16.2833709233711 2014-05-29 2014
16222.9230769231 1.96947692307692 16.418292048861 2014-06-01 2014
16226.0769230769 1.96947692307692 16.594577745074 2014-06-05 2014
16229.2307692308 1.96947692307692 16.7708634412869 2014-06-08 2014
16232.3846153846 1.96947692307692 16.9471491374999 2014-06-11 2014
16235.5384615385 1.96947692307692 17.1234348337127 2014-06-14 2014
16238.6923076923 1.96947692307692 17.1539661641045 2014-06-17 2014
16241.8461538462 1.96947692307692 17.7210463134679 2014-06-20 2014
16245 1.96947692307692 18.2582979590693 2014-06-24 2014
16248.1538461538 1.96947692307692 18.7955496046707 2014-06-27 2014
16251.3076923077 1.96947692307692 19.3443223443201 2014-06-30 2014
16254.4615384615 1.96947692307692 19.6666666666893 2014-07-03 2014
16257.6153846154 1.96947692307692 19.7459207459216 2014-07-06 2014
16260.7692307692 1.96947692307692 19.8414918414928 2014-07-09 2014
16263.9230769231 1.96947692307692 20.0731487872099 2014-07-12 2014
16267.0769230769 1.96947692307692 20.2123555723363 2014-07-16 2014
16270.2307692308 1.96947692307692 20.4897475947462 2014-07-19 2014
16273.3846153846 1.96947692307692 20.7427413804933 2014-07-22 2014
16276.5384615385 1.96947692307692 20.9957351662404 2014-07-25 2014
16279.6923076923 1.96947692307692 21.2487289519877 2014-07-28 2014
16282.8461538462 1.96947692307692 21.501722737735 2014-07-31 2014
16286 1.96947692307692 21.7547165234821 2014-08-04 2014
16289.1538461538 1.96947692307692 22.0077103092292 2014-08-07 2014
16292.3076923077 1.96947692307692 22.2767318024607 2014-08-10 2014
16295.4615384615 1.96947692307692 22.1893751989392 2014-08-13 2014
16298.6153846154 1.96947692307692 21.6569755169371 2014-08-16 2014
16301.7692307692 1.96947692307692 21.1245758349351 2014-08-19 2014
16304.9230769231 1.96947692307692 20.5921761529335 2014-08-22 2014
16308.0769230769 1.96947692307692 20.059776470931 2014-08-26 2014
16311.2307692308 1.96947692307692 19.5273767889294 2014-08-29 2014
16314.3846153846 1.96947692307692 18.9949771069273 2014-09-01 2014
16317.5384615385 1.96947692307692 18.4625774249253 2014-09-04 2014
16320.6923076923 1.96947692307692 17.9301777429232 2014-09-07 2014
16323.8461538462 1.96947692307692 17.3937138130664 2014-09-10 2014
16327 1.96947692307692 17.0000000000051 2014-09-14 2014
16204 2.25083076923077 5.33333333333205 2014-05-14 2014
16207.1538461538 2.25083076923077 6.89677921349903 2014-05-17 2014
16210.3076923077 2.25083076923077 9.35222100020474 2014-05-20 2014
16213.4615384615 2.25083076923077 11.7893674491206 2014-05-23 2014
16216.6153846154 2.25083076923077 14.2098016466407 2014-05-26 2014
16219.7692307692 2.25083076923077 16.1755282554421 2014-05-29 2014
16222.9230769231 2.25083076923077 16.090528776786 2014-06-01 2014
16226.0769230769 2.25083076923077 16.5603897108862 2014-06-05 2014
16229.2307692308 2.25083076923077 16.736675407099 2014-06-08 2014
16232.3846153846 2.25083076923077 16.912961103312 2014-06-11 2014
16235.5384615385 2.25083076923077 17.0892467995249 2014-06-14 2014
16238.6923076923 2.25083076923077 17.0627980729359 2014-06-17 2014
16241.8461538462 2.25083076923077 17.6298782222998 2014-06-20 2014
16245 2.25083076923077 18.1671298679012 2014-06-24 2014
16248.1538461538 2.25083076923077 18.743589743588 2014-06-27 2014
16251.3076923077 2.25083076923077 19.3443223443201 2014-06-30 2014
16254.4615384615 2.25083076923077 19.6666666666912 2014-07-03 2014
16257.6153846154 2.25083076923077 19.7459207459215 2014-07-06 2014
16260.7692307692 2.25083076923077 19.8414918414926 2014-07-09 2014
16263.9230769231 2.25083076923077 19.9819806960413 2014-07-12 2014
16267.0769230769 2.25083076923077 20.1766953817419 2014-07-16 2014
16270.2307692308 2.25083076923077 20.4555595605582 2014-07-19 2014
16273.3846153846 2.25083076923077 20.7085533463053 2014-07-22 2014
16276.5384615385 2.25083076923077 20.9615471320524 2014-07-25 2014
16279.6923076923 2.25083076923077 21.2145409177997 2014-07-28 2014
16282.8461538462 2.25083076923077 21.467534703547 2014-07-31 2014
16286 2.25083076923077 21.7205284892941 2014-08-04 2014
16289.1538461538 2.25083076923077 21.9751956736779 2014-08-07 2014
16292.3076923077 2.25083076923077 22.3109198366487 2014-08-10 2014
16295.4615384615 2.25083076923077 22.2577512673151 2014-08-13 2014
16298.6153846154 2.25083076923077 21.7253515853131 2014-08-16 2014
16301.7692307692 2.25083076923077 21.192951903311 2014-08-19 2014
16304.9230769231 2.25083076923077 20.6605522213094 2014-08-22 2014
16308.0769230769 2.25083076923077 20.1281525393069 2014-08-26 2014
16311.2307692308 2.25083076923077 19.5957528573053 2014-08-29 2014
16314.3846153846 2.25083076923077 19.0633531753033 2014-09-01 2014
16317.5384615385 2.25083076923077 18.5309534933012 2014-09-04 2014
16320.6923076923 2.25083076923077 17.97022332506 2014-09-07 2014
16323.8461538462 2.25083076923077 17.3937138130664 2014-09-10 2014
16327 2.25083076923077 17.0000000000051 2014-09-14 2014
16204 2.53218461538462 5.20888927468468 2014-05-14 2014
16207.1538461538 2.53218461538462 6.82840314512214 2014-05-17 2014
16210.3076923077 2.53218461538462 9.28384493182784 2014-05-20 2014
16213.4615384615 2.53218461538462 11.7392867185335 2014-05-23 2014
16216.6153846154 2.53218461538462 14.187009623849 2014-05-26 2014
16219.7692307692 2.53218461538462 15.8904286043071 2014-05-29 2014
16222.9230769231 2.53218461538462 15.7144604007181 2014-06-01 2014
16226.0769230769 2.53218461538462 16.339500494958 2014-06-05 2014
16229.2307692308 2.53218461538462 16.702487372911 2014-06-08 2014
16232.3846153846 2.53218461538462 16.878773069124 2014-06-11 2014
16235.5384615385 2.53218461538462 17.0550587653369 2014-06-14 2014
16238.6923076923 2.53218461538462 17.0000000000089 2014-06-17 2014
16241.8461538462 2.53218461538462 17.542124542123 2014-06-20 2014
16245 2.53218461538462 18.1428571428555 2014-06-24 2014
16248.1538461538 2.53218461538462 18.743589743588 2014-06-27 2014
16251.3076923077 2.53218461538462 19.3443223443201 2014-06-30 2014
16254.4615384615 2.53218461538462 19.6666666666932 2014-07-03 2014
16257.6153846154 2.53218461538462 19.7459207459212 2014-07-06 2014
16260.7692307692 2.53218461538462 19.8414918414924 2014-07-09 2014
16263.9230769231 2.53218461538462 19.9370629370634 2014-07-12 2014
16267.0769230769 2.53218461538462 20.1441026605453 2014-07-16 2014
16270.2307692308 2.53218461538462 20.42137152637 2014-07-19 2014
16273.3846153846 2.53218461538462 20.6743653121171 2014-07-22 2014
16276.5384615385 2.53218461538462 20.9273590978642 2014-07-25 2014
16279.6923076923 2.53218461538462 21.1803528836115 2014-07-28 2014
16282.8461538462 2.53218461538462 21.4333466693588 2014-07-31 2014
16286 2.53218461538462 21.6863404551059 2014-08-04 2014
16289.1538461538 2.53218461538462 22.0093837078659 2014-08-07 2014
16292.3076923077 2.53218461538462 22.3451078708367 2014-08-10 2014
16295.4615384615 2.53218461538462 22.3261273356911 2014-08-13 2014
16298.6153846154 2.53218461538462 21.7937276536891 2014-08-16 2014
16301.7692307692 2.53218461538462 21.261327971687 2014-08-19 2014
16304.9230769231 2.53218461538462 20.7289282896854 2014-08-22 2014
16308.0769230769 2.53218461538462 20.1965286076829 2014-08-26 2014
16311.2307692308 2.53218461538462 19.6641289256813 2014-08-29 2014
16314.3846153846 2.53218461538462 19.1232423490469 2014-09-01 2014
16317.5384615385 2.53218461538462 18.5467328370537 2014-09-04 2014
16320.6923076923 2.53218461538462 17.97022332506 2014-09-07 2014
16323.8461538462 2.53218461538462 17.3937138130664 2014-09-10 2014
16327 2.53218461538462 17.0000000000051 2014-09-14 2014
16204 2.81353846153846 5.07851838989882 2014-05-14 2014
16207.1538461538 2.81353846153846 6.76002707674706 2014-05-17 2014
16210.3076923077 2.81353846153846 9.21546886345277 2014-05-20 2014
16213.4615384615 2.81353846153846 11.6709106501585 2014-05-23 2014
16216.6153846154 2.81353846153846 14.1263524368624 2014-05-26 2014
16219.7692307692 2.81353846153846 15.466723228752 2014-05-29 2014
16222.9230769231 2.81353846153846 15.3383920246497 2014-06-01 2014
16226.0769230769 2.81353846153846 15.9634321188896 2014-06-05 2014
16229.2307692308 2.81353846153846 16.5884722131291 2014-06-08 2014
16232.3846153846 2.81353846153846 16.8445850349361 2014-06-11 2014
16235.5384615385 2.81353846153846 17.020870731149 2014-06-14 2014
16238.6923076923 2.81353846153846 17.0000000000089 2014-06-17 2014
16241.8461538462 2.81353846153846 17.542124542123 2014-06-20 2014
16245 2.81353846153846 18.1428571428555 2014-06-24 2014
16248.1538461538 2.81353846153846 18.743589743588 2014-06-27 2014
16251.3076923077 2.81353846153846 19.3443223443201 2014-06-30 2014
16254.4615384615 2.81353846153846 19.6666666666952 2014-07-03 2014
16257.6153846154 2.81353846153846 19.7459207459211 2014-07-06 2014
16260.7692307692 2.81353846153846 19.8414918414922 2014-07-09 2014
16263.9230769231 2.81353846153846 19.9370629370633 2014-07-12 2014
16267.0769230769 2.81353846153846 20.1115099393487 2014-07-16 2014
16270.2307692308 2.81353846153846 20.387183492182 2014-07-19 2014
16273.3846153846 2.81353846153846 20.6401772779291 2014-07-22 2014
16276.5384615385 2.81353846153846 20.8931710636762 2014-07-25 2014
16279.6923076923 2.81353846153846 21.1461648494235 2014-07-28 2014
16282.8461538462 2.81353846153846 21.3991586351708 2014-07-31 2014
16286 2.81353846153846 21.7078475790831 2014-08-04 2014
16289.1538461538 2.81353846153846 22.0435717420537 2014-08-07 2014
16292.3076923077 2.81353846153846 22.3792959050245 2014-08-10 2014
16295.4615384615 2.81353846153846 22.3945034040671 2014-08-13 2014
16298.6153846154 2.81353846153846 21.8621037220651 2014-08-16 2014
16301.7692307692 2.81353846153846 21.329704040063 2014-08-19 2014
16304.9230769231 2.81353846153846 20.7973043580614 2014-08-22 2014
16308.0769230769 2.81353846153846 20.2649046760589 2014-08-26 2014
16311.2307692308 2.81353846153846 19.6997518610401 2014-08-29 2014
16314.3846153846 2.81353846153846 19.1232423490469 2014-09-01 2014
16317.5384615385 2.81353846153846 18.5467328370537 2014-09-04 2014
16320.6923076923 2.81353846153846 17.97022332506 2014-09-07 2014
16323.8461538462 2.81353846153846 17.3937138130664 2014-09-10 2014
16327 2.81353846153846 16.9999999999925 2014-09-14 2014
16204 3.09489230769231 4.94814750511296 2014-05-14 2014
16207.1538461538 3.09489230769231 6.69165100837017 2014-05-17 2014
16210.3076923077 3.09489230769231 9.14709279507588 2014-05-20 2014
16213.4615384615 3.09489230769231 11.6025345817816 2014-05-23 2014
16216.6153846154 3.09489230769231 13.9882521618147 2014-05-26 2014
16219.7692307692 3.09489230769231 15.0430178531988 2014-05-29 2014
16222.9230769231 3.09489230769231 14.9623236485813 2014-06-01 2014
16226.0769230769 3.09489230769231 15.5873637428213 2014-06-05 2014
16229.2307692308 3.09489230769231 16.2124038370607 2014-06-08 2014
16232.3846153846 3.09489230769231 16.8103970007483 2014-06-11 2014
16235.5384615385 3.09489230769231 16.9866826969611 2014-06-14 2014
16238.6923076923 3.09489230769231 16.9423366967908 2014-06-17 2014
16241.8461538462 3.09489230769231 17.5402336373986 2014-06-20 2014
16245 3.09489230769231 18.1428571428555 2014-06-24 2014
16248.1538461538 3.09489230769231 18.743589743588 2014-06-27 2014
16251.3076923077 3.09489230769231 19.3443223443201 2014-06-30 2014
16254.4615384615 3.09489230769231 19.6666666666972 2014-07-03 2014
16257.6153846154 3.09489230769231 19.7459207459209 2014-07-06 2014
16260.7692307692 3.09489230769231 19.841491841492 2014-07-09 2014
16263.9230769231 3.09489230769231 19.9370629370624 2014-07-12 2014
16267.0769230769 3.09489230769231 20.0789172181521 2014-07-16 2014
16270.2307692308 3.09489230769231 20.352995457994 2014-07-19 2014
16273.3846153846 3.09489230769231 20.6059892437411 2014-07-22 2014
16276.5384615385 3.09489230769231 20.8589830294882 2014-07-25 2014
16279.6923076923 3.09489230769231 21.1119768152355 2014-07-28 2014
16282.8461538462 3.09489230769231 21.4063114503003 2014-07-31 2014
16286 3.09489230769231 21.7420356132711 2014-08-04 2014
16289.1538461538 3.09489230769231 22.0777597762417 2014-08-07 2014
16292.3076923077 3.09489230769231 22.4134839392125 2014-08-10 2014
16295.4615384615 3.09489230769231 22.4628794724431 2014-08-13 2014
16298.6153846154 3.09489230769231 21.930479790441 2014-08-16 2014
16301.7692307692 3.09489230769231 21.398080108439 2014-08-19 2014
16304.9230769231 3.09489230769231 20.852770885027 2014-08-22 2014
16308.0769230769 3.09489230769231 20.2762613730333 2014-08-26 2014
16311.2307692308 3.09489230769231 19.6997518610401 2014-08-29 2014
16314.3846153846 3.09489230769231 19.1232423490469 2014-09-01 2014
16317.5384615385 3.09489230769231 18.5467328370537 2014-09-04 2014
16320.6923076923 3.09489230769231 17.97022332506 2014-09-07 2014
16323.8461538462 3.09489230769231 17.3937138130664 2014-09-10 2014
16327 3.09489230769231 16.9999999999925 2014-09-14 2014
16204 3.37624615384615 4.81777662032664 2014-05-14 2014
16207.1538461538 3.37624615384615 6.62327493999328 2014-05-17 2014
16210.3076923077 3.37624615384615 9.07871672669899 2014-05-20 2014
16213.4615384615 3.37624615384615 11.5341585134047 2014-05-23 2014
16216.6153846154 3.37624615384615 13.5096196831819 2014-05-26 2014
16219.7692307692 3.37624615384615 14.6193124776437 2014-05-29 2014
16222.9230769231 3.37624615384615 14.5862552725134 2014-06-01 2014
16226.0769230769 3.37624615384615 15.2112953667533 2014-06-05 2014
16229.2307692308 3.37624615384615 15.8363354609928 2014-06-08 2014
16232.3846153846 3.37624615384615 16.4613755552327 2014-06-11 2014
16235.5384615385 3.37624615384615 16.9524946627732 2014-06-14 2014
16238.6923076923 3.37624615384615 16.8867971405662 2014-06-17 2014
16241.8461538462 3.37624615384615 17.5060456032106 2014-06-20 2014
16245 3.37624615384615 18.1428571428555 2014-06-24 2014
16248.1538461538 3.37624615384615 18.743589743588 2014-06-27 2014
16251.3076923077 3.37624615384615 19.3443223443201 2014-06-30 2014
16254.4615384615 3.37624615384615 19.6666666666976 2014-07-03 2014
16257.6153846154 3.37624615384615 19.7459207459207 2014-07-06 2014
16260.7692307692 3.37624615384615 19.8414918414913 2014-07-09 2014
16263.9230769231 3.37624615384615 19.9370629370624 2014-07-12 2014
16267.0769230769 3.37624615384615 20.0463244969555 2014-07-16 2014
16270.2307692308 3.37624615384615 20.318807423806 2014-07-19 2014
16273.3846153846 3.37624615384615 20.5718012095531 2014-07-22 2014
16276.5384615385 3.37624615384615 20.8247949953002 2014-07-25 2014
16279.6923076923 3.37624615384615 21.1047753215178 2014-07-28 2014
16282.8461538462 3.37624615384615 21.4404994844883 2014-07-31 2014
16286 3.37624615384615 21.7762236474591 2014-08-04 2014
16289.1538461538 3.37624615384615 22.1119478104297 2014-08-07 2014
16292.3076923077 3.37624615384615 22.4476719734005 2014-08-10 2014
16295.4615384615 3.37624615384615 22.5312555408191 2014-08-13 2014
16298.6153846154 3.37624615384615 21.998855858817 2014-08-16 2014
16301.7692307692 3.37624615384615 21.4292803970206 2014-08-19 2014
16304.9230769231 3.37624615384615 20.852770885027 2014-08-22 2014
16308.0769230769 3.37624615384615 20.2762613730333 2014-08-26 2014
16311.2307692308 3.37624615384615 19.6997518610401 2014-08-29 2014
16314.3846153846 3.37624615384615 19.1232423490469 2014-09-01 2014
16317.5384615385 3.37624615384615 18.5467328370537 2014-09-04 2014
16320.6923076923 3.37624615384615 17.97022332506 2014-09-07 2014
16323.8461538462 3.37624615384615 17.3937138130664 2014-09-10 2014
16327 3.37624615384615 16.9999999999925 2014-09-14 2014
16204 3.6576 4.68740573554078 2014-05-14 2014
16207.1538461538 3.6576 6.55489887161821 2014-05-17 2014
16210.3076923077 3.6576 9.01034065832391 2014-05-20 2014
16213.4615384615 3.6576 11.161576016304 2014-05-23 2014
16216.6153846154 3.6576 13.0309872045509 2014-05-26 2014
16219.7692307692 3.6576 14.1611330547266 2014-05-29 2014
16222.9230769231 3.6576 14.2101868964451 2014-06-01 2014
16226.0769230769 3.6576 14.835226990685 2014-06-05 2014
16229.2307692308 3.6576 15.4602670849245 2014-06-08 2014
16232.3846153846 3.6576 16.0853071791644 2014-06-11 2014
16235.5384615385 3.6576 16.7103472734038 2014-06-14 2014
16238.6923076923 3.6576 16.8526091063741 2014-06-17 2014
16241.8461538462 3.6576 17.4718575690231 2014-06-20 2014
16245 3.6576 18.1238763866731 2014-06-24 2014
16248.1538461538 3.6576 18.743589743588 2014-06-27 2014
16251.3076923077 3.6576 19.3443223443201 2014-06-30 2014
16254.4615384615 3.6576 19.6666666666955 2014-07-03 2014
16257.6153846154 3.6576 19.7459207459203 2014-07-06 2014
16260.7692307692 3.6576 19.8414918414913 2014-07-09 2014
16263.9230769231 3.6576 19.9370629370624 2014-07-12 2014
16267.0769230769 3.6576 20.0131488547916 2014-07-16 2014
16270.2307692308 3.6576 20.284619389618 2014-07-19 2014
16273.3846153846 3.6576 20.5376131753651 2014-07-22 2014
16276.5384615385 3.6576 20.8032391927347 2014-07-25 2014
16279.6923076923 3.6576 21.1389633557058 2014-07-28 2014
16282.8461538462 3.6576 21.4746875186763 2014-07-31 2014
16286 3.6576 21.8104116816471 2014-08-04 2014
16289.1538461538 3.6576 22.1461358446177 2014-08-07 2014
16292.3076923077 3.6576 22.4818600075885 2014-08-10 2014
16295.4615384615 3.6576 22.582299421008 2014-08-13 2014
16298.6153846154 3.6576 22.0057899090139 2014-08-16 2014
16301.7692307692 3.6576 21.4292803970206 2014-08-19 2014
16304.9230769231 3.6576 20.852770885027 2014-08-22 2014
16308.0769230769 3.6576 20.2762613730333 2014-08-26 2014
16311.2307692308 3.6576 19.6997518610401 2014-08-29 2014
16314.3846153846 3.6576 19.1232423490469 2014-09-01 2014
16317.5384615385 3.6576 18.5467328370537 2014-09-04 2014
16320.6923076923 3.6576 17.97022332506 2014-09-07 2014
16323.8461538462 3.6576 17.3937138130664 2014-09-10 2014
16327 3.6576 16.9999999999925 2014-09-14 2014
16204 3.93895384615385 4.66666666667205 2014-05-14 2014
16207.1538461538 3.93895384615385 6.48652280324131 2014-05-17 2014
16210.3076923077 3.93895384615385 8.81353234942435 2014-05-20 2014
16213.4615384615 3.93895384615385 10.6829435376712 2014-05-23 2014
16216.6153846154 3.93895384615385 12.5523547259181 2014-05-26 2014
16219.7692307692 3.93895384615385 13.6825005760948 2014-05-29 2014
16222.9230769231 3.93895384615385 13.8341185203767 2014-06-01 2014
16226.0769230769 3.93895384615385 14.4591586146166 2014-06-05 2014
16229.2307692308 3.93895384615385 15.0841987088561 2014-06-08 2014
16232.3846153846 3.93895384615385 15.7462944366453 2014-06-11 2014
16235.5384615385 3.93895384615385 16.5796314149093 2014-06-14 2014
16238.6923076923 3.93895384615385 16.8184210721822 2014-06-17 2014
16241.8461538462 3.93895384615385 17.4376695348351 2014-06-20 2014
16245 3.93895384615385 18.0896883524852 2014-06-24 2014
16248.1538461538 3.93895384615385 18.7417071701352 2014-06-27 2014
16251.3076923077 3.93895384615385 19.3443223443201 2014-06-30 2014
16254.4615384615 3.93895384615385 19.6666666666745 2014-07-03 2014
16257.6153846154 3.93895384615385 19.7459207459203 2014-07-06 2014
16260.7692307692 3.93895384615385 19.8414918414913 2014-07-09 2014
16263.9230769231 3.93895384615385 19.9370629370624 2014-07-12 2014
16267.0769230769 3.93895384615385 19.9999999999522 2014-07-16 2014
16270.2307692308 3.93895384615385 20.25043135543 2014-07-19 2014
16273.3846153846 3.93895384615385 20.5034251411771 2014-07-22 2014
16276.5384615385 3.93895384615385 20.8374272269227 2014-07-25 2014
16279.6923076923 3.93895384615385 21.1731513898937 2014-07-28 2014
16282.8461538462 3.93895384615385 21.5088755528643 2014-07-31 2014
16286 3.93895384615385 21.8445997158351 2014-08-04 2014
16289.1538461538 3.93895384615385 22.1803238788057 2014-08-07 2014
16292.3076923077 3.93895384615385 22.5160480417765 2014-08-10 2014
16295.4615384615 3.93895384615385 22.582299421008 2014-08-13 2014
16298.6153846154 3.93895384615385 22.0057899090143 2014-08-16 2014
16301.7692307692 3.93895384615385 21.4292803970211 2014-08-19 2014
16304.9230769231 3.93895384615385 20.8527708850274 2014-08-22 2014
16308.0769230769 3.93895384615385 20.2762613730333 2014-08-26 2014
16311.2307692308 3.93895384615385 19.6997518610401 2014-08-29 2014
16314.3846153846 3.93895384615385 19.1232423490469 2014-09-01 2014
16317.5384615385 3.93895384615385 18.5467328370537 2014-09-04 2014
16320.6923076923 3.93895384615385 17.97022332506 2014-09-07 2014
16323.8461538462 3.93895384615385 17.3937138130664 2014-09-10 2014
16327 3.93895384615385 16.9999999999925 2014-09-14 2014
16204 4.22030769230769 4.66666666667309 2014-05-14 2014
16207.1538461538 4.22030769230769 6.41814673486442 2014-05-17 2014
16210.3076923077 4.22030769230769 8.33489987079156 2014-05-20 2014
16213.4615384615 4.22030769230769 10.2043110590384 2014-05-23 2014
16216.6153846154 4.22030769230769 12.0737222472853 2014-05-26 2014
16219.7692307692 4.22030769230769 13.2217157023938 2014-05-29 2014
16222.9230769231 4.22030769230769 13.4580501443083 2014-06-01 2014
16226.0769230769 4.22030769230769 14.0830902385483 2014-06-05 2014
16229.2307692308 4.22030769230769 14.8787694241937 2014-06-08 2014
16232.3846153846 4.22030769230769 15.7121064024577 2014-06-11 2014
16235.5384615385 4.22030769230769 16.5454433807217 2014-06-14 2014
16238.6923076923 4.22030769230769 16.7842330379901 2014-06-17 2014
16241.8461538462 4.22030769230769 17.4034815006476 2014-06-20 2014
16245 4.22030769230769 18.0555003182976 2014-06-24 2014
16248.1538461538 4.22030769230769 18.7075191359477 2014-06-27 2014
16251.3076923077 4.22030769230769 19.3443223443201 2014-06-30 2014
16254.4615384615 4.22030769230769 19.6666666666707 2014-07-03 2014
16257.6153846154 4.22030769230769 19.7262352655881 2014-07-06 2014
16260.7692307692 4.22030769230769 19.8414918414913 2014-07-09 2014
16263.9230769231 4.22030769230769 19.9370629370624 2014-07-12 2014
16267.0769230769 4.22030769230769 19.9999999999522 2014-07-16 2014
16270.2307692308 4.22030769230769 20.2162433212418 2014-07-19 2014
16273.3846153846 4.22030769230769 20.5358910981402 2014-07-22 2014
16276.5384615385 4.22030769230769 20.8716152611107 2014-07-25 2014
16279.6923076923 4.22030769230769 21.2073394240817 2014-07-28 2014
16282.8461538462 4.22030769230769 21.5430635870523 2014-07-31 2014
16286 4.22030769230769 21.8787877500231 2014-08-04 2014
16289.1538461538 4.22030769230769 22.2145119129937 2014-08-07 2014
16292.3076923077 4.22030769230769 22.5502360759644 2014-08-10 2014
16295.4615384615 4.22030769230769 22.582299421008 2014-08-13 2014
16298.6153846154 4.22030769230769 22.0057899090143 2014-08-16 2014
16301.7692307692 4.22030769230769 21.4292803970211 2014-08-19 2014
16304.9230769231 4.22030769230769 20.8527708850274 2014-08-22 2014
16308.0769230769 4.22030769230769 20.2762613730338 2014-08-26 2014
16311.2307692308 4.22030769230769 19.6997518610406 2014-08-29 2014
16314.3846153846 4.22030769230769 19.1232423490469 2014-09-01 2014
16317.5384615385 4.22030769230769 18.5467328370537 2014-09-04 2014
16320.6923076923 4.22030769230769 17.97022332506 2014-09-07 2014
16323.8461538462 4.22030769230769 17.3937138130664 2014-09-10 2014
16327 4.22030769230769 17.0000000000017 2014-09-14 2014
16204 4.50166153846154 4.66666666667414 2014-05-14 2014
16207.1538461538 4.50166153846154 5.98685620391188 2014-05-17 2014
16210.3076923077 4.50166153846154 7.85626739215877 2014-05-20 2014
16213.4615384615 4.50166153846154 9.72567858040566 2014-05-23 2014
16216.6153846154 4.50166153846154 11.5950897686525 2014-05-26 2014
16219.7692307692 4.50166153846154 12.7903450306869 2014-05-29 2014
16222.9230769231 4.50166153846154 13.1779074334781 2014-06-01 2014
16226.0769230769 4.50166153846154 14.0112444117422 2014-06-05 2014
16229.2307692308 4.50166153846154 14.8445813900062 2014-06-08 2014
16232.3846153846 4.50166153846154 15.6779183682702 2014-06-11 2014
16235.5384615385 4.50166153846154 16.5112553465342 2014-06-14 2014
16238.6923076923 4.50166153846154 16.7500450037983 2014-06-17 2014
16241.8461538462 4.50166153846154 17.3692934664596 2014-06-20 2014
16245 4.50166153846154 18.0213122841096 2014-06-24 2014
16248.1538461538 4.50166153846154 18.6733311017597 2014-06-27 2014
16251.3076923077 4.50166153846154 19.3253499194097 2014-06-30 2014
16254.4615384615 4.50166153846154 19.6666666666669 2014-07-03 2014
16257.6153846154 4.50166153846154 19.6920472314002 2014-07-06 2014
16260.7692307692 4.50166153846154 19.8414918414913 2014-07-09 2014
16263.9230769231 4.50166153846154 19.9370629370624 2014-07-12 2014
16267.0769230769 4.50166153846154 19.9999999999522 2014-07-16 2014
16270.2307692308 4.50166153846154 20.2343549693571 2014-07-19 2014
16273.3846153846 4.50166153846154 20.5700791323279 2014-07-22 2014
16276.5384615385 4.50166153846154 20.9058032952985 2014-07-25 2014
16279.6923076923 4.50166153846154 21.2415274582695 2014-07-28 2014
16282.8461538462 4.50166153846154 21.5772516212401 2014-07-31 2014
16286 4.50166153846154 21.9129757842109 2014-08-04 2014
16289.1538461538 4.50166153846154 22.2486999471814 2014-08-07 2014
16292.3076923077 4.50166153846154 22.5844241101522 2014-08-10 2014
16295.4615384615 4.50166153846154 22.5822994210075 2014-08-13 2014
16298.6153846154 4.50166153846154 22.0057899090139 2014-08-16 2014
16301.7692307692 4.50166153846154 21.4292803970206 2014-08-19 2014
16304.9230769231 4.50166153846154 20.852770885027 2014-08-22 2014
16308.0769230769 4.50166153846154 20.2762613730333 2014-08-26 2014
16311.2307692308 4.50166153846154 19.6997518610401 2014-08-29 2014
16314.3846153846 4.50166153846154 19.1232423490464 2014-09-01 2014
16317.5384615385 4.50166153846154 18.5467328370532 2014-09-04 2014
16320.6923076923 4.50166153846154 17.9702233250596 2014-09-07 2014
16323.8461538462 4.50166153846154 17.3937138130664 2014-09-10 2014
16327 4.50166153846154 17.0000000000017 2014-09-14 2014
16204 4.78301538461538 4.66666666667518 2014-05-14 2014
16207.1538461538 4.78301538461538 5.69230769230035 2014-05-17 2014
16210.3076923077 4.78301538461538 7.3776349135278 2014-05-20 2014
16213.4615384615 4.78301538461538 9.24704610177469 2014-05-23 2014
16216.6153846154 4.78301538461538 11.1164572900216 2014-05-26 2014
16219.7692307692 4.78301538461538 12.3589743589803 2014-05-29 2014
16222.9230769231 4.78301538461538 13.113987414109 2014-06-01 2014
16226.0769230769 4.78301538461538 13.9770563775537 2014-06-05 2014
16229.2307692308 4.78301538461538 14.8103933558177 2014-06-08 2014
16232.3846153846 4.78301538461538 15.6437303340817 2014-06-11 2014
16235.5384615385 4.78301538461538 16.4770673123458 2014-06-14 2014
16238.6923076923 4.78301538461538 16.7158569696062 2014-06-17 2014
16241.8461538462 4.78301538461538 17.335105432272 2014-06-20 2014
16245 4.78301538461538 17.9871242499221 2014-06-24 2014
16248.1538461538 4.78301538461538 18.6391430675721 2014-06-27 2014
16251.3076923077 4.78301538461538 19.2911618852131 2014-06-30 2014
16254.4615384615 4.78301538461538 19.6499909992754 2014-07-03 2014
16257.6153846154 4.78301538461538 19.6578591972124 2014-07-06 2014
16260.7692307692 4.78301538461538 19.8187036597692 2014-07-09 2014
16263.9230769231 4.78301538461538 19.9370629370624 2014-07-12 2014
16267.0769230769 4.78301538461538 19.9999999999522 2014-07-16 2014
16270.2307692308 4.78301538461538 20.2379487179498 2014-07-19 2014
16273.3846153846 4.78301538461538 20.5743589743602 2014-07-22 2014
16276.5384615385 4.78301538461538 20.9107692307703 2014-07-25 2014
16279.6923076923 4.78301538461538 21.2471794871808 2014-07-28 2014
16282.8461538462 4.78301538461538 21.5835897435911 2014-07-31 2014
16286 4.78301538461538 21.9200000000012 2014-08-04 2014
16289.1538461538 4.78301538461538 22.2564102564115 2014-08-07 2014
16292.3076923077 4.78301538461538 22.5928205128189 2014-08-10 2014
16295.4615384615 4.78301538461538 22.5822994210075 2014-08-13 2014
16298.6153846154 4.78301538461538 22.0057899090139 2014-08-16 2014
16301.7692307692 4.78301538461538 21.4292803970206 2014-08-19 2014
16304.9230769231 4.78301538461538 20.852770885027 2014-08-22 2014
16308.0769230769 4.78301538461538 20.2762613730333 2014-08-26 2014
16311.2307692308 4.78301538461538 19.6997518610401 2014-08-29 2014
16314.3846153846 4.78301538461538 19.1232423490464 2014-09-01 2014
16317.5384615385 4.78301538461538 18.5467328370532 2014-09-04 2014
16320.6923076923 4.78301538461538 17.9702233250596 2014-09-07 2014
16323.8461538462 4.78301538461538 17.3937138130668 2014-09-10 2014
16327 4.78301538461538 17.0000000000017 2014-09-14 2014
16204 5.06436923076923 4.66666666666375 2014-05-14 2014
16207.1538461538 5.06436923076923 5.69230769230035 2014-05-17 2014
16210.3076923077 5.06436923076923 7.19413919413182 2014-05-20 2014
16213.4615384615 5.06436923076923 8.7684136231419 2014-05-23 2014
16216.6153846154 5.06436923076923 10.6378248113888 2014-05-26 2014
16219.7692307692 5.06436923076923 11.9276036872734 2014-05-29 2014
16222.9230769231 5.06436923076923 12.8062951064167 2014-06-01 2014
16226.0769230769 5.06436923076923 13.9428683433662 2014-06-05 2014
16229.2307692308 5.06436923076923 14.7762053216302 2014-06-08 2014
16232.3846153846 5.06436923076923 15.6095422998942 2014-06-11 2014
16235.5384615385 5.06436923076923 16.4428792781582 2014-06-14 2014
16238.6923076923 5.06436923076923 16.6816689354143 2014-06-17 2014
16241.8461538462 5.06436923076923 17.300917398084 2014-06-20 2014
16245 5.06436923076923 17.9529362157341 2014-06-24 2014
16248.1538461538 5.06436923076923 18.6049550333751 2014-06-27 2014
16251.3076923077 5.06436923076923 19.2569738510251 2014-06-30 2014
16254.4615384615 5.06436923076923 19.6158029650855 2014-07-03 2014
16257.6153846154 5.06436923076923 19.6236711630246 2014-07-06 2014
16260.7692307692 5.06436923076923 19.7845156255814 2014-07-09 2014
16263.9230769231 5.06436923076923 19.9370629370624 2014-07-12 2014
16267.0769230769 5.06436923076923 19.9999999999495 2014-07-16 2014
16270.2307692308 5.06436923076923 20.2379487179498 2014-07-19 2014
16273.3846153846 5.06436923076923 20.5743589743602 2014-07-22 2014
16276.5384615385 5.06436923076923 20.9107692307703 2014-07-25 2014
16279.6923076923 5.06436923076923 21.2471794871808 2014-07-28 2014
16282.8461538462 5.06436923076923 21.5835897435911 2014-07-31 2014
16286 5.06436923076923 21.9200000000012 2014-08-04 2014
16289.1538461538 5.06436923076923 22.2564102564088 2014-08-07 2014
16292.3076923077 5.06436923076923 22.5928205128189 2014-08-10 2014
16295.4615384615 5.06436923076923 22.5822994210075 2014-08-13 2014
16298.6153846154 5.06436923076923 22.0057899090139 2014-08-16 2014
16301.7692307692 5.06436923076923 21.4292803970206 2014-08-19 2014
16304.9230769231 5.06436923076923 20.852770885027 2014-08-22 2014
16308.0769230769 5.06436923076923 20.2762613730333 2014-08-26 2014
16311.2307692308 5.06436923076923 19.6997518610401 2014-08-29 2014
16314.3846153846 5.06436923076923 19.1232423490464 2014-09-01 2014
16317.5384615385 5.06436923076923 18.5467328370537 2014-09-04 2014
16320.6923076923 5.06436923076923 17.97022332506 2014-09-07 2014
16323.8461538462 5.06436923076923 17.3937138130668 2014-09-10 2014
16327 5.06436923076923 17.0000000000017 2014-09-14 2014
16204 5.34572307692308 4.66666666666423 2014-05-14 2014
16207.1538461538 5.34572307692308 5.69230769230035 2014-05-17 2014
16210.3076923077 5.34572307692308 7.19413919413182 2014-05-20 2014
16213.4615384615 5.34572307692308 8.69597069596421 2014-05-23 2014
16216.6153846154 5.34572307692308 10.1978021977957 2014-05-26 2014
16219.7692307692 5.34572307692308 11.5288896605582 2014-05-29 2014
16222.9230769231 5.34572307692308 12.4986027987243 2014-06-01 2014
16226.0769230769 5.34572307692308 13.6909432954108 2014-06-05 2014
16229.2307692308 5.34572307692308 14.7420172874417 2014-06-08 2014
16232.3846153846 5.34572307692308 15.5753542657058 2014-06-11 2014
16235.5384615385 5.34572307692308 16.4086912439698 2014-06-14 2014
16238.6923076923 5.34572307692308 16.6666666666611 2014-06-17 2014
16241.8461538462 5.34572307692308 17.266729363887 2014-06-20 2014
16245 5.34572307692308 17.918748181537 2014-06-24 2014
16248.1538461538 5.34572307692308 18.5707669991866 2014-06-27 2014
16251.3076923077 5.34572307692308 19.2227858168367 2014-06-30 2014
16254.4615384615 5.34572307692308 19.5816149308953 2014-07-03 2014
16257.6153846154 5.34572307692308 19.5894831288367 2014-07-06 2014
16260.7692307692 5.34572307692308 19.7503275913936 2014-07-09 2014
16263.9230769231 5.34572307692308 19.9111720539503 2014-07-12 2014
16267.0769230769 5.34572307692308 19.9999999999495 2014-07-16 2014
16270.2307692308 5.34572307692308 20.2379487179498 2014-07-19 2014
16273.3846153846 5.34572307692308 20.5743589743602 2014-07-22 2014
16276.5384615385 5.34572307692308 20.9107692307703 2014-07-25 2014
16279.6923076923 5.34572307692308 21.2471794871808 2014-07-28 2014
16282.8461538462 5.34572307692308 21.5835897435911 2014-07-31 2014
16286 5.34572307692308 21.9199999999985 2014-08-04 2014
16289.1538461538 5.34572307692308 22.2564102564088 2014-08-07 2014
16292.3076923077 5.34572307692308 22.5928205128189 2014-08-10 2014
16295.4615384615 5.34572307692308 22.5822994210075 2014-08-13 2014
16298.6153846154 5.34572307692308 22.0057899090139 2014-08-16 2014
16301.7692307692 5.34572307692308 21.4292803970206 2014-08-19 2014
16304.9230769231 5.34572307692308 20.852770885027 2014-08-22 2014
16308.0769230769 5.34572307692308 20.2762613730333 2014-08-26 2014
16311.2307692308 5.34572307692308 19.6997518610401 2014-08-29 2014
16314.3846153846 5.34572307692308 19.1232423490469 2014-09-01 2014
16317.5384615385 5.34572307692308 18.5467328370537 2014-09-04 2014
16320.6923076923 5.34572307692308 17.97022332506 2014-09-07 2014
16323.8461538462 5.34572307692308 17.3937138130668 2014-09-10 2014
16327 5.34572307692308 17.0000000000017 2014-09-14 2014
16204 5.62707692307692 4.6666666666647 2014-05-14 2014
16207.1538461538 5.62707692307692 5.69230769230035 2014-05-17 2014
16210.3076923077 5.62707692307692 7.19413919413182 2014-05-20 2014
16213.4615384615 5.62707692307692 8.69597069596421 2014-05-23 2014
16216.6153846154 5.62707692307692 10.1978021977957 2014-05-26 2014
16219.7692307692 5.62707692307692 11.1377770062011 2014-05-29 2014
16222.9230769231 5.62707692307692 12.1909104910319 2014-06-01 2014
16226.0769230769 5.62707692307692 13.3832509877184 2014-06-05 2014
16229.2307692308 5.62707692307692 14.575591484404 2014-06-08 2014
16232.3846153846 5.62707692307692 15.5411662315182 2014-06-11 2014
16235.5384615385 5.62707692307692 16.3745032097822 2014-06-14 2014
16238.6923076923 5.62707692307692 16.6578924452003 2014-06-17 2014
16241.8461538462 5.62707692307692 17.232541329699 2014-06-20 2014
16245 5.62707692307692 17.884560147349 2014-06-24 2014
16248.1538461538 5.62707692307692 18.5365789649986 2014-06-27 2014
16251.3076923077 5.62707692307692 19.1885977826487 2014-06-30 2014
16254.4615384615 5.62707692307692 19.5474268967055 2014-07-03 2014
16257.6153846154 5.62707692307692 19.5552950946488 2014-07-06 2014
16260.7692307692 5.62707692307692 19.7161395572057 2014-07-09 2014
16263.9230769231 5.62707692307692 19.8769840197624 2014-07-12 2014
16267.0769230769 5.62707692307692 19.9999999999495 2014-07-16 2014
16270.2307692308 5.62707692307692 20.2379487179498 2014-07-19 2014
16273.3846153846 5.62707692307692 20.5743589743602 2014-07-22 2014
16276.5384615385 5.62707692307692 20.9107692307703 2014-07-25 2014
16279.6923076923 5.62707692307692 21.2471794871808 2014-07-28 2014
16282.8461538462 5.62707692307692 21.5835897435911 2014-07-31 2014
16286 5.62707692307692 21.9199999999985 2014-08-04 2014
16289.1538461538 5.62707692307692 22.2564102564088 2014-08-07 2014
16292.3076923077 5.62707692307692 22.5928205128189 2014-08-10 2014
16295.4615384615 5.62707692307692 22.5822994210071 2014-08-13 2014
16298.6153846154 5.62707692307692 22.0057899090134 2014-08-16 2014
16301.7692307692 5.62707692307692 21.4292803970202 2014-08-19 2014
16304.9230769231 5.62707692307692 20.8527708850265 2014-08-22 2014
16308.0769230769 5.62707692307692 20.2762613730333 2014-08-26 2014
16311.2307692308 5.62707692307692 19.6997518610401 2014-08-29 2014
16314.3846153846 5.62707692307692 19.1232423490469 2014-09-01 2014
16317.5384615385 5.62707692307692 18.5467328370537 2014-09-04 2014
16320.6923076923 5.62707692307692 17.97022332506 2014-09-07 2014
16323.8461538462 5.62707692307692 17.3937138130668 2014-09-10 2014
16327 5.62707692307692 17.0000000000211 2014-09-14 2014
16204 5.90843076923077 4.66666666666518 2014-05-14 2014
16207.1538461538 5.90843076923077 5.69230769230035 2014-05-17 2014
16210.3076923077 5.90843076923077 7.19413919413182 2014-05-20 2014
16213.4615384615 5.90843076923077 8.69597069596421 2014-05-23 2014
16216.6153846154 5.90843076923077 10.097300684085 2014-05-26 2014
16219.7692307692 5.90843076923077 10.746664351844 2014-05-29 2014
16222.9230769231 5.90843076923077 11.8832181833404 2014-06-01 2014
16226.0769230769 5.90843076923077 13.0755586800269 2014-06-05 2014
16229.2307692308 5.90843076923077 14.2678991767125 2014-06-08 2014
16232.3846153846 5.90843076923077 15.4602396733972 2014-06-11 2014
16235.5384615385 5.90843076923077 16.3403151755938 2014-06-14 2014
16238.6923076923 5.90843076923077 16.5927070028074 2014-06-17 2014
16241.8461538462 5.90843076923077 17.198353295516 2014-06-20 2014
16245 5.90843076923077 17.850372113161 2014-06-24 2014
16248.1538461538 5.90843076923077 18.5023909308106 2014-06-27 2014
16251.3076923077 5.90843076923077 19.1544097484607 2014-06-30 2014
16254.4615384615 5.90843076923077 19.5132388625152 2014-07-03 2014
16257.6153846154 5.90843076923077 19.521107060461 2014-07-06 2014
16260.7692307692 5.90843076923077 19.6829836829883 2014-07-09 2014
16263.9230769231 5.90843076923077 19.8741258741305 2014-07-12 2014
16267.0769230769 5.90843076923077 19.9999999999495 2014-07-16 2014
16270.2307692308 5.90843076923077 20.2379487179498 2014-07-19 2014
16273.3846153846 5.90843076923077 20.5743589743602 2014-07-22 2014
16276.5384615385 5.90843076923077 20.9107692307703 2014-07-25 2014
16279.6923076923 5.90843076923077 21.2471794871808 2014-07-28 2014
16282.8461538462 5.90843076923077 21.5835897435884 2014-07-31 2014
16286 5.90843076923077 21.9199999999985 2014-08-04 2014
16289.1538461538 5.90843076923077 22.2564102564088 2014-08-07 2014
16292.3076923077 5.90843076923077 22.5928205128189 2014-08-10 2014
16295.4615384615 5.90843076923077 22.5822994210071 2014-08-13 2014
16298.6153846154 5.90843076923077 22.0057899090134 2014-08-16 2014
16301.7692307692 5.90843076923077 21.4292803970202 2014-08-19 2014
16304.9230769231 5.90843076923077 20.852770885027 2014-08-22 2014
16308.0769230769 5.90843076923077 20.2762613730333 2014-08-26 2014
16311.2307692308 5.90843076923077 19.6997518610401 2014-08-29 2014
16314.3846153846 5.90843076923077 19.1232423490469 2014-09-01 2014
16317.5384615385 5.90843076923077 18.5467328370537 2014-09-04 2014
16320.6923076923 5.90843076923077 17.97022332506 2014-09-07 2014
16323.8461538462 5.90843076923077 17.3937138130668 2014-09-10 2014
16327 5.90843076923077 17.0000000000211 2014-09-14 2014
16204 6.18978461538462 4.66666666666565 2014-05-14 2014
16207.1538461538 6.18978461538462 5.69230769230035 2014-05-17 2014
16210.3076923077 6.18978461538462 7.19413919413182 2014-05-20 2014
16213.4615384615 6.18978461538462 8.69597069596421 2014-05-23 2014
16216.6153846154 6.18978461538462 9.85798444476859 2014-05-26 2014
16219.7692307692 6.18978461538462 10.3555516974868 2014-05-29 2014
16222.9230769231 6.18978461538462 11.5755258756481 2014-06-01 2014
16226.0769230769 6.18978461538462 12.7678663723345 2014-06-05 2014
16229.2307692308 6.18978461538462 13.9602068690201 2014-06-08 2014
16232.3846153846 6.18978461538462 15.1525473657048 2014-06-11 2014
16235.5384615385 6.18978461538462 16.3061271414063 2014-06-14 2014
16238.6923076923 6.18978461538462 16.5449167987017 2014-06-17 2014
16241.8461538462 6.18978461538462 17.1641652613275 2014-06-20 2014
16245 6.18978461538462 17.8161840789726 2014-06-24 2014
16248.1538461538 6.18978461538462 18.4682028966222 2014-06-27 2014
16251.3076923077 6.18978461538462 19.1202217142722 2014-06-30 2014
16254.4615384615 6.18978461538462 19.4418051617397 2014-07-03 2014
16257.6153846154 6.18978461538462 19.491841491846 2014-07-06 2014
16260.7692307692 6.18978461538462 19.6829836829883 2014-07-09 2014
16263.9230769231 6.18978461538462 19.8741258741305 2014-07-12 2014
16267.0769230769 6.18978461538462 19.9999999999495 2014-07-16 2014
16270.2307692308 6.18978461538462 20.2379487179498 2014-07-19 2014
16273.3846153846 6.18978461538462 20.5743589743602 2014-07-22 2014
16276.5384615385 6.18978461538462 20.9107692307703 2014-07-25 2014
16279.6923076923 6.18978461538462 21.2471794871781 2014-07-28 2014
16282.8461538462 6.18978461538462 21.5835897435884 2014-07-31 2014
16286 6.18978461538462 21.9199999999985 2014-08-04 2014
16289.1538461538 6.18978461538462 22.2564102564088 2014-08-07 2014
16292.3076923077 6.18978461538462 22.5928205128189 2014-08-10 2014
16295.4615384615 6.18978461538462 22.5822994210071 2014-08-13 2014
16298.6153846154 6.18978461538462 22.0057899090134 2014-08-16 2014
16301.7692307692 6.18978461538462 21.4292803970202 2014-08-19 2014
16304.9230769231 6.18978461538462 20.852770885027 2014-08-22 2014
16308.0769230769 6.18978461538462 20.2762613730333 2014-08-26 2014
16311.2307692308 6.18978461538462 19.6997518610401 2014-08-29 2014
16314.3846153846 6.18978461538462 19.1232423490469 2014-09-01 2014
16317.5384615385 6.18978461538462 18.5467328370537 2014-09-04 2014
16320.6923076923 6.18978461538462 17.97022332506 2014-09-07 2014
16323.8461538462 6.18978461538462 17.3937138130668 2014-09-10 2014
16327 6.18978461538462 17.0000000000211 2014-09-14 2014
16204 6.47113846153846 4.66666666666715 2014-05-14 2014
16207.1538461538 6.47113846153846 5.69230769229944 2014-05-17 2014
16210.3076923077 6.47113846153846 7.19413919413091 2014-05-20 2014
16213.4615384615 6.47113846153846 8.45868788605458 2014-05-23 2014
16216.6153846154 6.47113846153846 9.6186682054522 2014-05-26 2014
16219.7692307692 6.47113846153846 10.0976605444594 2014-05-29 2014
16222.9230769231 6.47113846153846 11.2678335679557 2014-06-01 2014
16226.0769230769 6.47113846153846 12.4601740646422 2014-06-05 2014
16229.2307692308 6.47113846153846 13.6525145613277 2014-06-08 2014
16232.3846153846 6.47113846153846 14.8448550580124 2014-06-11 2014
16235.5384615385 6.47113846153846 16.037195554698 2014-06-14 2014
16238.6923076923 6.47113846153846 16.5107287645176 2014-06-17 2014
16241.8461538462 6.47113846153846 17.1299772271391 2014-06-20 2014
16245 6.47113846153846 17.7819960447891 2014-06-24 2014
16248.1538461538 6.47113846153846 18.4340148624342 2014-06-27 2014
16251.3076923077 6.47113846153846 19.0860336800843 2014-06-30 2014
16254.4615384615 6.47113846153846 19.3699100497909 2014-07-03 2014
16257.6153846154 6.47113846153846 19.491841491846 2014-07-06 2014
16260.7692307692 6.47113846153846 19.6829836829883 2014-07-09 2014
16263.9230769231 6.47113846153846 19.8741258741305 2014-07-12 2014
16267.0769230769 6.47113846153846 20.000000000011 2014-07-16 2014
16270.2307692308 6.47113846153846 20.2379487179498 2014-07-19 2014
16273.3846153846 6.47113846153846 20.5743589743602 2014-07-22 2014
16276.5384615385 6.47113846153846 20.9107692307678 2014-07-25 2014
16279.6923076923 6.47113846153846 21.2471794871781 2014-07-28 2014
16282.8461538462 6.47113846153846 21.5835897435884 2014-07-31 2014
16286 6.47113846153846 21.9199999999985 2014-08-04 2014
16289.1538461538 6.47113846153846 22.2564102564088 2014-08-07 2014
16292.3076923077 6.47113846153846 22.5928205128189 2014-08-10 2014
16295.4615384615 6.47113846153846 22.5761742592676 2014-08-13 2014
16298.6153846154 6.47113846153846 22.0055934518941 2014-08-16 2014
16301.7692307692 6.47113846153846 21.4292803970202 2014-08-19 2014
16304.9230769231 6.47113846153846 20.852770885027 2014-08-22 2014
16308.0769230769 6.47113846153846 20.2762613730333 2014-08-26 2014
16311.2307692308 6.47113846153846 19.6997518610401 2014-08-29 2014
16314.3846153846 6.47113846153846 19.1232423490469 2014-09-01 2014
16317.5384615385 6.47113846153846 18.5467328370537 2014-09-04 2014
16320.6923076923 6.47113846153846 17.97022332506 2014-09-07 2014
16323.8461538462 6.47113846153846 17.3937138130668 2014-09-10 2014
16327 6.47113846153846 17.0000000000211 2014-09-14 2014
16204 6.75249230769231 4.66666666666819 2014-05-14 2014
16207.1538461538 6.75249230769231 5.69230769229944 2014-05-17 2014
16210.3076923077 6.75249230769231 7.05939132734056 2014-05-20 2014
16213.4615384615 6.75249230769231 8.21937164673909 2014-05-23 2014
16216.6153846154 6.75249230769231 9.37935196613671 2014-05-26 2014
16219.7692307692 6.75249230769231 9.85834430514115 2014-05-29 2014
16222.9230769231 6.75249230769231 10.9601412602633 2014-06-01 2014
16226.0769230769 6.75249230769231 12.1524817569498 2014-06-05 2014
16229.2307692308 6.75249230769231 13.3448222536354 2014-06-08 2014
16232.3846153846 6.75249230769231 14.6198676106605 2014-06-11 2014
16235.5384615385 6.75249230769231 15.9528085040629 2014-06-14 2014
16238.6923076923 6.75249230769231 16.4765407303337 2014-06-17 2014
16241.8461538462 6.75249230769231 17.0957891929506 2014-06-20 2014
16245 6.75249230769231 17.7478080106007 2014-06-24 2014
16248.1538461538 6.75249230769231 18.3998268282508 2014-06-27 2014
16251.3076923077 6.75249230769231 19.0518456458958 2014-06-30 2014
16254.4615384615 6.75249230769231 19.3333333333766 2014-07-03 2014
16257.6153846154 6.75249230769231 19.491841491846 2014-07-06 2014
16260.7692307692 6.75249230769231 19.6829836829883 2014-07-09 2014
16263.9230769231 6.75249230769231 19.8741258741305 2014-07-12 2014
16267.0769230769 6.75249230769231 19.9999999999515 2014-07-16 2014
16270.2307692308 6.75249230769231 20.2379487179498 2014-07-19 2014
16273.3846153846 6.75249230769231 20.5743589743577 2014-07-22 2014
16276.5384615385 6.75249230769231 20.9107692307678 2014-07-25 2014
16279.6923076923 6.75249230769231 21.2471794871781 2014-07-28 2014
16282.8461538462 6.75249230769231 21.5835897435884 2014-07-31 2014
16286 6.75249230769231 21.9199999999985 2014-08-04 2014
16289.1538461538 6.75249230769231 22.2564102564088 2014-08-07 2014
16292.3076923077 6.75249230769231 22.5928205128189 2014-08-10 2014
16295.4615384615 6.75249230769231 22.5590802421734 2014-08-13 2014
16298.6153846154 6.75249230769231 21.9884994347999 2014-08-16 2014
16301.7692307692 6.75249230769231 21.4179186274264 2014-08-19 2014
16304.9230769231 6.75249230769231 20.8473378200529 2014-08-22 2014
16308.0769230769 6.75249230769231 20.2762613730333 2014-08-26 2014
16311.2307692308 6.75249230769231 19.6997518610401 2014-08-29 2014
16314.3846153846 6.75249230769231 19.1232423490469 2014-09-01 2014
16317.5384615385 6.75249230769231 18.5467328370537 2014-09-04 2014
16320.6923076923 6.75249230769231 17.97022332506 2014-09-07 2014
16323.8461538462 6.75249230769231 17.3937138130668 2014-09-10 2014
16327 6.75249230769231 17.0000000000211 2014-09-14 2014
16204 7.03384615384615 4.66666666666924 2014-05-14 2014
16207.1538461538 7.03384615384615 5.66009476862564 2014-05-17 2014
16210.3076923077 7.03384615384615 6.82007508802417 2014-05-20 2014
16213.4615384615 7.03384615384615 7.9800554074227 2014-05-23 2014
16216.6153846154 7.03384615384615 9.14003572682032 2014-05-26 2014
16219.7692307692 7.03384615384615 9.67898331909896 2014-05-29 2014
16222.9230769231 7.03384615384615 10.6524489525718 2014-06-01 2014
16226.0769230769 7.03384615384615 11.877062746933 2014-06-05 2014
16229.2307692308 7.03384615384615 13.2100036403353 2014-06-08 2014
16232.3846153846 7.03384615384615 14.5429445337377 2014-06-11 2014
16235.5384615385 7.03384615384615 15.87588542714 2014-06-14 2014
16238.6923076923 7.03384615384615 16.4423526961496 2014-06-17 2014
16241.8461538462 7.03384615384615 17.0616011587626 2014-06-20 2014
16245 7.03384615384615 17.7136199764127 2014-06-24 2014
16248.1538461538 7.03384615384615 18.3656387940628 2014-06-27 2014
16251.3076923077 7.03384615384615 19.0176576117078 2014-06-30 2014
16254.4615384615 7.03384615384615 19.3333333333804 2014-07-03 2014
16257.6153846154 7.03384615384615 19.5644393204076 2014-07-06 2014
16260.7692307692 7.03384615384615 19.6829836829883 2014-07-09 2014
16263.9230769231 7.03384615384615 19.8741258741305 2014-07-12 2014
16267.0769230769 7.03384615384615 19.9999999999515 2014-07-16 2014
16270.2307692308 7.03384615384615 20.2379487179473 2014-07-19 2014
16273.3846153846 7.03384615384615 20.5743589743577 2014-07-22 2014
16276.5384615385 7.03384615384615 20.9107692307678 2014-07-25 2014
16279.6923076923 7.03384615384615 21.2471794871781 2014-07-28 2014
16282.8461538462 7.03384615384615 21.5835897435884 2014-07-31 2014
16286 7.03384615384615 21.9199999999985 2014-08-04 2014
16289.1538461538 7.03384615384615 22.2564102564088 2014-08-07 2014
16292.3076923077 7.03384615384615 22.5928205128189 2014-08-10 2014
16295.4615384615 7.03384615384615 22.5419862250792 2014-08-13 2014
16298.6153846154 7.03384615384615 21.9714054177057 2014-08-16 2014
16301.7692307692 7.03384615384615 21.4008246103322 2014-08-19 2014
16304.9230769231 7.03384615384615 20.8302438029586 2014-08-22 2014
16308.0769230769 7.03384615384615 20.2596629955847 2014-08-26 2014
16311.2307692308 7.03384615384615 19.6890821882107 2014-08-29 2014
16314.3846153846 7.03384615384615 19.1185013808372 2014-09-01 2014
16317.5384615385 7.03384615384615 18.5467328370537 2014-09-04 2014
16320.6923076923 7.03384615384615 17.97022332506 2014-09-07 2014
16323.8461538462 7.03384615384615 17.3937138130668 2014-09-10 2014
16327 7.03384615384615 17.0000000000842 2014-09-14 2014
16204 7.3152 4.66666666667028 2014-05-14 2014
16207.1538461538 7.3152 5.42077852930925 2014-05-17 2014
16210.3076923077 7.3152 6.58075884870777 2014-05-20 2014
16213.4615384615 7.3152 7.7407391681063 2014-05-23 2014
16216.6153846154 7.3152 8.90071948750392 2014-05-26 2014
16219.7692307692 7.3152 9.53519309519538 2014-05-29 2014
16222.9230769231 7.3152 10.467198776606 2014-06-01 2014
16226.0769230769 7.3152 11.8001396700092 2014-06-05 2014
16229.2307692308 7.3152 13.1330805634116 2014-06-08 2014
16232.3846153846 7.3152 14.4660214568139 2014-06-11 2014
16235.5384615385 7.3152 15.7989623502162 2014-06-14 2014
16238.6923076923 7.3152 16.4081646619654 2014-06-17 2014
16241.8461538462 7.3152 17.0274131245742 2014-06-20 2014
16245 7.3152 17.6794319422243 2014-06-24 2014
16248.1538461538 7.3152 18.3314507598743 2014-06-27 2014
16251.3076923077 7.3152 18.9834695775244 2014-06-30 2014
16254.4615384615 7.3152 19.3333333333842 2014-07-03 2014
16257.6153846154 7.3152 19.6523514083197 2014-07-06 2014
16260.7692307692 7.3152 19.6829836829883 2014-07-09 2014
16263.9230769231 7.3152 19.8741258741305 2014-07-12 2014
16267.0769230769 7.3152 19.9999999999515 2014-07-16 2014
16270.2307692308 7.3152 20.2379487179517 2014-07-19 2014
16273.3846153846 7.3152 20.5743589743618 2014-07-22 2014
16276.5384615385 7.3152 20.9107692307721 2014-07-25 2014
16279.6923076923 7.3152 21.2471794871824 2014-07-28 2014
16282.8461538462 7.3152 21.5835897435925 2014-07-31 2014
16286 7.3152 21.9200000000026 2014-08-04 2014
16289.1538461538 7.3152 22.2564102564129 2014-08-07 2014
16292.3076923077 7.3152 22.592820512823 2014-08-10 2014
16295.4615384615 7.3152 22.5248922079854 2014-08-13 2014
16298.6153846154 7.3152 21.9543114006119 2014-08-16 2014
16301.7692307692 7.3152 21.3837305932384 2014-08-19 2014
16304.9230769231 7.3152 20.8131497858649 2014-08-22 2014
16308.0769230769 7.3152 20.2425689784909 2014-08-26 2014
16311.2307692308 7.3152 19.6719881711169 2014-08-29 2014
16314.3846153846 7.3152 19.1014073637434 2014-09-01 2014
16317.5384615385 7.3152 18.5308265563699 2014-09-04 2014
16320.6923076923 7.3152 17.9602457489959 2014-09-07 2014
16323.8461538462 7.3152 17.3896649416224 2014-09-10 2014
16327 7.3152 17.0000000000842 2014-09-14 2014
16204 7.59655384615385 4.66666666667133 2014-05-14 2014
16207.1538461538 7.59655384615385 5.32248540166893 2014-05-17 2014
16210.3076923077 7.59655384615385 6.34144260939138 2014-05-20 2014
16213.4615384615 7.59655384615385 7.50142292878991 2014-05-23 2014
16216.6153846154 7.59655384615385 8.66140324818753 2014-05-26 2014
16219.7692307692 7.59655384615385 9.3914028712918 2014-05-29 2014
16222.9230769231 7.59655384615385 10.377739394431 2014-06-01 2014
16226.0769230769 7.59655384615385 11.7232165930864 2014-06-05 2014
16229.2307692308 7.59655384615385 13.0561574864887 2014-06-08 2014
16232.3846153846 7.59655384615385 14.389098379891 2014-06-11 2014
16235.5384615385 7.59655384615385 15.7220392732934 2014-06-14 2014
16238.6923076923 7.59655384615385 16.3739766277815 2014-06-17 2014
16241.8461538462 7.59655384615385 16.9932250903857 2014-06-20 2014
16245 7.59655384615385 17.6452439080358 2014-06-24 2014
16248.1538461538 7.59655384615385 18.2972627256859 2014-06-27 2014
16251.3076923077 7.59655384615385 18.9385743296439 2014-06-30 2014
16254.4615384615 7.59655384615385 19.398191643073 2014-07-03 2014
16257.6153846154 7.59655384615385 19.7402634962319 2014-07-06 2014
16260.7692307692 7.59655384615385 19.7635598865537 2014-07-09 2014
16263.9230769231 7.59655384615385 19.8741258741305 2014-07-12 2014
16267.0769230769 7.59655384615385 19.9999999999515 2014-07-16 2014
16270.2307692308 7.59655384615385 20.2379487179517 2014-07-19 2014
16273.3846153846 7.59655384615385 20.5743589743618 2014-07-22 2014
16276.5384615385 7.59655384615385 20.9107692307721 2014-07-25 2014
16279.6923076923 7.59655384615385 21.2471794871824 2014-07-28 2014
16282.8461538462 7.59655384615385 21.5835897435925 2014-07-31 2014
16286 7.59655384615385 21.9200000000026 2014-08-04 2014
16289.1538461538 7.59655384615385 22.2564102564129 2014-08-07 2014
16292.3076923077 7.59655384615385 22.5802665774115 2014-08-10 2014
16295.4615384615 7.59655384615385 22.5077981908912 2014-08-13 2014
16298.6153846154 7.59655384615385 21.9372173835177 2014-08-16 2014
16301.7692307692 7.59655384615385 21.3666365761442 2014-08-19 2014
16304.9230769231 7.59655384615385 20.7960557687707 2014-08-22 2014
16308.0769230769 7.59655384615385 20.2254749613967 2014-08-26 2014
16311.2307692308 7.59655384615385 19.6548941540227 2014-08-29 2014
16314.3846153846 7.59655384615385 19.0843133466492 2014-09-01 2014
16317.5384615385 7.59655384615385 18.5137325392757 2014-09-04 2014
16320.6923076923 7.59655384615385 17.9431517319017 2014-09-07 2014
16323.8461538462 7.59655384615385 17.3534447835063 2014-09-10 2014
16327 7.59655384615385 17.0000000000842 2014-09-14 2014
16204 7.87790769230769 4.65185201258566 2014-05-14 2014
16207.1538461538 7.87790769230769 5.30539138457516 2014-05-17 2014
16210.3076923077 7.87790769230769 6.29470970670991 2014-05-20 2014
16213.4615384615 7.87790769230769 7.28402802884466 2014-05-23 2014
16216.6153846154 7.87790769230769 8.42208700887204 2014-05-26 2014
16219.7692307692 7.87790769230769 9.25134993023494 2014-05-29 2014
16222.9230769231 7.87790769230769 10.2751752918666 2014-06-01 2014
16226.0769230769 7.87790769230769 11.6362973377709 2014-06-05 2014
16229.2307692308 7.87790769230769 12.9792344095649 2014-06-08 2014
16232.3846153846 7.87790769230769 14.3121753029673 2014-06-11 2014
16235.5384615385 7.87790769230769 15.6451161963696 2014-06-14 2014
16238.6923076923 7.87790769230769 16.3397885935974 2014-06-17 2014
16241.8461538462 7.87790769230769 16.9590370561973 2014-06-20 2014
16245 7.87790769230769 17.6070600012376 2014-06-24 2014
16248.1538461538 7.87790769230769 18.2471761398001 2014-06-27 2014
16251.3076923077 7.87790769230769 18.8872922783626 2014-06-30 2014
16254.4615384615 7.87790769230769 19.4861037309856 2014-07-03 2014
16257.6153846154 7.87790769230769 19.828175584144 2014-07-06 2014
16260.7692307692 7.87790769230769 19.8514719744659 2014-07-09 2014
16263.9230769231 7.87790769230769 19.8747683647877 2014-07-12 2014
16267.0769230769 7.87790769230769 19.9999999999701 2014-07-16 2014
16270.2307692308 7.87790769230769 20.2379487179517 2014-07-19 2014
16273.3846153846 7.87790769230769 20.5743589743618 2014-07-22 2014
16276.5384615385 7.87790769230769 20.9107692307721 2014-07-25 2014
16279.6923076923 7.87790769230769 21.2471794871824 2014-07-28 2014
16282.8461538462 7.87790769230769 21.5835897435925 2014-07-31 2014
16286 7.87790769230769 21.9200000000026 2014-08-04 2014
16289.1538461538 7.87790769230769 22.2474448982134 2014-08-07 2014
16292.3076923077 7.87790769230769 22.5631725603178 2014-08-10 2014
16295.4615384615 7.87790769230769 22.4907041737974 2014-08-13 2014
16298.6153846154 7.87790769230769 21.9201233664239 2014-08-16 2014
16301.7692307692 7.87790769230769 21.3495425590504 2014-08-19 2014
16304.9230769231 7.87790769230769 20.7789617516769 2014-08-22 2014
16308.0769230769 7.87790769230769 20.2083809443029 2014-08-26 2014
16311.2307692308 7.87790769230769 19.6378001369289 2014-08-29 2014
16314.3846153846 7.87790769230769 19.0672193295554 2014-09-01 2014
16317.5384615385 7.87790769230769 18.4874341769632 2014-09-04 2014
16320.6923076923 7.87790769230769 17.8947984545939 2014-09-07 2014
16323.8461538462 7.87790769230769 17.3021627322246 2014-09-10 2014
16327 7.87790769230769 17.0000000000842 2014-09-14 2014
16204 8.15926153846154 4.61925929138852 2014-05-14 2014
16207.1538461538 8.15926153846154 5.28829736748139 2014-05-17 2014
16210.3076923077 8.15926153846154 6.27761568961614 2014-05-20 2014
16213.4615384615 8.15926153846154 7.26693401175089 2014-05-23 2014
16216.6153846154 8.15926153846154 8.25625233388564 2014-05-26 2014
16219.7692307692 8.15926153846154 9.16864274925229 2014-05-29 2014
16222.9230769231 8.15926153846154 10.1726111893022 2014-06-01 2014
16226.0769230769 8.15926153846154 11.5337332352065 2014-06-05 2014
16229.2307692308 8.15926153846154 12.8948552811107 2014-06-08 2014
16232.3846153846 8.15926153846154 14.2352522260444 2014-06-11 2014
16235.5384615385 8.15926153846154 15.5681931194467 2014-06-14 2014
16238.6923076923 8.15926153846154 16.291734172265 2014-06-17 2014
16241.8461538462 8.15926153846154 16.9156618113934 2014-06-20 2014
16245 8.15926153846154 17.5557779499559 2014-06-24 2014
16248.1538461538 8.15926153846154 18.1958940885183 2014-06-27 2014
16251.3076923077 8.15926153846154 18.8360102270808 2014-06-30 2014
16254.4615384615 8.15926153846154 19.5740158188964 2014-07-03 2014
16257.6153846154 8.15926153846154 19.9160876720562 2014-07-06 2014
16260.7692307692 8.15926153846154 19.939384062378 2014-07-09 2014
16263.9230769231 8.15926153846154 19.9626804526998 2014-07-12 2014
16267.0769230769 8.15926153846154 19.9999999999701 2014-07-16 2014
16270.2307692308 8.15926153846154 20.2379487179517 2014-07-19 2014
16273.3846153846 8.15926153846154 20.5743589743618 2014-07-22 2014
16276.5384615385 8.15926153846154 20.9107692307721 2014-07-25 2014
16279.6923076923 8.15926153846154 21.2471794871824 2014-07-28 2014
16282.8461538462 8.15926153846154 21.5835897435925 2014-07-31 2014
16286 8.15926153846154 21.9146232190151 2014-08-04 2014
16289.1538461538 8.15926153846154 22.2303508811194 2014-08-07 2014
16292.3076923077 8.15926153846154 22.5460785432238 2014-08-10 2014
16295.4615384615 8.15926153846154 22.4736101567032 2014-08-13 2014
16298.6153846154 8.15926153846154 21.9030293493297 2014-08-16 2014
16301.7692307692 8.15926153846154 21.3324485419562 2014-08-19 2014
16304.9230769231 8.15926153846154 20.7618677345827 2014-08-22 2014
16308.0769230769 8.15926153846154 20.1912869272087 2014-08-26 2014
16311.2307692308 8.15926153846154 19.6207061198347 2014-08-29 2014
16314.3846153846 8.15926153846154 19.0287878480503 2014-09-01 2014
16317.5384615385 8.15926153846154 18.436152125681 2014-09-04 2014
16320.6923076923 8.15926153846154 17.8435164033117 2014-09-07 2014
16323.8461538462 8.15926153846154 17.2508806809424 2014-09-10 2014
16327 8.15926153846154 17.0000000000842 2014-09-14 2014
16204 8.44061538461539 4.58666657019148 2014-05-14 2014
16207.1538461538 8.44061538461539 5.27120335038671 2014-05-17 2014
16210.3076923077 8.44061538461539 6.26052167252146 2014-05-20 2014
16213.4615384615 8.44061538461539 7.24983999465621 2014-05-23 2014
16216.6153846154 8.44061538461539 8.23915831679096 2014-05-26 2014
16219.7692307692 8.44061538461539 9.08593556826918 2014-05-29 2014
16222.9230769231 8.44061538461539 10.0700470867387 2014-06-01 2014
16226.0769230769 8.44061538461539 11.4311691326429 2014-06-05 2014
16229.2307692308 8.44061538461539 12.7922911785472 2014-06-08 2014
16232.3846153846 8.44061538461539 14.1534132244515 2014-06-11 2014
16235.5384615385 8.44061538461539 15.4912700425239 2014-06-14 2014
16238.6923076923 8.44061538461539 16.2404521209828 2014-06-17 2014
16241.8461538462 8.44061538461539 16.864379760123 2014-06-20 2014
16245 8.44061538461539 17.5044958986746 2014-06-24 2014
16248.1538461538 8.44061538461539 18.144612037237 2014-06-27 2014
16251.3076923077 8.44061538461539 18.7847281757995 2014-06-30 2014
16254.4615384615 8.44061538461539 19.6288326526865 2014-07-03 2014
16257.6153846154 8.44061538461539 20.0000000000116 2014-07-06 2014
16260.7692307692 8.44061538461539 20.0000000000116 2014-07-09 2014
16263.9230769231 8.44061538461539 20.0000000000116 2014-07-12 2014
16267.0769230769 8.44061538461539 19.9999999999701 2014-07-16 2014
16270.2307692308 8.44061538461539 20.2379487179517 2014-07-19 2014
16273.3846153846 8.44061538461539 20.5743589743618 2014-07-22 2014
16276.5384615385 8.44061538461539 20.9107692307721 2014-07-25 2014
16279.6923076923 8.44061538461539 21.2471794871824 2014-07-28 2014
16282.8461538462 8.44061538461539 21.5818015398168 2014-07-31 2014
16286 8.44061538461539 21.8975292019213 2014-08-04 2014
16289.1538461538 8.44061538461539 22.2132568640257 2014-08-07 2014
16292.3076923077 8.44061538461539 22.52898452613 2014-08-10 2014
16295.4615384615 8.44061538461539 22.4565161396094 2014-08-13 2014
16298.6153846154 8.44061538461539 21.8859353322359 2014-08-16 2014
16301.7692307692 8.44061538461539 21.3153545248624 2014-08-19 2014
16304.9230769231 8.44061538461539 20.7447737174889 2014-08-22 2014
16308.0769230769 8.44061538461539 20.1627772415068 2014-08-26 2014
16311.2307692308 8.44061538461539 19.5701415191375 2014-08-29 2014
16314.3846153846 8.44061538461539 18.9775057967681 2014-09-01 2014
16317.5384615385 8.44061538461539 18.3848700743988 2014-09-04 2014
16320.6923076923 8.44061538461539 17.7922343520295 2014-09-07 2014
16323.8461538462 8.44061538461539 17.1995986296602 2014-09-10 2014
16327 8.44061538461539 16.9362733364042 2014-09-14 2014
16204 8.72196923076923 4.55407384899434 2014-05-14 2014
16207.1538461538 8.72196923076923 5.25410933329294 2014-05-17 2014
16210.3076923077 8.72196923076923 6.24342765542769 2014-05-20 2014
16213.4615384615 8.72196923076923 7.23274597756244 2014-05-23 2014
16216.6153846154 8.72196923076923 8.18198165630656 2014-05-26 2014
16219.7692307692 8.72196923076923 9.00322838728653 2014-05-29 2014
16222.9230769231 8.72196923076923 9.96748298417424 2014-06-01 2014
16226.0769230769 8.72196923076923 11.3286050300785 2014-06-05 2014
16229.2307692308 8.72196923076923 12.6897270759828 2014-06-08 2014
16232.3846153846 8.72196923076923 14.050849121887 2014-06-11 2014
16235.5384615385 8.72196923076923 15.4119711677913 2014-06-14 2014
16238.6923076923 8.72196923076923 16.1891700698457 2014-06-17 2014
16241.8461538462 8.72196923076923 16.8130977088413 2014-06-20 2014
16245 8.72196923076923 17.4532138474037 2014-06-24 2014
16248.1538461538 8.72196923076923 18.0933299859553 2014-06-27 2014
16251.3076923077 8.72196923076923 18.7334461245177 2014-06-30 2014
16254.4615384615 8.72196923076923 19.5775506014052 2014-07-03 2014
16257.6153846154 8.72196923076923 20.0000000000116 2014-07-06 2014
16260.7692307692 8.72196923076923 20.0000000000116 2014-07-09 2014
16263.9230769231 8.72196923076923 20.0000000000116 2014-07-12 2014
16267.0769230769 8.72196923076923 19.9999999999701 2014-07-16 2014
16270.2307692308 8.72196923076923 20.2379487179517 2014-07-19 2014
16273.3846153846 8.72196923076923 20.5743589743618 2014-07-22 2014
16276.5384615385 8.72196923076923 20.9107692307721 2014-07-25 2014
16279.6923076923 8.72196923076923 21.2471794871824 2014-07-28 2014
16282.8461538462 8.72196923076923 21.5647075227228 2014-07-31 2014
16286 8.72196923076923 21.8804351848273 2014-08-04 2014
16289.1538461538 8.72196923076923 22.1961628469317 2014-08-07 2014
16292.3076923077 8.72196923076923 22.511890509036 2014-08-10 2014
16295.4615384615 8.72196923076923 22.4394221225152 2014-08-13 2014
16298.6153846154 8.72196923076923 21.8688413151417 2014-08-16 2014
16301.7692307692 8.72196923076923 21.2967666349641 2014-08-19 2014
16304.9230769231 8.72196923076923 20.7041309125948 2014-08-22 2014
16308.0769230769 8.72196923076923 20.111495190225 2014-08-26 2014
16311.2307692308 8.72196923076923 19.5188594678557 2014-08-29 2014
16314.3846153846 8.72196923076923 18.9262237454864 2014-09-01 2014
16317.5384615385 8.72196923076923 18.333588023117 2014-09-04 2014
16320.6923076923 8.72196923076923 17.7409523007477 2014-09-07 2014
16323.8461538462 8.72196923076923 17.1483165783784 2014-09-10 2014
16327 8.72196923076923 16.8284306684768 2014-09-14 2014
16204 9.00332307692308 4.5214811277973 2014-05-14 2014
16207.1538461538 9.00332307692308 5.23701531619918 2014-05-17 2014
16210.3076923077 9.00332307692308 6.22633363833393 2014-05-20 2014
16213.4615384615 9.00332307692308 7.20120305285764 2014-05-23 2014
16216.6153846154 9.00332307692308 8.10505857938369 2014-05-26 2014
16219.7692307692 9.00332307692308 8.92607953392189 2014-05-29 2014
16222.9230769231 9.00332307692308 9.86491888160981 2014-06-01 2014
16226.0769230769 9.00332307692308 11.2260409275141 2014-06-05 2014
16229.2307692308 9.00332307692308 12.600961538461 2014-06-08 2014
16232.3846153846 9.00332307692308 13.9807692307686 2014-06-11 2014
16235.5384615385 9.00332307692308 15.3605769230753 2014-06-14 2014
16238.6923076923 9.00332307692308 16.1378880185634 2014-06-17 2014
16241.8461538462 9.00332307692308 16.7618156575591 2014-06-20 2014
16245 9.00332307692308 17.4019317961215 2014-06-24 2014
16248.1538461538 9.00332307692308 18.0420479346844 2014-06-27 2014
16251.3076923077 9.00332307692308 18.682164073236 2014-06-30 2014
16254.4615384615 9.00332307692308 19.526268550122 2014-07-03 2014
16257.6153846154 9.00332307692308 20.0000000000116 2014-07-06 2014
16260.7692307692 9.00332307692308 20.0000000000116 2014-07-09 2014
16263.9230769231 9.00332307692308 20.0000000000116 2014-07-12 2014
16267.0769230769 9.00332307692308 19.9999999999701 2014-07-16 2014
16270.2307692308 9.00332307692308 20.2379487179517 2014-07-19 2014
16273.3846153846 9.00332307692308 20.5743589743618 2014-07-22 2014
16276.5384615385 9.00332307692308 20.9107692307721 2014-07-25 2014
16279.6923076923 9.00332307692308 21.2318858435247 2014-07-28 2014
16282.8461538462 9.00332307692308 21.547613505629 2014-07-31 2014
16286 9.00332307692308 21.8633411677336 2014-08-04 2014
16289.1538461538 9.00332307692308 22.1790688298379 2014-08-07 2014
16292.3076923077 9.00332307692308 22.4947964919422 2014-08-10 2014
16295.4615384615 9.00332307692308 22.4223281054215 2014-08-13 2014
16298.6153846154 9.00332307692308 21.8381203060512 2014-08-16 2014
16301.7692307692 9.00332307692308 21.2454845836819 2014-08-19 2014
16304.9230769231 9.00332307692308 20.6528488613126 2014-08-22 2014
16308.0769230769 9.00332307692308 20.0602131389428 2014-08-26 2014
16311.2307692308 9.00332307692308 19.4675774165735 2014-08-29 2014
16314.3846153846 9.00332307692308 18.8749416942042 2014-09-01 2014
16317.5384615385 9.00332307692308 18.2823059718348 2014-09-04 2014
16320.6923076923 9.00332307692308 17.6896702494655 2014-09-07 2014
16323.8461538462 9.00332307692308 17.0970345270962 2014-09-10 2014
16327 9.00332307692308 16.7205880005495 2014-09-14 2014
16207.1538461538 9.28467692307692 5.21992129910541 2014-05-17 2014
16210.3076923077 9.28467692307692 6.20923962124016 2014-05-20 2014
16213.4615384615 9.28467692307692 7.12427997593477 2014-05-23 2014
16216.6153846154 9.28467692307692 8.02813550246083 2014-05-26 2014
16219.7692307692 9.28467692307692 8.82382865162538 2014-05-29 2014
16222.9230769231 9.28467692307692 9.84134615384664 2014-06-01 2014
16226.0769230769 9.28467692307692 11.2211538461543 2014-06-05 2014
16229.2307692308 9.28467692307692 12.600961538461 2014-06-08 2014
16232.3846153846 9.28467692307692 13.9807692307686 2014-06-11 2014
16235.5384615385 9.28467692307692 15.3605769230753 2014-06-14 2014
16238.6923076923 9.28467692307692 16.0866059672808 2014-06-17 2014
16241.8461538462 9.28467692307692 16.7105336062773 2014-06-20 2014
16245 9.28467692307692 17.3506497448398 2014-06-24 2014
16248.1538461538 9.28467692307692 17.9907658834027 2014-06-27 2014
16251.3076923077 9.28467692307692 18.6299023683632 2014-06-30 2014
16254.4615384615 9.28467692307692 19.4749864988407 2014-07-03 2014
16257.6153846154 9.28467692307692 19.916078986389 2014-07-06 2014
16260.7692307692 9.28467692307692 20.0000000000116 2014-07-09 2014
16263.9230769231 9.28467692307692 20.0000000000116 2014-07-12 2014
16267.0769230769 9.28467692307692 20.0000000000618 2014-07-16 2014
16270.2307692308 9.28467692307692 20.2379487179517 2014-07-19 2014
16273.3846153846 9.28467692307692 20.5743589743618 2014-07-22 2014
16276.5384615385 9.28467692307692 20.8990641643263 2014-07-25 2014
16279.6923076923 9.28467692307692 21.2147918264309 2014-07-28 2014
16282.8461538462 9.28467692307692 21.5305194885352 2014-07-31 2014
16286 9.28467692307692 21.8462471506398 2014-08-04 2014
16289.1538461538 9.28467692307692 22.1619748127441 2014-08-07 2014
16292.3076923077 9.28467692307692 22.4777024748485 2014-08-10 2014
16295.4615384615 9.28467692307692 22.3704140779837 2014-08-13 2014
16298.6153846154 9.28467692307692 21.8552199411138 2014-08-16 2014
16301.7692307692 9.28467692307692 21.1942025323997 2014-08-19 2014
16304.9230769231 9.28467692307692 20.6015668100304 2014-08-22 2014
16308.0769230769 9.28467692307692 20.0089310876606 2014-08-26 2014
16311.2307692308 9.28467692307692 19.4162953652913 2014-08-29 2014
16314.3846153846 9.28467692307692 18.8236596429219 2014-09-01 2014
16317.5384615385 9.28467692307692 18.2310239205526 2014-09-04 2014
16320.6923076923 9.28467692307692 17.6383881981833 2014-09-07 2014
16323.8461538462 9.28467692307692 17.045752475814 2014-09-10 2014
16327 9.28467692307692 16.6127453326221 2014-09-14 2014
16207.1538461538 9.56603076923077 5.20282728201073 2014-05-17 2014
16210.3076923077 9.56603076923077 6.14350137248402 2014-05-20 2014
16213.4615384615 9.56603076923077 7.04735689901099 2014-05-23 2014
16216.6153846154 9.56603076923077 7.95121242553705 2014-05-26 2014
16219.7692307692 9.56603076923077 8.69196051975769 2014-05-29 2014
16222.9230769231 9.56603076923077 9.77457813851197 2014-06-01 2014
16226.0769230769 9.56603076923077 11.2211538461543 2014-06-05 2014
16229.2307692308 9.56603076923077 12.600961538461 2014-06-08 2014
16232.3846153846 9.56603076923077 13.9807692307686 2014-06-11 2014
16235.5384615385 9.56603076923077 15.3605769230753 2014-06-14 2014
16238.6923076923 9.56603076923077 16.0353239159986 2014-06-17 2014
16241.8461538462 9.56603076923077 16.6592515549951 2014-06-20 2014
16245 9.56603076923077 17.2993676935575 2014-06-24 2014
16248.1538461538 9.56603076923077 17.9361499054044 2014-06-27 2014
16251.3076923077 9.56603076923077 18.5708681759547 2014-06-30 2014
16254.4615384615 9.56603076923077 19.3764119300922 2014-07-03 2014
16257.6153846154 9.56603076923077 19.8006943710045 2014-07-06 2014
16260.7692307692 9.56603076923077 20.0000000000116 2014-07-09 2014
16263.9230769231 9.56603076923077 20.0000000000116 2014-07-12 2014
16267.0769230769 9.56603076923077 20.0000000000618 2014-07-16 2014
16270.2307692308 9.56603076923077 20.2379487179517 2014-07-19 2014
16273.3846153846 9.56603076923077 20.566242485128 2014-07-22 2014
16276.5384615385 9.56603076923077 20.8819701472323 2014-07-25 2014
16279.6923076923 9.56603076923077 21.1976978093369 2014-07-28 2014
16282.8461538462 9.56603076923077 21.5134254714412 2014-07-31 2014
16286 9.56603076923077 21.8291531335458 2014-08-04 2014
16289.1538461538 9.56603076923077 22.1448807956501 2014-08-07 2014
16292.3076923077 9.56603076923077 22.4606084577545 2014-08-10 2014
16295.4615384615 9.56603076923077 22.2807840946934 2014-08-13 2014
16298.6153846154 9.56603076923077 21.798946487856 2014-08-16 2014
16301.7692307692 9.56603076923077 21.3171088810191 2014-08-19 2014
16304.9230769231 9.56603076923077 20.6987763261636 2014-08-22 2014
16308.0769230769 9.56603076923077 20.0154429928298 2014-08-26 2014
16311.2307692308 9.56603076923077 19.3650133140095 2014-08-29 2014
16314.3846153846 9.56603076923077 18.7723775916402 2014-09-01 2014
16317.5384615385 9.56603076923077 18.1797418692709 2014-09-04 2014
16320.6923076923 9.56603076923077 17.5871061469015 2014-09-07 2014
16323.8461538462 9.56603076923077 16.9944704245322 2014-09-10 2014
16327 9.56603076923077 16.5049026646948 2014-09-14 2014
16207.1538461538 9.84738461538462 5.1627227690351 2014-05-17 2014
16210.3076923077 9.84738461538462 6.06657829556116 2014-05-20 2014
16213.4615384615 9.84738461538462 6.97043382208813 2014-05-23 2014
16216.6153846154 9.84738461538462 7.87428934861418 2014-05-26 2014
16219.7692307692 9.84738461538462 8.56009238788999 2014-05-29 2014
16222.9230769231 9.84738461538462 9.69682406062839 2014-06-01 2014
16226.0769230769 9.84738461538462 11.1786922698511 2014-06-05 2014
16229.2307692308 9.84738461538462 12.600961538461 2014-06-08 2014
16232.3846153846 9.84738461538462 13.9807692307686 2014-06-11 2014
16235.5384615385 9.84738461538462 15.3605769230753 2014-06-14 2014
16238.6923076923 9.84738461538462 15.9999999999198 2014-06-17 2014
16241.8461538462 9.84738461538462 16.6076791718951 2014-06-20 2014
16245 9.84738461538462 17.2423974424455 2014-06-24 2014
16248.1538461538 9.84738461538462 17.8771157129959 2014-06-27 2014
16251.3076923077 9.84738461538462 18.5118339835462 2014-06-30 2014
16254.4615384615 9.84738461538462 19.2610273147075 2014-07-03 2014
16257.6153846154 9.84738461538462 19.6853097556198 2014-07-06 2014
16260.7692307692 9.84738461538462 19.9772856908749 2014-07-09 2014
16263.9230769231 9.84738461538462 20.0000000000116 2014-07-12 2014
16267.0769230769 9.84738461538462 20.0000000000618 2014-07-16 2014
16270.2307692308 9.84738461538462 20.2334208059297 2014-07-19 2014
16273.3846153846 9.84738461538462 20.5491484680342 2014-07-22 2014
16276.5384615385 9.84738461538462 20.8648761301386 2014-07-25 2014
16279.6923076923 9.84738461538462 21.1806037922431 2014-07-28 2014
16282.8461538462 9.84738461538462 21.4963314543475 2014-07-31 2014
16286 9.84738461538462 21.812059116452 2014-08-04 2014
16289.1538461538 9.84738461538462 22.1277867785564 2014-08-07 2014
16292.3076923077 9.84738461538462 22.4435144406607 2014-08-10 2014
16295.4615384615 9.84738461538462 22.1911541114032 2014-08-13 2014
16298.6153846154 9.84738461538462 21.7093165045658 2014-08-16 2014
16301.7692307692 9.84738461538462 21.2274788977288 2014-08-19 2014
16304.9230769231 9.84738461538462 20.7456412908914 2014-08-22 2014
16308.0769230769 9.84738461538462 20.2256660445473 2014-08-26 2014
16311.2307692308 9.84738461538462 19.5423327112135 2014-08-29 2014
16314.3846153846 9.84738461538462 18.8589993778796 2014-09-01 2014
16317.5384615385 9.84738461538462 18.1756660445462 2014-09-04 2014
16320.6923076923 9.84738461538462 17.5358240956193 2014-09-07 2014
16323.8461538462 9.84738461538462 16.94318837325 2014-09-10 2014
16327 9.84738461538462 16.5933330440253 2014-09-14 2014
16207.1538461538 10.1287384615385 5.02644576132025 2014-05-17 2014
16210.3076923077 10.1287384615385 5.93583169106114 2014-05-20 2014
16213.4615384615 10.1287384615385 6.84521762080203 2014-05-23 2014
16216.6153846154 10.1287384615385 7.75460355054202 2014-05-26 2014
16219.7692307692 10.1287384615385 8.42822425602242 2014-05-29 2014
16222.9230769231 10.1287384615385 9.61906998274389 2014-06-01 2014
16226.0769230769 10.1287384615385 11.1009381919666 2014-06-05 2014
16229.2307692308 10.1287384615385 12.5828064011885 2014-06-08 2014
16232.3846153846 10.1287384615385 13.9807692307686 2014-06-11 2014
16235.5384615385 10.1287384615385 15.3605769230753 2014-06-14 2014
16238.6923076923 10.1287384615385 15.9999999999198 2014-06-17 2014
16241.8461538462 10.1287384615385 16.5452697001947 2014-06-20 2014
16245 10.1287384615385 17.180635461682 2014-06-24 2014
16248.1538461538 10.1287384615385 17.8160012231692 2014-06-27 2014
16251.3076923077 10.1287384615385 18.4513669846565 2014-06-30 2014
16254.4615384615 10.1287384615385 19.1456426993227 2014-07-03 2014
16257.6153846154 10.1287384615385 19.569925140235 2014-07-06 2014
16260.7692307692 10.1287384615385 19.8619010754901 2014-07-09 2014
16263.9230769231 10.1287384615385 20.0000000000116 2014-07-12 2014
16267.0769230769 10.1287384615385 20.0000000000618 2014-07-16 2014
16270.2307692308 10.1287384615385 20.2461573153919 2014-07-19 2014
16273.3846153846 10.1287384615385 20.5603689684949 2014-07-22 2014
16276.5384615385 10.1287384615385 20.8745806215979 2014-07-25 2014
16279.6923076923 10.1287384615385 21.1887922747012 2014-07-28 2014
16282.8461538462 10.1287384615385 21.5030039278042 2014-07-31 2014
16286 10.1287384615385 21.8172155809075 2014-08-04 2014
16289.1538461538 10.1287384615385 22.1314272340105 2014-08-07 2014
16292.3076923077 10.1287384615385 22.2437591500176 2014-08-10 2014
16295.4615384615 10.1287384615385 22.0981336241964 2014-08-13 2014
16298.6153846154 10.1287384615385 21.6196865212755 2014-08-16 2014
16301.7692307692 10.1287384615385 21.1378489144386 2014-08-19 2014
16304.9230769231 10.1287384615385 20.6560113076011 2014-08-22 2014
16308.0769230769 10.1287384615385 20.1741737007633 2014-08-26 2014
16311.2307692308 10.1287384615385 19.6923360939259 2014-08-29 2014
16314.3846153846 10.1287384615385 19.0692224295967 2014-09-01 2014
16317.5384615385 10.1287384615385 18.3858890962633 2014-09-04 2014
16320.6923076923 10.1287384615385 17.702555762929 2014-09-07 2014
16323.8461538462 10.1287384615385 17.0192224295952 2014-09-10 2014
16327 10.1287384615385 16.6911112076145 2014-09-14 2014
16213.4615384615 10.4100923076923 6.61396975683328 2014-05-23 2014
16216.6153846154 10.4100923076923 7.52335568657327 2014-05-26 2014
16219.7692307692 10.4100923076923 8.29635612415473 2014-05-29 2014
16222.9230769231 10.4100923076923 9.5413159048594 2014-06-01 2014
16226.0769230769 10.4100923076923 11.0231841140821 2014-06-05 2014
16229.2307692308 10.4100923076923 12.505052323304 2014-06-08 2014
16232.3846153846 10.4100923076923 13.9807692307686 2014-06-11 2014
16235.5384615385 10.4100923076923 15.3605769230753 2014-06-14 2014
16238.6923076923 10.4100923076923 16.08694574835 2014-06-17 2014
16241.8461538462 10.4100923076923 16.6153263041774 2014-06-20 2014
16245 10.4100923076923 17.1437068600044 2014-06-24 2014
16248.1538461538 10.4100923076923 17.7472876892903 2014-06-27 2014
16251.3076923077 10.4100923076923 18.3826534507775 2014-06-30 2014
16254.4615384615 10.4100923076923 19.030258083938 2014-07-03 2014
16257.6153846154 10.4100923076923 19.4545405248505 2014-07-06 2014
16260.7692307692 10.4100923076923 19.7465164601056 2014-07-09 2014
16263.9230769231 10.4100923076923 20.0000000000116 2014-07-12 2014
16267.0769230769 10.4100923076923 20.0000000000618 2014-07-16 2014
16270.2307692308 10.4100923076923 20.3046060226277 2014-07-19 2014
16273.3846153846 10.4100923076923 20.6188176757307 2014-07-22 2014
16276.5384615385 10.4100923076923 20.9330293288338 2014-07-25 2014
16279.6923076923 10.4100923076923 21.247240981937 2014-07-28 2014
16282.8461538462 10.4100923076923 21.5278060121846 2014-07-31 2014
16286 10.4100923076923 21.3821804863635 2014-08-04 2014
16289.1538461538 10.4100923076923 21.2365549605423 2014-08-07 2014
16292.3076923077 10.4100923076923 21.0909294347213 2014-08-10 2014
16295.4615384615 10.4100923076923 20.9453039089001 2014-08-13 2014
16298.6153846154 10.4100923076923 20.799678383079 2014-08-16 2014
16301.7692307692 10.4100923076923 20.654052857258 2014-08-19 2014
16304.9230769231 10.4100923076923 20.5084273314369 2014-08-22 2014
16308.0769230769 10.4100923076923 20.0845437174726 2014-08-26 2014
16311.2307692308 10.4100923076923 19.6027061106352 2014-08-29 2014
16314.3846153846 10.4100923076923 19.1208685037977 2014-09-01 2014
16317.5384615385 10.4100923076923 18.5961121479809 2014-09-04 2014
16320.6923076923 10.4100923076923 17.9127788146466 2014-09-07 2014
16323.8461538462 10.4100923076923 17.2294454813127 2014-09-10 2014
16327 10.4100923076923 16.7888893712038 2014-09-14 2014
16216.6153846154 10.6914461538462 7.29210782260543 2014-05-26 2014
16219.7692307692 10.6914461538462 8.16448799228704 2014-05-29 2014
16222.9230769231 10.6914461538462 9.46356182697491 2014-06-01 2014
16226.0769230769 10.6914461538462 10.9454300361976 2014-06-05 2014
16229.2307692308 10.6914461538462 12.4272982454195 2014-06-08 2014
16232.3846153846 10.6914461538462 13.9091664546413 2014-06-11 2014
16235.5384615385 10.6914461538462 15.3605769230753 2014-06-14 2014
16238.6923076923 10.6914461538462 16.1852335111103 2014-06-17 2014
16241.8461538462 10.6914461538462 16.7136140669377 2014-06-20 2014
16245 10.6914461538462 17.2419946227647 2014-06-24 2014
16248.1538461538 10.6914461538462 17.7703751785921 2014-06-27 2014
16251.3076923077 10.6914461538462 18.3139399168986 2014-06-30 2014
16254.4615384615 10.6914461538462 18.9493056783863 2014-07-03 2014
16257.6153846154 10.6914461538462 19.3391559094657 2014-07-06 2014
16260.7692307692 10.6914461538462 19.6311318447208 2014-07-09 2014
16263.9230769231 10.6914461538462 19.9231077799761 2014-07-12 2014
16267.0769230769 10.6914461538462 20.0488430767605 2014-07-16 2014
16270.2307692308 10.6914461538462 20.3630547298635 2014-07-19 2014
16273.3846153846 10.6914461538462 20.6772663829665 2014-07-22 2014
16276.5384615385 10.6914461538462 20.6662273485304 2014-07-25 2014
16279.6923076923 10.6914461538462 20.5206018227092 2014-07-28 2014
16282.8461538462 10.6914461538462 20.3749762968881 2014-07-31 2014
16286 10.6914461538462 20.2293507710671 2014-08-04 2014
16289.1538461538 10.6914461538462 20.0837252452459 2014-08-07 2014
16292.3076923077 10.6914461538462 19.9380997194248 2014-08-10 2014
16295.4615384615 10.6914461538462 19.7924741936037 2014-08-13 2014
16298.6153846154 10.6914461538462 19.6468486677826 2014-08-16 2014
16301.7692307692 10.6914461538462 19.5012231419615 2014-08-19 2014
16304.9230769231 10.6914461538462 19.3555976161405 2014-08-22 2014
16308.0769230769 10.6914461538462 19.2099720903193 2014-08-26 2014
16311.2307692308 10.6914461538462 19.0643465644981 2014-08-29 2014
16314.3846153846 10.6914461538462 18.9187210386771 2014-09-01 2014
16317.5384615385 10.6914461538462 18.5494009136701 2014-09-04 2014
16320.6923076923 10.6914461538462 18.0675633068327 2014-09-07 2014
16323.8461538462 10.6914461538462 17.4396685330303 2014-09-10 2014
16327 10.6914461538462 16.8866675347931 2014-09-14 2014
16219.7692307692 10.9728 7.97024588837758 2014-05-29 2014
16222.9230769231 10.9728 9.38580774909042 2014-06-01 2014
16226.0769230769 10.9728 10.8676759583132 2014-06-05 2014
16229.2307692308 10.9728 12.349544167535 2014-06-08 2014
16232.3846153846 10.9728 13.8314123767568 2014-06-11 2014
16235.5384615385 10.9728 15.3132805859786 2014-06-14 2014
16238.6923076923 10.9728 16.2334217508177 2014-06-17 2014
16241.8461538462 10.9728 16.6684350134141 2014-06-20 2014
16245 10.9728 17.10344827601 2014-06-24 2014
16248.1538461538 10.9728 17.5384615386064 2014-06-27 2014
16251.3076923077 10.9728 17.9734748012028 2014-06-30 2014
16254.4615384615 10.9728 18.4084880637996 2014-07-03 2014
16257.6153846154 10.9728 18.8435013263955 2014-07-06 2014
16260.7692307692 10.9728 19.2785145889919 2014-07-09 2014
16263.9230769231 10.9728 19.7135278515883 2014-07-12 2014
16267.0769230769 10.9728 19.9502742106972 2014-07-16 2014
16270.2307692308 10.9728 19.804648684876 2014-07-19 2014
16273.3846153846 10.9728 19.659023159055 2014-07-22 2014
16276.5384615385 10.9728 19.5133976332339 2014-07-25 2014
16279.6923076923 10.9728 19.3677721074127 2014-07-28 2014
16282.8461538462 10.9728 19.2221465815917 2014-07-31 2014
16286 10.9728 19.0765210557706 2014-08-04 2014
16289.1538461538 10.9728 18.9308955299495 2014-08-07 2014
16292.3076923077 10.9728 18.7852700041284 2014-08-10 2014
16295.4615384615 10.9728 18.6396444783072 2014-08-13 2014
16298.6153846154 10.9728 18.4940189524862 2014-08-16 2014
16301.7692307692 10.9728 18.3483934266651 2014-08-19 2014
16304.9230769231 10.9728 18.202767900844 2014-08-22 2014
16308.0769230769 10.9728 18.0571423750229 2014-08-26 2014
16311.2307692308 10.9728 17.9115168492017 2014-08-29 2014
16314.3846153846 10.9728 17.7658913233806 2014-09-01 2014
16317.5384615385 10.9728 17.6202657975596 2014-09-04 2014
16320.6923076923 10.9728 17.4746402717384 2014-09-07 2014
16323.8461538462 10.9728 17.3290147459173 2014-09-10 2014
16327 10.9728 16.9844456983824 2014-09-14 2014
16556 0 9.06150793650932 2015-05-01 2015
16560.3846153846 0 9.8183760683778 2015-05-05 2015
16564.7692307692 0 10.5752442002454 2015-05-09 2015
16569.1538461538 0 11.3321123321139 2015-05-14 2015
16573.5384615385 0 12.0889804639819 2015-05-18 2015
16577.9230769231 0 12.8458485958504 2015-05-22 2015
16582.3076923077 0 13.602716727718 2015-05-27 2015
16586.6923076923 0 14.6666449308696 2015-05-31 2015
16591.0769230769 0 15.7969565898702 2015-06-05 2015
16595.4615384615 0 17.4254635528941 2015-06-09 2015
16599.8461538462 0 19.0539705159181 2015-06-13 2015
16604.2307692308 0 19.9572649572669 2015-06-18 2015
16608.6153846154 0 20.8341880341895 2015-06-22 2015
16613 0 21.711111111113 2015-06-27 2015
16617.3846153846 0 22.1817663817664 2015-07-01 2015
16621.7692307692 0 22.3116809116809 2015-07-05 2015
16626.1538461538 0 22.4415954415954 2015-07-10 2015
16630.5384615385 0 22.3905098732685 2015-07-14 2015
16634.9230769231 0 21.0465664603589 2015-07-18 2015
16639.3076923077 0 19.7026230474512 2015-07-23 2015
16643.6923076923 0 18.3586796345417 2015-07-27 2015
16648.0769230769 0 17.014736221633 2015-08-01 2015
16652.4615384615 0 15.6707928087235 2015-08-05 2015
16656.8461538462 0 14.3268493958158 2015-08-09 2015
16556 0.281353846153846 8.92099542679671 2015-05-01 2015
16560.3846153846 0.281353846153846 9.53274213776422 2015-05-05 2015
16564.7692307692 0.281353846153846 10.1444888487317 2015-05-09 2015
16569.1538461538 0.281353846153846 10.7562355596992 2015-05-14 2015
16573.5384615385 0.281353846153846 11.3868387641714 2015-05-18 2015
16577.9230769231 0.281353846153846 12.3431618340855 2015-05-22 2015
16582.3076923077 0.281353846153846 13.4660940031927 2015-05-27 2015
16586.6923076923 0.281353846153846 14.5875959697096 2015-05-31 2015
16591.0769230769 0.281353846153846 15.7171845100984 2015-06-05 2015
16595.4615384615 0.281353846153846 17.3456914731223 2015-06-09 2015
16599.8461538462 0.281353846153846 19.0313160973119 2015-06-13 2015
16604.2307692308 0.281353846153846 19.8648848657967 2015-06-18 2015
16608.6153846154 0.281353846153846 20.7418079427193 2015-06-22 2015
16613 0.281353846153846 21.6316530073805 2015-06-27 2015
16617.3846153846 0.281353846153846 22.0409967185848 2015-07-01 2015
16621.7692307692 0.281353846153846 22.1709112484992 2015-07-05 2015
16626.1538461538 0.281353846153846 22.3098963092142 2015-07-10 2015
16630.5384615385 0.281353846153846 22.3944590577642 2015-07-14 2015
16634.9230769231 0.281353846153846 22.4646772188095 2015-07-18 2015
16639.3076923077 0.281353846153846 22.5348953798546 2015-07-23 2015
16643.6923076923 0.281353846153846 22.6051135408998 2015-07-27 2015
16648.0769230769 0.281353846153846 22.675331701945 2015-08-01 2015
16652.4615384615 0.281353846153846 22.765076416076 2015-08-05 2015
16656.8461538462 0.281353846153846 22.9225315628966 2015-08-09 2015
16661.2307692308 0.281353846153846 22.797706987473 2015-08-14 2015
16665.6153846154 0.281353846153846 22.3400535298199 2015-08-18 2015
16670 0.281353846153846 21.8824000721663 2015-08-23 2015
16674.3846153846 0.281353846153846 21.4247466145125 2015-08-27 2015
16678.7692307692 0.281353846153846 20.9670931568594 2015-08-31 2015
16683.1538461538 0.281353846153846 20.5051792546992 2015-09-05 2015
16687.5384615385 0.281353846153846 20.0115562248275 2015-09-09 2015
16691.9230769231 0.281353846153846 19.5338343538806 2015-09-13 2015
16696.3076923077 0.281353846153846 18.6703556234115 2015-09-18 2015
16700.6923076923 0.281353846153846 17.6681578212133 2015-09-22 2015
16705.0769230769 0.281353846153846 16.665960019016 2015-09-27 2015
16709.4615384615 0.281353846153846 15.6637622168178 2015-10-01 2015
16713.8461538462 0.281353846153846 14.6615644146204 2015-10-05 2015
16718.2307692308 0.281353846153846 13.6388441834515 2015-10-10 2015
16722.6153846154 0.281353846153846 12.5604932599181 2015-10-14 2015
16727 0.281353846153846 11.5245500799761 2015-10-19 2015
16556 0.562707692307692 8.81358078501034 2015-05-01 2015
16560.3846153846 0.562707692307692 9.42532749597785 2015-05-05 2015
16564.7692307692 0.562707692307692 10.0308854707228 2015-05-09 2015
16569.1538461538 0.562707692307692 10.6075409566497 2015-05-14 2015
16573.5384615385 0.562707692307692 11.362287515652 2015-05-18 2015
16577.9230769231 0.562707692307692 12.2578477586721 2015-05-22 2015
16582.3076923077 0.562707692307692 13.3854957144267 2015-05-27 2015
16586.6923076923 0.562707692307692 14.5085470085487 2015-05-31 2015
16591.0769230769 0.562707692307692 15.6374124303256 2015-06-05 2015
16595.4615384615 0.562707692307692 17.2659193933496 2015-06-09 2015
16599.8461538462 0.562707692307692 19.0199200859161 2015-06-13 2015
16604.2307692308 0.562707692307692 19.7725047743311 2015-06-18 2015
16608.6153846154 0.562707692307692 20.6606194087481 2015-06-22 2015
16613 0.562707692307692 21.5860689617962 2015-06-27 2015
16617.3846153846 0.562707692307692 21.9002270553997 2015-07-01 2015
16621.7692307692 0.562707692307692 22.0325755308739 2015-07-05 2015
16626.1538461538 0.562707692307692 22.2862029201635 2015-07-10 2015
16630.5384615385 0.562707692307692 22.2457773519973 2015-07-14 2015
16634.9230769231 0.562707692307692 22.2949574380832 2015-07-18 2015
16639.3076923077 0.562707692307692 22.3651755991283 2015-07-23 2015
16643.6923076923 0.562707692307692 22.4520933185852 2015-07-27 2015
16648.0769230769 0.562707692307692 22.6028808278427 2015-08-01 2015
16652.4615384615 0.562707692307692 22.7600341060952 2015-08-05 2015
16656.8461538462 0.562707692307692 22.9285535996177 2015-08-09 2015
16661.2307692308 0.562707692307692 22.8323315184712 2015-08-14 2015
16665.6153846154 0.562707692307692 22.374678060818 2015-08-18 2015
16670 0.562707692307692 21.9170246031645 2015-08-23 2015
16674.3846153846 0.562707692307692 21.4399670418088 2015-08-27 2015
16678.7692307692 0.562707692307692 20.9463440119371 2015-08-31 2015
16683.1538461538 0.562707692307692 20.4527209820649 2015-09-05 2015
16687.5384615385 0.562707692307692 19.9590979521931 2015-09-09 2015
16691.9230769231 0.562707692307692 19.5220100140359 2015-09-13 2015
16696.3076923077 0.562707692307692 18.7830369312037 2015-09-18 2015
16700.6923076923 0.562707692307692 17.7808391290055 2015-09-22 2015
16705.0769230769 0.562707692307692 16.7786413268082 2015-09-27 2015
16709.4615384615 0.562707692307692 15.7123366567239 2015-10-01 2015
16713.8461538462 0.562707692307692 14.6339857331905 2015-10-05 2015
16718.2307692308 0.562707692307692 13.555634809657 2015-10-10 2015
16722.6153846154 0.562707692307692 12.4772838861236 2015-10-14 2015
16727 0.562707692307692 11.4894072782095 2015-10-19 2015
16556 0.844061538461539 8.70616614322353 2015-05-01 2015
16560.3846153846 0.844061538461539 9.30002704295521 2015-05-05 2015
16564.7692307692 0.844061538461539 9.87668252888125 2015-05-09 2015
16569.1538461538 0.844061538461539 10.5632351249378 2015-05-14 2015
16573.5384615385 0.844061538461539 11.3377362671322 2015-05-18 2015
16577.9230769231 0.844061538461539 12.1725336832596 2015-05-22 2015
16582.3076923077 0.844061538461539 13.3001816390142 2015-05-27 2015
16586.6923076923 0.844061538461539 14.4278295947697 2015-05-31 2015
16591.0769230769 0.844061538461539 15.5576403505538 2015-06-05 2015
16595.4615384615 0.844061538461539 17.1861473135777 2015-06-09 2015
16599.8461538462 0.844061538461539 19.0085240745193 2015-06-13 2015
16604.2307692308 0.844061538461539 19.6899966845549 2015-06-18 2015
16608.6153846154 0.844061538461539 20.5923503466001 2015-06-22 2015
16613 0.844061538461539 21.5404849162119 2015-06-27 2015
16617.3846153846 0.844061538461539 21.7594573922147 2015-07-01 2015
16621.7692307692 0.844061538461539 22.0130700845467 2015-07-05 2015
16626.1538461538 0.844061538461539 22.2292228631833 2015-07-10 2015
16630.5384615385 0.844061538461539 22.1887972950171 2015-07-14 2015
16634.9230769231 0.844061538461539 22.1391102210944 2015-07-18 2015
16639.3076923077 0.844061538461539 22.2898977303519 2015-07-23 2015
16643.6923076923 0.844061538461539 22.4406852396095 2015-07-27 2015
16648.0769230769 0.844061538461539 22.5975366492937 2015-08-01 2015
16652.4615384615 0.844061538461539 22.7660561428163 2015-08-05 2015
16656.8461538462 0.844061538461539 22.9345756363388 2015-08-09 2015
16661.2307692308 0.844061538461539 22.8669560494691 2015-08-14 2015
16665.6153846154 0.844061538461539 22.3747548289186 2015-08-18 2015
16670 0.844061538461539 21.8811317990464 2015-08-23 2015
16674.3846153846 0.844061538461539 21.3875087691742 2015-08-27 2015
16678.7692307692 0.844061538461539 20.8938857393025 2015-08-31 2015
16683.1538461538 0.844061538461539 20.4002627094303 2015-09-05 2015
16687.5384615385 0.844061538461539 19.9066396795586 2015-09-09 2015
16691.9230769231 0.844061538461539 19.5101856741917 2015-09-13 2015
16696.3076923077 0.844061538461539 18.8641800535315 2015-09-18 2015
16700.6923076923 0.844061538461539 17.7858291299972 2015-09-22 2015
16705.0769230769 0.844061538461539 16.7074782064647 2015-09-27 2015
16709.4615384615 0.844061538461539 15.6291272829303 2015-10-01 2015
16713.8461538462 0.844061538461539 14.5507763593969 2015-10-05 2015
16718.2307692308 0.844061538461539 13.4724254358634 2015-10-10 2015
16722.6153846154 0.844061538461539 12.39407451233 2015-10-14 2015
16727 0.844061538461539 11.4542644764424 2015-10-19 2015
16556 1.12541538461538 8.62180954210248 2015-05-01 2015
16560.3846153846 1.12541538461538 9.1458241011137 2015-05-05 2015
16564.7692307692 1.12541538461538 9.76418273422314 2015-05-09 2015
16569.1538461538 1.12541538461538 10.5386838764184 2015-05-14 2015
16573.5384615385 1.12541538461538 11.3131850186128 2015-05-18 2015
16577.9230769231 1.12541538461538 12.1306927683263 2015-05-22 2015
16582.3076923077 1.12541538461538 13.2563106415473 2015-05-27 2015
16586.6923076923 1.12541538461538 14.3819285147702 2015-05-31 2015
16591.0769230769 1.12541538461538 15.477868270782 2015-06-05 2015
16595.4615384615 1.12541538461538 17.1063752338059 2015-06-09 2015
16599.8461538462 1.12541538461538 18.9971280631235 2015-06-13 2015
16604.2307692308 1.12541538461538 19.6217276224065 2015-06-18 2015
16608.6153846154 1.12541538461538 20.5437154354568 2015-06-22 2015
16613 1.12541538461538 21.4949008706276 2015-06-27 2015
16617.3846153846 1.12541538461538 21.7357493062066 2015-07-01 2015
16621.7692307692 1.12541538461538 21.9935646382195 2015-07-05 2015
16626.1538461538 1.12541538461538 22.172242806203 2015-07-10 2015
16630.5384615385 1.12541538461538 22.131817238037 2015-07-14 2015
16634.9230769231 1.12541538461538 22.1277021421188 2015-07-18 2015
16639.3076923077 1.12541538461538 22.2784896513763 2015-07-23 2015
16643.6923076923 1.12541538461538 22.4350391924925 2015-07-27 2015
16648.0769230769 1.12541538461538 22.6035586860149 2015-08-01 2015
16652.4615384615 1.12541538461538 22.7720781795375 2015-08-05 2015
16656.8461538462 1.12541538461538 22.94059767306 2015-08-09 2015
16661.2307692308 1.12541538461538 22.8544251447481 2015-08-14 2015
16665.6153846154 1.12541538461538 22.3358147229121 2015-08-18 2015
16670 1.12541538461538 21.8286735264121 2015-08-23 2015
16674.3846153846 1.12541538461538 21.3350504965399 2015-08-27 2015
16678.7692307692 1.12541538461538 20.8414274666682 2015-08-31 2015
16683.1538461538 1.12541538461538 20.347804436796 2015-09-05 2015
16687.5384615385 1.12541538461538 19.8541814069242 2015-09-09 2015
16691.9230769231 1.12541538461538 19.498361334347 2015-09-13 2015
16696.3076923077 1.12541538461538 18.7840028074197 2015-09-18 2015
16700.6923076923 1.12541538461538 17.7026197562027 2015-09-22 2015
16705.0769230769 1.12541538461538 16.6242688326702 2015-09-27 2015
16709.4615384615 1.12541538461538 15.5459179091358 2015-10-01 2015
16713.8461538462 1.12541538461538 14.4675669856024 2015-10-05 2015
16718.2307692308 1.12541538461538 13.389216062069 2015-10-10 2015
16722.6153846154 1.12541538461538 12.3108651385355 2015-10-14 2015
16727 1.12541538461538 11.4191216746754 2015-10-19 2015
16556 1.40676923076923 8.55086350303509 2015-05-01 2015
16560.3846153846 1.40676923076923 8.9916211592722 2015-05-05 2015
16564.7692307692 1.40676923076923 9.73963148570328 2015-05-09 2015
16569.1538461538 1.40676923076923 10.5141326278986 2015-05-14 2015
16573.5384615385 1.40676923076923 11.2886337700929 2015-05-18 2015
16577.9230769231 1.40676923076923 12.0965047341388 2015-05-22 2015
16582.3076923077 1.40676923076923 13.2221226073598 2015-05-27 2015
16586.6923076923 1.40676923076923 14.349112426039 2015-05-31 2015
16591.0769230769 1.40676923076923 15.3980961910102 2015-06-05 2015
16595.4615384615 1.40676923076923 17.03636048314 2015-06-09 2015
16599.8461538462 1.40676923076923 18.9857320517276 2015-06-13 2015
16604.2307692308 1.40676923076923 19.5534585602586 2015-06-18 2015
16608.6153846154 1.40676923076923 20.4981313898725 2015-06-22 2015
16613 1.40676923076923 21.4493168250433 2015-06-27 2015
16617.3846153846 1.40676923076923 21.7162438598793 2015-07-01 2015
16621.7692307692 1.40676923076923 21.9381152747866 2015-07-05 2015
16626.1538461538 1.40676923076923 22.1152627492228 2015-07-10 2015
16630.5384615385 1.40676923076923 22.0748371810569 2015-07-14 2015
16634.9230769231 1.40676923076923 22.1162940631431 2015-07-18 2015
16639.3076923077 1.40676923076923 22.272541735691 2015-07-23 2015
16643.6923076923 1.40676923076923 22.4410612292136 2015-07-27 2015
16648.0769230769 1.40676923076923 22.609580722736 2015-08-01 2015
16652.4615384615 1.40676923076923 22.7781002162586 2015-08-05 2015
16656.8461538462 1.40676923076923 22.9466197097811 2015-08-09 2015
16661.2307692308 1.40676923076923 22.8544251447481 2015-08-14 2015
16665.6153846154 1.40676923076923 22.3358147229121 2015-08-18 2015
16670 1.40676923076923 21.8172043010757 2015-08-23 2015
16674.3846153846 1.40676923076923 21.2985938792392 2015-08-27 2015
16678.7692307692 1.40676923076923 20.7889691940336 2015-08-31 2015
16683.1538461538 1.40676923076923 20.2953461641614 2015-09-05 2015
16687.5384615385 1.40676923076923 19.8017231342897 2015-09-09 2015
16691.9230769231 1.40676923076923 19.4853867706067 2015-09-13 2015
16696.3076923077 1.40676923076923 18.7156267390437 2015-09-18 2015
16700.6923076923 1.40676923076923 17.6242332063675 2015-09-22 2015
16705.0769230769 1.40676923076923 16.5410594588766 2015-09-27 2015
16709.4615384615 1.40676923076923 15.4627085353422 2015-10-01 2015
16713.8461538462 1.40676923076923 14.3843576118088 2015-10-05 2015
16718.2307692308 1.40676923076923 13.3060066882754 2015-10-10 2015
16722.6153846154 1.40676923076923 12.2276557647419 2015-10-14 2015
16727 1.40676923076923 11.3839788729088 2015-10-19 2015
16556 1.68812307692308 8.47991746396747 2015-05-01 2015
16560.3846153846 1.68812307692308 8.94057909498906 2015-05-05 2015
16564.7692307692 1.68812307692308 9.71508023718343 2015-05-09 2015
16569.1538461538 1.68812307692308 10.4895813793787 2015-05-14 2015
16573.5384615385 1.68812307692308 11.2640825215731 2015-05-18 2015
16577.9230769231 1.68812307692308 12.0623166999503 2015-05-22 2015
16582.3076923077 1.68812307692308 13.1879345731713 2015-05-27 2015
16586.6923076923 1.68812307692308 14.349112426039 2015-05-31 2015
16591.0769230769 1.68812307692308 15.3183241112374 2015-06-05 2015
16595.4615384615 1.68812307692308 17.0249644717442 2015-06-09 2015
16599.8461538462 1.68812307692308 18.9743360403318 2015-06-13 2015
16604.2307692308 1.68812307692308 19.5013619091183 2015-06-18 2015
16608.6153846154 1.68812307692308 20.4525473442882 2015-06-22 2015
16613 1.68812307692308 21.403732779459 2015-06-27 2015
16617.3846153846 1.68812307692308 21.6967384135521 2015-07-01 2015
16621.7692307692 1.68812307692308 21.8811352178062 2015-07-05 2015
16626.1538461538 1.68812307692308 22.0582826922424 2015-07-10 2015
16630.5384615385 1.68812307692308 22.0178571240767 2015-07-14 2015
16634.9230769231 1.68812307692308 22.1100442788896 2015-07-18 2015
16639.3076923077 1.68812307692308 22.2785637724121 2015-07-23 2015
16643.6923076923 1.68812307692308 22.4470832659347 2015-07-27 2015
16648.0769230769 1.68812307692308 22.6156027594571 2015-08-01 2015
16652.4615384615 1.68812307692308 22.7841222529797 2015-08-05 2015
16656.8461538462 1.68812307692308 22.9526417465022 2015-08-09 2015
16661.2307692308 1.68812307692308 22.8544251447481 2015-08-14 2015
16665.6153846154 1.68812307692308 22.3358147229121 2015-08-18 2015
16670 1.68812307692308 21.8172043010757 2015-08-23 2015
16674.3846153846 1.68812307692308 21.2985938792392 2015-08-27 2015
16678.7692307692 1.68812307692308 20.7799834574032 2015-08-31 2015
16683.1538461538 1.68812307692308 20.2613730355667 2015-09-05 2015
16687.5384615385 1.68812307692308 19.7492648616553 2015-09-09 2015
16691.9230769231 1.68812307692308 19.4523938808015 2015-09-13 2015
16696.3076923077 1.68812307692308 18.6472506706668 2015-09-18 2015
16700.6923076923 1.68812307692308 17.5558571379906 2015-09-22 2015
16705.0769230769 1.68812307692308 16.4644636053163 2015-09-27 2015
16709.4615384615 1.68812307692308 15.3794991615478 2015-10-01 2015
16713.8461538462 1.68812307692308 14.3011482380143 2015-10-05 2015
16718.2307692308 1.68812307692308 13.2227973144809 2015-10-10 2015
16722.6153846154 1.68812307692308 12.1444463909475 2015-10-14 2015
16727 1.68812307692308 11.3488360711417 2015-10-19 2015
16556 1.96947692307692 8.40897142489985 2015-05-01 2015
16560.3846153846 1.96947692307692 8.91030080376004 2015-05-05 2015
16564.7692307692 1.96947692307692 9.68509456201537 2015-05-09 2015
16569.1538461538 1.96947692307692 10.4598883202711 2015-05-14 2015
16573.5384615385 1.96947692307692 11.2346820785301 2015-05-18 2015
16577.9230769231 1.96947692307692 12.0281286657628 2015-05-22 2015
16582.3076923077 1.96947692307692 13.1537465389838 2015-05-27 2015
16586.6923076923 1.96947692307692 14.349112426039 2015-05-31 2015
16591.0769230769 1.96947692307692 15.2385520314656 2015-06-05 2015
16595.4615384615 1.96947692307692 17.0135684603483 2015-06-09 2015
16599.8461538462 1.96947692307692 18.9629400289359 2015-06-13 2015
16604.2307692308 1.96947692307692 19.4575936883602 2015-06-18 2015
16608.6153846154 1.96947692307692 20.4069632987039 2015-06-22 2015
16613 1.96947692307692 21.3581487338747 2015-06-27 2015
16617.3846153846 1.96947692307692 21.6765285996019 2015-07-01 2015
16621.7692307692 1.96947692307692 21.824155160826 2015-07-05 2015
16626.1538461538 1.96947692307692 22.0013026352622 2015-07-10 2015
16630.5384615385 1.96947692307692 22.0000000000379 2015-07-14 2015
16634.9230769231 1.96947692307692 22.1124260355011 2015-07-18 2015
16639.3076923077 1.96947692307692 22.2810650887554 2015-07-23 2015
16643.6923076923 1.96947692307692 22.44970414201 2015-07-27 2015
16648.0769230769 1.96947692307692 22.6183431952644 2015-08-01 2015
16652.4615384615 1.96947692307692 22.7869822485188 2015-08-05 2015
16656.8461538462 1.96947692307692 22.9556213017778 2015-08-09 2015
16661.2307692308 1.96947692307692 22.8544251447481 2015-08-14 2015
16665.6153846154 1.96947692307692 22.3358147229121 2015-08-18 2015
16670 1.96947692307692 21.8172043010757 2015-08-23 2015
16674.3846153846 1.96947692307692 21.2985938792392 2015-08-27 2015
16678.7692307692 1.96947692307692 20.7799834574032 2015-08-31 2015
16683.1538461538 1.96947692307692 20.2613730355667 2015-09-05 2015
16687.5384615385 1.96947692307692 19.7427626137307 2015-09-09 2015
16691.9230769231 1.96947692307692 19.4194009909963 2015-09-13 2015
16696.3076923077 1.96947692307692 18.5788746022909 2015-09-18 2015
16700.6923076923 1.96947692307692 17.4874810696147 2015-09-22 2015
16705.0769230769 1.96947692307692 16.3960875369403 2015-09-27 2015
16709.4615384615 1.96947692307692 15.3046940042641 2015-10-01 2015
16713.8461538462 1.96947692307692 14.2179388642207 2015-10-05 2015
16718.2307692308 1.96947692307692 13.1395879406873 2015-10-10 2015
16722.6153846154 1.96947692307692 12.0612370171539 2015-10-14 2015
16727 1.96947692307692 11.314566758098 2015-10-19 2015
16556 2.25083076923077 8.33802538583222 2015-05-01 2015
16560.3846153846 2.25083076923077 8.87611276957205 2015-05-05 2015
16564.7692307692 2.25083076923077 9.65090652782737 2015-05-09 2015
16569.1538461538 2.25083076923077 10.4257002860832 2015-05-14 2015
16573.5384615385 2.25083076923077 11.2004940443421 2015-05-18 2015
16577.9230769231 2.25083076923077 11.9939406315743 2015-05-22 2015
16582.3076923077 2.25083076923077 13.1195585047954 2015-05-27 2015
16586.6923076923 2.25083076923077 14.349112426039 2015-05-31 2015
16591.0769230769 2.25083076923077 15.1587799516938 2015-06-05 2015
16595.4615384615 2.25083076923077 17.0021724489525 2015-06-09 2015
16599.8461538462 2.25083076923077 18.9515440175401 2015-06-13 2015
16604.2307692308 2.25083076923077 19.4575936883602 2015-06-18 2015
16608.6153846154 2.25083076923077 20.3613792531196 2015-06-22 2015
16613 2.25083076923077 21.3125646882904 2015-06-27 2015
16617.3846153846 2.25083076923077 21.6765285996021 2015-07-01 2015
16621.7692307692 2.25083076923077 21.788954635105 2015-07-05 2015
16626.1538461538 2.25083076923077 21.9443225782819 2015-07-10 2015
16630.5384615385 2.25083076923077 22.0000000000379 2015-07-14 2015
16634.9230769231 2.25083076923077 22.1124260355011 2015-07-18 2015
16639.3076923077 2.25083076923077 22.2810650887554 2015-07-23 2015
16643.6923076923 2.25083076923077 22.44970414201 2015-07-27 2015
16648.0769230769 2.25083076923077 22.6183431952644 2015-08-01 2015
16652.4615384615 2.25083076923077 22.7869822485188 2015-08-05 2015
16656.8461538462 2.25083076923077 22.9556213017778 2015-08-09 2015
16661.2307692308 2.25083076923077 22.8544251447481 2015-08-14 2015
16665.6153846154 2.25083076923077 22.3358147229121 2015-08-18 2015
16670 2.25083076923077 21.8172043010757 2015-08-23 2015
16674.3846153846 2.25083076923077 21.2985938792392 2015-08-27 2015
16678.7692307692 2.25083076923077 20.7799834574032 2015-08-31 2015
16683.1538461538 2.25083076923077 20.2613730355667 2015-09-05 2015
16687.5384615385 2.25083076923077 19.7158450252145 2015-09-09 2015
16691.9230769231 2.25083076923077 19.3864081011914 2015-09-13 2015
16696.3076923077 2.25083076923077 18.5104985339149 2015-09-18 2015
16700.6923076923 2.25083076923077 17.4191050012387 2015-09-22 2015
16705.0769230769 2.25083076923077 16.3277114685643 2015-09-27 2015
16709.4615384615 2.25083076923077 15.2363179358881 2015-10-01 2015
16713.8461538462 2.25083076923077 14.1449244032137 2015-10-05 2015
16718.2307692308 2.25083076923077 13.0563785668928 2015-10-10 2015
16722.6153846154 2.25083076923077 11.9780276433594 2015-10-14 2015
16727 2.25083076923077 11.2809869268708 2015-10-19 2015
16556 2.53218461538462 8.27171155693418 2015-05-01 2015
16560.3846153846 2.53218461538462 8.84192473538405 2015-05-05 2015
16564.7692307692 2.53218461538462 9.61671849363938 2015-05-09 2015
16569.1538461538 2.53218461538462 10.3915122518952 2015-05-14 2015
16573.5384615385 2.53218461538462 11.1663060101541 2015-05-18 2015
16577.9230769231 2.53218461538462 11.9597525973868 2015-05-22 2015
16582.3076923077 2.53218461538462 13.1124260355055 2015-05-27 2015
16586.6923076923 2.53218461538462 14.349112426039 2015-05-31 2015
16591.0769230769 2.53218461538462 15.079007871921 2015-06-05 2015
16595.4615384615 2.53218461538462 16.9907764375557 2015-06-09 2015
16599.8461538462 2.53218461538462 18.9401480061433 2015-06-13 2015
16604.2307692308 2.53218461538462 19.4575936883602 2015-06-18 2015
16608.6153846154 2.53218461538462 20.3570019723834 2015-06-22 2015
16613 2.53218461538462 21.2669806427061 2015-06-27 2015
16617.3846153846 2.53218461538462 21.6765285996022 2015-07-01 2015
16621.7692307692 2.53218461538462 21.7889546351051 2015-07-05 2015
16626.1538461538 2.53218461538462 21.9013806706081 2015-07-10 2015
16630.5384615385 2.53218461538462 22.0000000000512 2015-07-14 2015
16634.9230769231 2.53218461538462 22.1124260355011 2015-07-18 2015
16639.3076923077 2.53218461538462 22.2810650887554 2015-07-23 2015
16643.6923076923 2.53218461538462 22.44970414201 2015-07-27 2015
16648.0769230769 2.53218461538462 22.6183431952644 2015-08-01 2015
16652.4615384615 2.53218461538462 22.7869822485235 2015-08-05 2015
16656.8461538462 2.53218461538462 22.9556213017778 2015-08-09 2015
16661.2307692308 2.53218461538462 22.8544251447481 2015-08-14 2015
16665.6153846154 2.53218461538462 22.3358147229121 2015-08-18 2015
16670 2.53218461538462 21.8172043010757 2015-08-23 2015
16674.3846153846 2.53218461538462 21.2985938792392 2015-08-27 2015
16678.7692307692 2.53218461538462 20.7799834574032 2015-08-31 2015
16683.1538461538 2.53218461538462 20.2311290656967 2015-09-05 2015
16687.5384615385 2.53218461538462 19.6816569910266 2015-09-09 2015
16691.9230769231 2.53218461538462 19.3534152113862 2015-09-13 2015
16696.3076923077 2.53218461538462 18.4421224655389 2015-09-18 2015
16700.6923076923 2.53218461538462 17.3507289328627 2015-09-22 2015
16705.0769230769 2.53218461538462 16.2593354001883 2015-09-27 2015
16709.4615384615 2.53218461538462 15.1679418675121 2015-10-01 2015
16713.8461538462 2.53218461538462 14.0765483348378 2015-10-05 2015
16718.2307692308 2.53218461538462 12.9851548021616 2015-10-10 2015
16722.6153846154 2.53218461538462 11.8948182695658 2015-10-14 2015
16727 2.53218461538462 11.2474070956437 2015-10-19 2015
16556 2.81353846153846 8.20572577731832 2015-05-01 2015
16560.3846153846 2.81353846153846 8.80773670119606 2015-05-05 2015
16564.7692307692 2.81353846153846 9.58253045945139 2015-05-09 2015
16569.1538461538 2.81353846153846 10.3573242177099 2015-05-14 2015
16573.5384615385 2.81353846153846 11.1321179759657 2015-05-18 2015
16577.9230769231 2.81353846153846 11.9255645631983 2015-05-22 2015
16582.3076923077 2.81353846153846 13.1124260355055 2015-05-27 2015
16586.6923076923 2.81353846153846 14.349112426039 2015-05-31 2015
16591.0769230769 2.81353846153846 15.0216505043318 2015-06-05 2015
16595.4615384615 2.81353846153846 16.9723293126617 2015-06-09 2015
16599.8461538462 2.81353846153846 18.9259259259252 2015-06-13 2015
16604.2307692308 2.81353846153846 19.4575936883602 2015-06-18 2015
16608.6153846154 2.81353846153846 20.3570019723834 2015-06-22 2015
16613 2.81353846153846 21.2564102564074 2015-06-27 2015
16617.3846153846 2.81353846153846 21.6765285996024 2015-07-01 2015
16621.7692307692 2.81353846153846 21.7889546351053 2015-07-05 2015
16626.1538461538 2.81353846153846 21.9013806706083 2015-07-10 2015
16630.5384615385 2.81353846153846 22.0000000000512 2015-07-14 2015
16634.9230769231 2.81353846153846 22.1124260355011 2015-07-18 2015
16639.3076923077 2.81353846153846 22.2810650887554 2015-07-23 2015
16643.6923076923 2.81353846153846 22.44970414201 2015-07-27 2015
16648.0769230769 2.81353846153846 22.6183431952644 2015-08-01 2015
16652.4615384615 2.81353846153846 22.7869822485235 2015-08-05 2015
16656.8461538462 2.81353846153846 22.9556213017778 2015-08-09 2015
16661.2307692308 2.81353846153846 22.8544251447481 2015-08-14 2015
16665.6153846154 2.81353846153846 22.3358147229121 2015-08-18 2015
16670 2.81353846153846 21.8172043010757 2015-08-23 2015
16674.3846153846 2.81353846153846 21.2958851808498 2015-08-27 2015
16678.7692307692 2.81353846153846 20.7464131061797 2015-08-31 2015
16683.1538461538 2.81353846153846 20.1969410315091 2015-09-05 2015
16687.5384615385 2.81353846153846 19.647468956839 2015-09-09 2015
16691.9230769231 2.81353846153846 19.3199546291353 2015-09-13 2015
16696.3076923077 2.81353846153846 18.3737463971629 2015-09-18 2015
16700.6923076923 2.81353846153846 17.2823528644867 2015-09-22 2015
16705.0769230769 2.81353846153846 16.1909593318123 2015-09-27 2015
16709.4615384615 2.81353846153846 15.0995657991361 2015-10-01 2015
16713.8461538462 2.81353846153846 14.0081722664618 2015-10-05 2015
16718.2307692308 2.81353846153846 12.9167787337856 2015-10-10 2015
16722.6153846154 2.81353846153846 11.8253852011112 2015-10-14 2015
16727 2.81353846153846 11.2138272644165 2015-10-19 2015
16556 3.09489230769231 8.13973999770246 2015-05-01 2015
16560.3846153846 3.09489230769231 8.77354866700807 2015-05-05 2015
16564.7692307692 3.09489230769231 9.5483424252634 2015-05-09 2015
16569.1538461538 3.09489230769231 10.3231361835219 2015-05-14 2015
16573.5384615385 3.09489230769231 11.0979299417777 2015-05-18 2015
16577.9230769231 3.09489230769231 11.8913765290108 2015-05-22 2015
16582.3076923077 3.09489230769231 13.1124260355055 2015-05-27 2015
16586.6923076923 3.09489230769231 14.349112426039 2015-05-31 2015
16591.0769230769 3.09489230769231 14.9874624701442 2015-06-05 2015
16595.4615384615 3.09489230769231 16.9381412784742 2015-06-09 2015
16599.8461538462 3.09489230769231 18.9259259259252 2015-06-13 2015
16604.2307692308 3.09489230769231 19.4575936883602 2015-06-18 2015
16608.6153846154 3.09489230769231 20.3570019723834 2015-06-22 2015
16613 3.09489230769231 21.247244029043 2015-06-27 2015
16617.3846153846 3.09489230769231 21.6765285996025 2015-07-01 2015
16621.7692307692 3.09489230769231 21.7889546351054 2015-07-05 2015
16626.1538461538 3.09489230769231 21.9013806706084 2015-07-10 2015
16630.5384615385 3.09489230769231 22.0000000000512 2015-07-14 2015
16634.9230769231 3.09489230769231 22.1124260355011 2015-07-18 2015
16639.3076923077 3.09489230769231 22.2810650887554 2015-07-23 2015
16643.6923076923 3.09489230769231 22.44970414201 2015-07-27 2015
16648.0769230769 3.09489230769231 22.6183431952689 2015-08-01 2015
16652.4615384615 3.09489230769231 22.7869822485235 2015-08-05 2015
16656.8461538462 3.09489230769231 22.9556213017778 2015-08-09 2015
16661.2307692308 3.09489230769231 22.8544251447481 2015-08-14 2015
16665.6153846154 3.09489230769231 22.3358147229121 2015-08-18 2015
16670 3.09489230769231 21.8111692213324 2015-08-23 2015
16674.3846153846 3.09489230769231 21.2616971466618 2015-08-27 2015
16678.7692307692 3.09489230769231 20.7122250719917 2015-08-31 2015
16683.1538461538 3.09489230769231 20.1627529973211 2015-09-05 2015
16687.5384615385 3.09489230769231 19.613280922651 2015-09-09 2015
16691.9230769231 3.09489230769231 19.2621926904856 2015-09-13 2015
16696.3076923077 3.09489230769231 18.3053703287869 2015-09-18 2015
16700.6923076923 3.09489230769231 17.2139767961107 2015-09-22 2015
16705.0769230769 3.09489230769231 16.1225832634364 2015-09-27 2015
16709.4615384615 3.09489230769231 15.0311897307602 2015-10-01 2015
16713.8461538462 3.09489230769231 13.9463869463875 2015-10-05 2015
16718.2307692308 3.09489230769231 12.8834498834499 2015-10-10 2015
16722.6153846154 3.09489230769231 11.8205128205132 2015-10-14 2015
16727 3.09489230769231 11.1802474331894 2015-10-19 2015
16556 3.37624615384615 8.07375421808661 2015-05-01 2015
16560.3846153846 3.37624615384615 8.73936063282008 2015-05-05 2015
16564.7692307692 3.37624615384615 9.51415439107814 2015-05-09 2015
16569.1538461538 3.37624615384615 10.2889481493339 2015-05-14 2015
16573.5384615385 3.37624615384615 11.0637419075897 2015-05-18 2015
16577.9230769231 3.37624615384615 11.8757396449737 2015-05-22 2015
16582.3076923077 3.37624615384615 13.1124260355055 2015-05-27 2015
16586.6923076923 3.37624615384615 14.349112426039 2015-05-31 2015
16591.0769230769 3.37624615384615 14.9532744359558 2015-06-05 2015
16595.4615384615 3.37624615384615 16.9039532442857 2015-06-09 2015
16599.8461538462 3.37624615384615 18.9259259259252 2015-06-13 2015
16604.2307692308 3.37624615384615 19.4575936883602 2015-06-18 2015
16608.6153846154 3.37624615384615 20.3570019723834 2015-06-22 2015
16613 3.37624615384615 21.213055994855 2015-06-27 2015
16617.3846153846 3.37624615384615 21.6765285996026 2015-07-01 2015
16621.7692307692 3.37624615384615 21.7889546351055 2015-07-05 2015
16626.1538461538 3.37624615384615 21.9013806706119 2015-07-10 2015
16630.5384615385 3.37624615384615 22.0000000000022 2015-07-14 2015
16634.9230769231 3.37624615384615 22.1124260355011 2015-07-18 2015
16639.3076923077 3.37624615384615 22.2810650887554 2015-07-23 2015
16643.6923076923 3.37624615384615 22.4497041420146 2015-07-27 2015
16648.0769230769 3.37624615384615 22.6183431952689 2015-08-01 2015
16652.4615384615 3.37624615384615 22.7869822485235 2015-08-05 2015
16656.8461538462 3.37624615384615 22.9556213017778 2015-08-09 2015
16661.2307692308 3.37624615384615 22.8544251447481 2015-08-14 2015
16665.6153846154 3.37624615384615 22.326453261815 2015-08-18 2015
16670 3.37624615384615 21.7769811871444 2015-08-23 2015
16674.3846153846 3.37624615384615 21.2275091124739 2015-08-27 2015
16678.7692307692 3.37624615384615 20.6780370378037 2015-08-31 2015
16683.1538461538 3.37624615384615 20.1285649631332 2015-09-05 2015
16687.5384615385 3.37624615384615 19.579092888463 2015-09-09 2015
16691.9230769231 3.37624615384615 19.1912466514191 2015-09-13 2015
16696.3076923077 3.37624615384615 18.2369942604109 2015-09-18 2015
16700.6923076923 3.37624615384615 17.1456007277347 2015-09-22 2015
16705.0769230769 3.37624615384615 16.0722610722619 2015-09-27 2015
16709.4615384615 3.37624615384615 15.0093240093242 2015-10-01 2015
16713.8461538462 3.37624615384615 13.9463869463875 2015-10-05 2015
16718.2307692308 3.37624615384615 12.8834498834499 2015-10-10 2015
16722.6153846154 3.37624615384615 11.8205128205136 2015-10-14 2015
16727 3.37624615384615 11.1466676019618 2015-10-19 2015
16556 3.6576 8.00776843847075 2015-05-01 2015
16560.3846153846 3.6576 8.70517259863209 2015-05-05 2015
16564.7692307692 3.6576 9.47996635688969 2015-05-09 2015
16569.1538461538 3.6576 10.2547601151455 2015-05-14 2015
16573.5384615385 3.6576 11.0295538734013 2015-05-18 2015
16577.9230769231 3.6576 11.8723101253299 2015-05-22 2015
16582.3076923077 3.6576 13.1103540340546 2015-05-27 2015
16586.6923076923 3.6576 14.3483979427801 2015-05-31 2015
16591.0769230769 3.6576 14.9190864017683 2015-06-05 2015
16595.4615384615 3.6576 16.8697652100982 2015-06-09 2015
16599.8461538462 3.6576 18.9259259259252 2015-06-13 2015
16604.2307692308 3.6576 19.4575936883602 2015-06-18 2015
16608.6153846154 3.6576 20.3530528487859 2015-06-22 2015
16613 3.6576 21.178867960667 2015-06-27 2015
16617.3846153846 3.6576 21.6765285996028 2015-07-01 2015
16621.7692307692 3.6576 21.7889546351057 2015-07-05 2015
16626.1538461538 3.6576 21.9013806706119 2015-07-10 2015
16630.5384615385 3.6576 22.0000000000022 2015-07-14 2015
16634.9230769231 3.6576 22.1124260355011 2015-07-18 2015
16639.3076923077 3.6576 22.2810650887554 2015-07-23 2015
16643.6923076923 3.6576 22.4497041420146 2015-07-27 2015
16648.0769230769 3.6576 22.6183431952689 2015-08-01 2015
16652.4615384615 3.6576 22.7869822485235 2015-08-05 2015
16656.8461538462 3.6576 22.9556213017778 2015-08-09 2015
16661.2307692308 3.6576 22.8417373022971 2015-08-14 2015
16665.6153846154 3.6576 22.292265227627 2015-08-18 2015
16670 3.6576 21.7427931529564 2015-08-23 2015
16674.3846153846 3.6576 21.1933210782859 2015-08-27 2015
16678.7692307692 3.6576 20.6438490036157 2015-08-31 2015
16683.1538461538 3.6576 20.0943769289452 2015-09-05 2015
16687.5384615385 3.6576 19.544904854275 2015-09-09 2015
16691.9230769231 3.6576 19.1203006123524 2015-09-13 2015
16696.3076923077 3.6576 18.1981351981362 2015-09-18 2015
16700.6923076923 3.6576 17.1351981351986 2015-09-22 2015
16705.0769230769 3.6576 16.0722610722619 2015-09-27 2015
16709.4615384615 3.6576 15.0093240093242 2015-10-01 2015
16713.8461538462 3.6576 13.9463869463875 2015-10-05 2015
16718.2307692308 3.6576 12.8834498834503 2015-10-10 2015
16722.6153846154 3.6576 11.8205128205136 2015-10-14 2015
16727 3.6576 11.1130877707346 2015-10-19 2015
16556 3.93895384615385 8.00000000002386 2015-05-01 2015
16560.3846153846 3.93895384615385 8.6709845644441 2015-05-05 2015
16564.7692307692 3.93895384615385 9.4457783227017 2015-05-09 2015
16569.1538461538 3.93895384615385 10.2205720809575 2015-05-14 2015
16573.5384615385 3.93895384615385 10.9953658392133 2015-05-18 2015
16577.9230769231 3.93895384615385 11.8381220911415 2015-05-22 2015
16582.3076923077 3.93895384615385 13.0761659998661 2015-05-27 2015
16586.6923076923 3.93895384615385 14.3142099085917 2015-05-31 2015
16591.0769230769 3.93895384615385 14.8848983675798 2015-06-05 2015
16595.4615384615 3.93895384615385 16.8355771759097 2015-06-09 2015
16599.8461538462 3.93895384615385 18.9259259259252 2015-06-13 2015
16604.2307692308 3.93895384615385 19.4575936883602 2015-06-18 2015
16608.6153846154 3.93895384615385 20.3188648145979 2015-06-22 2015
16613 3.93895384615385 21.1446799264791 2015-06-27 2015
16617.3846153846 3.93895384615385 21.676528599603 2015-07-01 2015
16621.7692307692 3.93895384615385 21.7889546351089 2015-07-05 2015
16626.1538461538 3.93895384615385 21.9013806706119 2015-07-10 2015
16630.5384615385 3.93895384615385 22.0000000000022 2015-07-14 2015
16634.9230769231 3.93895384615385 22.1124260355011 2015-07-18 2015
16639.3076923077 3.93895384615385 22.2810650887601 2015-07-23 2015
16643.6923076923 3.93895384615385 22.4497041420146 2015-07-27 2015
16648.0769230769 3.93895384615385 22.6183431952689 2015-08-01 2015
16652.4615384615 3.93895384615385 22.7869822485235 2015-08-05 2015
16656.8461538462 3.93895384615385 22.9556213017778 2015-08-09 2015
16661.2307692308 3.93895384615385 22.8411910669997 2015-08-14 2015
16665.6153846154 3.93895384615385 22.2754342431786 2015-08-18 2015
16670 3.93895384615385 21.7096774193569 2015-08-23 2015
16674.3846153846 3.93895384615385 21.1591330440979 2015-08-27 2015
16678.7692307692 3.93895384615385 20.6096609694278 2015-08-31 2015
16683.1538461538 3.93895384615385 20.0601888947572 2015-09-05 2015
16687.5384615385 3.93895384615385 19.5107168200871 2015-09-09 2015
16691.9230769231 3.93895384615385 19.0493545732859 2015-09-13 2015
16696.3076923077 3.93895384615385 18.1981351981362 2015-09-18 2015
16700.6923076923 3.93895384615385 17.1351981351986 2015-09-22 2015
16705.0769230769 3.93895384615385 16.0722610722619 2015-09-27 2015
16709.4615384615 3.93895384615385 15.0093240093242 2015-10-01 2015
16713.8461538462 3.93895384615385 13.9463869463875 2015-10-05 2015
16718.2307692308 3.93895384615385 12.8834498834503 2015-10-10 2015
16722.6153846154 3.93895384615385 11.8205128205136 2015-10-14 2015
16727 3.93895384615385 11.0795079395075 2015-10-19 2015
16556 4.22030769230769 8.00000000002386 2015-05-01 2015
16560.3846153846 4.22030769230769 8.63679653025747 2015-05-05 2015
16564.7692307692 4.22030769230769 9.41159028851325 2015-05-09 2015
16569.1538461538 4.22030769230769 10.186384046769 2015-05-14 2015
16573.5384615385 4.22030769230769 10.9611778050248 2015-05-18 2015
16577.9230769231 4.22030769230769 11.8039340569539 2015-05-22 2015
16582.3076923077 4.22030769230769 13.0419779656786 2015-05-27 2015
16586.6923076923 4.22030769230769 14.2701029203954 2015-05-31 2015
16591.0769230769 4.22030769230769 14.8507103333923 2015-06-05 2015
16595.4615384615 4.22030769230769 16.8148148148148 2015-06-09 2015
16599.8461538462 4.22030769230769 18.9259259259252 2015-06-13 2015
16604.2307692308 4.22030769230769 19.4575936883602 2015-06-18 2015
16608.6153846154 4.22030769230769 20.2846767804103 2015-06-22 2015
16613 4.22030769230769 21.1104918922915 2015-06-27 2015
16617.3846153846 4.22030769230769 21.6765285996031 2015-07-01 2015
16621.7692307692 4.22030769230769 21.7889546351089 2015-07-05 2015
16626.1538461538 4.22030769230769 21.9013806706119 2015-07-10 2015
16630.5384615385 4.22030769230769 22.0000000000022 2015-07-14 2015
16634.9230769231 4.22030769230769 22.1124260355011 2015-07-18 2015
16639.3076923077 4.22030769230769 22.2810650887601 2015-07-23 2015
16643.6923076923 4.22030769230769 22.4497041420146 2015-07-27 2015
16648.0769230769 4.22030769230769 22.6183431952689 2015-08-01 2015
16652.4615384615 4.22030769230769 22.7869822485235 2015-08-05 2015
16656.8461538462 4.22030769230769 22.9556213017778 2015-08-09 2015
16661.2307692308 4.22030769230769 22.8411910669997 2015-08-14 2015
16665.6153846154 4.22030769230769 22.2754342431786 2015-08-18 2015
16670 4.22030769230769 21.7096774193569 2015-08-23 2015
16674.3846153846 4.22030769230769 21.1439205955353 2015-08-27 2015
16678.7692307692 4.22030769230769 20.5781637717141 2015-08-31 2015
16683.1538461538 4.22030769230769 20.0260008605692 2015-09-05 2015
16687.5384615385 4.22030769230769 19.4765287858991 2015-09-09 2015
16691.9230769231 4.22030769230769 19.0000000000104 2015-09-13 2015
16696.3076923077 4.22030769230769 18.1981351981362 2015-09-18 2015
16700.6923076923 4.22030769230769 17.1351981351986 2015-09-22 2015
16705.0769230769 4.22030769230769 16.0722610722619 2015-09-27 2015
16709.4615384615 4.22030769230769 15.0093240093242 2015-10-01 2015
16713.8461538462 4.22030769230769 13.946386946388 2015-10-05 2015
16718.2307692308 4.22030769230769 12.8834498834503 2015-10-10 2015
16722.6153846154 4.22030769230769 11.8205128205136 2015-10-14 2015
16727 4.22030769230769 11.0459281082803 2015-10-19 2015
16556 4.50166153846154 8.00000000002386 2015-05-01 2015
16560.3846153846 4.50166153846154 8.60260849606948 2015-05-05 2015
16564.7692307692 4.50166153846154 9.37740225432526 2015-05-09 2015
16569.1538461538 4.50166153846154 10.152196012581 2015-05-14 2015
16573.5384615385 4.50166153846154 10.9269897708368 2015-05-18 2015
16577.9230769231 4.50166153846154 11.7697460227655 2015-05-22 2015
16582.3076923077 4.50166153846154 13.0077899314902 2015-05-27 2015
16586.6923076923 4.50166153846154 14.2017268520194 2015-05-31 2015
16591.0769230769 4.50166153846154 14.8165222992038 2015-06-05 2015
16595.4615384615 4.50166153846154 16.8148148148148 2015-06-09 2015
16599.8461538462 4.50166153846154 18.9259259259252 2015-06-13 2015
16604.2307692308 4.50166153846154 19.4246736343421 2015-06-18 2015
16608.6153846154 4.50166153846154 20.2504887462223 2015-06-22 2015
16613 4.50166153846154 21.0763038581035 2015-06-27 2015
16617.3846153846 4.50166153846154 21.676528599606 2015-07-01 2015
16621.7692307692 4.50166153846154 21.7889546351089 2015-07-05 2015
16626.1538461538 4.50166153846154 21.9013806706119 2015-07-10 2015
16630.5384615385 4.50166153846154 22.0000000000022 2015-07-14 2015
16634.9230769231 4.50166153846154 22.1124260355058 2015-07-18 2015
16639.3076923077 4.50166153846154 22.2810650887601 2015-07-23 2015
16643.6923076923 4.50166153846154 22.4497041420146 2015-07-27 2015
16648.0769230769 4.50166153846154 22.6183431952689 2015-08-01 2015
16652.4615384615 4.50166153846154 22.7869822485235 2015-08-05 2015
16656.8461538462 4.50166153846154 22.9556213017778 2015-08-09 2015
16661.2307692308 4.50166153846154 22.8411910669997 2015-08-14 2015
16665.6153846154 4.50166153846154 22.2754342431786 2015-08-18 2015
16670 4.50166153846154 21.7096774193569 2015-08-23 2015
16674.3846153846 4.50166153846154 21.1439205955353 2015-08-27 2015
16678.7692307692 4.50166153846154 20.5781637717141 2015-08-31 2015
16683.1538461538 4.50166153846154 20.0124069478925 2015-09-05 2015
16687.5384615385 4.50166153846154 19.4466501240713 2015-09-09 2015
16691.9230769231 4.50166153846154 19.0000000000104 2015-09-13 2015
16696.3076923077 4.50166153846154 18.1981351981362 2015-09-18 2015
16700.6923076923 4.50166153846154 17.1351981351986 2015-09-22 2015
16705.0769230769 4.50166153846154 16.0722610722619 2015-09-27 2015
16709.4615384615 4.50166153846154 15.0093240093242 2015-10-01 2015
16713.8461538462 4.50166153846154 13.946386946388 2015-10-05 2015
16718.2307692308 4.50166153846154 12.8834498834503 2015-10-10 2015
16722.6153846154 4.50166153846154 11.8205128205136 2015-10-14 2015
16727 4.50166153846154 11.0123482770532 2015-10-19 2015
16556 4.78301538461538 8.00000000002386 2015-05-01 2015
16560.3846153846 4.78301538461538 8.56842046188103 2015-05-05 2015
16564.7692307692 4.78301538461538 9.34321422013636 2015-05-09 2015
16569.1538461538 4.78301538461538 10.1180079783926 2015-05-14 2015
16573.5384615385 4.78301538461538 10.9095022624442 2015-05-18 2015
16577.9230769231 4.78301538461538 11.735557988578 2015-05-22 2015
16582.3076923077 4.78301538461538 12.9736018973026 2015-05-27 2015
16586.6923076923 4.78301538461538 14.1333507836434 2015-05-31 2015
16591.0769230769 4.78301538461538 14.7823342650163 2015-06-05 2015
16595.4615384615 4.78301538461538 16.8148148148148 2015-06-09 2015
16599.8461538462 4.78301538461538 18.9259259259252 2015-06-13 2015
16604.2307692308 4.78301538461538 19.400394477324 2015-06-18 2015
16608.6153846154 4.78301538461538 20.2163007120344 2015-06-22 2015
16613 4.78301538461538 21.0421158239155 2015-06-27 2015
16617.3846153846 4.78301538461538 21.5977499301825 2015-07-01 2015
16621.7692307692 4.78301538461538 21.7889546351089 2015-07-05 2015
16626.1538461538 4.78301538461538 21.9013806706119 2015-07-10 2015
16630.5384615385 4.78301538461538 22.0000000000632 2015-07-14 2015
16634.9230769231 4.78301538461538 22.112426035506 2015-07-18 2015
16639.3076923077 4.78301538461538 22.2810650887604 2015-07-23 2015
16643.6923076923 4.78301538461538 22.449704142015 2015-07-27 2015
16648.0769230769 4.78301538461538 22.6183431952694 2015-08-01 2015
16652.4615384615 4.78301538461538 22.7869822485239 2015-08-05 2015
16656.8461538462 4.78301538461538 22.9556213017723 2015-08-09 2015
16661.2307692308 4.78301538461538 22.8411910669997 2015-08-14 2015
16665.6153846154 4.78301538461538 22.2754342431786 2015-08-18 2015
16670 4.78301538461538 21.7096774193569 2015-08-23 2015
16674.3846153846 4.78301538461538 21.1439205955353 2015-08-27 2015
16678.7692307692 4.78301538461538 20.5781637717141 2015-08-31 2015
16683.1538461538 4.78301538461538 20.0124069478925 2015-09-05 2015
16687.5384615385 4.78301538461538 19.446650124069 2015-09-09 2015
16691.9230769231 4.78301538461538 19.0000000000104 2015-09-13 2015
16696.3076923077 4.78301538461538 18.1981351981362 2015-09-18 2015
16700.6923076923 4.78301538461538 17.1351981351986 2015-09-22 2015
16705.0769230769 4.78301538461538 16.0722610722619 2015-09-27 2015
16709.4615384615 4.78301538461538 15.0093240093247 2015-10-01 2015
16713.8461538462 4.78301538461538 13.946386946388 2015-10-05 2015
16718.2307692308 4.78301538461538 12.8834498834503 2015-10-10 2015
16722.6153846154 4.78301538461538 11.8205128205136 2015-10-14 2015
16727 4.78301538461538 11.0000000000125 2015-10-19 2015
16556 5.06436923076923 7.99999999998729 2015-05-01 2015
16560.3846153846 5.06436923076923 8.53423242769304 2015-05-05 2015
16564.7692307692 5.06436923076923 9.30902618594837 2015-05-09 2015
16569.1538461538 5.06436923076923 10.0838199442046 2015-05-14 2015
16573.5384615385 5.06436923076923 10.9095022624442 2015-05-18 2015
16577.9230769231 5.06436923076923 11.7013699543895 2015-05-22 2015
16582.3076923077 5.06436923076923 12.9379993238535 2015-05-27 2015
16586.6923076923 5.06436923076923 14.0649747152675 2015-05-31 2015
16591.0769230769 5.06436923076923 14.7481462308278 2015-06-05 2015
16595.4615384615 5.06436923076923 16.8148148148148 2015-06-09 2015
16599.8461538462 5.06436923076923 18.9259259259252 2015-06-13 2015
16604.2307692308 5.06436923076923 19.400394477324 2015-06-18 2015
16608.6153846154 5.06436923076923 20.1873767258444 2015-06-22 2015
16613 5.06436923076923 21.0079277897275 2015-06-27 2015
16617.3846153846 5.06436923076923 21.4951858276186 2015-07-01 2015
16621.7692307692 5.06436923076923 21.7241104532012 2015-07-05 2015
16626.1538461538 5.06436923076923 21.9013806706119 2015-07-10 2015
16630.5384615385 5.06436923076923 22.0000000000632 2015-07-14 2015
16634.9230769231 5.06436923076923 22.112426035506 2015-07-18 2015
16639.3076923077 5.06436923076923 22.2810650887604 2015-07-23 2015
16643.6923076923 5.06436923076923 22.449704142015 2015-07-27 2015
16648.0769230769 5.06436923076923 22.6183431952694 2015-08-01 2015
16652.4615384615 5.06436923076923 22.7869822485239 2015-08-05 2015
16656.8461538462 5.06436923076923 22.9556213017723 2015-08-09 2015
16661.2307692308 5.06436923076923 22.8411910669997 2015-08-14 2015
16665.6153846154 5.06436923076923 22.2754342431786 2015-08-18 2015
16670 5.06436923076923 21.7096774193569 2015-08-23 2015
16674.3846153846 5.06436923076923 21.1439205955353 2015-08-27 2015
16678.7692307692 5.06436923076923 20.5781637717141 2015-08-31 2015
16683.1538461538 5.06436923076923 20.0124069478902 2015-09-05 2015
16687.5384615385 5.06436923076923 19.446650124069 2015-09-09 2015
16691.9230769231 5.06436923076923 19.0000000000104 2015-09-13 2015
16696.3076923077 5.06436923076923 18.1981351981362 2015-09-18 2015
16700.6923076923 5.06436923076923 17.1351981351986 2015-09-22 2015
16705.0769230769 5.06436923076923 16.0722610722623 2015-09-27 2015
16709.4615384615 5.06436923076923 15.0093240093247 2015-10-01 2015
16713.8461538462 5.06436923076923 13.946386946388 2015-10-05 2015
16718.2307692308 5.06436923076923 12.8834498834503 2015-10-10 2015
16722.6153846154 5.06436923076923 11.8205128205136 2015-10-14 2015
16727 5.06436923076923 11.0000000000125 2015-10-19 2015
16556 5.34572307692308 7.99999999998729 2015-05-01 2015
16560.3846153846 5.34572307692308 8.50004439350505 2015-05-05 2015
16564.7692307692 5.34572307692308 9.27483815176038 2015-05-09 2015
16569.1538461538 5.34572307692308 10.0497737556575 2015-05-14 2015
16573.5384615385 5.34572307692308 10.9095022624442 2015-05-18 2015
16577.9230769231 5.34572307692308 11.667181920202 2015-05-22 2015
16582.3076923077 5.34572307692308 12.8696232554776 2015-05-27 2015
16586.6923076923 5.34572307692308 13.9965986468915 2015-05-31 2015
16591.0769230769 5.34572307692308 14.7139581966394 2015-06-05 2015
16595.4615384615 5.34572307692308 16.8148148148148 2015-06-09 2015
16599.8461538462 5.34572307692308 18.9259259259252 2015-06-13 2015
16604.2307692308 5.34572307692308 19.400394477324 2015-06-18 2015
16608.6153846154 5.34572307692308 20.1873767258444 2015-06-22 2015
16613 5.34572307692308 20.9743589743657 2015-06-27 2015
16617.3846153846 5.34572307692308 21.3926217250546 2015-07-01 2015
16621.7692307692 5.34572307692308 21.6215463506372 2015-07-05 2015
16626.1538461538 5.34572307692308 21.85047097622 2015-07-10 2015
16630.5384615385 5.34572307692308 21.999999999981 2015-07-14 2015
16634.9230769231 5.34572307692308 22.112426035506 2015-07-18 2015
16639.3076923077 5.34572307692308 22.2810650887604 2015-07-23 2015
16643.6923076923 5.34572307692308 22.449704142015 2015-07-27 2015
16648.0769230769 5.34572307692308 22.6183431952694 2015-08-01 2015
16652.4615384615 5.34572307692308 22.786982248518 2015-08-05 2015
16656.8461538462 5.34572307692308 22.9556213017723 2015-08-09 2015
16661.2307692308 5.34572307692308 22.8411910669997 2015-08-14 2015
16665.6153846154 5.34572307692308 22.2754342431786 2015-08-18 2015
16670 5.34572307692308 21.7096774193569 2015-08-23 2015
16674.3846153846 5.34572307692308 21.1439205955353 2015-08-27 2015
16678.7692307692 5.34572307692308 20.5781637717118 2015-08-31 2015
16683.1538461538 5.34572307692308 20.0124069478902 2015-09-05 2015
16687.5384615385 5.34572307692308 19.446650124069 2015-09-09 2015
16691.9230769231 5.34572307692308 19.0000000000104 2015-09-13 2015
16696.3076923077 5.34572307692308 18.1981351981362 2015-09-18 2015
16700.6923076923 5.34572307692308 17.1351981351986 2015-09-22 2015
16705.0769230769 5.34572307692308 16.0722610722623 2015-09-27 2015
16709.4615384615 5.34572307692308 15.0093240093247 2015-10-01 2015
16713.8461538462 5.34572307692308 13.946386946388 2015-10-05 2015
16718.2307692308 5.34572307692308 12.8834498834503 2015-10-10 2015
16722.6153846154 5.34572307692308 11.8205128205136 2015-10-14 2015
16727 5.34572307692308 11.0000000000125 2015-10-19 2015
16556 5.62707692307692 7.99999999998729 2015-05-01 2015
16560.3846153846 5.62707692307692 8.46585635931706 2015-05-05 2015
16564.7692307692 5.62707692307692 9.24065011757239 2015-05-09 2015
16569.1538461538 5.62707692307692 10.0497737556575 2015-05-14 2015
16573.5384615385 5.62707692307692 10.9095022624442 2015-05-18 2015
16577.9230769231 5.62707692307692 11.6329938860135 2015-05-22 2015
16582.3076923077 5.62707692307692 12.8012471871016 2015-05-27 2015
16586.6923076923 5.62707692307692 13.9282225785155 2015-05-31 2015
16591.0769230769 5.62707692307692 14.6826191652917 2015-06-05 2015
16595.4615384615 5.62707692307692 16.7956911360134 2015-06-09 2015
16599.8461538462 5.62707692307692 18.8858334797706 2015-06-13 2015
16604.2307692308 5.62707692307692 19.400394477324 2015-06-18 2015
16608.6153846154 5.62707692307692 20.1873767258444 2015-06-22 2015
16613 5.62707692307692 20.9743589743657 2015-06-27 2015
16617.3846153846 5.62707692307692 21.2900576224906 2015-07-01 2015
16621.7692307692 5.62707692307692 21.5189822480733 2015-07-05 2015
16626.1538461538 5.62707692307692 21.747906873656 2015-07-10 2015
16630.5384615385 5.62707692307692 21.999999999981 2015-07-14 2015
16634.9230769231 5.62707692307692 22.112426035506 2015-07-18 2015
16639.3076923077 5.62707692307692 22.2810650887604 2015-07-23 2015
16643.6923076923 5.62707692307692 22.449704142015 2015-07-27 2015
16648.0769230769 5.62707692307692 22.6183431952635 2015-08-01 2015
16652.4615384615 5.62707692307692 22.786982248518 2015-08-05 2015
16656.8461538462 5.62707692307692 22.9556213017723 2015-08-09 2015
16661.2307692308 5.62707692307692 22.8411910669997 2015-08-14 2015
16665.6153846154 5.62707692307692 22.2754342431786 2015-08-18 2015
16670 5.62707692307692 21.7096774193569 2015-08-23 2015
16674.3846153846 5.62707692307692 21.143920595533 2015-08-27 2015
16678.7692307692 5.62707692307692 20.5781637717118 2015-08-31 2015
16683.1538461538 5.62707692307692 20.0124069478902 2015-09-05 2015
16687.5384615385 5.62707692307692 19.446650124069 2015-09-09 2015
16691.9230769231 5.62707692307692 18.9999999999743 2015-09-13 2015
16696.3076923077 5.62707692307692 18.1981351981362 2015-09-18 2015
16700.6923076923 5.62707692307692 17.1351981351991 2015-09-22 2015
16705.0769230769 5.62707692307692 16.0722610722623 2015-09-27 2015
16709.4615384615 5.62707692307692 15.0093240093247 2015-10-01 2015
16713.8461538462 5.62707692307692 13.946386946388 2015-10-05 2015
16718.2307692308 5.62707692307692 12.8834498834503 2015-10-10 2015
16722.6153846154 5.62707692307692 11.8205128205136 2015-10-14 2015
16727 5.62707692307692 11.0000000000125 2015-10-19 2015
16556 5.90843076923077 7.99999999998729 2015-05-01 2015
16560.3846153846 5.90843076923077 8.43166832512907 2015-05-05 2015
16564.7692307692 5.90843076923077 9.20646208338439 2015-05-09 2015
16569.1538461538 5.90843076923077 10.0497737556575 2015-05-14 2015
16573.5384615385 5.90843076923077 10.9095022624442 2015-05-18 2015
16577.9230769231 5.90843076923077 11.5988058518251 2015-05-22 2015
16582.3076923077 5.90843076923077 12.7328711187256 2015-05-27 2015
16586.6923076923 5.90843076923077 13.8598465101395 2015-05-31 2015
16591.0769230769 5.90843076923077 14.6484311311042 2015-06-05 2015
16595.4615384615 5.90843076923077 16.7615031018258 2015-06-09 2015
16599.8461538462 5.90843076923077 18.7832693772061 2015-06-13 2015
16604.2307692308 5.90843076923077 19.400394477324 2015-06-18 2015
16608.6153846154 5.90843076923077 20.1873767258444 2015-06-22 2015
16613 5.90843076923077 20.938932502519 2015-06-27 2015
16617.3846153846 5.90843076923077 21.1874935199268 2015-07-01 2015
16621.7692307692 5.90843076923077 21.4164181455094 2015-07-05 2015
16626.1538461538 5.90843076923077 21.6453427710921 2015-07-10 2015
16630.5384615385 5.90843076923077 21.999999999981 2015-07-14 2015
16634.9230769231 5.90843076923077 22.112426035506 2015-07-18 2015
16639.3076923077 5.90843076923077 22.2810650887604 2015-07-23 2015
16643.6923076923 5.90843076923077 22.449704142015 2015-07-27 2015
16648.0769230769 5.90843076923077 22.6183431952635 2015-08-01 2015
16652.4615384615 5.90843076923077 22.786982248518 2015-08-05 2015
16656.8461538462 5.90843076923077 22.9556213017723 2015-08-09 2015
16661.2307692308 5.90843076923077 22.8411910669997 2015-08-14 2015
16665.6153846154 5.90843076923077 22.2754342431786 2015-08-18 2015
16670 5.90843076923077 21.7096774193546 2015-08-23 2015
16674.3846153846 5.90843076923077 21.143920595533 2015-08-27 2015
16678.7692307692 5.90843076923077 20.5781637717118 2015-08-31 2015
16683.1538461538 5.90843076923077 20.0124069478902 2015-09-05 2015
16687.5384615385 5.90843076923077 19.446650124069 2015-09-09 2015
16691.9230769231 5.90843076923077 18.9999999999924 2015-09-13 2015
16696.3076923077 5.90843076923077 18.1981351981362 2015-09-18 2015
16700.6923076923 5.90843076923077 17.1351981351991 2015-09-22 2015
16705.0769230769 5.90843076923077 16.0722610722623 2015-09-27 2015
16709.4615384615 5.90843076923077 15.0093240093247 2015-10-01 2015
16713.8461538462 5.90843076923077 13.946386946388 2015-10-05 2015
16718.2307692308 5.90843076923077 12.8834498834503 2015-10-10 2015
16722.6153846154 5.90843076923077 11.8205128205136 2015-10-14 2015
16727 5.90843076923077 11.0000000000125 2015-10-19 2015
16556 6.18978461538462 7.99999999998729 2015-05-01 2015
16560.3846153846 6.18978461538462 8.39748029094108 2015-05-05 2015
16564.7692307692 6.18978461538462 9.19004524886986 2015-05-09 2015
16569.1538461538 6.18978461538462 10.0497737556575 2015-05-14 2015
16573.5384615385 6.18978461538462 10.9095022624442 2015-05-18 2015
16577.9230769231 6.18978461538462 11.5375196589357 2015-05-22 2015
16582.3076923077 6.18978461538462 12.6644950503496 2015-05-27 2015
16586.6923076923 6.18978461538462 13.7914704417635 2015-05-31 2015
16591.0769230769 6.18978461538462 14.6142430969157 2015-06-05 2015
16595.4615384615 6.18978461538462 16.7273150676374 2015-06-09 2015
16599.8461538462 6.18978461538462 18.6807052746426 2015-06-13 2015
16604.2307692308 6.18978461538462 19.400394477324 2015-06-18 2015
16608.6153846154 6.18978461538462 20.1873767258444 2015-06-22 2015
16613 6.18978461538462 20.8705564341426 2015-06-27 2015
16617.3846153846 6.18978461538462 21.0849294173628 2015-07-01 2015
16621.7692307692 6.18978461538462 21.3138540429454 2015-07-05 2015
16626.1538461538 6.18978461538462 21.6055226824403 2015-07-10 2015
16630.5384615385 6.18978461538462 21.9999999999083 2015-07-14 2015
16634.9230769231 6.18978461538462 22.112426035506 2015-07-18 2015
16639.3076923077 6.18978461538462 22.2810650887604 2015-07-23 2015
16643.6923076923 6.18978461538462 22.4497041420092 2015-07-27 2015
16648.0769230769 6.18978461538462 22.6183431952635 2015-08-01 2015
16652.4615384615 6.18978461538462 22.786982248518 2015-08-05 2015
16656.8461538462 6.18978461538462 22.9556213017723 2015-08-09 2015
16661.2307692308 6.18978461538462 22.8411910669997 2015-08-14 2015
16665.6153846154 6.18978461538462 22.2754342431763 2015-08-18 2015
16670 6.18978461538462 21.7096774193546 2015-08-23 2015
16674.3846153846 6.18978461538462 21.143920595533 2015-08-27 2015
16678.7692307692 6.18978461538462 20.5781637717118 2015-08-31 2015
16683.1538461538 6.18978461538462 20.0124069478902 2015-09-05 2015
16687.5384615385 6.18978461538462 19.446650124069 2015-09-09 2015
16691.9230769231 6.18978461538462 18.9999999999924 2015-09-13 2015
16696.3076923077 6.18978461538462 18.1981351981367 2015-09-18 2015
16700.6923076923 6.18978461538462 17.1351981351991 2015-09-22 2015
16705.0769230769 6.18978461538462 16.0722610722623 2015-09-27 2015
16709.4615384615 6.18978461538462 15.0093240093247 2015-10-01 2015
16713.8461538462 6.18978461538462 13.946386946388 2015-10-05 2015
16718.2307692308 6.18978461538462 12.8834498834503 2015-10-10 2015
16722.6153846154 6.18978461538462 11.8205128205136 2015-10-14 2015
16727 6.18978461538462 11.0000000000125 2015-10-19 2015
16556 6.47113846153846 7.99061589495068 2015-05-01 2015
16560.3846153846 6.47113846153846 8.36329225675354 2015-05-05 2015
16564.7692307692 6.47113846153846 9.19004524886986 2015-05-09 2015
16569.1538461538 6.47113846153846 10.0497737556575 2015-05-14 2015
16573.5384615385 6.47113846153846 10.9095022624442 2015-05-18 2015
16577.9230769231 6.47113846153846 11.4930966469465 2015-05-22 2015
16582.3076923077 6.47113846153846 12.6173570019755 2015-05-27 2015
16586.6923076923 6.47113846153846 13.7416173570045 2015-05-31 2015
16591.0769230769 6.47113846153846 14.5800550627282 2015-06-05 2015
16595.4615384615 6.47113846153846 16.6931270334499 2015-06-09 2015
16599.8461538462 6.47113846153846 18.5781411720782 2015-06-13 2015
16604.2307692308 6.47113846153846 19.400394477324 2015-06-18 2015
16608.6153846154 6.47113846153846 20.1623844615315 2015-06-22 2015
16613 6.47113846153846 20.8021803657666 2015-06-27 2015
16617.3846153846 6.47113846153846 20.9823653147988 2015-07-01 2015
16621.7692307692 6.47113846153846 21.2112899403814 2015-07-05 2015
16626.1538461538 6.47113846153846 21.6055226824403 2015-07-10 2015
16630.5384615385 6.47113846153846 21.9999999999083 2015-07-14 2015
16634.9230769231 6.47113846153846 22.112426035506 2015-07-18 2015
16639.3076923077 6.47113846153846 22.2810650887604 2015-07-23 2015
16643.6923076923 6.47113846153846 22.4497041420092 2015-07-27 2015
16648.0769230769 6.47113846153846 22.6183431952635 2015-08-01 2015
16652.4615384615 6.47113846153846 22.786982248518 2015-08-05 2015
16656.8461538462 6.47113846153846 22.9556213017723 2015-08-09 2015
16661.2307692308 6.47113846153846 22.8411910669929 2015-08-14 2015
16665.6153846154 6.47113846153846 22.2754342431763 2015-08-18 2015
16670 6.47113846153846 21.7096774193546 2015-08-23 2015
16674.3846153846 6.47113846153846 21.143920595533 2015-08-27 2015
16678.7692307692 6.47113846153846 20.5781637717118 2015-08-31 2015
16683.1538461538 6.47113846153846 20.0124069478902 2015-09-05 2015
16687.5384615385 6.47113846153846 19.446650124069 2015-09-09 2015
16691.9230769231 6.47113846153846 18.9999999999924 2015-09-13 2015
16696.3076923077 6.47113846153846 18.1981351981367 2015-09-18 2015
16700.6923076923 6.47113846153846 17.1351981351991 2015-09-22 2015
16705.0769230769 6.47113846153846 16.0722610722623 2015-09-27 2015
16709.4615384615 6.47113846153846 15.0093240093247 2015-10-01 2015
16713.8461538462 6.47113846153846 13.946386946388 2015-10-05 2015
16718.2307692308 6.47113846153846 12.8834498834503 2015-10-10 2015
16722.6153846154 6.47113846153846 11.8205128205136 2015-10-14 2015
16727 6.47113846153846 11.0000000000125 2015-10-19 2015
16556 6.75249230769231 7.91966985588397 2015-05-01 2015
16560.3846153846 6.75249230769231 8.33031674208314 2015-05-05 2015
16564.7692307692 6.75249230769231 9.19004524886986 2015-05-09 2015
16569.1538461538 6.75249230769231 10.0497737556575 2015-05-14 2015
16573.5384615385 6.75249230769231 10.9095022624442 2015-05-18 2015
16577.9230769231 6.75249230769231 11.4930966469465 2015-05-22 2015
16582.3076923077 6.75249230769231 12.6173570019755 2015-05-27 2015
16586.6923076923 6.75249230769231 13.7416173570045 2015-05-31 2015
16591.0769230769 6.75249230769231 14.5458670285398 2015-06-05 2015
16595.4615384615 6.75249230769231 16.6589389992614 2015-06-09 2015
16599.8461538462 6.75249230769231 18.4755770695137 2015-06-13 2015
16604.2307692308 6.75249230769231 19.400394477324 2015-06-18 2015
16608.6153846154 6.75249230769231 20.094008393155 2015-06-22 2015
16613 6.75249230769231 20.7338042973902 2015-06-27 2015
16617.3846153846 6.75249230769231 20.8798012122348 2015-07-01 2015
16621.7692307692 6.75249230769231 21.1558185404283 2015-07-05 2015
16626.1538461538 6.75249230769231 21.6055226824403 2015-07-10 2015
16630.5384615385 6.75249230769231 21.9999999999083 2015-07-14 2015
16634.9230769231 6.75249230769231 22.112426035506 2015-07-18 2015
16639.3076923077 6.75249230769231 22.2810650887546 2015-07-23 2015
16643.6923076923 6.75249230769231 22.4497041420092 2015-07-27 2015
16648.0769230769 6.75249230769231 22.6183431952635 2015-08-01 2015
16652.4615384615 6.75249230769231 22.786982248518 2015-08-05 2015
16656.8461538462 6.75249230769231 22.9556213017723 2015-08-09 2015
16661.2307692308 6.75249230769231 22.8411910669929 2015-08-14 2015
16665.6153846154 6.75249230769231 22.2754342431717 2015-08-18 2015
16670 6.75249230769231 21.7096774193501 2015-08-23 2015
16674.3846153846 6.75249230769231 21.143920595533 2015-08-27 2015
16678.7692307692 6.75249230769231 20.5781637717118 2015-08-31 2015
16683.1538461538 6.75249230769231 20.0124069478902 2015-09-05 2015
16687.5384615385 6.75249230769231 19.446650124069 2015-09-09 2015
16691.9230769231 6.75249230769231 18.9999999999924 2015-09-13 2015
16696.3076923077 6.75249230769231 18.1981351981381 2015-09-18 2015
16700.6923076923 6.75249230769231 17.1351981351991 2015-09-22 2015
16705.0769230769 6.75249230769231 16.0722610722623 2015-09-27 2015
16709.4615384615 6.75249230769231 15.0093240093247 2015-10-01 2015
16713.8461538462 6.75249230769231 13.946386946388 2015-10-05 2015
16718.2307692308 6.75249230769231 12.8834498834503 2015-10-10 2015
16722.6153846154 6.75249230769231 11.8205128205136 2015-10-14 2015
16727 6.75249230769231 11.0000000000125 2015-10-19 2015
16556 7.03384615384615 7.84872381681703 2015-05-01 2015
16560.3846153846 7.03384615384615 8.33031674208314 2015-05-05 2015
16564.7692307692 7.03384615384615 9.19004524886986 2015-05-09 2015
16569.1538461538 7.03384615384615 10.0497737556575 2015-05-14 2015
16573.5384615385 7.03384615384615 10.9095022624442 2015-05-18 2015
16577.9230769231 7.03384615384615 11.4930966469465 2015-05-22 2015
16582.3076923077 7.03384615384615 12.6173570019755 2015-05-27 2015
16586.6923076923 7.03384615384615 13.7231513944557 2015-05-31 2015
16591.0769230769 7.03384615384615 14.5116789943522 2015-06-05 2015
16595.4615384615 7.03384615384615 16.5808056017922 2015-06-09 2015
16599.8461538462 7.03384615384615 18.3730129669502 2015-06-13 2015
16604.2307692308 7.03384615384615 19.3858364205453 2015-06-18 2015
16608.6153846154 7.03384615384615 20.0256323247791 2015-06-22 2015
16613 7.03384615384615 20.6654282290142 2015-06-27 2015
16617.3846153846 7.03384615384615 20.7772371096709 2015-07-01 2015
16621.7692307692 7.03384615384615 21.1558185404283 2015-07-05 2015
16626.1538461538 7.03384615384615 21.6055226824403 2015-07-10 2015
16630.5384615385 7.03384615384615 21.9999999999083 2015-07-14 2015
16634.9230769231 7.03384615384615 22.1124260355003 2015-07-18 2015
16639.3076923077 7.03384615384615 22.2810650887546 2015-07-23 2015
16643.6923076923 7.03384615384615 22.4497041420092 2015-07-27 2015
16648.0769230769 7.03384615384615 22.6183431952635 2015-08-01 2015
16652.4615384615 7.03384615384615 22.786982248518 2015-08-05 2015
16656.8461538462 7.03384615384615 22.9556213017723 2015-08-09 2015
16661.2307692308 7.03384615384615 22.8411910669929 2015-08-14 2015
16665.6153846154 7.03384615384615 22.2754342431717 2015-08-18 2015
16670 7.03384615384615 21.7096774193501 2015-08-23 2015
16674.3846153846 7.03384615384615 21.1439205955285 2015-08-27 2015
16678.7692307692 7.03384615384615 20.5781637717078 2015-08-31 2015
16683.1538461538 7.03384615384615 20.0124069478902 2015-09-05 2015
16687.5384615385 7.03384615384615 19.446650124069 2015-09-09 2015
16691.9230769231 7.03384615384615 18.9999999999073 2015-09-13 2015
16696.3076923077 7.03384615384615 18.1981351981381 2015-09-18 2015
16700.6923076923 7.03384615384615 17.1351981352004 2015-09-22 2015
16705.0769230769 7.03384615384615 16.0722610722623 2015-09-27 2015
16709.4615384615 7.03384615384615 15.0093240093247 2015-10-01 2015
16713.8461538462 7.03384615384615 13.946386946388 2015-10-05 2015
16718.2307692308 7.03384615384615 12.8834498834503 2015-10-10 2015
16722.6153846154 7.03384615384615 11.8205128205136 2015-10-14 2015
16727 7.03384615384615 11.0000000000125 2015-10-19 2015
16556 7.3152 7.77777777775032 2015-05-01 2015
16560.3846153846 7.3152 8.32386958138068 2015-05-05 2015
16564.7692307692 7.3152 9.1856742924615 2015-05-09 2015
16569.1538461538 7.3152 10.0474790035432 2015-05-14 2015
16573.5384615385 7.3152 10.9092837146241 2015-05-18 2015
16577.9230769231 7.3152 11.4930966469465 2015-05-22 2015
16582.3076923077 7.3152 12.6173570019755 2015-05-27 2015
16586.6923076923 7.3152 13.6889633602677 2015-05-31 2015
16591.0769230769 7.3152 14.4774909601638 2015-06-05 2015
16595.4615384615 7.3152 16.4782414992278 2015-06-09 2015
16599.8461538462 7.3152 18.2704488643858 2015-06-13 2015
16604.2307692308 7.3152 19.3174603521688 2015-06-18 2015
16608.6153846154 7.3152 19.9572562564026 2015-06-22 2015
16613 7.3152 20.5970521606378 2015-06-27 2015
16617.3846153846 7.3152 20.7058051330014 2015-07-01 2015
16621.7692307692 7.3152 21.1558185404283 2015-07-05 2015
16626.1538461538 7.3152 21.6055226824403 2015-07-10 2015
16630.5384615385 7.3152 22.0000000000564 2015-07-14 2015
16634.9230769231 7.3152 22.1124260355064 2015-07-18 2015
16639.3076923077 7.3152 22.2810650887608 2015-07-23 2015
16643.6923076923 7.3152 22.4497041420153 2015-07-27 2015
16648.0769230769 7.3152 22.6183431952697 2015-08-01 2015
16652.4615384615 7.3152 22.7869822485243 2015-08-05 2015
16656.8461538462 7.3152 22.9556213017787 2015-08-09 2015
16661.2307692308 7.3152 22.8411910669929 2015-08-14 2015
16665.6153846154 7.3152 22.2754342431717 2015-08-18 2015
16670 7.3152 21.7096774193501 2015-08-23 2015
16674.3846153846 7.3152 21.1439205955285 2015-08-27 2015
16678.7692307692 7.3152 20.5781637717078 2015-08-31 2015
16683.1538461538 7.3152 20.0124069478861 2015-09-05 2015
16687.5384615385 7.3152 19.4466501240649 2015-09-09 2015
16691.9230769231 7.3152 18.9999999999073 2015-09-13 2015
16696.3076923077 7.3152 18.1981351981381 2015-09-18 2015
16700.6923076923 7.3152 17.1351981352004 2015-09-22 2015
16705.0769230769 7.3152 16.0722610722637 2015-09-27 2015
16709.4615384615 7.3152 15.0093240093265 2015-10-01 2015
16713.8461538462 7.3152 13.946386946388 2015-10-05 2015
16718.2307692308 7.3152 12.8834498834503 2015-10-10 2015
16722.6153846154 7.3152 11.8205128205136 2015-10-14 2015
16727 7.3152 11.0000000000048 2015-10-19 2015
16556 7.59655384615385 7.7068317386836 2015-05-01 2015
16560.3846153846 7.59655384615385 8.25549351300469 2015-05-05 2015
16564.7692307692 7.59655384615385 9.11729822408552 2015-05-09 2015
16569.1538461538 7.59655384615385 9.97910293516725 2015-05-14 2015
16573.5384615385 7.59655384615385 10.8914027149344 2015-05-18 2015
16577.9230769231 7.59655384615385 11.4930966469465 2015-05-22 2015
16582.3076923077 7.59655384615385 12.6173570019755 2015-05-27 2015
16586.6923076923 7.59655384615385 13.6547753260797 2015-05-31 2015
16591.0769230769 7.59655384615385 14.4433029259762 2015-06-05 2015
16595.4615384615 7.59655384615385 16.3756773966634 2015-06-09 2015
16599.8461538462 7.59655384615385 18.1678847618214 2015-06-13 2015
16604.2307692308 7.59655384615385 19.1198930837818 2015-06-18 2015
16608.6153846154 7.59655384615385 19.8888801880266 2015-06-22 2015
16613 7.59655384615385 20.5286760922618 2015-06-27 2015
16617.3846153846 7.59655384615385 20.6887111159074 2015-07-01 2015
16621.7692307692 7.59655384615385 21.1558185404283 2015-07-05 2015
16626.1538461538 7.59655384615385 21.6055226824403 2015-07-10 2015
16630.5384615385 7.59655384615385 22.0000000000564 2015-07-14 2015
16634.9230769231 7.59655384615385 22.1124260355064 2015-07-18 2015
16639.3076923077 7.59655384615385 22.2810650887608 2015-07-23 2015
16643.6923076923 7.59655384615385 22.4497041420153 2015-07-27 2015
16648.0769230769 7.59655384615385 22.6183431952697 2015-08-01 2015
16652.4615384615 7.59655384615385 22.7869822485243 2015-08-05 2015
16656.8461538462 7.59655384615385 22.9262606683803 2015-08-09 2015
16661.2307692308 7.59655384615385 22.8411910669929 2015-08-14 2015
16665.6153846154 7.59655384615385 22.2754342431717 2015-08-18 2015
16670 7.59655384615385 21.7096774193501 2015-08-23 2015
16674.3846153846 7.59655384615385 21.1439205955285 2015-08-27 2015
16678.7692307692 7.59655384615385 20.5781637717078 2015-08-31 2015
16683.1538461538 7.59655384615385 20.0124069478861 2015-09-05 2015
16687.5384615385 7.59655384615385 19.4466501240695 2015-09-09 2015
16691.9230769231 7.59655384615385 18.9999999999073 2015-09-13 2015
16696.3076923077 7.59655384615385 18.1981351981381 2015-09-18 2015
16700.6923076923 7.59655384615385 17.1351981352004 2015-09-22 2015
16705.0769230769 7.59655384615385 16.0722610722637 2015-09-27 2015
16709.4615384615 7.59655384615385 15.0093240093265 2015-10-01 2015
16713.8461538462 7.59655384615385 13.9463869463898 2015-10-05 2015
16718.2307692308 7.59655384615385 12.8834498834503 2015-10-10 2015
16722.6153846154 7.59655384615385 11.8205128205136 2015-10-14 2015
16727 7.59655384615385 11.0000000000048 2015-10-19 2015
16556 7.87790769230769 7.69529555328131 2015-05-01 2015
16560.3846153846 7.87790769230769 8.18711744462871 2015-05-05 2015
16564.7692307692 7.87790769230769 9.04892215570953 2015-05-09 2015
16569.1538461538 7.87790769230769 9.91072686679126 2015-05-14 2015
16573.5384615385 7.87790769230769 10.8914027149344 2015-05-18 2015
16577.9230769231 7.87790769230769 11.4930966469465 2015-05-22 2015
16582.3076923077 7.87790769230769 12.6073954541712 2015-05-27 2015
16586.6923076923 7.87790769230769 13.6205872918913 2015-05-31 2015
16591.0769230769 7.87790769230769 14.4091148917878 2015-06-05 2015
16595.4615384615 7.87790769230769 16.2731132940999 2015-06-09 2015
16599.8461538462 7.87790769230769 18.0653206592578 2015-06-13 2015
16604.2307692308 7.87790769230769 18.8122007760894 2015-06-18 2015
16608.6153846154 7.87790769230769 19.7238267238431 2015-06-22 2015
16613 7.87790769230769 20.4603000238853 2015-06-27 2015
16617.3846153846 7.87790769230769 20.6716170988134 2015-07-01 2015
16621.7692307692 7.87790769230769 21.1407376725051 2015-07-05 2015
16626.1538461538 7.87790769230769 21.6055226824403 2015-07-10 2015
16630.5384615385 7.87790769230769 22.0000000000564 2015-07-14 2015
16634.9230769231 7.87790769230769 22.1124260355064 2015-07-18 2015
16639.3076923077 7.87790769230769 22.2810650887608 2015-07-23 2015
16643.6923076923 7.87790769230769 22.4497041420153 2015-07-27 2015
16648.0769230769 7.87790769230769 22.6183431952697 2015-08-01 2015
16652.4615384615 7.87790769230769 22.7869822485243 2015-08-05 2015
16656.8461538462 7.87790769230769 22.8749786170983 2015-08-09 2015
16661.2307692308 7.87790769230769 22.8411910669929 2015-08-14 2015
16665.6153846154 7.87790769230769 22.2754342431717 2015-08-18 2015
16670 7.87790769230769 21.7096774193501 2015-08-23 2015
16674.3846153846 7.87790769230769 21.1439205955285 2015-08-27 2015
16678.7692307692 7.87790769230769 20.5781637717078 2015-08-31 2015
16683.1538461538 7.87790769230769 20.0124069478907 2015-09-05 2015
16687.5384615385 7.87790769230769 19.4466501240695 2015-09-09 2015
16691.9230769231 7.87790769230769 18.9999999999073 2015-09-13 2015
16696.3076923077 7.87790769230769 18.1981351981381 2015-09-18 2015
16700.6923076923 7.87790769230769 17.1351981352004 2015-09-22 2015
16705.0769230769 7.87790769230769 16.0722610722637 2015-09-27 2015
16709.4615384615 7.87790769230769 15.0093240093265 2015-10-01 2015
16713.8461538462 7.87790769230769 13.9463869463898 2015-10-05 2015
16718.2307692308 7.87790769230769 12.8834498834522 2015-10-10 2015
16722.6153846154 7.87790769230769 11.8205128205136 2015-10-14 2015
16727 7.87790769230769 11.0000000000048 2015-10-19 2015
16556 8.15926153846154 7.76128133290058 2015-05-01 2015
16560.3846153846 8.15926153846154 8.11874137625273 2015-05-05 2015
16564.7692307692 8.15926153846154 8.98054608733355 2015-05-09 2015
16569.1538461538 8.15926153846154 9.85972850678991 2015-05-14 2015
16573.5384615385 8.15926153846154 10.8914027149344 2015-05-18 2015
16577.9230769231 8.15926153846154 11.4930966469465 2015-05-22 2015
16582.3076923077 8.15926153846154 12.5732074199832 2015-05-27 2015
16586.6923076923 8.15926153846154 13.5863992577033 2015-05-31 2015
16591.0769230769 8.15926153846154 14.3749268576003 2015-06-05 2015
16595.4615384615 8.15926153846154 16.1705491915354 2015-06-09 2015
16599.8461538462 8.15926153846154 17.9627565566934 2015-06-13 2015
16604.2307692308 8.15926153846154 18.504508468397 2015-06-18 2015
16608.6153846154 8.15926153846154 19.4161344161507 2015-06-22 2015
16613 8.15926153846154 20.3277603639053 2015-06-27 2015
16617.3846153846 8.15926153846154 20.6545230817194 2015-07-01 2015
16621.7692307692 8.15926153846154 21.1236436554111 2015-07-05 2015
16626.1538461538 8.15926153846154 21.5927642291033 2015-07-10 2015
16630.5384615385 8.15926153846154 21.9999999999714 2015-07-14 2015
16634.9230769231 8.15926153846154 22.1124260355064 2015-07-18 2015
16639.3076923077 8.15926153846154 22.2810650887608 2015-07-23 2015
16643.6923076923 8.15926153846154 22.4497041420153 2015-07-27 2015
16648.0769230769 8.15926153846154 22.6183431952697 2015-08-01 2015
16652.4615384615 8.15926153846154 22.7383589005448 2015-08-05 2015
16656.8461538462 8.15926153846154 22.8236965658162 2015-08-09 2015
16661.2307692308 8.15926153846154 22.8411910669929 2015-08-14 2015
16665.6153846154 8.15926153846154 22.2754342431717 2015-08-18 2015
16670 8.15926153846154 21.7096774193501 2015-08-23 2015
16674.3846153846 8.15926153846154 21.1439205955285 2015-08-27 2015
16678.7692307692 8.15926153846154 20.5781637717123 2015-08-31 2015
16683.1538461538 8.15926153846154 20.0124069478907 2015-09-05 2015
16687.5384615385 8.15926153846154 19.4466501240695 2015-09-09 2015
16691.9230769231 8.15926153846154 18.9999999999073 2015-09-13 2015
16696.3076923077 8.15926153846154 18.1981351981381 2015-09-18 2015
16700.6923076923 8.15926153846154 17.1351981352004 2015-09-22 2015
16705.0769230769 8.15926153846154 16.0722610722637 2015-09-27 2015
16709.4615384615 8.15926153846154 15.0093240093265 2015-10-01 2015
16713.8461538462 8.15926153846154 13.9463869463898 2015-10-05 2015
16718.2307692308 8.15926153846154 12.8834498834522 2015-10-10 2015
16722.6153846154 8.15926153846154 11.8205128205159 2015-10-14 2015
16727 8.15926153846154 11.0000000000048 2015-10-19 2015
16556 8.44061538461539 7.82726711251985 2015-05-01 2015
16560.3846153846 8.44061538461539 8.05036530787675 2015-05-05 2015
16564.7692307692 8.44061538461539 8.91217001895757 2015-05-09 2015
16569.1538461538 8.44061538461539 9.85972850678991 2015-05-14 2015
16573.5384615385 8.44061538461539 10.8914027149344 2015-05-18 2015
16577.9230769231 8.44061538461539 11.4930966469465 2015-05-22 2015
16582.3076923077 8.44061538461539 12.5390193857952 2015-05-27 2015
16586.6923076923 8.44061538461539 13.5522112235153 2015-05-31 2015
16591.0769230769 8.44061538461539 14.3350408177103 2015-06-05 2015
16595.4615384615 8.44061538461539 16.1233264636476 2015-06-09 2015
16599.8461538462 8.44061538461539 17.8070568042231 2015-06-13 2015
16604.2307692308 8.44061538461539 18.1968161607047 2015-06-18 2015
16608.6153846154 8.44061538461539 19.1084421084583 2015-06-22 2015
16613 8.44061538461539 20.0200680562129 2015-06-27 2015
16617.3846153846 8.44061538461539 20.6374290646254 2015-07-01 2015
16621.7692307692 8.44061538461539 21.1065496383171 2015-07-05 2015
16626.1538461538 8.44061538461539 21.5756702120093 2015-07-10 2015
16630.5384615385 8.44061538461539 21.9999999999714 2015-07-14 2015
16634.9230769231 8.44061538461539 22.1124260355064 2015-07-18 2015
16639.3076923077 8.44061538461539 22.2810650887608 2015-07-23 2015
16643.6923076923 8.44061538461539 22.4497041420153 2015-07-27 2015
16648.0769230769 8.44061538461539 22.6017391839914 2015-08-01 2015
16652.4615384615 8.44061538461539 22.6870768492628 2015-08-05 2015
16656.8461538462 8.44061538461539 22.7724145145342 2015-08-09 2015
16661.2307692308 8.44061538461539 22.8411910669929 2015-08-14 2015
16665.6153846154 8.44061538461539 22.2754342431717 2015-08-18 2015
16670 8.44061538461539 21.7096774193501 2015-08-23 2015
16674.3846153846 8.44061538461539 21.143920595533 2015-08-27 2015
16678.7692307692 8.44061538461539 20.5781637717123 2015-08-31 2015
16683.1538461538 8.44061538461539 20.0124069478907 2015-09-05 2015
16687.5384615385 8.44061538461539 19.4466501240695 2015-09-09 2015
16691.9230769231 8.44061538461539 18.9999999999914 2015-09-13 2015
16696.3076923077 8.44061538461539 18.1981351981381 2015-09-18 2015
16700.6923076923 8.44061538461539 17.1351981352004 2015-09-22 2015
16705.0769230769 8.44061538461539 16.0722610722637 2015-09-27 2015
16709.4615384615 8.44061538461539 15.0093240093265 2015-10-01 2015
16713.8461538462 8.44061538461539 13.9463869463898 2015-10-05 2015
16718.2307692308 8.44061538461539 12.8839036832169 2015-10-10 2015
16722.6153846154 8.44061538461539 11.8359966271855 2015-10-14 2015
16727 8.44061538461539 11.0000000000048 2015-10-19 2015
16556 8.72196923076923 7.89325289213912 2015-05-01 2015
16560.3846153846 8.72196923076923 7.98198923950031 2015-05-05 2015
16564.7692307692 8.72196923076923 8.84379395058113 2015-05-09 2015
16569.1538461538 8.72196923076923 9.85972850678991 2015-05-14 2015
16573.5384615385 8.72196923076923 10.8914027149344 2015-05-18 2015
16577.9230769231 8.72196923076923 11.491639513888 2015-05-22 2015
16582.3076923077 8.72196923076923 12.5048313516068 2015-05-27 2015
16586.6923076923 8.72196923076923 13.5180231893269 2015-05-31 2015
16591.0769230769 8.72196923076923 14.3008527835218 2015-06-05 2015
16595.4615384615 8.72196923076923 16.0891384294591 2015-06-09 2015
16599.8461538462 8.72196923076923 17.5942473358009 2015-06-13 2015
16604.2307692308 8.72196923076923 17.8891238530123 2015-06-18 2015
16608.6153846154 8.72196923076923 18.800749800766 2015-06-22 2015
16613 8.72196923076923 19.9436138147603 2015-06-27 2015
16617.3846153846 8.72196923076923 20.6203350475314 2015-07-01 2015
16621.7692307692 8.72196923076923 21.0894556212231 2015-07-05 2015
16626.1538461538 8.72196923076923 21.5585761949153 2015-07-10 2015
16630.5384615385 8.72196923076923 21.9999999999714 2015-07-14 2015
16634.9230769231 8.72196923076923 22.1124260355064 2015-07-18 2015
16639.3076923077 8.72196923076923 22.2810650887608 2015-07-23 2015
16643.6923076923 8.72196923076923 22.4497041420153 2015-07-27 2015
16648.0769230769 8.72196923076923 22.5504571327093 2015-08-01 2015
16652.4615384615 8.72196923076923 22.6357947979807 2015-08-05 2015
16656.8461538462 8.72196923076923 22.7211324632522 2015-08-09 2015
16661.2307692308 8.72196923076923 22.8411910669929 2015-08-14 2015
16665.6153846154 8.72196923076923 22.2754342431717 2015-08-18 2015
16670 8.72196923076923 21.7096774193546 2015-08-23 2015
16674.3846153846 8.72196923076923 21.143920595533 2015-08-27 2015
16678.7692307692 8.72196923076923 20.5781637717123 2015-08-31 2015
16683.1538461538 8.72196923076923 20.0124069478907 2015-09-05 2015
16687.5384615385 8.72196923076923 19.4466501240695 2015-09-09 2015
16691.9230769231 8.72196923076923 18.9999999999914 2015-09-13 2015
16696.3076923077 8.72196923076923 18.1981351981381 2015-09-18 2015
16700.6923076923 8.72196923076923 17.1351981352004 2015-09-22 2015
16705.0769230769 8.72196923076923 16.0722610722637 2015-09-27 2015
16709.4615384615 8.72196923076923 15.0158323516289 2015-10-01 2015
16713.8461538462 8.72196923076923 13.9679252955975 2015-10-05 2015
16718.2307692308 8.72196923076923 12.9200182395657 2015-10-10 2015
16722.6153846154 8.72196923076923 11.8721111835343 2015-10-14 2015
16727 8.72196923076923 11.0000000000048 2015-10-19 2015
16556 9.00332307692308 7.95923867175838 2015-05-01 2015
16560.3846153846 9.00332307692308 7.91361317112433 2015-05-05 2015
16564.7692307692 9.00332307692308 8.82805429864447 2015-05-09 2015
16569.1538461538 9.00332307692308 9.85972850678991 2015-05-14 2015
16573.5384615385 9.00332307692308 10.8914027149344 2015-05-18 2015
16577.9230769231 9.00332307692308 11.4574514797 2015-05-22 2015
16582.3076923077 9.00332307692308 12.4706433174188 2015-05-27 2015
16586.6923076923 9.00332307692308 13.4838351551389 2015-05-31 2015
16591.0769230769 9.00332307692308 14.2666647493343 2015-06-05 2015
16595.4615384615 9.00332307692308 16.0549503952716 2015-06-09 2015
16599.8461538462 9.00332307692308 17.3814378673787 2015-06-13 2015
16604.2307692308 9.00332307692308 17.5814315453199 2015-06-18 2015
16608.6153846154 9.00332307692308 18.4930574930736 2015-06-22 2015
16613 9.00332307692308 19.9369687773906 2015-06-27 2015
16617.3846153846 9.00332307692308 20.6032410304372 2015-07-01 2015
16621.7692307692 9.00332307692308 21.0723616041289 2015-07-05 2015
16626.1538461538 9.00332307692308 21.5562130177539 2015-07-10 2015
16630.5384615385 9.00332307692308 21.9999999999198 2015-07-14 2015
16634.9230769231 9.00332307692308 22.1124260355064 2015-07-18 2015
16639.3076923077 9.00332307692308 22.2810650887608 2015-07-23 2015
16643.6923076923 9.00332307692308 22.4138374161558 2015-07-27 2015
16648.0769230769 9.00332307692308 22.4991750814272 2015-08-01 2015
16652.4615384615 9.00332307692308 22.5845127466986 2015-08-05 2015
16656.8461538462 9.00332307692308 22.6698504119701 2015-08-09 2015
16661.2307692308 9.00332307692308 22.8411910669929 2015-08-14 2015
16665.6153846154 9.00332307692308 22.2754342431763 2015-08-18 2015
16670 9.00332307692308 21.7096774193546 2015-08-23 2015
16674.3846153846 9.00332307692308 21.143920595533 2015-08-27 2015
16678.7692307692 9.00332307692308 20.5781637717123 2015-08-31 2015
16683.1538461538 9.00332307692308 20.0124069478907 2015-09-05 2015
16687.5384615385 9.00332307692308 19.4466501240695 2015-09-09 2015
16691.9230769231 9.00332307692308 18.9999999999914 2015-09-13 2015
16696.3076923077 9.00332307692308 18.1981351981381 2015-09-18 2015
16700.6923076923 9.00332307692308 17.1477610200404 2015-09-22 2015
16705.0769230769 9.00332307692308 16.0998539640095 2015-09-27 2015
16709.4615384615 9.00332307692308 15.0519469079773 2015-10-01 2015
16713.8461538462 9.00332307692308 14.0040398519459 2015-10-05 2015
16718.2307692308 9.00332307692308 12.9561327959141 2015-10-10 2015
16722.6153846154 9.00332307692308 11.9082257398827 2015-10-14 2015
16727 9.00332307692308 11.0000000000048 2015-10-19 2015
16556 9.28467692307692 7.91863815560919 2015-05-01 2015
16560.3846153846 9.28467692307692 7.84523710274834 2015-05-05 2015
16564.7692307692 9.28467692307692 8.82805429864447 2015-05-09 2015
16569.1538461538 9.28467692307692 9.85972850678991 2015-05-14 2015
16573.5384615385 9.28467692307692 10.8914027149344 2015-05-18 2015
16577.9230769231 9.28467692307692 11.4643272127605 2015-05-22 2015
16582.3076923077 9.28467692307692 12.4748029098919 2015-05-27 2015
16586.6923076923 9.28467692307692 13.4852786070242 2015-05-31 2015
16591.0769230769 9.28467692307692 14.2324767151458 2015-06-05 2015
16595.4615384615 9.28467692307692 16.0207623610831 2015-06-09 2015
16599.8461538462 9.28467692307692 17.1686283989561 2015-06-13 2015
16604.2307692308 9.28467692307692 17.2737392376275 2015-06-18 2015
16608.6153846154 9.28467692307692 18.3706633523134 2015-06-22 2015
16613 9.28467692307692 19.9303237400209 2015-06-27 2015
16617.3846153846 9.28467692307692 20.5861470133432 2015-07-01 2015
16621.7692307692 9.28467692307692 21.0552675870349 2015-07-05 2015
16626.1538461538 9.28467692307692 21.5562130177539 2015-07-10 2015
16630.5384615385 9.28467692307692 21.9999999999198 2015-07-14 2015
16634.9230769231 9.28467692307692 22.1124260355064 2015-07-18 2015
16639.3076923077 9.28467692307692 22.2772176996024 2015-07-23 2015
16643.6923076923 9.28467692307692 22.3625553648738 2015-07-27 2015
16648.0769230769 9.28467692307692 22.4478930301452 2015-08-01 2015
16652.4615384615 9.28467692307692 22.5332306954166 2015-08-05 2015
16656.8461538462 9.28467692307692 22.618568360688 2015-08-09 2015
16661.2307692308 9.28467692307692 22.7388423402342 2015-08-14 2015
16665.6153846154 9.28467692307692 22.2738073751996 2015-08-18 2015
16670 9.28467692307692 21.7096774193546 2015-08-23 2015
16674.3846153846 9.28467692307692 21.143920595533 2015-08-27 2015
16678.7692307692 9.28467692307692 20.5781637717123 2015-08-31 2015
16683.1538461538 9.28467692307692 20.0124069478907 2015-09-05 2015
16687.5384615385 9.28467692307692 19.4466501240695 2015-09-09 2015
16691.9230769231 9.28467692307692 18.9999999999914 2015-09-13 2015
16696.3076923077 9.28467692307692 18.2435350764326 2015-09-18 2015
16700.6923076923 9.28467692307692 17.1838755763893 2015-09-22 2015
16705.0769230769 9.28467692307692 16.1359685203583 2015-09-27 2015
16709.4615384615 9.28467692307692 15.0880614643261 2015-10-01 2015
16713.8461538462 9.28467692307692 14.0401544082947 2015-10-05 2015
16718.2307692308 9.28467692307692 12.9922473522629 2015-10-10 2015
16722.6153846154 9.28467692307692 11.9443402962315 2015-10-14 2015
16727 9.28467692307692 11.0000000000048 2015-10-19 2015
16556 9.56603076923077 7.70580003841133 2015-05-01 2015
16560.3846153846 9.56603076923077 7.7963800904995 2015-05-05 2015
16564.7692307692 9.56603076923077 8.82805429864447 2015-05-09 2015
16569.1538461538 9.56603076923077 9.85972850678991 2015-05-14 2015
16573.5384615385 9.56603076923077 10.8914027149344 2015-05-18 2015
16577.9230769231 9.56603076923077 11.4985430553888 2015-05-22 2015
16582.3076923077 9.56603076923077 12.5090187525202 2015-05-27 2015
16586.6923076923 9.56603076923077 13.4826641266409 2015-05-31 2015
16591.0769230769 9.56603076923077 14.1982886809583 2015-06-05 2015
16595.4615384615 9.56603076923077 15.9865743268956 2015-06-09 2015
16599.8461538462 9.56603076923077 16.7610909885464 2015-06-13 2015
16604.2307692308 9.56603076923077 16.9660469299351 2015-06-18 2015
16608.6153846154 9.56603076923077 18.3640183149428 2015-06-22 2015
16613 9.56603076923077 19.7331725345302 2015-06-27 2015
16617.3846153846 9.56603076923077 20.5690529962492 2015-07-01 2015
16621.7692307692 9.56603076923077 21.0502958579902 2015-07-05 2015
16626.1538461538 9.56603076923077 21.5562130177539 2015-07-10 2015
16630.5384615385 9.56603076923077 21.9999999999198 2015-07-14 2015
16634.9230769231 9.56603076923077 22.1124260355064 2015-07-18 2015
16639.3076923077 9.56603076923077 22.2259356483203 2015-07-23 2015
16643.6923076923 9.56603076923077 22.3112733135918 2015-07-27 2015
16648.0769230769 9.56603076923077 22.3966109788631 2015-08-01 2015
16652.4615384615 9.56603076923077 22.4819486441345 2015-08-05 2015
16656.8461538462 9.56603076923077 22.567286309406 2015-08-09 2015
16661.2307692308 9.56603076923077 22.5273879100951 2015-08-14 2015
16665.6153846154 9.56603076923077 22.0623529450604 2015-08-18 2015
16670 9.56603076923077 21.5973179800253 2015-08-23 2015
16674.3846153846 9.56603076923077 21.1322830149902 2015-08-27 2015
16678.7692307692 9.56603076923077 20.5781637717123 2015-08-31 2015
16683.1538461538 9.56603076923077 20.0124069478907 2015-09-05 2015
16687.5384615385 9.56603076923077 19.4466501240695 2015-09-09 2015
16691.9230769231 9.56603076923077 18.9999999999914 2015-09-13 2015
16696.3076923077 9.56603076923077 18.1212768268201 2015-09-18 2015
16700.6923076923 9.56603076923077 17.2186321707359 2015-09-22 2015
16705.0769230769 9.56603076923077 16.1890496097162 2015-09-27 2015
16709.4615384615 9.56603076923077 15.1241760206744 2015-10-01 2015
16713.8461538462 9.56603076923077 14.0762689646431 2015-10-05 2015
16718.2307692308 9.56603076923077 13.0283619086113 2015-10-10 2015
16722.6153846154 9.56603076923077 11.9804548525799 2015-10-14 2015
16727 9.56603076923077 11.0000000000048 2015-10-19 2015
16556 9.84738461538462 7.49296192121255 2015-05-01 2015
16560.3846153846 9.84738461538462 7.7963800904995 2015-05-05 2015
16564.7692307692 9.84738461538462 8.82805429864447 2015-05-09 2015
16569.1538461538 9.84738461538462 9.85972850678991 2015-05-14 2015
16573.5384615385 9.84738461538462 10.8914027149344 2015-05-18 2015
16577.9230769231 9.84738461538462 11.5327588980167 2015-05-22 2015
16582.3076923077 9.84738461538462 12.5432345951481 2015-05-27 2015
16586.6923076923 9.84738461538462 13.4268667148117 2015-05-31 2015
16591.0769230769 9.84738461538462 14.1641006467698 2015-06-05 2015
16595.4615384615 9.84738461538462 15.7929307707736 2015-06-09 2015
16599.8461538462 9.84738461538462 16.2529882949626 2015-06-13 2015
16604.2307692308 9.84738461538462 16.7977128898665 2015-06-18 2015
16608.6153846154 9.84738461538462 18.1524076428523 2015-06-22 2015
16613 9.84738461538462 19.4677922582359 2015-06-27 2015
16617.3846153846 9.84738461538462 20.5519589791552 2015-07-01 2015
16621.7692307692 9.84738461538462 21.0502958579902 2015-07-05 2015
16626.1538461538 9.84738461538462 21.5562130177539 2015-07-10 2015
16630.5384615385 9.84738461538462 21.9999999999198 2015-07-14 2015
16634.9230769231 9.84738461538462 22.0893159317669 2015-07-18 2015
16639.3076923077 9.84738461538462 22.1746535970383 2015-07-23 2015
16643.6923076923 9.84738461538462 22.2599912623097 2015-07-27 2015
16648.0769230769 9.84738461538462 22.3453289275811 2015-08-01 2015
16652.4615384615 9.84738461538462 22.4306665928525 2015-08-05 2015
16656.8461538462 9.84738461538462 22.5160042581239 2015-08-09 2015
16661.2307692308 9.84738461538462 22.3159334799559 2015-08-14 2015
16665.6153846154 9.84738461538462 21.8508985149213 2015-08-18 2015
16670 9.84738461538462 21.3858635498862 2015-08-23 2015
16674.3846153846 9.84738461538462 20.9208285848511 2015-08-27 2015
16678.7692307692 9.84738461538462 20.4557936198164 2015-08-31 2015
16683.1538461538 9.84738461538462 19.9907586547813 2015-09-05 2015
16687.5384615385 9.84738461538462 19.4466501240695 2015-09-09 2015
16691.9230769231 9.84738461538462 18.9016632332914 2015-09-13 2015
16696.3076923077 9.84738461538462 17.9990185772076 2015-09-18 2015
16700.6923076923 9.84738461538462 17.0963739211234 2015-09-22 2015
16705.0769230769 9.84738461538462 16.1937292650396 2015-09-27 2015
16709.4615384615 9.84738461538462 15.201857662682 2015-10-01 2015
16713.8461538462 9.84738461538462 14.1338649570771 2015-10-05 2015
16718.2307692308 9.84738461538462 13.0658722514713 2015-10-10 2015
16722.6153846154 9.84738461538462 12.0165694089287 2015-10-14 2015
16727 9.84738461538462 11.0000000000048 2015-10-19 2015
16556 10.1287384615385 7.28012380401469 2015-05-01 2015
16560.3846153846 10.1287384615385 7.77227593171256 2015-05-05 2015
16564.7692307692 10.1287384615385 8.80607599602445 2015-05-09 2015
16569.1538461538 10.1287384615385 9.83987606033679 2015-05-14 2015
16573.5384615385 10.1287384615385 10.8736761246482 2015-05-18 2015
16577.9230769231 10.1287384615385 11.566974740645 2015-05-22 2015
16582.3076923077 10.1287384615385 12.5471537672965 2015-05-27 2015
16586.6923076923 10.1287384615385 13.371069302983 2015-05-31 2015
16591.0769230769 10.1287384615385 14.1299126125823 2015-06-05 2015
16595.4615384615 10.1287384615385 15.5801213023515 2015-06-09 2015
16599.8461538462 10.1287384615385 15.7448856013788 2015-06-13 2015
16604.2307692308 10.1287384615385 16.8163223608244 2015-06-18 2015
16608.6153846154 10.1287384615385 18.131706976209 2015-06-22 2015
16613 10.1287384615385 19.4470915915945 2015-06-27 2015
16617.3846153846 10.1287384615385 20.4504098388743 2015-07-01 2015
16621.7692307692 10.1287384615385 21.0502958579902 2015-07-05 2015
16626.1538461538 10.1287384615385 21.5562130177539 2015-07-10 2015
16630.5384615385 10.1287384615385 21.9999999999266 2015-07-14 2015
16634.9230769231 10.1287384615385 22.0602506904848 2015-07-18 2015
16639.3076923077 10.1287384615385 22.1443440836829 2015-07-23 2015
16643.6923076923 10.1287384615385 22.2284374768813 2015-07-27 2015
16648.0769230769 10.1287384615385 22.3125308700794 2015-08-01 2015
16652.4615384615 10.1287384615385 22.3966242632777 2015-08-05 2015
16656.8461538462 10.1287384615385 22.3554778554831 2015-08-09 2015
16661.2307692308 10.1287384615385 21.890442890448 2015-08-14 2015
16665.6153846154 10.1287384615385 21.4254079254131 2015-08-18 2015
16670 10.1287384615385 20.9603729603778 2015-08-23 2015
16674.3846153846 10.1287384615385 20.4953379953427 2015-08-27 2015
16678.7692307692 10.1287384615385 20.0303030303078 2015-08-31 2015
16683.1538461538 10.1287384615385 19.5652680652727 2015-09-05 2015
16687.5384615385 10.1287384615385 19.0908311806118 2015-09-09 2015
16691.9230769231 10.1287384615385 18.5923018769254 2015-09-13 2015
16696.3076923077 10.1287384615385 17.8767603275951 2015-09-18 2015
16700.6923076923 10.1287384615385 16.9741156715108 2015-09-22 2015
16705.0769230769 10.1287384615385 16.0714710154271 2015-09-27 2015
16709.4615384615 10.1287384615385 15.1688263593428 2015-10-01 2015
16713.8461538462 10.1287384615385 14.2146657156477 2015-10-05 2015
16718.2307692308 10.1287384615385 13.1466730100419 2015-10-10 2015
16722.6153846154 10.1287384615385 12.0786803044371 2015-10-14 2015
16727 10.1287384615385 11.0106875988313 2015-10-19 2015
16556 10.4100923076923 7.06728568681683 2015-05-01 2015
16560.3846153846 10.4100923076923 7.83645020990161 2015-05-05 2015
16564.7692307692 10.4100923076923 8.7360647322007 2015-05-09 2015
16569.1538461538 10.4100923076923 9.76986479651305 2015-05-14 2015
16573.5384615385 10.4100923076923 10.8036648608245 2015-05-18 2015
16577.9230769231 10.4100923076923 11.6011905832734 2015-05-22 2015
16582.3076923077 10.4100923076923 12.4913563554674 2015-05-27 2015
16586.6923076923 10.4100923076923 13.3127371491132 2015-05-31 2015
16591.0769230769 10.4100923076923 14.0957245783939 2015-06-05 2015
16595.4615384615 10.4100923076923 15.0978040545507 2015-06-09 2015
16599.8461538462 10.4100923076923 15.9009377454395 2015-06-13 2015
16604.2307692308 10.4100923076923 17.216322360825 2015-06-18 2015
16608.6153846154 10.4100923076923 18.2918050035573 2015-06-22 2015
16613 10.4100923076923 19.1958525648683 2015-06-27 2015
16617.3846153846 10.4100923076923 20.0999001261794 2015-07-01 2015
16621.7692307692 10.4100923076923 21.0039476874899 2015-07-05 2015
16626.1538461538 10.4100923076923 21.5562130177539 2015-07-10 2015
16630.5384615385 10.4100923076923 21.9999999999266 2015-07-14 2015
16634.9230769231 10.4100923076923 22.0716406776598 2015-07-18 2015
16639.3076923077 10.4100923076923 22.1557340708579 2015-07-23 2015
16643.6923076923 10.4100923076923 22.2398274640562 2015-07-27 2015
16648.0769230769 10.4100923076923 22.217948717954 2015-08-01 2015
16652.4615384615 10.4100923076923 21.7529137529186 2015-08-05 2015
16656.8461538462 10.4100923076923 21.2878787878838 2015-08-09 2015
16661.2307692308 10.4100923076923 20.8228438228487 2015-08-14 2015
16665.6153846154 10.4100923076923 20.3578088578138 2015-08-18 2015
16670 10.4100923076923 19.8739700535311 2015-08-23 2015
16674.3846153846 10.4100923076923 19.3754407498448 2015-08-27 2015
16678.7692307692 10.4100923076923 18.8769114461588 2015-08-31 2015
16683.1538461538 10.4100923076923 18.3783821424724 2015-09-05 2015
16687.5384615385 10.4100923076923 17.8798528387865 2015-09-09 2015
16691.9230769231 10.4100923076923 17.3813235351001 2015-09-13 2015
16696.3076923077 10.4100923076923 16.882794231414 2015-09-18 2015
16700.6923076923 10.4100923076923 16.3842649277276 2015-09-22 2015
16705.0769230769 10.4100923076923 15.8857356240417 2015-09-27 2015
16709.4615384615 10.4100923076923 15.0465681097303 2015-10-01 2015
16713.8461538462 10.4100923076923 14.1439234536465 2015-10-05 2015
16718.2307692308 10.4100923076923 13.2274737686125 2015-10-10 2015
16722.6153846154 10.4100923076923 12.1594810630077 2015-10-14 2015
16727 10.4100923076923 11.0914883574019 2015-10-19 2015
16556 10.6914461538462 7.0809426376286 2015-05-01 2015
16560.3846153846 10.6914461538462 7.95481084841231 2015-05-05 2015
16564.7692307692 10.6914461538462 8.82867905919466 2015-05-09 2015
16569.1538461538 10.6914461538462 9.70254726997837 2015-05-14 2015
16573.5384615385 10.6914461538462 10.7336535970012 2015-05-18 2015
16577.9230769231 10.6914461538462 11.6116434079527 2015-05-22 2015
16582.3076923077 10.6914461538462 12.4327192550791 2015-05-27 2015
16586.6923076923 10.6914461538462 13.2508408068975 2015-05-31 2015
16591.0769230769 10.6914461538462 14.0615365442063 2015-06-05 2015
16595.4615384615 10.6914461538462 14.9855531300545 2015-06-09 2015
16599.8461538462 10.6914461538462 16.1332001682404 2015-06-13 2015
16604.2307692308 10.6914461538462 17.0372477295514 2015-06-18 2015
16608.6153846154 10.6914461538462 17.9412952908619 2015-06-22 2015
16613 10.6914461538462 18.845342852173 2015-06-27 2015
16617.3846153846 10.6914461538462 19.749390413484 2015-07-01 2015
16621.7692307692 10.6914461538462 20.6534379747945 2015-07-05 2015
16626.1538461538 10.6914461538462 21.5562130177539 2015-07-10 2015
16630.5384615385 10.6914461538462 21.9999999999266 2015-07-14 2015
16634.9230769231 10.6914461538462 22.0830306648348 2015-07-18 2015
16639.3076923077 10.6914461538462 22.0804195804246 2015-07-23 2015
16643.6923076923 10.6914461538462 21.6153846153895 2015-07-27 2015
16648.0769230769 10.6914461538462 21.1503496503547 2015-08-01 2015
16652.4615384615 10.6914461538462 20.6571089264505 2015-08-05 2015
16656.8461538462 10.6914461538462 20.1585796227644 2015-08-09 2015
16661.2307692308 10.6914461538462 19.660050319078 2015-08-14 2015
16665.6153846154 10.6914461538462 19.1615210153921 2015-08-18 2015
16670 10.6914461538462 18.6629917117057 2015-08-23 2015
16674.3846153846 10.6914461538462 18.1644624080193 2015-08-27 2015
16678.7692307692 10.6914461538462 17.6659331043334 2015-08-31 2015
16683.1538461538 10.6914461538462 17.167403800647 2015-09-05 2015
16687.5384615385 10.6914461538462 16.6688744969611 2015-09-09 2015
16691.9230769231 10.6914461538462 16.1703451932747 2015-09-13 2015
16696.3076923077 10.6914461538462 15.6718158895885 2015-09-18 2015
16700.6923076923 10.6914461538462 15.1732865859021 2015-09-22 2015
16705.0769230769 10.6914461538462 14.6747572822162 2015-09-27 2015
16709.4615384615 10.6914461538462 14.1762279785298 2015-10-01 2015
16713.8461538462 10.6914461538462 13.6776986748439 2015-10-05 2015
16718.2307692308 10.6914461538462 13.1190205479493 2015-10-10 2015
16722.6153846154 10.6914461538462 12.2163758918655 2015-10-14 2015
16727 10.6914461538462 11.1722891159729 2015-10-19 2015
16556 10.9728 7.19930327613929 2015-05-01 2015
16560.3846153846 10.9728 8.073171486923 2015-05-05 2015
16564.7692307692 10.9728 8.94703969770535 2015-05-09 2015
16569.1538461538 10.9728 9.82090790848906 2015-05-14 2015
16573.5384615385 10.9728 10.6947761192719 2015-05-18 2015
16577.9230769231 10.9728 11.5527013610458 2015-05-22 2015
16582.3076923077 10.9728 12.3708229128633 2015-05-27 2015
16586.6923076923 10.9728 13.2463175122466 2015-05-31 2015
16591.0769230769 10.9728 14.1325695580672 2015-06-05 2015
16595.4615384615 10.9728 15.0188216038887 2015-06-09 2015
16599.8461538462 10.9728 15.9050736497093 2015-06-13 2015
16604.2307692308 10.9728 16.7913256955308 2015-06-18 2015
16608.6153846154 10.9728 17.6775777413513 2015-06-22 2015
16613 10.9728 18.5638297871724 2015-06-27 2015
16617.3846153846 10.9728 19.4500818329939 2015-07-01 2015
16621.7692307692 10.9728 20.3363338788145 2015-07-05 2015
16626.1538461538 10.9728 21.222585924636 2015-07-10 2015
16630.5384615385 10.9728 21.7245080501089 2015-07-14 2015
16634.9230769231 10.9728 19.4812164579707 2015-07-18 2015
16639.3076923077 10.9728 17.2379248658362 2015-07-23 2015
16643.6923076923 10.9728 14.9946332736981 2015-07-27 2015
16648.0769230769 10.9728 12.7513416815636 2015-08-01 2015
16920 0 7.4019360269358 2016-04-29 2016
16923.4871794872 0 8.16952646119307 2016-05-02 2016
16926.9743589744 0 8.93711689544989 2016-05-05 2016
16930.4615384615 0 9.70470732970716 2016-05-09 2016
16933.9487179487 0 10.4722977639644 2016-05-12 2016
16937.4358974359 0 11.2398881982217 2016-05-16 2016
16940.9230769231 0 12.0074786324785 2016-05-19 2016
16944.4102564103 0 12.7750690667358 2016-05-23 2016
16947.8974358974 0 13.6952228097898 2016-05-26 2016
16951.3846153846 0 14.7431998656166 2016-05-30 2016
16954.8717948718 0 15.7911769214425 2016-06-02 2016
16958.358974359 0 16.4546782730081 2016-06-06 2016
16961.8461538462 0 17.1679649862949 2016-06-09 2016
16965.3333333333 0 17.8812516995818 2016-06-13 2016
16968.8205128205 0 18.6870479947374 2016-06-16 2016
16972.3076923077 0 19.5364891518711 2016-06-20 2016
16975.7948717949 0 20.3859303090048 2016-06-23 2016
16979.2820512821 0 21.2025324469778 2016-06-27 2016
16982.7692307692 0 21.6459639126315 2016-06-30 2016
16986.2564102564 0 22.0893953782852 2016-07-04 2016
16989.7435897436 0 22.5328268439389 2016-07-07 2016
16993.2307692308 0 22.9762583095926 2016-07-11 2016
16996.7179487179 0 23.4196897752463 2016-07-14 2016
17000.2051282051 0 23.8631212409 2016-07-18 2016
17003.6923076923 0 24.3065527065537 2016-07-21 2016
17007.1794871795 0 24.5159817351598 2016-07-25 2016
17010.6666666667 0 24.2675799086758 2016-07-28 2016
17014.1538461538 0 24.0191780821917 2016-08-01 2016
17017.641025641 0 23.7707762557077 2016-08-04 2016
17021.1282051282 0 23.5223744292236 2016-08-08 2016
17024.6153846154 0 23.2739726027398 2016-08-11 2016
17028.1025641026 0 23.0255707762558 2016-08-15 2016
17031.5897435897 0 22.7771689497717 2016-08-18 2016
17035.0769230769 0 22.5287671232877 2016-08-22 2016
17038.5641025641 0 22.2803652968037 2016-08-25 2016
17042.0512820513 0 22.0319634703196 2016-08-29 2016
17045.5384615385 0 21.582326189693 2016-09-01 2016
17049.0256410256 0 21.1029705930537 2016-09-05 2016
17052.5128205128 0 20.6236149964147 2016-09-08 2016
17056 0 20.1428571428573 2016-09-12 2016
16920 0.281353846153846 7.25896733382433 2016-04-29 2016
16923.4871794872 0.281353846153846 7.90486784055065 2016-05-02 2016
16926.9743589744 0.281353846153846 8.55076834727652 2016-05-05 2016
16930.4615384615 0.281353846153846 9.19666885400284 2016-05-09 2016
16933.9487179487 0.281353846153846 9.85411267181416 2016-05-12 2016
16937.4358974359 0.281353846153846 10.6366910032848 2016-05-16 2016
16940.9230769231 0.281353846153846 12.0842380976719 2016-05-19 2016
16944.4102564103 0.281353846153846 13.1922735000235 2016-05-23 2016
16947.8974358974 0.281353846153846 14.2402505558512 2016-05-26 2016
16951.3846153846 0.281353846153846 15.2882276116779 2016-05-30 2016
16954.8717948718 0.281353846153846 15.8318481220458 2016-06-02 2016
16958.358974359 0.281353846153846 16.5751322955143 2016-06-06 2016
16961.8461538462 0.281353846153846 17.2884190088012 2016-06-09 2016
16965.3333333333 0.281353846153846 18.0000000000042 2016-06-13 2016
16968.8205128205 0.281353846153846 18.6870479947374 2016-06-16 2016
16972.3076923077 0.281353846153846 19.5364891518711 2016-06-20 2016
16975.7948717949 0.281353846153846 20.3859303090048 2016-06-23 2016
16979.2820512821 0.281353846153846 21.1174998721474 2016-06-27 2016
16982.7692307692 0.281353846153846 21.3260403016988 2016-06-30 2016
16986.2564102564 0.281353846153846 21.5352311690019 2016-07-04 2016
16989.7435897436 0.281353846153846 21.744422036305 2016-07-07 2016
16993.2307692308 0.281353846153846 21.9536129036081 2016-07-11 2016
16996.7179487179 0.281353846153846 22.1426801575315 2016-07-14 2016
17000.2051282051 0.281353846153846 22.3090828439281 2016-07-18 2016
17003.6923076923 0.281353846153846 23.5132145471134 2016-07-21 2016
17007.1794871795 0.281353846153846 24.5663003663016 2016-07-25 2016
17010.6666666667 0.281353846153846 24.4685723959238 2016-07-28 2016
17014.1538461538 0.281353846153846 24.373566895916 2016-08-01 2016
17017.641025641 0.281353846153846 24.2785613959084 2016-08-04 2016
17021.1282051282 0.281353846153846 24.1835558959006 2016-08-08 2016
17024.6153846154 0.281353846153846 24.088550395893 2016-08-11 2016
17028.1025641026 0.281353846153846 24.0000000000267 2016-08-15 2016
17031.5897435897 0.281353846153846 23.5462275094396 2016-08-18 2016
17035.0769230769 0.281353846153846 23.0668719128007 2016-08-22 2016
17038.5641025641 0.281353846153846 22.5875163161613 2016-08-25 2016
17042.0512820513 0.281353846153846 22.1081607195224 2016-08-29 2016
17045.5384615385 0.281353846153846 21.6288051228835 2016-09-01 2016
17049.0256410256 0.281353846153846 21.1391941391944 2016-09-05 2016
17052.5128205128 0.281353846153846 20.6410256410259 2016-09-08 2016
17056 0.281353846153846 20.1428571428623 2016-09-12 2016
16920 0.562707692307692 7.15089501699049 2016-04-29 2016
16923.4871794872 0.562707692307692 7.79679552371681 2016-05-02 2016
16926.9743589744 0.562707692307692 8.44269603044268 2016-05-05 2016
16930.4615384615 0.562707692307692 9.11436842604144 2016-05-09 2016
16933.9487179487 0.562707692307692 9.80962766204584 2016-05-12 2016
16937.4358974359 0.562707692307692 10.6505566598835 2016-05-16 2016
16940.9230769231 0.562707692307692 11.9816739951084 2016-05-19 2016
16944.4102564103 0.562707692307692 13.4677212012684 2016-05-23 2016
16947.8974358974 0.562707692307692 14.7852783019134 2016-05-26 2016
16951.3846153846 0.562707692307692 15.8332553577402 2016-05-30 2016
16954.8717948718 0.562707692307692 15.8574891476874 2016-06-02 2016
16958.358974359 0.562707692307692 16.6122743118649 2016-06-06 2016
16961.8461538462 0.562707692307692 17.4088730313074 2016-06-09 2016
16965.3333333333 0.562707692307692 18.0000000000042 2016-06-13 2016
16968.8205128205 0.562707692307692 18.6870479947374 2016-06-16 2016
16972.3076923077 0.562707692307692 19.5364891518711 2016-06-20 2016
16975.7948717949 0.562707692307692 20.3859303090048 2016-06-23 2016
16979.2820512821 0.562707692307692 21.0662178208615 2016-06-27 2016
16982.7692307692 0.562707692307692 21.2593032198662 2016-06-30 2016
16986.2564102564 0.562707692307692 21.4684940871693 2016-07-04 2016
16989.7435897436 0.562707692307692 21.6659350454091 2016-07-07 2016
16993.2307692308 0.562707692307692 21.8395376693659 2016-07-11 2016
16996.7179487179 0.562707692307692 22.0722894007522 2016-07-14 2016
17000.2051282051 0.562707692307692 22.2195856271428 2016-07-18 2016
17003.6923076923 0.562707692307692 23.3999999999814 2016-07-21 2016
17007.1794871795 0.562707692307692 24.5386243386279 2016-07-25 2016
17010.6666666667 0.562707692307692 24.4666666666685 2016-07-28 2016
17014.1538461538 0.562707692307692 24.3692790050861 2016-08-01 2016
17017.641025641 0.562707692307692 24.2742735050784 2016-08-04 2016
17021.1282051282 0.562707692307692 24.1792680050707 2016-08-08 2016
17024.6153846154 0.562707692307692 24.0842625050631 2016-08-11 2016
17028.1025641026 0.562707692307692 24.0000000000267 2016-08-15 2016
17031.5897435897 0.562707692307692 23.5927064426301 2016-08-18 2016
17035.0769230769 0.562707692307692 23.1133508459911 2016-08-22 2016
17038.5641025641 0.562707692307692 22.6336996337 2016-08-25 2016
17042.0512820513 0.562707692307692 22.1355311355314 2016-08-29 2016
17045.5384615385 0.562707692307692 21.6373626373629 2016-09-01 2016
17049.0256410256 0.562707692307692 21.1391941391944 2016-09-05 2016
17052.5128205128 0.562707692307692 20.6410256410209 2016-09-08 2016
16920 0.844061538461539 7.04282270015665 2016-04-29 2016
16923.4871794872 0.844061538461539 7.70026651796798 2016-05-02 2016
16926.9743589744 0.844061538461539 8.37462418026871 2016-05-05 2016
16930.4615384615 0.844061538461539 9.0588728080329 2016-05-09 2016
16933.9487179487 0.844061538461539 9.7754396278583 2016-05-12 2016
16937.4358974359 0.844061538461539 10.6653034697256 2016-05-16 2016
16940.9230769231 0.844061538461539 11.879109892544 2016-05-19 2016
16944.4102564103 0.844061538461539 13.365157098704 2016-05-23 2016
16947.8974358974 0.844061538461539 14.8512043048631 2016-05-26 2016
16951.3846153846 0.844061538461539 16.3372515110232 2016-05-30 2016
16954.8717948718 0.844061538461539 15.883130173328 2016-06-02 2016
16958.358974359 0.844061538461539 16.6379153375055 2016-06-06 2016
16961.8461538462 0.844061538461539 17.4759686067205 2016-06-09 2016
16965.3333333333 0.844061538461539 18.0000000000042 2016-06-13 2016
16968.8205128205 0.844061538461539 18.6870479947374 2016-06-16 2016
16972.3076923077 0.844061538461539 19.5364891518711 2016-06-20 2016
16975.7948717949 0.844061538461539 20.3535093162391 2016-06-23 2016
16979.2820512821 0.844061538461539 21.0149357695756 2016-06-27 2016
16982.7692307692 0.844061538461539 21.1891899332869 2016-06-30 2016
16986.2564102564 0.844061538461539 21.3627925572437 2016-07-04 2016
16989.7435897436 0.844061538461539 21.5363951812003 2016-07-07 2016
16993.2307692308 0.844061538461539 21.7586033149735 2016-07-11 2016
16996.7179487179 0.844061538461539 22.0184385874331 2016-07-14 2016
17000.2051282051 0.844061538461539 22.1300884103571 2016-07-18 2016
17003.6923076923 0.844061538461539 23.3999999999814 2016-07-21 2016
17007.1794871795 0.844061538461539 24.478275367257 2016-07-25 2016
17010.6666666667 0.844061538461539 24.4666666666685 2016-07-28 2016
17014.1538461538 0.844061538461539 24.3670329670348 2016-08-01 2016
17017.641025641 0.844061538461539 24.2699856142485 2016-08-04 2016
17021.1282051282 0.844061538461539 24.1749801142407 2016-08-08 2016
17024.6153846154 0.844061538461539 24.0799746142331 2016-08-11 2016
17028.1025641026 0.844061538461539 24.0000000000267 2016-08-15 2016
17031.5897435897 0.844061538461539 23.630036630037 2016-08-18 2016
17035.0769230769 0.844061538461539 23.1318681318685 2016-08-22 2016
17038.5641025641 0.844061538461539 22.6336996337 2016-08-25 2016
17042.0512820513 0.844061538461539 22.1355311355314 2016-08-29 2016
17045.5384615385 0.844061538461539 21.6373626373629 2016-09-01 2016
17049.0256410256 0.844061538461539 21.1391941391944 2016-09-05 2016
17052.5128205128 0.844061538461539 20.6410256410209 2016-09-08 2016
16920 1.12541538461538 6.97838610567555 2016-04-29 2016
16923.4871794872 1.12541538461538 7.63487993449553 2016-05-02 2016
16926.9743589744 1.12541538461538 8.30923759679627 2016-05-05 2016
16930.4615384615 1.12541538461538 9.02468477384491 2016-05-09 2016
16933.9487179487 1.12541538461538 9.74125159366758 2016-05-12 2016
16937.4358974359 1.12541538461538 10.6800502795677 2016-05-16 2016
16940.9230769231 1.12541538461538 11.8245537248677 2016-05-19 2016
16944.4102564103 1.12541538461538 13.2625929961396 2016-05-23 2016
16947.8974358974 1.12541538461538 14.7486402022987 2016-05-26 2016
16951.3846153846 1.12541538461538 16.2346874084587 2016-05-30 2016
16954.8717948718 1.12541538461538 15.9087711989696 2016-06-02 2016
16958.358974359 1.12541538461538 16.6635563631467 2016-06-06 2016
16961.8461538462 1.12541538461538 17.5016096323616 2016-06-09 2016
16965.3333333333 1.12541538461538 18.0000000000042 2016-06-13 2016
16968.8205128205 1.12541538461538 18.6870479947374 2016-06-16 2016
16972.3076923077 1.12541538461538 19.5364891518711 2016-06-20 2016
16975.7948717949 1.12541538461538 20.3022272649569 2016-06-23 2016
16979.2820512821 1.12541538461538 20.9636537182897 2016-06-27 2016
16982.7692307692 1.12541538461538 21.059650069078 2016-06-30 2016
16986.2564102564 1.12541538461538 21.2332526930347 2016-07-04 2016
16989.7435897436 1.12541538461538 21.4449172291947 2016-07-07 2016
16993.2307692308 1.12541538461538 21.7047525016544 2016-07-11 2016
16996.7179487179 1.12541538461538 21.9645877741141 2016-07-14 2016
17000.2051282051 1.12541538461538 22.0405911935713 2016-07-18 2016
17003.6923076923 1.12541538461538 23.3999999999814 2016-07-21 2016
17007.1794871795 1.12541538461538 24.4178538605313 2016-07-25 2016
17010.6666666667 1.12541538461538 24.4666666666679 2016-07-28 2016
17014.1538461538 1.12541538461538 24.3670329670348 2016-08-01 2016
17017.641025641 1.12541538461538 24.2673992674011 2016-08-04 2016
17021.1282051282 1.12541538461538 24.1706922234108 2016-08-08 2016
17024.6153846154 1.12541538461538 24.0756867234031 2016-08-11 2016
17028.1025641026 1.12541538461538 24.0000000000267 2016-08-15 2016
17031.5897435897 1.12541538461538 23.630036630037 2016-08-18 2016
17035.0769230769 1.12541538461538 23.1318681318685 2016-08-22 2016
17038.5641025641 1.12541538461538 22.6336996337 2016-08-25 2016
17042.0512820513 1.12541538461538 22.1355311355314 2016-08-29 2016
17045.5384615385 1.12541538461538 21.6373626373629 2016-09-01 2016
17049.0256410256 1.12541538461538 21.1391941391894 2016-09-05 2016
17052.5128205128 1.12541538461538 20.6410256410309 2016-09-08 2016
16920 1.40676923076923 6.94258721896176 2016-04-29 2016
16923.4871794872 1.40676923076923 7.56949335102308 2016-05-02 2016
16926.9743589744 1.40676923076923 8.27392991983197 2016-05-05 2016
16930.4615384615 1.40676923076923 8.99049673965692 2016-05-09 2016
16933.9487179487 1.40676923076923 9.70706355947914 2016-05-12 2016
16937.4358974359 1.40676923076923 10.6947970894098 2016-05-16 2016
16940.9230769231 1.40676923076923 11.7903656906801 2016-05-19 2016
16944.4102564103 1.40676923076923 13.1600288935761 2016-05-23 2016
16947.8974358974 1.40676923076923 14.6460760997352 2016-05-26 2016
16951.3846153846 1.40676923076923 16.1321233058952 2016-05-30 2016
16954.8717948718 1.40676923076923 15.9344122246102 2016-06-02 2016
16958.358974359 1.40676923076923 16.6891973887878 2016-06-06 2016
16961.8461538462 1.40676923076923 17.5213675213699 2016-06-09 2016
16965.3333333333 1.40676923076923 18.0000000000132 2016-06-13 2016
16968.8205128205 1.40676923076923 18.6870479947374 2016-06-16 2016
16972.3076923077 1.40676923076923 19.5336146317982 2016-06-20 2016
16975.7948717949 1.40676923076923 20.2509452136751 2016-06-23 2016
16979.2820512821 1.40676923076923 20.9123716670038 2016-06-27 2016
16982.7692307692 1.40676923076923 20.9301102048692 2016-06-30 2016
16986.2564102564 1.40676923076923 21.131231143416 2016-07-04 2016
16989.7435897436 1.40676923076923 21.3910664158757 2016-07-07 2016
16993.2307692308 1.40676923076923 21.6509016883354 2016-07-11 2016
16996.7179487179 1.40676923076923 21.910736960795 2016-07-14 2016
17000.2051282051 1.40676923076923 21.9999999999681 2016-07-18 2016
17003.6923076923 1.40676923076923 23.3999999999814 2016-07-21 2016
17007.1794871795 1.40676923076923 24.3574323538056 2016-07-25 2016
17010.6666666667 1.40676923076923 24.4666666666679 2016-07-28 2016
17014.1538461538 1.40676923076923 24.3670329670348 2016-08-01 2016
17017.641025641 1.40676923076923 24.2673992674011 2016-08-04 2016
17021.1282051282 1.40676923076923 24.1677655677674 2016-08-08 2016
17024.6153846154 1.40676923076923 24.0713988325732 2016-08-11 2016
17028.1025641026 1.40676923076923 24.0000000000278 2016-08-15 2016
17031.5897435897 1.40676923076923 23.630036630037 2016-08-18 2016
17035.0769230769 1.40676923076923 23.1318681318685 2016-08-22 2016
17038.5641025641 1.40676923076923 22.6336996337 2016-08-25 2016
17042.0512820513 1.40676923076923 22.1355311355314 2016-08-29 2016
17045.5384615385 1.40676923076923 21.6373626373629 2016-09-01 2016
17049.0256410256 1.40676923076923 21.1391941391894 2016-09-05 2016
17052.5128205128 1.40676923076923 20.6410256410309 2016-09-08 2016
16920 1.68812307692308 6.90678833224797 2016-04-29 2016
16923.4871794872 1.68812307692308 7.52317506581858 2016-05-02 2016
16926.9743589744 1.68812307692308 8.23974188564398 2016-05-05 2016
16930.4615384615 1.68812307692308 8.95630870546893 2016-05-09 2016
16933.9487179487 1.68812307692308 9.72165518606744 2016-05-12 2016
16937.4358974359 1.68812307692308 10.7095438992519 2016-05-16 2016
16940.9230769231 1.68812307692308 11.7615022897808 2016-05-19 2016
16944.4102564103 1.68812307692308 13.0574647910116 2016-05-23 2016
16947.8974358974 1.68812307692308 14.5435119971708 2016-05-26 2016
16951.3846153846 1.68812307692308 16.0295592033308 2016-05-30 2016
16954.8717948718 1.68812307692308 15.9600532502509 2016-06-02 2016
16958.358974359 1.68812307692308 16.7148384144289 2016-06-06 2016
16961.8461538462 1.68812307692308 17.5213675213699 2016-06-09 2016
16965.3333333333 1.68812307692308 18.0000000000132 2016-06-13 2016
16968.8205128205 1.68812307692308 18.6870479947374 2016-06-16 2016
16972.3076923077 1.68812307692308 19.482332580516 2016-06-20 2016
16975.7948717949 1.68812307692308 20.1996631623929 2016-06-23 2016
16979.2820512821 1.68812307692308 20.8610896157179 2016-06-27 2016
16982.7692307692 1.68812307692308 20.8175450576368 2016-06-30 2016
16986.2564102564 1.68812307692308 21.0773803300967 2016-07-04 2016
16989.7435897436 1.68812307692308 21.3372156025564 2016-07-07 2016
16993.2307692308 1.68812307692308 21.5970508750161 2016-07-11 2016
16996.7179487179 1.68812307692308 21.8568861474757 2016-07-14 2016
17000.2051282051 1.68812307692308 21.9999999999681 2016-07-18 2016
17003.6923076923 1.68812307692308 23.397692447219 2016-07-21 2016
17007.1794871795 1.68812307692308 24.2970108470799 2016-07-25 2016
17010.6666666667 1.68812307692308 24.4552706552741 2016-07-28 2016
17014.1538461538 1.68812307692308 24.3670329670348 2016-08-01 2016
17017.641025641 1.68812307692308 24.2673992674011 2016-08-04 2016
17021.1282051282 1.68812307692308 24.1677655677674 2016-08-08 2016
17024.6153846154 1.68812307692308 24.0681318681338 2016-08-11 2016
17028.1025641026 1.68812307692308 24.0000000000278 2016-08-15 2016
17031.5897435897 1.68812307692308 23.630036630037 2016-08-18 2016
17035.0769230769 1.68812307692308 23.1318681318685 2016-08-22 2016
17038.5641025641 1.68812307692308 22.6336996337 2016-08-25 2016
17042.0512820513 1.68812307692308 22.1355311355314 2016-08-29 2016
17045.5384615385 1.68812307692308 21.6373626373579 2016-09-01 2016
17049.0256410256 1.68812307692308 21.1391941391894 2016-09-05 2016
16920 1.96947692307692 6.87098944553441 2016-04-29 2016
16923.4871794872 1.96947692307692 7.48898703163059 2016-05-02 2016
16926.9743589744 1.96947692307692 8.20555385145599 2016-05-05 2016
16930.4615384615 1.96947692307692 8.92212067127821 2016-05-09 2016
16933.9487179487 1.96947692307692 9.73853366291405 2016-05-12 2016
16937.4358974359 1.96947692307692 10.724290709094 2016-05-16 2016
16940.9230769231 1.96947692307692 11.744408272687 2016-05-19 2016
16944.4102564103 1.96947692307692 13.016483990169 2016-05-23 2016
16947.8974358974 1.96947692307692 14.4409478946072 2016-05-26 2016
16951.3846153846 1.96947692307692 15.9269951007673 2016-05-30 2016
16954.8717948718 1.96947692307692 15.9856942758925 2016-06-02 2016
16958.358974359 1.96947692307692 16.74047944007 2016-06-06 2016
16961.8461538462 1.96947692307692 17.5213675213699 2016-06-09 2016
16965.3333333333 1.96947692307692 18.0000000000132 2016-06-13 2016
16968.8205128205 1.96947692307692 18.6870479947374 2016-06-16 2016
16972.3076923077 1.96947692307692 19.4310505292342 2016-06-20 2016
16975.7948717949 1.96947692307692 20.1483811111111 2016-06-23 2016
16979.2820512821 1.96947692307692 20.8098075644319 2016-06-27 2016
16982.7692307692 1.96947692307692 20.776118506142 2016-06-30 2016
16986.2564102564 1.96947692307692 21.0353967002015 2016-07-04 2016
16989.7435897436 1.96947692307692 21.2946748942613 2016-07-07 2016
16993.2307692308 1.96947692307692 21.5539530883209 2016-07-11 2016
16996.7179487179 1.96947692307692 21.8132312823805 2016-07-14 2016
17000.2051282051 1.96947692307692 21.9999999999681 2016-07-18 2016
17003.6923076923 1.96947692307692 23.3635044130306 2016-07-21 2016
17007.1794871795 1.96947692307692 24.2365893403544 2016-07-25 2016
17010.6666666667 1.96947692307692 24.403988603992 2016-07-28 2016
17014.1538461538 1.96947692307692 24.3670329670342 2016-08-01 2016
17017.641025641 1.96947692307692 24.2673992674011 2016-08-04 2016
17021.1282051282 1.96947692307692 24.1677655677674 2016-08-08 2016
17024.6153846154 1.96947692307692 24.0681318681338 2016-08-11 2016
17028.1025641026 1.96947692307692 24.0000000000278 2016-08-15 2016
17031.5897435897 1.96947692307692 23.630036630037 2016-08-18 2016
17035.0769230769 1.96947692307692 23.1318681318685 2016-08-22 2016
17038.5641025641 1.96947692307692 22.6336996337 2016-08-25 2016
17042.0512820513 1.96947692307692 22.1355311355264 2016-08-29 2016
17045.5384615385 1.96947692307692 21.6373626373579 2016-09-01 2016
17049.0256410256 1.96947692307692 21.1391941391989 2016-09-05 2016
16920 2.25083076923077 6.83519055882061 2016-04-29 2016
16923.4871794872 2.25083076923077 7.45479899744259 2016-05-02 2016
16926.9743589744 2.25083076923077 8.171365817268 2016-05-05 2016
16930.4615384615 2.25083076923077 8.88793263708976 2016-05-09 2016
16933.9487179487 2.25083076923077 9.75328047275616 2016-05-12 2016
16937.4358974359 2.25083076923077 10.7390375189361 2016-05-16 2016
16940.9230769231 2.25083076923077 11.7273142555932 2016-05-19 2016
16944.4102564103 2.25083076923077 12.9822959559815 2016-05-23 2016
16947.8974358974 2.25083076923077 14.3383837920428 2016-05-26 2016
16951.3846153846 2.25083076923077 15.8244309982028 2016-05-30 2016
16954.8717948718 2.25083076923077 16.0113353015331 2016-06-02 2016
16958.358974359 2.25083076923077 16.7464387464411 2016-06-06 2016
16961.8461538462 2.25083076923077 17.5213675213699 2016-06-09 2016
16965.3333333333 2.25083076923077 18.0000000000128 2016-06-13 2016
16968.8205128205 2.25083076923077 18.6624378960751 2016-06-16 2016
16972.3076923077 2.25083076923077 19.379768477952 2016-06-20 2016
16975.7948717949 2.25083076923077 20.0970990598289 2016-06-23 2016
16979.2820512821 2.25083076923077 20.7576705091501 2016-06-27 2016
16982.7692307692 2.25083076923077 20.741930471954 2016-06-30 2016
16986.2564102564 2.25083076923077 21.0012086660136 2016-07-04 2016
16989.7435897436 2.25083076923077 21.2604868600733 2016-07-07 2016
16993.2307692308 2.25083076923077 21.5197650541329 2016-07-11 2016
16996.7179487179 2.25083076923077 21.7790432481936 2016-07-14 2016
17000.2051282051 2.25083076923077 21.9999999999681 2016-07-18 2016
17003.6923076923 2.25083076923077 23.3293163788421 2016-07-21 2016
17007.1794871795 2.25083076923077 24.1761678336287 2016-07-25 2016
17010.6666666667 2.25083076923077 24.3521988051797 2016-07-28 2016
17014.1538461538 2.25083076923077 24.3670329670342 2016-08-01 2016
17017.641025641 2.25083076923077 24.2673992674011 2016-08-04 2016
17021.1282051282 2.25083076923077 24.1677655677674 2016-08-08 2016
17024.6153846154 2.25083076923077 24.0681318681338 2016-08-11 2016
17028.1025641026 2.25083076923077 24.0000000000278 2016-08-15 2016
17031.5897435897 2.25083076923077 23.630036630037 2016-08-18 2016
17035.0769230769 2.25083076923077 23.1318681318685 2016-08-22 2016
17038.5641025641 2.25083076923077 22.6336996337 2016-08-25 2016
17042.0512820513 2.25083076923077 22.1355311355264 2016-08-29 2016
17045.5384615385 2.25083076923077 21.6373626373579 2016-09-01 2016
17049.0256410256 2.25083076923077 21.1391941391989 2016-09-05 2016
16920 2.53218461538462 6.80231470828994 2016-04-29 2016
16923.4871794872 2.53218461538462 7.42061096325506 2016-05-02 2016
16926.9743589744 2.53218461538462 8.13717778308046 2016-05-05 2016
16930.4615384615 2.53218461538462 8.85374460290177 2016-05-09 2016
16933.9487179487 2.53218461538462 9.76802728259827 2016-05-12 2016
16937.4358974359 2.53218461538462 10.7537843287782 2016-05-16 2016
16940.9230769231 2.53218461538462 11.7395413749573 2016-05-19 2016
16944.4102564103 2.53218461538462 12.9481079217931 2016-05-23 2016
16947.8974358974 2.53218461538462 14.2426022896589 2016-05-26 2016
16951.3846153846 2.53218461538462 15.7218668956384 2016-05-30 2016
16954.8717948718 2.53218461538462 16.0369763271747 2016-06-02 2016
16958.358974359 2.53218461538462 16.7464387464411 2016-06-06 2016
16961.8461538462 2.53218461538462 17.5213675213699 2016-06-09 2016
16965.3333333333 2.53218461538462 18.0000000000128 2016-06-13 2016
16968.8205128205 2.53218461538462 18.6111558447928 2016-06-16 2016
16972.3076923077 2.53218461538462 19.3284864266698 2016-06-20 2016
16975.7948717949 2.53218461538462 20.0458170085467 2016-06-23 2016
16979.2820512821 2.53218461538462 20.6860727357198 2016-06-27 2016
16982.7692307692 2.53218461538462 20.7077424377658 2016-06-30 2016
16986.2564102564 2.53218461538462 20.9670206318253 2016-07-04 2016
16989.7435897436 2.53218461538462 21.2262988258851 2016-07-07 2016
16993.2307692308 2.53218461538462 21.4855770199447 2016-07-11 2016
16996.7179487179 2.53218461538462 21.7448552140056 2016-07-14 2016
17000.2051282051 2.53218461538462 21.9999999999651 2016-07-18 2016
17003.6923076923 2.53218461538462 23.2951283446537 2016-07-21 2016
17007.1794871795 2.53218461538462 24.115746326903 2016-07-25 2016
17010.6666666667 2.53218461538462 24.291777298454 2016-07-28 2016
17014.1538461538 2.53218461538462 24.3670329670342 2016-08-01 2016
17017.641025641 2.53218461538462 24.2673992674011 2016-08-04 2016
17021.1282051282 2.53218461538462 24.1677655677674 2016-08-08 2016
17024.6153846154 2.53218461538462 24.0681318681338 2016-08-11 2016
17028.1025641026 2.53218461538462 24.0000000000278 2016-08-15 2016
17031.5897435897 2.53218461538462 23.630036630037 2016-08-18 2016
17035.0769230769 2.53218461538462 23.1318681318685 2016-08-22 2016
17038.5641025641 2.53218461538462 22.633699633695 2016-08-25 2016
17042.0512820513 2.53218461538462 22.1355311355264 2016-08-29 2016
17045.5384615385 2.53218461538462 21.6373626373579 2016-09-01 2016
17049.0256410256 2.53218461538462 21.1391941391989 2016-09-05 2016
16920 2.81353846153846 6.76959880094159 2016-04-29 2016
16923.4871794872 2.81353846153846 7.38642292906707 2016-05-02 2016
16926.9743589744 2.81353846153846 8.10298974889247 2016-05-05 2016
16930.4615384615 2.81353846153846 8.81955656871332 2016-05-09 2016
16933.9487179487 2.81353846153846 9.78277409244038 2016-05-12 2016
16937.4358974359 2.81353846153846 10.7685311386203 2016-05-16 2016
16940.9230769231 2.81353846153846 11.7542881847994 2016-05-19 2016
16944.4102564103 2.81353846153846 12.9139198876055 2016-05-23 2016
16947.8974358974 2.81353846153846 14.2084142554713 2016-05-26 2016
16951.3846153846 2.81353846153846 15.6193027930749 2016-05-30 2016
16954.8717948718 2.81353846153846 16.0000000000212 2016-06-02 2016
16958.358974359 2.81353846153846 16.7464387464411 2016-06-06 2016
16961.8461538462 2.81353846153846 17.5213675213699 2016-06-09 2016
16965.3333333333 2.81353846153846 18.0000000000128 2016-06-13 2016
16968.8205128205 2.81353846153846 18.5785667324126 2016-06-16 2016
16972.3076923077 2.81353846153846 19.2938856015776 2016-06-20 2016
16975.7948717949 2.81353846153846 20.0092044707426 2016-06-23 2016
16979.2820512821 2.81353846153846 20.6666666666504 2016-06-27 2016
16982.7692307692 2.81353846153846 20.6735544035778 2016-06-30 2016
16986.2564102564 2.81353846153846 20.9328325976373 2016-07-04 2016
16989.7435897436 2.81353846153846 21.1921107916971 2016-07-07 2016
16993.2307692308 2.81353846153846 21.4513889857581 2016-07-11 2016
16996.7179487179 2.81353846153846 21.7106671798176 2016-07-14 2016
17000.2051282051 2.81353846153846 21.9999999999651 2016-07-18 2016
17003.6923076923 2.81353846153846 23.2609403104652 2016-07-21 2016
17007.1794871795 2.81353846153846 24.0553248201774 2016-07-25 2016
17010.6666666667 2.81353846153846 24.2313557917283 2016-07-28 2016
17014.1538461538 2.81353846153846 24.3670329670342 2016-08-01 2016
17017.641025641 2.81353846153846 24.2673992674004 2016-08-04 2016
17021.1282051282 2.81353846153846 24.1677655677674 2016-08-08 2016
17024.6153846154 2.81353846153846 24.0681318681338 2016-08-11 2016
17028.1025641026 2.81353846153846 24.0000000000265 2016-08-15 2016
17031.5897435897 2.81353846153846 23.630036630037 2016-08-18 2016
17035.0769230769 2.81353846153846 23.1318681318685 2016-08-22 2016
17038.5641025641 2.81353846153846 22.633699633695 2016-08-25 2016
17042.0512820513 2.81353846153846 22.1355311355264 2016-08-29 2016
17045.5384615385 2.81353846153846 21.6373626373675 2016-09-01 2016
17049.0256410256 2.81353846153846 21.1166108029347 2016-09-05 2016
16920 3.09489230769231 6.73688289359325 2016-04-29 2016
16923.4871794872 3.09489230769231 7.35223489487908 2016-05-02 2016
16926.9743589744 3.09489230769231 8.06880171470038 2016-05-05 2016
16930.4615384615 3.09489230769231 8.80322919426999 2016-05-09 2016
16933.9487179487 3.09489230769231 9.79752090228158 2016-05-12 2016
16937.4358974359 3.09489230769231 10.7832779484615 2016-05-16 2016
16940.9230769231 3.09489230769231 11.7690349946406 2016-05-19 2016
16944.4102564103 3.09489230769231 12.8863135762767 2016-05-23 2016
16947.8974358974 3.09489230769231 14.1742262212829 2016-05-26 2016
16951.3846153846 3.09489230769231 15.5167386905105 2016-05-30 2016
16954.8717948718 3.09489230769231 15.9820372617446 2016-06-02 2016
16958.358974359 3.09489230769231 16.7420388092564 2016-06-06 2016
16961.8461538462 3.09489230769231 17.5213675213699 2016-06-09 2016
16965.3333333333 3.09489230769231 17.999999999996 2016-06-13 2016
16968.8205128205 3.09489230769231 18.5785667324126 2016-06-16 2016
16972.3076923077 3.09489230769231 19.2938856015776 2016-06-20 2016
16975.7948717949 3.09489230769231 20.0092044707426 2016-06-23 2016
16979.2820512821 3.09489230769231 20.6566808264913 2016-06-27 2016
16982.7692307692 3.09489230769231 20.6393663693898 2016-06-30 2016
16986.2564102564 3.09489230769231 20.8986445634494 2016-07-04 2016
16989.7435897436 3.09489230769231 21.1579227575091 2016-07-07 2016
16993.2307692308 3.09489230769231 21.4172009515701 2016-07-11 2016
16996.7179487179 3.09489230769231 21.6764791456296 2016-07-14 2016
17000.2051282051 3.09489230769231 21.9822047833684 2016-07-18 2016
17003.6923076923 3.09489230769231 23.2679806123379 2016-07-21 2016
17007.1794871795 3.09489230769231 23.9949033134517 2016-07-25 2016
17010.6666666667 3.09489230769231 24.1709342850027 2016-07-28 2016
17014.1538461538 3.09489230769231 24.3206349206383 2016-08-01 2016
17017.641025641 3.09489230769231 24.2673992674004 2016-08-04 2016
17021.1282051282 3.09489230769231 24.1677655677674 2016-08-08 2016
17024.6153846154 3.09489230769231 24.0681318681338 2016-08-11 2016
17028.1025641026 3.09489230769231 23.9999999999481 2016-08-15 2016
17031.5897435897 3.09489230769231 23.630036630037 2016-08-18 2016
17035.0769230769 3.09489230769231 23.1318681318635 2016-08-22 2016
17038.5641025641 3.09489230769231 22.633699633695 2016-08-25 2016
17042.0512820513 3.09489230769231 22.1355311355264 2016-08-29 2016
17045.5384615385 3.09489230769231 21.6373626373675 2016-09-01 2016
16920 3.37624615384615 6.7041669862449 2016-04-29 2016
16923.4871794872 3.37624615384615 7.31804686069108 2016-05-02 2016
16926.9743589744 3.37624615384615 8.03461368051239 2016-05-05 2016
16930.4615384615 3.37624615384615 8.82032321136376 2016-05-09 2016
16933.9487179487 3.37624615384615 9.81226771212368 2016-05-12 2016
16937.4358974359 3.37624615384615 10.7980247583037 2016-05-16 2016
16940.9230769231 3.37624615384615 11.7837818044827 2016-05-19 2016
16944.4102564103 3.37624615384615 12.869219559183 2016-05-23 2016
16947.8974358974 3.37624615384615 14.1400381870953 2016-05-26 2016
16951.3846153846 3.37624615384615 15.4345325549602 2016-05-30 2016
16954.8717948718 3.37624615384615 15.9478492275589 2016-06-02 2016
16958.358974359 3.37624615384615 16.7078507750684 2016-06-06 2016
16961.8461538462 3.37624615384615 17.5213675213699 2016-06-09 2016
16965.3333333333 3.37624615384615 17.999999999996 2016-06-13 2016
16968.8205128205 3.37624615384615 18.5785667324126 2016-06-16 2016
16972.3076923077 3.37624615384615 19.2938856015776 2016-06-20 2016
16975.7948717949 3.37624615384615 20.0092044707426 2016-06-23 2016
16979.2820512821 3.37624615384615 20.6224927923013 2016-06-27 2016
16982.7692307692 3.37624615384615 20.6051783352018 2016-06-30 2016
16986.2564102564 3.37624615384615 20.8644565292614 2016-07-04 2016
16989.7435897436 3.37624615384615 21.1237347233223 2016-07-07 2016
16993.2307692308 3.37624615384615 21.3830129173821 2016-07-11 2016
16996.7179487179 3.37624615384615 21.6422911114416 2016-07-14 2016
17000.2051282051 3.37624615384615 21.9464058966498 2016-07-18 2016
17003.6923076923 3.37624615384615 23.3064421507988 2016-07-21 2016
17007.1794871795 3.37624615384615 23.9344818067261 2016-07-25 2016
17010.6666666667 3.37624615384615 24.1105127782771 2016-07-28 2016
17014.1538461538 3.37624615384615 24.2693528693563 2016-08-01 2016
17017.641025641 3.37624615384615 24.2673992674004 2016-08-04 2016
17021.1282051282 3.37624615384615 24.1677655677667 2016-08-08 2016
17024.6153846154 3.37624615384615 24.0681318681338 2016-08-11 2016
17028.1025641026 3.37624615384615 23.9999999999481 2016-08-15 2016
17031.5897435897 3.37624615384615 23.630036630032 2016-08-18 2016
17035.0769230769 3.37624615384615 23.1318681318635 2016-08-22 2016
17038.5641025641 3.37624615384615 22.633699633695 2016-08-25 2016
17042.0512820513 3.37624615384615 22.135531135536 2016-08-29 2016
17045.5384615385 3.37624615384615 21.6373626373675 2016-09-01 2016
16920 3.6576 6.67145107889655 2016-04-29 2016
16923.4871794872 3.6576 7.28385882650309 2016-05-02 2016
16926.9743589744 3.6576 8.00042564632395 2016-05-05 2016
16930.4615384615 3.6576 8.83741722845843 2016-05-09 2016
16933.9487179487 3.6576 9.82701452196579 2016-05-12 2016
16937.4358974359 3.6576 10.8127715681458 2016-05-16 2016
16940.9230769231 3.6576 11.7985286143248 2016-05-19 2016
16944.4102564103 3.6576 12.8521255420892 2016-05-23 2016
16947.8974358974 3.6576 14.1058501529078 2016-05-26 2016
16951.3846153846 3.6576 15.4003445207727 2016-05-30 2016
16954.8717948718 3.6576 15.9136611933727 2016-06-02 2016
16958.358974359 3.6576 16.6736627408804 2016-06-06 2016
16961.8461538462 3.6576 17.4935803192498 2016-06-09 2016
16965.3333333333 3.6576 17.999999999996 2016-06-13 2016
16968.8205128205 3.6576 18.5785667324126 2016-06-16 2016
16972.3076923077 3.6576 19.2938856015776 2016-06-20 2016
16975.7948717949 3.6576 19.979043467019 2016-06-23 2016
16979.2820512821 3.6576 20.5883047581112 2016-06-27 2016
16982.7692307692 3.6576 20.5709903010138 2016-06-30 2016
16986.2564102564 3.6576 20.8302684950734 2016-07-04 2016
16989.7435897436 3.6576 21.0895466891343 2016-07-07 2016
16993.2307692308 3.6576 21.3488248831941 2016-07-11 2016
16996.7179487179 3.6576 21.6081030772536 2016-07-14 2016
17000.2051282051 3.6576 21.9106070099315 2016-07-18 2016
17003.6923076923 3.6576 23.3449036892598 2016-07-21 2016
17007.1794871795 3.6576 23.8740603000005 2016-07-25 2016
17010.6666666667 3.6576 24.0500912715514 2016-07-28 2016
17014.1538461538 3.6576 24.2180708180742 2016-08-01 2016
17017.641025641 3.6576 24.2673992674004 2016-08-04 2016
17021.1282051282 3.6576 24.1677655677667 2016-08-08 2016
17024.6153846154 3.6576 24.0681318681338 2016-08-11 2016
17028.1025641026 3.6576 23.9999999999481 2016-08-15 2016
17031.5897435897 3.6576 23.630036630032 2016-08-18 2016
17035.0769230769 3.6576 23.1318681318635 2016-08-22 2016
17038.5641025641 3.6576 22.633699633695 2016-08-25 2016
17042.0512820513 3.6576 22.135531135536 2016-08-29 2016
17045.5384615385 3.6576 21.6373626373675 2016-09-01 2016
16920 3.93895384615385 6.63610305066004 2016-04-29 2016
16923.4871794872 3.93895384615385 7.24967079231101 2016-05-02 2016
16926.9743589744 3.93895384615385 7.96623761213596 2016-05-05 2016
16930.4615384615 3.93895384615385 8.8545112455522 2016-05-09 2016
16933.9487179487 3.93895384615385 9.8417613318079 2016-05-12 2016
16937.4358974359 3.93895384615385 10.8275183779879 2016-05-16 2016
16940.9230769231 3.93895384615385 11.8132754241669 2016-05-19 2016
16944.4102564103 3.93895384615385 12.8350315249945 2016-05-23 2016
16947.8974358974 3.93895384615385 14.0716621187194 2016-05-26 2016
16951.3846153846 3.93895384615385 15.3661564865843 2016-05-30 2016
16954.8717948718 3.93895384615385 15.879473159187 2016-06-02 2016
16958.358974359 3.93895384615385 16.639474706692 2016-06-06 2016
16961.8461538462 3.93895384615385 17.4593922850613 2016-06-09 2016
16965.3333333333 3.93895384615385 17.999999999996 2016-06-13 2016
16968.8205128205 3.93895384615385 18.5785667324126 2016-06-16 2016
16972.3076923077 3.93895384615385 19.2938856015776 2016-06-20 2016
16975.7948717949 3.93895384615385 19.9448554328305 2016-06-23 2016
16979.2820512821 3.93895384615385 20.5541167239212 2016-06-27 2016
16982.7692307692 3.93895384615385 20.5368022668256 2016-06-30 2016
16986.2564102564 3.93895384615385 20.7960804608865 2016-07-04 2016
16989.7435897436 3.93895384615385 21.0553586549461 2016-07-07 2016
16993.2307692308 3.93895384615385 21.3146368490059 2016-07-11 2016
16996.7179487179 3.93895384615385 21.5739150430654 2016-07-14 2016
17000.2051282051 3.93895384615385 21.8748081232131 2016-07-18 2016
17003.6923076923 3.93895384615385 23.3833652277226 2016-07-21 2016
17007.1794871795 3.93895384615385 23.8136387932748 2016-07-25 2016
17010.6666666667 3.93895384615385 23.9896697648257 2016-07-28 2016
17014.1538461538 3.93895384615385 24.1657007363767 2016-08-01 2016
17017.641025641 3.93895384615385 24.2673992674004 2016-08-04 2016
17021.1282051282 3.93895384615385 24.1677655677667 2016-08-08 2016
17024.6153846154 3.93895384615385 24.0681318681338 2016-08-11 2016
17028.1025641026 3.93895384615385 23.9999999999481 2016-08-15 2016
17031.5897435897 3.93895384615385 23.630036630032 2016-08-18 2016
17035.0769230769 3.93895384615385 23.1318681318635 2016-08-22 2016
17038.5641025641 3.93895384615385 22.633699633695 2016-08-25 2016
17042.0512820513 3.93895384615385 22.135531135536 2016-08-29 2016
17045.5384615385 3.93895384615385 21.6159872203657 2016-09-01 2016
16920 4.22030769230769 6.60030416394579 2016-04-29 2016
16923.4871794872 4.22030769230769 7.21548275812302 2016-05-02 2016
16926.9743589744 4.22030769230769 7.93204957794796 2016-05-05 2016
16930.4615384615 4.22030769230769 8.87075109547004 2016-05-09 2016
16933.9487179487 4.22030769230769 9.85650814165001 2016-05-12 2016
16937.4358974359 4.22030769230769 10.84226518783 2016-05-16 2016
16940.9230769231 4.22030769230769 11.828022234009 2016-05-19 2016
16944.4102564103 4.22030769230769 12.8179375079008 2016-05-23 2016
16947.8974358974 4.22030769230769 14.0374740845318 2016-05-26 2016
16951.3846153846 4.22030769230769 15.3319684523967 2016-05-30 2016
16954.8717948718 4.22030769230769 15.8452851250008 2016-06-02 2016
16958.358974359 4.22030769230769 16.605286672504 2016-06-06 2016
16961.8461538462 4.22030769230769 17.4252042508629 2016-06-09 2016
16965.3333333333 4.22030769230769 18.000000000017 2016-06-13 2016
16968.8205128205 4.22030769230769 18.5785667324126 2016-06-16 2016
16972.3076923077 4.22030769230769 19.2834222463148 2016-06-20 2016
16975.7948717949 4.22030769230769 19.9106673986421 2016-06-23 2016
16979.2820512821 4.22030769230769 20.5199286897312 2016-06-27 2016
16982.7692307692 4.22030769230769 20.5026142326376 2016-06-30 2016
16986.2564102564 4.22030769230769 20.7618924266985 2016-07-04 2016
16989.7435897436 4.22030769230769 21.0211706207581 2016-07-07 2016
16993.2307692308 4.22030769230769 21.2804488148179 2016-07-11 2016
16996.7179487179 4.22030769230769 21.5397270088774 2016-07-14 2016
17000.2051282051 4.22030769230769 21.8414646847282 2016-07-18 2016
17003.6923076923 4.22030769230769 23.4000000000706 2016-07-21 2016
17007.1794871795 4.22030769230769 23.7532172865491 2016-07-25 2016
17010.6666666667 4.22030769230769 23.9292482581001 2016-07-28 2016
17014.1538461538 4.22030769230769 24.105279229651 2016-08-01 2016
17017.641025641 4.22030769230769 24.2372812372847 2016-08-04 2016
17021.1282051282 4.22030769230769 24.1677655677667 2016-08-08 2016
17024.6153846154 4.22030769230769 24.068131868133 2016-08-11 2016
17028.1025641026 4.22030769230769 23.999999999989 2016-08-15 2016
17031.5897435897 4.22030769230769 23.630036630032 2016-08-18 2016
17035.0769230769 4.22030769230769 23.1318681318635 2016-08-22 2016
17038.5641025641 4.22030769230769 22.6336996337045 2016-08-25 2016
17042.0512820513 4.22030769230769 22.135531135536 2016-08-29 2016
17045.5384615385 4.22030769230769 21.5906209158584 2016-09-01 2016
16920 4.50166153846154 6.56450527723155 2016-04-29 2016
16923.4871794872 4.50166153846154 7.18129472393457 2016-05-02 2016
16926.9743589744 4.50166153846154 7.89786154375952 2016-05-05 2016
16930.4615384615 4.50166153846154 8.88549790531215 2016-05-09 2016
16933.9487179487 4.50166153846154 9.87125495149212 2016-05-12 2016
16937.4358974359 4.50166153846154 10.8570119976721 2016-05-16 2016
16940.9230769231 4.50166153846154 11.8427690438511 2016-05-19 2016
16944.4102564103 4.50166153846154 12.8285260900311 2016-05-23 2016
16947.8974358974 4.50166153846154 14.0111248627736 2016-05-26 2016
16951.3846153846 4.50166153846154 15.2977804182083 2016-05-30 2016
16954.8717948718 4.50166153846154 15.8110970908147 2016-06-02 2016
16958.358974359 4.50166153846154 16.571098638316 2016-06-06 2016
16961.8461538462 4.50166153846154 17.3910162166749 2016-06-09 2016
16965.3333333333 4.50166153846154 18.000000000017 2016-06-13 2016
16968.8205128205 4.50166153846154 18.5785667324126 2016-06-16 2016
16972.3076923077 4.50166153846154 19.2492342121268 2016-06-20 2016
16975.7948717949 4.50166153846154 19.8764793644541 2016-06-23 2016
16979.2820512821 4.50166153846154 20.4857406555411 2016-06-27 2016
16982.7692307692 4.50166153846154 20.468426198451 2016-06-30 2016
16986.2564102564 4.50166153846154 20.7277043925105 2016-07-04 2016
16989.7435897436 4.50166153846154 20.9869825865701 2016-07-07 2016
16993.2307692308 4.50166153846154 21.2462607806299 2016-07-11 2016
16996.7179487179 4.50166153846154 21.5055389746894 2016-07-14 2016
17000.2051282051 4.50166153846154 21.8087487773828 2016-07-18 2016
17003.6923076923 4.50166153846154 23.4000000000706 2016-07-21 2016
17007.1794871795 4.50166153846154 23.6927957798235 2016-07-25 2016
17010.6666666667 4.50166153846154 23.8688267513745 2016-07-28 2016
17014.1538461538 4.50166153846154 24.0448577229255 2016-08-01 2016
17017.641025641 4.50166153846154 24.1859991860026 2016-08-04 2016
17021.1282051282 4.50166153846154 24.1677655677667 2016-08-08 2016
17024.6153846154 4.50166153846154 24.068131868133 2016-08-11 2016
17028.1025641026 4.50166153846154 23.999999999989 2016-08-15 2016
17031.5897435897 4.50166153846154 23.630036630032 2016-08-18 2016
17035.0769230769 4.50166153846154 23.1318681318635 2016-08-22 2016
17038.5641025641 4.50166153846154 22.6336996337045 2016-08-25 2016
17042.0512820513 4.50166153846154 22.135531135536 2016-08-29 2016
16920 4.78301538461538 6.5287063905173 2016-04-29 2016
16923.4871794872 4.78301538461538 7.14710668974658 2016-05-02 2016
16926.9743589744 4.78301538461538 7.90189721956722 2016-05-05 2016
16930.4615384615 4.78301538461538 8.90024471515426 2016-05-09 2016
16933.9487179487 4.78301538461538 9.88600176133423 2016-05-12 2016
16937.4358974359 4.78301538461538 10.8717588075142 2016-05-16 2016
16940.9230769231 4.78301538461538 11.8575158536933 2016-05-19 2016
16944.4102564103 4.78301538461538 12.8432728998732 2016-05-23 2016
16947.8974358974 4.78301538461538 13.9940308456798 2016-05-26 2016
16951.3846153846 4.78301538461538 15.2635923840207 2016-05-30 2016
16954.8717948718 4.78301538461538 15.7769090566289 2016-06-02 2016
16958.358974359 4.78301538461538 16.5369106041176 2016-06-06 2016
16961.8461538462 4.78301538461538 17.3568281824869 2016-06-09 2016
16965.3333333333 4.78301538461538 18.000000000017 2016-06-13 2016
16968.8205128205 4.78301538461538 18.5785667324126 2016-06-16 2016
16972.3076923077 4.78301538461538 19.2150461779383 2016-06-20 2016
16975.7948717949 4.78301538461538 19.8422913302657 2016-06-23 2016
16979.2820512821 4.78301538461538 20.4515526213511 2016-06-27 2016
16982.7692307692 4.78301538461538 20.4643874643928 2016-06-30 2016
16986.2564102564 4.78301538461538 20.7226970560355 2016-07-04 2016
16989.7435897436 4.78301538461538 20.9810066476784 2016-07-07 2016
16993.2307692308 4.78301538461538 21.2393162393214 2016-07-11 2016
16996.7179487179 4.78301538461538 21.4976258309644 2016-07-14 2016
17000.2051282051 4.78301538461538 21.7760328700372 2016-07-18 2016
17003.6923076923 4.78301538461538 23.4000000000706 2016-07-21 2016
17007.1794871795 4.78301538461538 23.6323742730979 2016-07-25 2016
17010.6666666667 4.78301538461538 23.8084052446488 2016-07-28 2016
17014.1538461538 4.78301538461538 23.9844362161998 2016-08-01 2016
17017.641025641 4.78301538461538 24.1347171347205 2016-08-04 2016
17021.1282051282 4.78301538461538 24.1677655677667 2016-08-08 2016
17024.6153846154 4.78301538461538 24.068131868133 2016-08-11 2016
17028.1025641026 4.78301538461538 23.999999999989 2016-08-15 2016
17031.5897435897 4.78301538461538 23.630036630032 2016-08-18 2016
17035.0769230769 4.78301538461538 23.1318681318635 2016-08-22 2016
17038.5641025641 4.78301538461538 22.6336996337045 2016-08-25 2016
17042.0512820513 4.78301538461538 22.135531135536 2016-08-29 2016
16920 5.06436923076923 6.49351830546561 2016-04-29 2016
16923.4871794872 5.06436923076923 7.11291865555859 2016-05-02 2016
16926.9743589744 5.06436923076923 7.91899123666099 2016-05-05 2016
16930.4615384615 5.06436923076923 8.91499152499637 2016-05-09 2016
16933.9487179487 5.06436923076923 9.90074857117634 2016-05-12 2016
16937.4358974359 5.06436923076923 10.8865056173563 2016-05-16 2016
16940.9230769231 5.06436923076923 11.8722626635354 2016-05-19 2016
16944.4102564103 5.06436923076923 12.8580197097153 2016-05-23 2016
16947.8974358974 5.06436923076923 13.9769368285852 2016-05-26 2016
16951.3846153846 5.06436923076923 15.2294043498332 2016-05-30 2016
16954.8717948718 5.06436923076923 15.7427210224428 2016-06-02 2016
16958.358974359 5.06436923076923 16.5027225699296 2016-06-06 2016
16961.8461538462 5.06436923076923 17.3226401482989 2016-06-09 2016
16965.3333333333 5.06436923076923 17.9778791657673 2016-06-13 2016
16968.8205128205 5.06436923076923 18.5536129914226 2016-06-16 2016
16972.3076923077 5.06436923076923 19.1808581437499 2016-06-20 2016
16975.7948717949 5.06436923076923 19.8081032960772 2016-06-23 2016
16979.2820512821 5.06436923076923 20.406437732514 2016-06-27 2016
16982.7692307692 5.06436923076923 20.4643874643928 2016-06-30 2016
16986.2564102564 5.06436923076923 20.7226970560355 2016-07-04 2016
16989.7435897436 5.06436923076923 20.9810066476784 2016-07-07 2016
16993.2307692308 5.06436923076923 21.2393162393214 2016-07-11 2016
16996.7179487179 5.06436923076923 21.4976258309628 2016-07-14 2016
17000.2051282051 5.06436923076923 21.7433169626918 2016-07-18 2016
17003.6923076923 5.06436923076923 23.3959217948212 2016-07-21 2016
17007.1794871795 5.06436923076923 23.5719527663722 2016-07-25 2016
17010.6666666667 5.06436923076923 23.7479837379232 2016-07-28 2016
17014.1538461538 5.06436923076923 23.9240147094741 2016-08-01 2016
17017.641025641 5.06436923076923 24.0834350834385 2016-08-04 2016
17021.1282051282 5.06436923076923 24.1677655677667 2016-08-08 2016
17024.6153846154 5.06436923076923 24.068131868133 2016-08-11 2016
17028.1025641026 5.06436923076923 23.999999999989 2016-08-15 2016
17031.5897435897 5.06436923076923 23.630036630032 2016-08-18 2016
17035.0769230769 5.06436923076923 23.131868131873 2016-08-22 2016
17038.5641025641 5.06436923076923 22.6336996337045 2016-08-25 2016
17042.0512820513 5.06436923076923 22.1153636377962 2016-08-29 2016
16920 5.34572307692308 6.46080239811909 2016-04-29 2016
16923.4871794872 5.34572307692308 7.07873062137014 2016-05-02 2016
16926.9743589744 5.34572307692308 7.93608525375475 2016-05-05 2016
16930.4615384615 5.34572307692308 8.92973833483848 2016-05-09 2016
16933.9487179487 5.34572307692308 9.91549538101845 2016-05-12 2016
16937.4358974359 5.34572307692308 10.9012524271984 2016-05-16 2016
16940.9230769231 5.34572307692308 11.8870094733775 2016-05-19 2016
16944.4102564103 5.34572307692308 12.8727665195574 2016-05-23 2016
16947.8974358974 5.34572307692308 13.9598428114914 2016-05-26 2016
16951.3846153846 5.34572307692308 15.1952163156448 2016-05-30 2016
16954.8717948718 5.34572307692308 15.7075824033313 2016-06-02 2016
16958.358974359 5.34572307692308 16.4685345357411 2016-06-06 2016
16961.8461538462 5.34572307692308 17.2884521141104 2016-06-09 2016
16965.3333333333 5.34572307692308 17.9420802790551 2016-06-13 2016
16968.8205128205 5.34572307692308 18.5194249572342 2016-06-16 2016
16972.3076923077 5.34572307692308 19.1466701095615 2016-06-20 2016
16975.7948717949 5.34572307692308 19.7739152618888 2016-06-23 2016
16979.2820512821 5.34572307692308 20.3348399590873 2016-06-27 2016
16982.7692307692 5.34572307692308 20.4643874643928 2016-06-30 2016
16986.2564102564 5.34572307692308 20.7226970560355 2016-07-04 2016
16989.7435897436 5.34572307692308 20.9810066476784 2016-07-07 2016
16993.2307692308 5.34572307692308 21.2393162393214 2016-07-11 2016
16996.7179487179 5.34572307692308 21.4976258309628 2016-07-14 2016
17000.2051282051 5.34572307692308 21.7095012462532 2016-07-18 2016
17003.6923076923 5.34572307692308 23.3355002880955 2016-07-21 2016
17007.1794871795 5.34572307692308 23.5115312596465 2016-07-25 2016
17010.6666666667 5.34572307692308 23.6875622311975 2016-07-28 2016
17014.1538461538 5.34572307692308 23.8635932027485 2016-08-01 2016
17017.641025641 5.34572307692308 24.0321530321564 2016-08-04 2016
17021.1282051282 5.34572307692308 24.153927553931 2016-08-08 2016
17024.6153846154 5.34572307692308 24.068131868133 2016-08-11 2016
17028.1025641026 5.34572307692308 24.0000000000326 2016-08-15 2016
17031.5897435897 5.34572307692308 23.630036630032 2016-08-18 2016
17035.0769230769 5.34572307692308 23.131868131873 2016-08-22 2016
17038.5641025641 5.34572307692308 22.6336996337045 2016-08-25 2016
17042.0512820513 5.34572307692308 22.0899973332894 2016-08-29 2016
16920 5.62707692307692 6.42808649077256 2016-04-29 2016
16923.4871794872 5.62707692307692 7.04454258718215 2016-05-02 2016
16926.9743589744 5.62707692307692 7.95317927084943 2016-05-05 2016
16930.4615384615 5.62707692307692 8.94448514468058 2016-05-09 2016
16933.9487179487 5.62707692307692 9.93024219086055 2016-05-12 2016
16937.4358974359 5.62707692307692 10.9159992370405 2016-05-16 2016
16940.9230769231 5.62707692307692 11.9017562832196 2016-05-19 2016
16944.4102564103 5.62707692307692 12.8875133293996 2016-05-23 2016
16947.8974358974 5.62707692307692 13.9427487943976 2016-05-26 2016
16951.3846153846 5.62707692307692 15.1610282814572 2016-05-30 2016
16954.8717948718 5.62707692307692 15.6666666666586 2016-06-02 2016
16958.358974359 5.62707692307692 16.4343465015531 2016-06-06 2016
16961.8461538462 5.62707692307692 17.2542640799225 2016-06-09 2016
16965.3333333333 5.62707692307692 17.9062813923426 2016-06-13 2016
16968.8205128205 5.62707692307692 18.4642279552313 2016-06-16 2016
16972.3076923077 5.62707692307692 19.0928142493663 2016-06-20 2016
16975.7948717949 5.62707692307692 19.7214005435007 2016-06-23 2016
16979.2820512821 5.62707692307692 20.3333333333505 2016-06-27 2016
16982.7692307692 5.62707692307692 20.4643874643928 2016-06-30 2016
16986.2564102564 5.62707692307692 20.7226970560355 2016-07-04 2016
16989.7435897436 5.62707692307692 20.9810066476784 2016-07-07 2016
16993.2307692308 5.62707692307692 21.2393162393198 2016-07-11 2016
16996.7179487179 5.62707692307692 21.4976258309628 2016-07-14 2016
17000.2051282051 5.62707692307692 21.6753132120612 2016-07-18 2016
17003.6923076923 5.62707692307692 23.2750787813699 2016-07-21 2016
17007.1794871795 5.62707692307692 23.4511097529208 2016-07-25 2016
17010.6666666667 5.62707692307692 23.6271407244718 2016-07-28 2016
17014.1538461538 5.62707692307692 23.8031716960228 2016-08-01 2016
17017.641025641 5.62707692307692 23.9792026675738 2016-08-04 2016
17021.1282051282 5.62707692307692 24.1026455026489 2016-08-08 2016
17024.6153846154 5.62707692307692 24.068131868133 2016-08-11 2016
17028.1025641026 5.62707692307692 24.0000000000197 2016-08-15 2016
17031.5897435897 5.62707692307692 23.630036630032 2016-08-18 2016
17035.0769230769 5.62707692307692 23.131868131873 2016-08-22 2016
17038.5641025641 5.62707692307692 22.6336996337045 2016-08-25 2016
17042.0512820513 5.62707692307692 22.0646310287821 2016-08-29 2016
16920 5.90843076923077 6.39537058342626 2016-04-29 2016
16923.4871794872 5.90843076923077 7.01035455299416 2016-05-02 2016
16926.9743589744 5.90843076923077 7.9702732879432 2016-05-05 2016
16930.4615384615 5.90843076923077 8.95923195452269 2016-05-09 2016
16933.9487179487 5.90843076923077 9.94498900070266 2016-05-12 2016
16937.4358974359 5.90843076923077 10.9307460468826 2016-05-16 2016
16940.9230769231 5.90843076923077 11.9165030930617 2016-05-19 2016
16944.4102564103 5.90843076923077 12.9022601392417 2016-05-23 2016
16947.8974358974 5.90843076923077 13.925654777303 2016-05-26 2016
16951.3846153846 5.90843076923077 15.1359361492705 2016-05-30 2016
16954.8717948718 5.90843076923077 15.6666666666593 2016-06-02 2016
16958.358974359 5.90843076923077 16.4131054131067 2016-06-06 2016
16961.8461538462 5.90843076923077 17.2200760457345 2016-06-09 2016
16965.3333333333 5.90843076923077 17.8384251801614 2016-06-13 2016
16968.8205128205 5.90843076923077 18.3958518868553 2016-06-16 2016
16972.3076923077 5.90843076923077 19.0244381809903 2016-06-20 2016
16975.7948717949 5.90843076923077 19.6530244751248 2016-06-23 2016
16979.2820512821 5.90843076923077 20.3333333332908 2016-06-27 2016
16982.7692307692 5.90843076923077 20.4643874643928 2016-06-30 2016
16986.2564102564 5.90843076923077 20.7226970560355 2016-07-04 2016
16989.7435897436 5.90843076923077 20.9810066476784 2016-07-07 2016
16993.2307692308 5.90843076923077 21.2393162393198 2016-07-11 2016
16996.7179487179 5.90843076923077 21.4976258309628 2016-07-14 2016
17000.2051282051 5.90843076923077 21.6666666667333 2016-07-18 2016
17003.6923076923 5.90843076923077 23.2146572746443 2016-07-21 2016
17007.1794871795 5.90843076923077 23.3906882461953 2016-07-25 2016
17010.6666666667 5.90843076923077 23.5667192177463 2016-07-28 2016
17014.1538461538 5.90843076923077 23.7427501892972 2016-08-01 2016
17017.641025641 5.90843076923077 23.9187811608482 2016-08-04 2016
17021.1282051282 5.90843076923077 24.0513634513669 2016-08-08 2016
17024.6153846154 5.90843076923077 24.068131868133 2016-08-11 2016
17028.1025641026 5.90843076923077 24.0000000000197 2016-08-15 2016
17031.5897435897 5.90843076923077 23.6300366300416 2016-08-18 2016
17035.0769230769 5.90843076923077 23.131868131873 2016-08-22 2016
17038.5641025641 5.90843076923077 22.6336996337045 2016-08-25 2016
16920 6.18978461538462 6.36265467607973 2016-04-29 2016
16923.4871794872 6.18978461538462 6.98347122776977 2016-05-02 2016
16926.9743589744 6.18978461538462 7.98736730503697 2016-05-05 2016
16930.4615384615 6.18978461538462 8.9739787643648 2016-05-09 2016
16933.9487179487 6.18978461538462 9.95973581054477 2016-05-12 2016
16937.4358974359 6.18978461538462 10.9454928567247 2016-05-16 2016
16940.9230769231 6.18978461538462 11.9312499029038 2016-05-19 2016
16944.4102564103 6.18978461538462 12.9170069490838 2016-05-23 2016
16947.8974358974 6.18978461538462 13.9085607602092 2016-05-26 2016
16951.3846153846 6.18978461538462 15.1188421321767 2016-05-30 2016
16954.8717948718 6.18978461538462 15.6666666666613 2016-06-02 2016
16958.358974359 6.18978461538462 16.4131054131067 2016-06-06 2016
16961.8461538462 6.18978461538462 17.1880341880346 2016-06-09 2016
16965.3333333333 6.18978461538462 17.7402774581193 2016-06-13 2016
16968.8205128205 6.18978461538462 18.3274758184789 2016-06-16 2016
16972.3076923077 6.18978461538462 18.9560621126138 2016-06-20 2016
16975.7948717949 6.18978461538462 19.5936883629151 2016-06-23 2016
16979.2820512821 6.18978461538462 20.3333333332948 2016-06-27 2016
16982.7692307692 6.18978461538462 20.4643874643928 2016-06-30 2016
16986.2564102564 6.18978461538462 20.7226970560355 2016-07-04 2016
16989.7435897436 6.18978461538462 20.9810066476766 2016-07-07 2016
16993.2307692308 6.18978461538462 21.2393162393198 2016-07-11 2016
16996.7179487179 6.18978461538462 21.4976258309628 2016-07-14 2016
17000.2051282051 6.18978461538462 21.6666666667312 2016-07-18 2016
17003.6923076923 6.18978461538462 23.1542357679186 2016-07-21 2016
17007.1794871795 6.18978461538462 23.3302667394696 2016-07-25 2016
17010.6666666667 6.18978461538462 23.5062977110206 2016-07-28 2016
17014.1538461538 6.18978461538462 23.6823286825716 2016-08-01 2016
17017.641025641 6.18978461538462 23.8583596541225 2016-08-04 2016
17021.1282051282 6.18978461538462 24.0000814000848 2016-08-08 2016
17024.6153846154 6.18978461538462 24.068131868133 2016-08-11 2016
17028.1025641026 6.18978461538462 24.0000000000197 2016-08-15 2016
17031.5897435897 6.18978461538462 23.6300366300416 2016-08-18 2016
17035.0769230769 6.18978461538462 23.131868131873 2016-08-22 2016
17038.5641025641 6.18978461538462 22.6147400552268 2016-08-25 2016
16920 6.47113846153846 6.33333333333913 2016-04-29 2016
16923.4871794872 6.47113846153846 7.00056524486354 2016-05-02 2016
16926.9743589744 6.47113846153846 8.00296852802785 2016-05-05 2016
16930.4615384615 6.47113846153846 8.98872557420691 2016-05-09 2016
16933.9487179487 6.47113846153846 9.97448262038688 2016-05-12 2016
16937.4358974359 6.47113846153846 10.9602396665668 2016-05-16 2016
16940.9230769231 6.47113846153846 11.9459967127459 2016-05-19 2016
16944.4102564103 6.47113846153846 12.9317537589259 2016-05-23 2016
16947.8974358974 6.47113846153846 13.9175108051058 2016-05-26 2016
16951.3846153846 6.47113846153846 15.101748115082 2016-05-30 2016
16954.8717948718 6.47113846153846 15.6666666666633 2016-06-02 2016
16958.358974359 6.47113846153846 16.4131054131067 2016-06-06 2016
16961.8461538462 6.47113846153846 17.1880341880346 2016-06-09 2016
16965.3333333333 6.47113846153846 17.6421297360773 2016-06-13 2016
16968.8205128205 6.47113846153846 18.2590997501029 2016-06-16 2016
16972.3076923077 6.47113846153846 18.8876860442379 2016-06-20 2016
16975.7948717949 6.47113846153846 19.5936883629151 2016-06-23 2016
16979.2820512821 6.47113846153846 20.3333333332988 2016-06-27 2016
16982.7692307692 6.47113846153846 20.4643874643928 2016-06-30 2016
16986.2564102564 6.47113846153846 20.7226970560355 2016-07-04 2016
16989.7435897436 6.47113846153846 20.9810066476766 2016-07-07 2016
16993.2307692308 6.47113846153846 21.2393162393198 2016-07-11 2016
16996.7179487179 6.47113846153846 21.4976258309628 2016-07-14 2016
17000.2051282051 6.47113846153846 21.6666666667291 2016-07-18 2016
17003.6923076923 6.47113846153846 23.093814261193 2016-07-21 2016
17007.1794871795 6.47113846153846 23.2698452327439 2016-07-25 2016
17010.6666666667 6.47113846153846 23.4458762042949 2016-07-28 2016
17014.1538461538 6.47113846153846 23.6219071758459 2016-08-01 2016
17017.641025641 6.47113846153846 23.7979381473968 2016-08-04 2016
17021.1282051282 6.47113846153846 23.9487993488027 2016-08-08 2016
17024.6153846154 6.47113846153846 24.068131868133 2016-08-11 2016
17028.1025641026 6.47113846153846 24.0000000000197 2016-08-15 2016
17031.5897435897 6.47113846153846 23.6300366300416 2016-08-18 2016
17035.0769230769 6.47113846153846 23.131868131873 2016-08-22 2016
17038.5641025641 6.47113846153846 22.5893737507199 2016-08-25 2016
16920 6.75249230769231 6.33333333333965 2016-04-29 2016
16923.4871794872 6.75249230769231 7.01765926195822 2016-05-02 2016
16926.9743589744 6.75249230769231 8.01771533786996 2016-05-05 2016
16930.4615384615 6.75249230769231 9.00347238404902 2016-05-09 2016
16933.9487179487 6.75249230769231 9.98922943022899 2016-05-12 2016
16937.4358974359 6.75249230769231 10.974986476409 2016-05-16 2016
16940.9230769231 6.75249230769231 11.960743522588 2016-05-19 2016
16944.4102564103 6.75249230769231 12.946500568768 2016-05-23 2016
16947.8974358974 6.75249230769231 13.932257614948 2016-05-26 2016
16951.3846153846 6.75249230769231 15.0846540979883 2016-05-30 2016
16954.8717948718 6.75249230769231 15.6666666666653 2016-06-02 2016
16958.358974359 6.75249230769231 16.4131054131067 2016-06-06 2016
16961.8461538462 6.75249230769231 17.1880341880346 2016-06-09 2016
16965.3333333333 6.75249230769231 17.5474926759125 2016-06-13 2016
16968.8205128205 6.75249230769231 18.1907236817265 2016-06-16 2016
16972.3076923077 6.75249230769231 18.8193099758614 2016-06-20 2016
16975.7948717949 6.75249230769231 19.5936883629151 2016-06-23 2016
16979.2820512821 6.75249230769231 20.3333333333028 2016-06-27 2016
16982.7692307692 6.75249230769231 20.4643874643928 2016-06-30 2016
16986.2564102564 6.75249230769231 20.7226970560337 2016-07-04 2016
16989.7435897436 6.75249230769231 20.9810066476766 2016-07-07 2016
16993.2307692308 6.75249230769231 21.2393162393198 2016-07-11 2016
16996.7179487179 6.75249230769231 21.4976258309628 2016-07-14 2016
17000.2051282051 6.75249230769231 21.6666666666076 2016-07-18 2016
17003.6923076923 6.75249230769231 23.0333927544673 2016-07-21 2016
17007.1794871795 6.75249230769231 23.2094237260183 2016-07-25 2016
17010.6666666667 6.75249230769231 23.3854546975692 2016-07-28 2016
17014.1538461538 6.75249230769231 23.5614856691202 2016-08-01 2016
17017.641025641 6.75249230769231 23.7375166406712 2016-08-04 2016
17021.1282051282 6.75249230769231 23.8975172975206 2016-08-08 2016
17024.6153846154 6.75249230769231 24.0192918192951 2016-08-11 2016
17028.1025641026 6.75249230769231 24.0000000000197 2016-08-15 2016
17031.5897435897 6.75249230769231 23.6300366300416 2016-08-18 2016
17035.0769230769 6.75249230769231 23.131868131873 2016-08-22 2016
17038.5641025641 6.75249230769231 22.5640074462131 2016-08-25 2016
16920 7.03384615384615 6.33333333334017 2016-04-29 2016
16923.4871794872 7.03384615384615 7.03475327905198 2016-05-02 2016
16926.9743589744 7.03384615384615 8.03246214771207 2016-05-05 2016
16930.4615384615 7.03384615384615 9.01821919389113 2016-05-09 2016
16933.9487179487 7.03384615384615 10.0039762400711 2016-05-12 2016
16937.4358974359 7.03384615384615 10.9897332862511 2016-05-16 2016
16940.9230769231 7.03384615384615 11.9754903324301 2016-05-19 2016
16944.4102564103 7.03384615384615 12.9612473786101 2016-05-23 2016
16947.8974358974 7.03384615384615 13.9470044247901 2016-05-26 2016
16951.3846153846 7.03384615384615 15.0675600808945 2016-05-30 2016
16954.8717948718 7.03384615384615 15.6666666666673 2016-06-02 2016
16958.358974359 7.03384615384615 16.4131054131067 2016-06-06 2016
16961.8461538462 7.03384615384615 17.1630959887611 2016-06-09 2016
16965.3333333333 7.03384615384615 17.4791166075347 2016-06-13 2016
16968.8205128205 7.03384615384615 18.1223476133505 2016-06-16 2016
16972.3076923077 7.03384615384615 18.7889546351043 2016-06-20 2016
16975.7948717949 7.03384615384615 19.5936883629151 2016-06-23 2016
16979.2820512821 7.03384615384615 20.3333333333067 2016-06-27 2016
16982.7692307692 7.03384615384615 20.4643874643907 2016-06-30 2016
16986.2564102564 7.03384615384615 20.7226970560337 2016-07-04 2016
16989.7435897436 7.03384615384615 20.9810066476766 2016-07-07 2016
16993.2307692308 7.03384615384615 21.2393162393198 2016-07-11 2016
16996.7179487179 7.03384615384615 21.4976258309628 2016-07-14 2016
17000.2051282051 7.03384615384615 21.6666666666095 2016-07-18 2016
17003.6923076923 7.03384615384615 22.9729712477416 2016-07-21 2016
17007.1794871795 7.03384615384615 23.1490022192926 2016-07-25 2016
17010.6666666667 7.03384615384615 23.3250331908436 2016-07-28 2016
17014.1538461538 7.03384615384615 23.5010641623945 2016-08-01 2016
17017.641025641 7.03384615384615 23.6770951339455 2016-08-04 2016
17021.1282051282 7.03384615384615 23.8462352462386 2016-08-08 2016
17024.6153846154 7.03384615384615 23.9680097680131 2016-08-11 2016
17028.1025641026 7.03384615384615 23.999999999969 2016-08-15 2016
17031.5897435897 7.03384615384615 23.6300366300416 2016-08-18 2016
17035.0769230769 7.03384615384615 23.131868131873 2016-08-22 2016
16920 7.3152 6.33333333334069 2016-04-29 2016
16923.4871794872 7.3152 7.05184729614575 2016-05-02 2016
16926.9743589744 7.3152 8.04720895755418 2016-05-05 2016
16930.4615384615 7.3152 9.03296600373324 2016-05-09 2016
16933.9487179487 7.3152 10.0187230499132 2016-05-12 2016
16937.4358974359 7.3152 11.0044800960932 2016-05-16 2016
16940.9230769231 7.3152 11.9902371422722 2016-05-19 2016
16944.4102564103 7.3152 12.9759941884522 2016-05-23 2016
16947.8974358974 7.3152 13.9617512346322 2016-05-26 2016
16951.3846153846 7.3152 15.0504660637998 2016-05-30 2016
16954.8717948718 7.3152 15.6666666666693 2016-06-02 2016
16958.358974359 7.3152 16.4131054131067 2016-06-06 2016
16961.8461538462 7.3152 17.1289079545727 2016-06-09 2016
16965.3333333333 7.3152 17.4107405391564 2016-06-13 2016
16968.8205128205 7.3152 18.053971544974 2016-06-16 2016
16972.3076923077 7.3152 18.7889546351043 2016-06-20 2016
16975.7948717949 7.3152 19.5936883629151 2016-06-23 2016
16979.2820512821 7.3152 20.3333333333107 2016-06-27 2016
16982.7692307692 7.3152 20.4610062585316 2016-06-30 2016
16986.2564102564 7.3152 20.720042301987 2016-07-04 2016
16989.7435897436 7.3152 20.9790783454425 2016-07-07 2016
16993.2307692308 7.3152 21.2381143888981 2016-07-11 2016
16996.7179487179 7.3152 21.4971504323537 2016-07-14 2016
17000.2051282051 7.3152 21.6666666666114 2016-07-18 2016
17003.6923076923 7.3152 22.9125497410161 2016-07-21 2016
17007.1794871795 7.3152 23.088580712567 2016-07-25 2016
17010.6666666667 7.3152 23.264611684118 2016-07-28 2016
17014.1538461538 7.3152 23.440642655669 2016-08-01 2016
17017.641025641 7.3152 23.6166736272199 2016-08-04 2016
17021.1282051282 7.3152 23.7927045987709 2016-08-08 2016
17024.6153846154 7.3152 23.916727716731 2016-08-11 2016
17028.1025641026 7.3152 23.999999999969 2016-08-15 2016
17031.5897435897 7.3152 23.6300366300416 2016-08-18 2016
17035.0769230769 7.3152 23.1141164726578 2016-08-22 2016
16920 7.59655384615385 6.33333333334121 2016-04-29 2016
16923.4871794872 7.59655384615385 7.06894131323952 2016-05-02 2016
16926.9743589744 7.59655384615385 8.06195576739628 2016-05-05 2016
16930.4615384615 7.59655384615385 9.04771281357534 2016-05-09 2016
16933.9487179487 7.59655384615385 10.0334698597553 2016-05-12 2016
16937.4358974359 7.59655384615385 11.0192269059353 2016-05-16 2016
16940.9230769231 7.59655384615385 12.0049839521143 2016-05-19 2016
16944.4102564103 7.59655384615385 12.9907409982943 2016-05-23 2016
16947.8974358974 7.59655384615385 13.9764980444743 2016-05-26 2016
16951.3846153846 7.59655384615385 15.0333720467061 2016-05-30 2016
16954.8717948718 7.59655384615385 15.6666666666713 2016-06-02 2016
16958.358974359 7.59655384615385 16.4039571378348 2016-06-06 2016
16961.8461538462 7.59655384615385 17.0947199203838 2016-06-09 2016
16965.3333333333 7.59655384615385 17.3423644707786 2016-06-13 2016
16968.8205128205 7.59655384615385 17.9855954765981 2016-06-16 2016
16972.3076923077 7.59655384615385 18.7889546351043 2016-06-20 2016
16975.7948717949 7.59655384615385 19.5936883629151 2016-06-23 2016
16979.2820512821 7.59655384615385 20.3333333333147 2016-06-27 2016
16982.7692307692 7.59655384615385 20.4311517445024 2016-06-30 2016
16986.2564102564 7.59655384615385 20.6944012763458 2016-07-04 2016
16989.7435897436 7.59655384615385 20.9534373198014 2016-07-07 2016
16993.2307692308 7.59655384615385 21.212473363257 2016-07-11 2016
16996.7179487179 7.59655384615385 21.4715094067126 2016-07-14 2016
17000.2051282051 7.59655384615385 21.6666666666133 2016-07-18 2016
17003.6923076923 7.59655384615385 22.8521282342904 2016-07-21 2016
17007.1794871795 7.59655384615385 23.0281592058413 2016-07-25 2016
17010.6666666667 7.59655384615385 23.2041901773923 2016-07-28 2016
17014.1538461538 7.59655384615385 23.3802211489433 2016-08-01 2016
17017.641025641 7.59655384615385 23.5562521204943 2016-08-04 2016
17021.1282051282 7.59655384615385 23.7322830920452 2016-08-08 2016
17024.6153846154 7.59655384615385 23.8654456654489 2016-08-11 2016
17028.1025641026 7.59655384615385 23.999999999969 2016-08-15 2016
17031.5897435897 7.59655384615385 23.6300366300416 2016-08-18 2016
17035.0769230769 7.59655384615385 23.0887501681509 2016-08-22 2016
16920 7.87790769230769 6.34799400472161 2016-04-29 2016
16923.4871794872 7.87790769230769 7.0860353303342 2016-05-02 2016
16926.9743589744 7.87790769230769 8.07670257723839 2016-05-05 2016
16930.4615384615 7.87790769230769 9.06245962341745 2016-05-09 2016
16933.9487179487 7.87790769230769 10.0482166695974 2016-05-12 2016
16937.4358974359 7.87790769230769 11.0339737157774 2016-05-16 2016
16940.9230769231 7.87790769230769 12.0197307619565 2016-05-19 2016
16944.4102564103 7.87790769230769 13.0054878081364 2016-05-23 2016
16947.8974358974 7.87790769230769 13.9912448543164 2016-05-26 2016
16951.3846153846 7.87790769230769 15.0162780296114 2016-05-30 2016
16954.8717948718 7.87790769230769 15.6666666666733 2016-06-02 2016
16958.358974359 7.87790769230769 16.3697691036459 2016-06-06 2016
16961.8461538462 7.87790769230769 17.0605318861949 2016-06-09 2016
16965.3333333333 7.87790769230769 17.3333333333668 2016-06-13 2016
16968.8205128205 7.87790769230769 17.984220907294 2016-06-16 2016
16972.3076923077 7.87790769230769 18.7889546351043 2016-06-20 2016
16975.7948717949 7.87790769230769 19.5936883629151 2016-06-23 2016
16979.2820512821 7.87790769230769 20.3333333333611 2016-06-27 2016
16982.7692307692 7.87790769230769 20.3969637103141 2016-06-30 2016
16986.2564102564 7.87790769230769 20.6670048040253 2016-07-04 2016
16989.7435897436 7.87790769230769 20.9277962941605 2016-07-07 2016
16993.2307692308 7.87790769230769 21.1868323376161 2016-07-11 2016
16996.7179487179 7.87790769230769 21.4458683810717 2016-07-14 2016
17000.2051282051 7.87790769230769 21.6666666666152 2016-07-18 2016
17003.6923076923 7.87790769230769 22.7917067275647 2016-07-21 2016
17007.1794871795 7.87790769230769 22.9677376991157 2016-07-25 2016
17010.6666666667 7.87790769230769 23.1437686706666 2016-07-28 2016
17014.1538461538 7.87790769230769 23.3197996422176 2016-08-01 2016
17017.641025641 7.87790769230769 23.4958306137686 2016-08-04 2016
17021.1282051282 7.87790769230769 23.6718615853196 2016-08-08 2016
17024.6153846154 7.87790769230769 23.8141636141669 2016-08-11 2016
17028.1025641026 7.87790769230769 23.999999999969 2016-08-15 2016
17031.5897435897 7.87790769230769 23.6300366300416 2016-08-18 2016
17035.0769230769 7.87790769230769 23.0633838636436 2016-08-22 2016
16920 8.15926153846154 6.38070991206962 2016-04-29 2016
16923.4871794872 8.15926153846154 7.10312934742797 2016-05-02 2016
16926.9743589744 8.15926153846154 8.0914493870805 2016-05-05 2016
16930.4615384615 8.15926153846154 9.07720643325956 2016-05-09 2016
16933.9487179487 8.15926153846154 10.0629634794395 2016-05-12 2016
16937.4358974359 8.15926153846154 11.0487205256195 2016-05-16 2016
16940.9230769231 8.15926153846154 12.0344775717986 2016-05-19 2016
16944.4102564103 8.15926153846154 13.0202346179785 2016-05-23 2016
16947.8974358974 8.15926153846154 14.0059916641585 2016-05-26 2016
16951.3846153846 8.15926153846154 14.9991840125176 2016-05-30 2016
16954.8717948718 8.15926153846154 15.6617369791094 2016-06-02 2016
16958.358974359 8.15926153846154 16.3355810694575 2016-06-06 2016
16961.8461538462 8.15926153846154 17.0263438520064 2016-06-09 2016
16965.3333333333 8.15926153846154 17.3333333333689 2016-06-13 2016
16968.8205128205 8.15926153846154 17.984220907294 2016-06-16 2016
16972.3076923077 8.15926153846154 18.7889546351043 2016-06-20 2016
16975.7948717949 8.15926153846154 19.5936883629151 2016-06-23 2016
16979.2820512821 8.15926153846154 20.3183522556265 2016-06-27 2016
16982.7692307692 8.15926153846154 20.3627756761261 2016-06-30 2016
16986.2564102564 8.15926153846154 20.6328167698373 2016-07-04 2016
16989.7435897436 8.15926153846154 20.9021552685194 2016-07-07 2016
16993.2307692308 8.15926153846154 21.161191311975 2016-07-11 2016
16996.7179487179 8.15926153846154 21.4202273554306 2016-07-14 2016
17000.2051282051 8.15926153846154 21.705016226204 2016-07-18 2016
17003.6923076923 8.15926153846154 22.731285220839 2016-07-21 2016
17007.1794871795 8.15926153846154 22.90731619239 2016-07-25 2016
17010.6666666667 8.15926153846154 23.083347163941 2016-07-28 2016
17014.1538461538 8.15926153846154 23.2593781354919 2016-08-01 2016
17017.641025641 8.15926153846154 23.4354091070429 2016-08-04 2016
17021.1282051282 8.15926153846154 23.6114400785939 2016-08-08 2016
17024.6153846154 8.15926153846154 23.7628815628848 2016-08-11 2016
17028.1025641026 8.15926153846154 24.0000000000134 2016-08-15 2016
17031.5897435897 8.15926153846154 23.6300366300416 2016-08-18 2016
17035.0769230769 8.15926153846154 23.0380175591367 2016-08-22 2016
16920 8.44061538461539 6.41342581941751 2016-04-29 2016
16923.4871794872 8.44061538461539 7.12022336452173 2016-05-02 2016
16926.9743589744 8.44061538461539 8.10619619692261 2016-05-05 2016
16930.4615384615 8.44061538461539 9.09195324310167 2016-05-09 2016
16933.9487179487 8.44061538461539 10.0777102892816 2016-05-12 2016
16937.4358974359 8.44061538461539 11.0634673354616 2016-05-16 2016
16940.9230769231 8.44061538461539 12.0492243816407 2016-05-19 2016
16944.4102564103 8.44061538461539 13.0349814278206 2016-05-23 2016
16947.8974358974 8.44061538461539 14.0207384740006 2016-05-26 2016
16951.3846153846 8.44061538461539 15.0064955201797 2016-05-30 2016
16954.8717948718 8.44061538461539 15.5794901992972 2016-06-02 2016
16958.358974359 8.44061538461539 16.3013930352686 2016-06-06 2016
16961.8461538462 8.44061538461539 16.9921558178175 2016-06-09 2016
16965.3333333333 8.44061538461539 17.333333333371 2016-06-13 2016
16968.8205128205 8.44061538461539 18.043332860017 2016-06-16 2016
16972.3076923077 8.44061538461539 18.8453843042121 2016-06-20 2016
16975.7948717949 8.44061538461539 19.6474357484071 2016-06-23 2016
16979.2820512821 8.44061538461539 20.2529204409338 2016-06-27 2016
16982.7692307692 8.44061538461539 20.3285876419382 2016-06-30 2016
16986.2564102564 8.44061538461539 20.5986287356493 2016-07-04 2016
16989.7435897436 8.44061538461539 20.8686698293607 2016-07-07 2016
16993.2307692308 8.44061538461539 21.1355502863339 2016-07-11 2016
16996.7179487179 8.44061538461539 21.3945863297895 2016-07-14 2016
17000.2051282051 8.44061538461539 21.729419382079 2016-07-18 2016
17003.6923076923 8.44061538461539 22.6708637141135 2016-07-21 2016
17007.1794871795 8.44061538461539 22.8468946856644 2016-07-25 2016
17010.6666666667 8.44061538461539 23.0229256572154 2016-07-28 2016
17014.1538461538 8.44061538461539 23.1989566287664 2016-08-01 2016
17017.641025641 8.44061538461539 23.3749876003174 2016-08-04 2016
17021.1282051282 8.44061538461539 23.5510185718683 2016-08-08 2016
17024.6153846154 8.44061538461539 23.7115995116027 2016-08-11 2016
17028.1025641026 8.44061538461539 23.9838677492112 2016-08-15 2016
17031.5897435897 8.44061538461539 23.6134928900883 2016-08-18 2016
16920 8.72196923076923 6.44614172676552 2016-04-29 2016
16923.4871794872 8.72196923076923 7.13518596058475 2016-05-02 2016
16926.9743589744 8.72196923076923 8.12094300676472 2016-05-05 2016
16930.4615384615 8.72196923076923 9.10670005294378 2016-05-09 2016
16933.9487179487 8.72196923076923 10.0924570991237 2016-05-12 2016
16937.4358974359 8.72196923076923 11.0782141453037 2016-05-16 2016
16940.9230769231 8.72196923076923 12.0639711914828 2016-05-19 2016
16944.4102564103 8.72196923076923 13.0497282376627 2016-05-23 2016
16947.8974358974 8.72196923076923 14.0354852838427 2016-05-26 2016
16951.3846153846 8.72196923076923 15.0212423300218 2016-05-30 2016
16954.8717948718 8.72196923076923 15.5123364947417 2016-06-02 2016
16958.358974359 8.72196923076923 16.2464795446735 2016-06-06 2016
16961.8461538462 8.72196923076923 16.9579677836286 2016-06-09 2016
16965.3333333333 8.72196923076923 17.283332907291 2016-06-13 2016
16968.8205128205 8.72196923076923 18.111708928393 2016-06-16 2016
16972.3076923077 8.72196923076923 18.9137603725881 2016-06-20 2016
16975.7948717949 8.72196923076923 19.7158118167831 2016-06-23 2016
16979.2820512821 8.72196923076923 20.2122363820263 2016-06-27 2016
16982.7692307692 8.72196923076923 20.2943996077502 2016-06-30 2016
16986.2564102564 8.72196923076923 20.5644407014613 2016-07-04 2016
16989.7435897436 8.72196923076923 20.8344817951727 2016-07-07 2016
16993.2307692308 8.72196923076923 21.104522888884 2016-07-11 2016
16996.7179487179 8.72196923076923 21.3689453041486 2016-07-14 2016
17000.2051282051 8.72196923076923 21.7037783564374 2016-07-18 2016
17003.6923076923 8.72196923076923 22.6104422073878 2016-07-21 2016
17007.1794871795 8.72196923076923 22.7864731789388 2016-07-25 2016
17010.6666666667 8.72196923076923 22.9625041504897 2016-07-28 2016
17014.1538461538 8.72196923076923 23.1385351220407 2016-08-01 2016
17017.641025641 8.72196923076923 23.3145660935917 2016-08-04 2016
17021.1282051282 8.72196923076923 23.4905970651427 2016-08-08 2016
17024.6153846154 8.72196923076923 23.6603174603207 2016-08-11 2016
17028.1025641026 8.72196923076923 23.9301694191404 2016-08-15 2016
17031.5897435897 8.72196923076923 23.5881265855814 2016-08-18 2016
16920 9.00332307692308 6.47885763411341 2016-04-29 2016
16923.4871794872 9.00332307692308 7.14993277042595 2016-05-02 2016
16926.9743589744 9.00332307692308 8.13568981660592 2016-05-05 2016
16930.4615384615 9.00332307692308 9.12144686278498 2016-05-09 2016
16933.9487179487 9.00332307692308 10.1072039089649 2016-05-12 2016
16937.4358974359 9.00332307692308 11.0929609551449 2016-05-16 2016
16940.9230769231 9.00332307692308 12.078718001324 2016-05-19 2016
16944.4102564103 9.00332307692308 13.0644750475039 2016-05-23 2016
16947.8974358974 9.00332307692308 14.0502320936839 2016-05-26 2016
16951.3846153846 9.00332307692308 15.035989139863 2016-05-30 2016
16954.8717948718 9.00332307692308 15.4451827901862 2016-06-02 2016
16958.358974359 9.00332307692308 16.1793258401181 2016-06-06 2016
16961.8461538462 9.00332307692308 16.9134688900494 2016-06-09 2016
16965.3333333333 9.00332307692308 17.2179010925981 2016-06-13 2016
16968.8205128205 9.00332307692308 18.1800849967694 2016-06-16 2016
16972.3076923077 9.00332307692308 18.9821364409645 2016-06-20 2016
16975.7948717949 9.00332307692308 19.7449869252828 2016-06-23 2016
16979.2820512821 9.00332307692308 20.1780483478383 2016-06-27 2016
16982.7692307692 9.00332307692308 20.2602115735622 2016-06-30 2016
16986.2564102564 9.00332307692308 20.5302526672733 2016-07-04 2016
16989.7435897436 9.00332307692308 20.8002937609847 2016-07-07 2016
16993.2307692308 9.00332307692308 21.0703348546961 2016-07-11 2016
16996.7179487179 9.00332307692308 21.3403759484074 2016-07-14 2016
17000.2051282051 9.00332307692308 21.6781373307958 2016-07-18 2016
17003.6923076923 9.00332307692308 22.5500207006621 2016-07-21 2016
17007.1794871795 9.00332307692308 22.7260516722131 2016-07-25 2016
17010.6666666667 9.00332307692308 22.9020826437641 2016-07-28 2016
17014.1538461538 9.00332307692308 23.078113615315 2016-08-01 2016
17017.641025641 9.00332307692308 23.254144586866 2016-08-04 2016
17021.1282051282 9.00332307692308 23.430175558417 2016-08-08 2016
17024.6153846154 9.00332307692308 23.6062065299677 2016-08-11 2016
17028.1025641026 9.00332307692308 23.8764710890691 2016-08-15 2016
17031.5897435897 9.00332307692308 23.5627602810746 2016-08-18 2016
16920 9.28467692307692 6.48100374101114 2016-04-29 2016
16923.4871794872 9.28467692307692 7.16467958026806 2016-05-02 2016
16926.9743589744 9.28467692307692 8.15043662644803 2016-05-05 2016
16930.4615384615 9.28467692307692 9.13619367262709 2016-05-09 2016
16933.9487179487 9.28467692307692 10.1219507188071 2016-05-12 2016
16937.4358974359 9.28467692307692 11.107707764987 2016-05-16 2016
16940.9230769231 9.28467692307692 12.0934648111661 2016-05-19 2016
16944.4102564103 9.28467692307692 13.0792218573461 2016-05-23 2016
16947.8974358974 9.28467692307692 14.0637655436922 2016-05-26 2016
16951.3846153846 9.28467692307692 14.9688907387144 2016-05-30 2016
16954.8717948718 9.28467692307692 15.3780290856312 2016-06-02 2016
16958.358974359 9.28467692307692 16.112172135563 2016-06-06 2016
16961.8461538462 9.28467692307692 16.8463151854944 2016-06-09 2016
16965.3333333333 9.28467692307692 17.1524692779053 2016-06-13 2016
16968.8205128205 9.28467692307692 18.2484610651454 2016-06-16 2016
16972.3076923077 9.28467692307692 19.0505125093405 2016-06-20 2016
16975.7948717949 9.28467692307692 19.7107988910948 2016-06-23 2016
16979.2820512821 9.28467692307692 20.1438603136503 2016-06-27 2016
16982.7692307692 9.28467692307692 20.2260235393742 2016-06-30 2016
16986.2564102564 9.28467692307692 20.4960646330853 2016-07-04 2016
16989.7435897436 9.28467692307692 20.7661057267967 2016-07-07 2016
16993.2307692308 9.28467692307692 21.0361468205081 2016-07-11 2016
16996.7179487179 9.28467692307692 21.3073420585163 2016-07-14 2016
17000.2051282051 9.28467692307692 21.6524963051543 2016-07-18 2016
17003.6923076923 9.28467692307692 22.4895991939364 2016-07-21 2016
17007.1794871795 9.28467692307692 22.6656301654874 2016-07-25 2016
17010.6666666667 9.28467692307692 22.8416611370384 2016-07-28 2016
17014.1538461538 9.28467692307692 23.0176921085894 2016-08-01 2016
17017.641025641 9.28467692307692 23.1937230801403 2016-08-04 2016
17021.1282051282 9.28467692307692 23.3697540516913 2016-08-08 2016
17024.6153846154 9.28467692307692 23.545785023242 2016-08-11 2016
17028.1025641026 9.28467692307692 23.8227727589983 2016-08-15 2016
17031.5897435897 9.28467692307692 23.5373939765673 2016-08-18 2016
16920 9.56603076923077 6.42730541093988 2016-04-29 2016
16923.4871794872 9.56603076923077 7.17942639011017 2016-05-02 2016
16926.9743589744 9.56603076923077 8.16518343629014 2016-05-05 2016
16930.4615384615 9.56603076923077 9.1509404824692 2016-05-09 2016
16933.9487179487 9.56603076923077 10.1366975286492 2016-05-12 2016
16937.4358974359 9.56603076923077 11.1224545748291 2016-05-16 2016
16940.9230769231 9.56603076923077 12.0298685029493 2016-05-19 2016
16944.4102564103 9.56603076923077 12.9349936979715 2016-05-23 2016
16947.8974358974 9.56603076923077 13.8401188929947 2016-05-26 2016
16951.3846153846 9.56603076923077 14.745244088017 2016-05-30 2016
16954.8717948718 9.56603076923077 15.3108753810757 2016-06-02 2016
16958.358974359 9.56603076923077 16.0450184310075 2016-06-06 2016
16961.8461538462 9.56603076923077 16.7142006769518 2016-06-09 2016
16965.3333333333 9.56603076923077 17.1362680077273 2016-06-13 2016
16968.8205128205 9.56603076923077 18.3168371335214 2016-06-16 2016
16972.3076923077 9.56603076923077 19.1188885777165 2016-06-20 2016
16975.7948717949 9.56603076923077 19.6766108569072 2016-06-23 2016
16979.2820512821 9.56603076923077 20.1096722794618 2016-06-27 2016
16982.7692307692 9.56603076923077 20.1918355051862 2016-06-30 2016
16986.2564102564 9.56603076923077 20.4618765988973 2016-07-04 2016
16989.7435897436 9.56603076923077 20.7319176926087 2016-07-07 2016
16993.2307692308 9.56603076923077 21.0074335359886 2016-07-11 2016
16996.7179487179 9.56603076923077 21.2839907030223 2016-07-14 2016
17000.2051282051 9.56603076923077 21.6268552795127 2016-07-18 2016
17003.6923076923 9.56603076923077 22.4291776872108 2016-07-21 2016
17007.1794871795 9.56603076923077 22.6052086587617 2016-07-25 2016
17010.6666666667 9.56603076923077 22.7812396303127 2016-07-28 2016
17014.1538461538 9.56603076923077 22.9572706018637 2016-08-01 2016
17017.641025641 9.56603076923077 23.1333015734147 2016-08-04 2016
17021.1282051282 9.56603076923077 23.3093325449656 2016-08-08 2016
17024.6153846154 9.56603076923077 23.4853635165164 2016-08-11 2016
17028.1025641026 9.56603076923077 23.7816421109983 2016-08-15 2016
17031.5897435897 9.56603076923077 23.5120276720604 2016-08-18 2016
16920 9.84738461538462 6.37360708086908 2016-04-29 2016
16923.4871794872 9.84738461538462 7.19417319995227 2016-05-02 2016
16926.9743589744 9.84738461538462 8.17993024613224 2016-05-05 2016
16930.4615384615 9.84738461538462 9.09084626718322 2016-05-09 2016
16933.9487179487 9.84738461538462 9.9959714622064 2016-05-12 2016
16937.4358974359 9.84738461538462 10.9010966572287 2016-05-16 2016
16940.9230769231 9.84738461538462 11.8062218522509 2016-05-19 2016
16944.4102564103 9.84738461538462 12.7113470472732 2016-05-23 2016
16947.8974358974 9.84738461538462 13.6164722422964 2016-05-26 2016
16951.3846153846 9.84738461538462 14.5215974373186 2016-05-30 2016
16954.8717948718 9.84738461538462 15.2437216765202 2016-06-02 2016
16958.358974359 9.84738461538462 15.9284851997636 2016-06-06 2016
16961.8461538462 9.84738461538462 16.5625178337955 2016-06-09 2016
16965.3333333333 9.84738461538462 17.2046440761042 2016-06-13 2016
16968.8205128205 9.84738461538462 18.3852132018974 2016-06-16 2016
16972.3076923077 9.84738461538462 19.1045925290373 2016-06-20 2016
16975.7948717949 9.84738461538462 19.6424228227193 2016-06-23 2016
16979.2820512821 9.84738461538462 20.0754842452739 2016-06-27 2016
16982.7692307692 9.84738461538462 20.1576474709982 2016-06-30 2016
16986.2564102564 9.84738461538462 20.4309678464276 2016-07-04 2016
16989.7435897436 9.84738461538462 20.7075250134612 2016-07-07 2016
16993.2307692308 9.84738461538462 20.9840821804949 2016-07-11 2016
16996.7179487179 9.84738461538462 21.2606393475285 2016-07-14 2016
17000.2051282051 9.84738461538462 21.6025641024262 2016-07-18 2016
17003.6923076923 9.84738461538462 22.3687561804852 2016-07-21 2016
17007.1794871795 9.84738461538462 22.5447871520362 2016-07-25 2016
17010.6666666667 9.84738461538462 22.7208181235872 2016-07-28 2016
17014.1538461538 9.84738461538462 22.8968490951381 2016-08-01 2016
17017.641025641 9.84738461538462 23.0728800666891 2016-08-04 2016
17021.1282051282 9.84738461538462 23.2489110382401 2016-08-08 2016
17024.6153846154 9.84738461538462 23.4249420097908 2016-08-11 2016
17028.1025641026 9.84738461538462 23.8307159720198 2016-08-15 2016
16920 10.1287384615385 6.31990875079782 2016-04-29 2016
16923.4871794872 10.1287384615385 7.1422978630344 2016-05-02 2016
16926.9743589744 10.1287384615385 8.04037359202448 2016-05-05 2016
16930.4615384615 10.1287384615385 8.93844932101365 2016-05-09 2016
16933.9487179487 10.1287384615385 9.83652505000373 2016-05-12 2016
16937.4358974359 10.1287384615385 10.7346007789929 2016-05-16 2016
16940.9230769231 10.1287384615385 11.632676507983 2016-05-19 2016
16944.4102564103 10.1287384615385 12.5307522369731 2016-05-23 2016
16947.8974358974 10.1287384615385 13.4288279659622 2016-05-26 2016
16951.3846153846 10.1287384615385 14.3269036949523 2016-05-30 2016
16954.8717948718 10.1287384615385 15.1872124997144 2016-06-02 2016
16958.358974359 10.1287384615385 15.8212451337472 2016-06-06 2016
16961.8461538462 10.1287384615385 16.45527776778 2016-06-09 2016
16965.3333333333 10.1287384615385 17.2730201444792 2016-06-13 2016
16968.8205128205 10.1287384615385 18.4535892702734 2016-06-16 2016
16972.3076923077 10.1287384615385 19.0704044948493 2016-06-20 2016
16975.7948717949 10.1287384615385 19.6082347885313 2016-06-23 2016
16979.2820512821 10.1287384615385 20.0412962110854 2016-06-27 2016
16982.7692307692 10.1287384615385 20.1827674258839 2016-06-30 2016
16986.2564102564 10.1287384615385 20.4601064839205 2016-07-04 2016
16989.7435897436 10.1287384615385 20.727727748261 2016-07-07 2016
16993.2307692308 10.1287384615385 20.9953490126015 2016-07-11 2016
16996.7179487179 10.1287384615385 21.262970276942 2016-07-14 2016
17000.2051282051 10.1287384615385 21.6025641024262 2016-07-18 2016
17003.6923076923 10.1287384615385 22.3083346737595 2016-07-21 2016
17007.1794871795 10.1287384615385 22.4843656453105 2016-07-25 2016
17010.6666666667 10.1287384615385 22.6603966168615 2016-07-28 2016
17014.1538461538 10.1287384615385 22.8364275884124 2016-08-01 2016
17017.641025641 10.1287384615385 23.0124585599634 2016-08-04 2016
17021.1282051282 10.1287384615385 23.1884895315144 2016-08-08 2016
17024.6153846154 10.1287384615385 23.3645205030651 2016-08-11 2016
17028.1025641026 10.1287384615385 23.8797898330413 2016-08-15 2016
16920 10.4100923076923 6.26621042072657 2016-04-29 2016
16923.4871794872 10.4100923076923 7.14673595911154 2016-05-02 2016
16926.9743589744 10.4100923076923 8.04481168810162 2016-05-05 2016
16930.4615384615 10.4100923076923 8.94288741709079 2016-05-09 2016
16933.9487179487 10.4100923076923 9.84096314608087 2016-05-12 2016
16937.4358974359 10.4100923076923 10.73903887507 2016-05-16 2016
16940.9230769231 10.4100923076923 11.6371146040601 2016-05-19 2016
16944.4102564103 10.4100923076923 12.5286662142944 2016-05-23 2016
16947.8974358974 10.4100923076923 13.4187786568655 2016-05-26 2016
16951.3846153846 10.4100923076923 14.3088910994375 2016-05-30 2016
16954.8717948718 10.4100923076923 15.1990035420085 2016-06-02 2016
16958.358974359 10.4100923076923 16.0891159845796 2016-06-06 2016
16961.8461538462 10.4100923076923 16.7319225444344 2016-06-09 2016
16965.3333333333 10.4100923076923 17.3659551784676 2016-06-13 2016
16968.8205128205 10.4100923076923 18.4983861669798 2016-06-16 2016
16972.3076923077 10.4100923076923 19.0362164606613 2016-06-20 2016
16975.7948717949 10.4100923076923 19.5740467543433 2016-06-23 2016
16979.2820512821 10.4100923076923 20.0071081768974 2016-06-27 2016
16982.7692307692 10.4100923076923 20.2365129348191 2016-06-30 2016
16986.2564102564 10.4100923076923 20.5547750951405 2016-07-04 2016
16989.7435897436 10.4100923076923 20.8708395442204 2016-07-07 2016
16993.2307692308 10.4100923076923 21.1384608085609 2016-07-11 2016
16996.7179487179 10.4100923076923 21.4060820729014 2016-07-14 2016
17000.2051282051 10.4100923076923 21.6737033372419 2016-07-18 2016
17003.6923076923 10.4100923076923 22.2479131670339 2016-07-21 2016
17007.1794871795 10.4100923076923 22.4239441385848 2016-07-25 2016
17010.6666666667 10.4100923076923 22.5999751101358 2016-07-28 2016
17014.1538461538 10.4100923076923 22.7760060816868 2016-08-01 2016
17017.641025641 10.4100923076923 22.9767631727918 2016-08-04 2016
17021.1282051282 10.4100923076923 23.2303201437521 2016-08-08 2016
17024.6153846154 10.4100923076923 23.4838771147122 2016-08-11 2016
17028.1025641026 10.4100923076923 23.9288636940628 2016-08-15 2016
16920 10.6914461538462 6.25309832619951 2016-04-29 2016
16923.4871794872 10.6914461538462 7.15117405518868 2016-05-02 2016
16926.9743589744 10.6914461538462 8.04924978417876 2016-05-05 2016
16930.4615384615 10.6914461538462 8.94690330225603 2016-05-09 2016
16933.9487179487 10.6914461538462 9.83701574482802 2016-05-12 2016
16937.4358974359 10.6914461538462 10.7271281873991 2016-05-16 2016
16940.9230769231 10.6914461538462 11.6172406299711 2016-05-19 2016
16944.4102564103 10.6914461538462 12.5073530725431 2016-05-23 2016
16947.8974358974 10.6914461538462 13.3974655151142 2016-05-26 2016
16951.3846153846 10.6914461538462 14.2875779576862 2016-05-30 2016
16954.8717948718 10.6914461538462 15.1776904002572 2016-06-02 2016
16958.358974359 10.6914461538462 16.0678028428283 2016-06-06 2016
16961.8461538462 10.6914461538462 16.9579152854003 2016-06-09 2016
16965.3333333333 10.6914461538462 17.6425999551216 2016-06-13 2016
16968.8205128205 10.6914461538462 18.4641981327923 2016-06-16 2016
16972.3076923077 10.6914461538462 19.0020284264738 2016-06-20 2016
16975.7948717949 10.6914461538462 19.5398587201557 2016-06-23 2016
16979.2820512821 10.6914461538462 19.9999999999039 2016-06-27 2016
16982.7692307692 10.6914461538462 20.2902584437541 2016-06-30 2016
16986.2564102564 10.6914461538462 20.6085206040755 2016-07-04 2016
16989.7435897436 10.6914461538462 20.9267827643969 2016-07-07 2016
16993.2307692308 10.6914461538462 21.2450449247183 2016-07-11 2016
16996.7179487179 10.6914461538462 21.5491938688608 2016-07-14 2016
17000.2051282051 10.6914461538462 21.8168151332013 2016-07-18 2016
17003.6923076923 10.6914461538462 22.1874916603082 2016-07-21 2016
17007.1794871795 10.6914461538462 22.3635226318592 2016-07-25 2016
17010.6666666667 10.6914461538462 22.5954615008784 2016-07-28 2016
17014.1538461538 10.6914461538462 22.8490184718387 2016-08-01 2016
17017.641025641 10.6914461538462 23.102575442799 2016-08-04 2016
17021.1282051282 10.6914461538462 23.3561324137593 2016-08-08 2016
17024.6153846154 10.6914461538462 23.6096893847193 2016-08-11 2016
17028.1025641026 10.6914461538462 23.9779375550843 2016-08-15 2016
16920 10.9728 6.23333333340406 2016-04-29 2016
16923.4871794872 10.9728 7.04700854708381 2016-05-02 2016
16926.9743589744 10.9728 7.8606837607631 2016-05-05 2016
16930.4615384615 10.9728 8.67435897444238 2016-05-09 2016
16933.9487179487 10.9728 9.48803418812167 2016-05-12 2016
16937.4358974359 10.9728 10.3017094018014 2016-05-16 2016
16940.9230769231 10.9728 11.1153846154807 2016-05-19 2016
16944.4102564103 10.9728 11.92905982916 2016-05-23 2016
16947.8974358974 10.9728 12.7427350428397 2016-05-26 2016
16951.3846153846 10.9728 13.556410256519 2016-05-30 2016
16954.8717948718 10.9728 14.3700854701979 2016-06-02 2016
16958.358974359 10.9728 15.1837606838772 2016-06-06 2016
16961.8461538462 10.9728 15.9974358975564 2016-06-09 2016
16965.3333333333 10.9728 16.8111111112362 2016-06-13 2016
16968.8205128205 10.9728 17.6247863249155 2016-06-16 2016
16972.3076923077 10.9728 18.4384615385948 2016-06-20 2016
16975.7948717949 10.9728 19.2521367522745 2016-06-23 2016
16979.2820512821 10.9728 20.0238353197242 2016-06-27 2016
16982.7692307692 10.9728 20.318526543992 2016-06-30 2016
16986.2564102564 10.9728 20.61321776826 2016-07-04 2016
16989.7435897436 10.9728 20.9079089925278 2016-07-07 2016
16993.2307692308 10.9728 21.2026002167959 2016-07-11 2016
16996.7179487179 10.9728 21.4972914410637 2016-07-14 2016
17000.2051282051 10.9728 21.7919826653315 2016-07-18 2016
17003.6923076923 10.9728 22.0866738895995 2016-07-21 2016
17007.1794871795 10.9728 22.3813651138673 2016-07-25 2016
17010.6666666667 10.9728 22.6760563381354 2016-07-28 2016
17014.1538461538 10.9728 22.9707475624032 2016-08-01 2016
17017.641025641 10.9728 23.2283877128061 2016-08-04 2016
17021.1282051282 10.9728 23.4819446837664 2016-08-08 2016
17024.6153846154 10.9728 23.7355016547265 2016-08-11 2016
17028.1025641026 10.9728 23.9860377849841 2016-08-15 2016
17289 0 7.28894578322706 2017-05-03 2017
17292.4102564103 0 8.65324237161258 2017-05-06 2017
17295.8205128205 0 10.0175389599954 2017-05-09 2017
17299.2307692308 0 11.3818355483809 2017-05-13 2017
17302.641025641 0 12.5708315696406 2017-05-16 2017
17306.0512820513 0 13.2797035162948 2017-05-20 2017
17309.4615384615 0 13.9885754629499 2017-05-23 2017
17312.8717948718 0 14.6974474096041 2017-05-26 2017
17316.2820512821 0 15.4063193562592 2017-05-30 2017
17319.6923076923 0 16.0597535810944 2017-06-02 2017
17323.1025641026 0 16.6984044134447 2017-06-06 2017
17326.5128205128 0 17.3370552457959 2017-06-09 2017
17329.9230769231 0 17.9757060781467 2017-06-12 2017
17333.3333333333 0 18.4648517924356 2017-06-16 2017
17336.7435897436 0 18.803883131467 2017-06-19 2017
17340.1538461538 0 19.1429144704987 2017-06-23 2017
17343.5641025641 0 19.4819458095296 2017-06-26 2017
17346.9743589744 0 19.8209771485613 2017-06-29 2017
17350.3846153846 0 20.1600084875927 2017-07-03 2017
17353.7948717949 0 21.0630597081008 2017-07-06 2017
17357.2051282051 0 22.0932206358866 2017-07-10 2017
17360.6153846154 0 22.2710622710609 2017-07-13 2017
17364.0256410256 0 22.1898656898643 2017-07-17 2017
17367.4358974359 0 22.1086691086678 2017-07-20 2017
17370.8461538462 0 22.0274725274712 2017-07-23 2017
17374.2564102564 0 21.6628352490411 2017-07-27 2017
17377.6666666667 0 21.1532567049794 2017-07-30 2017
17381.0769230769 0 20.6436781609186 2017-08-03 2017
17384.4871794872 0 20.1340996168569 2017-08-06 2017
17289 0.281353846153846 7.28407892336145 2017-05-03 2017
17292.4102564103 0.281353846153846 8.95388700106469 2017-05-06 2017
17295.8205128205 0.281353846153846 10.3181835894475 2017-05-09 2017
17299.2307692308 0.281353846153846 11.682480177833 2017-05-13 2017
17302.641025641 0.281353846153846 12.5252475240568 2017-05-16 2017
17306.0512820513 0.281353846153846 13.234119470711 2017-05-20 2017
17309.4615384615 0.281353846153846 13.9429914173661 2017-05-23 2017
17312.8717948718 0.281353846153846 14.6518633640203 2017-05-26 2017
17316.2820512821 0.281353846153846 15.2436962225213 2017-05-30 2017
17319.6923076923 0.281353846153846 16.0482056909759 2017-06-02 2017
17323.1025641026 0.281353846153846 16.9065751613361 2017-06-06 2017
17326.5128205128 0.281353846153846 17.5452259936874 2017-06-09 2017
17329.9230769231 0.281353846153846 18.1838768260382 2017-06-12 2017
17333.3333333333 0.281353846153846 18.4942668369085 2017-06-16 2017
17336.7435897436 0.281353846153846 18.8052844170406 2017-06-19 2017
17340.1538461538 0.281353846153846 19.1360354964277 2017-06-23 2017
17343.5641025641 0.281353846153846 19.4750668354586 2017-06-26 2017
17346.9743589744 0.281353846153846 19.8140981744903 2017-06-29 2017
17350.3846153846 0.281353846153846 20.1515767928172 2017-07-03 2017
17353.7948717949 0.281353846153846 21.0402676853091 2017-07-06 2017
17357.2051282051 0.281353846153846 22.0704286130949 2017-07-10 2017
17360.6153846154 0.281353846153846 22.1800387034442 2017-07-13 2017
17364.0256410256 0.281353846153846 22.0988421222476 2017-07-17 2017
17367.4358974359 0.281353846153846 22.017645541051 2017-07-20 2017
17370.8461538462 0.281353846153846 21.9999999999933 2017-07-23 2017
17374.2564102564 0.281353846153846 22.0000000000037 2017-07-27 2017
17377.6666666667 0.281353846153846 22.0140112722275 2017-07-30 2017
17381.0769230769 0.281353846153846 22.0324617594199 2017-08-03 2017
17384.4871794872 0.281353846153846 22.0509122466123 2017-08-06 2017
17387.8974358974 0.281353846153846 22.0693627338048 2017-08-09 2017
17391.3076923077 0.281353846153846 22.0878132209972 2017-08-13 2017
17394.7179487179 0.281353846153846 21.9476202971323 2017-08-16 2017
17398.1282051282 0.281353846153846 21.6340335007867 2017-08-20 2017
17401.5384615385 0.281353846153846 21.3204467044416 2017-08-23 2017
17404.9487179487 0.281353846153846 21.006859908096 2017-08-26 2017
17408.358974359 0.281353846153846 20.6932731117508 2017-08-30 2017
17411.7692307692 0.281353846153846 20.3796863154053 2017-09-02 2017
17415.1794871795 0.281353846153846 20.0556984761379 2017-09-06 2017
17418.5897435897 0.281353846153846 19.7136296207898 2017-09-09 2017
17422 0.281353846153846 19.3632352064633 2017-09-13 2017
17289 0.562707692307692 7.16573636746398 2017-05-03 2017
17292.4102564103 0.562707692307692 8.91701417565127 2017-05-06 2017
17295.8205128205 0.562707692307692 10.6188282188987 2017-05-09 2017
17299.2307692308 0.562707692307692 11.9831248072842 2017-05-13 2017
17302.641025641 0.562707692307692 12.4796634784734 2017-05-16 2017
17306.0512820513 0.562707692307692 13.1885354251276 2017-05-20 2017
17309.4615384615 0.562707692307692 13.8974073717827 2017-05-23 2017
17312.8717948718 0.562707692307692 14.6062793184369 2017-05-26 2017
17316.2820512821 0.562707692307692 14.9815879604132 2017-05-30 2017
17319.6923076923 0.562707692307692 15.5842958990734 2017-06-02 2017
17323.1025641026 0.562707692307692 16.7959384736832 2017-06-06 2017
17326.5128205128 0.562707692307692 17.7533967415789 2017-06-09 2017
17329.9230769231 0.562707692307692 18.3920475739296 2017-06-12 2017
17333.3333333333 0.562707692307692 18.5284548710963 2017-06-16 2017
17336.7435897436 0.562707692307692 18.8394724512284 2017-06-19 2017
17340.1538461538 0.562707692307692 19.1504900313603 2017-06-23 2017
17343.5641025641 0.562707692307692 19.4681878613878 2017-06-26 2017
17346.9743589744 0.562707692307692 19.8072192004195 2017-06-29 2017
17350.3846153846 0.562707692307692 20.1297933749247 2017-07-03 2017
17353.7948717949 0.562707692307692 21.0174756625165 2017-07-06 2017
17357.2051282051 0.562707692307692 22.0372668512618 2017-07-10 2017
[truncated: 295,392 more chars]
