# Supplementary material for: Simultaneous invasion decouples zebra mussels and water clarity
Source: Commun Biol. 2022 Dec 22;5:1405. doi: 10.1038/s42003-022-04355-z (PMC9780222; doi:10.1038/s42003-022-04355-z)
Supplement: Supplementary file 4 — Supplementary Data [file 42003_2022_4355_MOESM4_ESM.zip › TP1.txt]

"Date" "WATERBODY" "SAMPLELOCATION" "Analyte" "Result" "Unit" "year"
2006-07-24 "MILLE LACS" "NORTH GARRISON" "TPPPM" 0.022 "ppm" 2006
2006-07-24 "MILLE LACS" "SEASTAD CREEK" "TPPPM" 0.05 "ppm" 2006
2006-07-24 "MILLE LACS" "CEDAR CREEK ACCESS" "TPPPM" 0.027 "ppm" 2006
2006-07-24 "MILLE LACS" "IZATYS" "TPPPM" 0.057 "ppm" 2006
2006-07-24 "MILLE LACS" "RUM RIVER" "TPPPM" 0.022 "ppm" 2006
2007-05-16 "MILLE LACS" "STN ZO1" "TPPPM" 0.036 "ppm" 2007
2007-05-16 "MILLE LACS" "STN ZO2" "TPPPM" 0.037 "ppm" 2007
2007-05-16 "MILLE LACS" "STN ZO3" "TPPPM" 0.037 "ppm" 2007
2007-05-16 "MILLE LACS" "STN ZO4" "TPPPM" 0.034 "ppm" 2007
2007-05-16 "MILLE LACS" "STN ZO5" "TPPPM" 0.04 "ppm" 2007
2007-05-16 "MILLE LACS" "STN ZO6" "TPPPM" 0.036 "ppm" 2007
2007-05-16 "MILLE LACS" "STN ZO7" "TPPPM" 0.037 "ppm" 2007
2007-05-16 "MILLE LACS" "STN ZO9" "TPPPM" 0.04 "ppm" 2007
2007-06-20 "MILLE LACS" "STN ZO3" "TPPPM" 0.028 "ppm" 2007
2007-06-20 "MILLE LACS" "STN ZO5" "TPPPM" 0.033 "ppm" 2007
2007-06-20 "MILLE LACS" "STN ZO6" "TPPPM" 0.023 "ppm" 2007
2007-06-20 "MILLE LACS" "STN ZO8" "TPPPM" 0.025 "ppm" 2007
2007-06-20 "MILLE LACS" "STN ZO9" "TPPPM" 0.026 "ppm" 2007
2007-06-20 "MILLE LACS" "" "TPPPM" 0.024 "ppm" 2007
2007-06-20 "MILLE LACS" "" "TPPPM" 0.025 "ppm" 2007
2007-06-20 "MILLE LACS" "" "TPPPM" 0.025 "ppm" 2007
2007-07-23 "MILLE LACS" "STN ZO6" "TPPPM" 0.044 "ppm" 2007
2007-07-23 "MILLE LACS" "STN ZO7" "TPPPM" 0.032 "ppm" 2007
2007-07-23 "MILLE LACS" "CEDAR CREEK" "TPPPM" 0.035 "ppm" 2007
2007-07-23 "MILLE LACS" "SEASTAD CREEK" "TPPPM" 0.056 "ppm" 2007
2007-07-23 "MILLE LACS" "NORTH GARRISON" "TPPPM" 0.053 "ppm" 2007
2007-07-23 "MILLE LACS" "RUM RIVER" "TPPPM" 0.033 "ppm" 2007
2007-07-23 "MILLE LACS" "IZATYS" "TPPPM" 0.065 "ppm" 2007
2007-07-23 "MILLE LACS" "STN ?" "TPPPM" 0.033 "ppm" 2007
2007-07-23 "MILLE LACS" "STN ?" "TPPPM" 0.033 "ppm" 2007
2007-07-23 "MILLE LACS" "STN ?" "TPPPM" 0.029 "ppm" 2007
2007-07-23 "MILLE LACS" "STN ?" "TPPPM" 0.028 "ppm" 2007
2007-07-23 "MILLE LACS" "STN ?" "TPPPM" 0.03 "ppm" 2007
2007-07-23 "MILLE LACS" "STN ?" "TPPPM" 0.029 "ppm" 2007
2007-08-14 "MILLE LACS" "WQ 11" "TPPPM" 0.03 "ppm" 2007
2007-08-14 "MILLE LACS" "WQ 12" "TPPPM" 0.034 "ppm" 2007
2007-08-14 "MILLE LACS" "WQ 13" "TPPPM" 0.027 "ppm" 2007
2007-08-14 "MILLE LACS" "WQ 14" "TPPPM" 0.039 "ppm" 2007
2007-08-14 "MILLE LACS" "WQ 15" "TPPPM" 0.031 "ppm" 2007
2007-08-14 "MILLE LACS" "WQ 16" "TPPPM" 0.03 "ppm" 2007
2007-08-14 "MILLE LACS" "WQ 17" "TPPPM" 0.029 "ppm" 2007
2007-08-14 "MILLE LACS" "WQ 18" "TPPPM" 0.032 "ppm" 2007
2007-09-12 "MILLE LACS" "WQ 1" "TPPPM" 0.03 "ppm" 2007
2007-09-12 "MILLE LACS" "WQ 2" "TPPPM" 0.036 "ppm" 2007
2007-09-12 "MILLE LACS" "WQ 3" "TPPPM" 0.033 "ppm" 2007
2007-09-12 "MILLE LACS" "WQ 4" "TPPPM" 0.028 "ppm" 2007
2007-09-12 "MILLE LACS" "WQ 5" "TPPPM" 0.025 "ppm" 2007
2007-09-12 "MILLE LACS" "WQ 6" "TPPPM" 0.027 "ppm" 2007
2007-09-12 "MILLE LACS" "WQ 7" "TPPPM" 0.028 "ppm" 2007
2007-09-12 "MILLE LACS" "WQ 8" "TPPPM" 0.028 "ppm" 2007
2008-05-14 "MILLE LACS" "WQ 11" "TPPPM" 0.033 "ppm" 2008
2008-05-14 "MILLE LACS" "WQ 12" "TPPPM" 0.019 "ppm" 2008
2008-05-14 "MILLE LACS" "WQ 13" "TPPPM" 0.022 "ppm" 2008
2008-05-14 "MILLE LACS" "WQ 14" "TPPPM" 0.017 "ppm" 2008
2008-05-14 "MILLE LACS" "WQ 15" "TPPPM" 0.014 "ppm" 2008
2008-05-14 "MILLE LACS" "WQ 16" "TPPPM" 0.018 "ppm" 2008
2008-05-14 "MILLE LACS" "WQ 17" "TPPPM" 0.013 "ppm" 2008
2008-05-14 "MILLE LACS" "WQ 18" "TPPPM" 0.015 "ppm" 2008
2008-06-18 "MILLE LACS" "WQ 1" "TPPPM" 0.016 "ppm" 2008
2008-06-18 "MILLE LACS" "WQ 2" "TPPPM" 0.016 "ppm" 2008
2008-06-18 "MILLE LACS" "WQ 3" "TPPPM" 0.014 "ppm" 2008
2008-06-18 "MILLE LACS" "WQ 4" "TPPPM" 0.014 "ppm" 2008
2008-06-18 "MILLE LACS" "WQ 5" "TPPPM" 0.012 "ppm" 2008
2008-06-18 "MILLE LACS" "WQ 6" "TPPPM" 0.024 "ppm" 2008
2008-06-18 "MILLE LACS" "WQ 7" "TPPPM" 0.03 "ppm" 2008
2008-06-18 "MILLE LACS" "WQ 8" "TPPPM" 0.016 "ppm" 2008
2008-07-15 "MILLE LACS" "WQ 1" "TPPPM" 0.037 "ppm" 2008
2008-07-15 "MILLE LACS" "WQ 2" "TPPPM" 0.024 "ppm" 2008
2008-07-15 "MILLE LACS" "WQ 3" "TPPPM" 0.017 "ppm" 2008
2008-07-15 "MILLE LACS" "WQ 4" "TPPPM" 0.044 "ppm" 2008
2008-07-15 "MILLE LACS" "WQ 5" "TPPPM" 0.036 "ppm" 2008
2008-07-15 "MILLE LACS" "WQ 11" "TPPPM" 0.022 "ppm" 2008
2008-07-15 "MILLE LACS" "WQ 12" "TPPPM" 0.022 "ppm" 2008
2008-07-15 "MILLE LACS" "WQ 13" "TPPPM" 0.022 "ppm" 2008
2008-07-15 "MILLE LACS" "WQ 14" "TPPPM" 0.019 "ppm" 2008
2008-07-15 "MILLE LACS" "WQ 15" "TPPPM" 0.022 "ppm" 2008
2008-07-15 "MILLE LACS" "WQ 16" "TPPPM" 0.022 "ppm" 2008
2008-07-15 "MILLE LACS" "WQ 17" "TPPPM" 0.024 "ppm" 2008
2008-07-15 "MILLE LACS" "WQ 18" "TPPPM" 0.023 "ppm" 2008
2008-08-13 "MILLE LACS" "WQ 11" "TPPPM" 0.025 "ppm" 2008
2008-08-13 "MILLE LACS" "WQ 12" "TPPPM" 0.026 "ppm" 2008
2008-08-13 "MILLE LACS" "WQ 13" "TPPPM" 0.023 "ppm" 2008
2008-08-13 "MILLE LACS" "WQ 14" "TPPPM" 0.035 "ppm" 2008
2008-08-13 "MILLE LACS" "WQ 15" "TPPPM" 0.027 "ppm" 2008
2008-08-13 "MILLE LACS" "WQ 16" "TPPPM" 0.023 "ppm" 2008
2008-08-13 "MILLE LACS" "WQ 17" "TPPPM" 0.024 "ppm" 2008
2008-08-13 "MILLE LACS" "WQ 19" "TPPPM" 0.119 "ppm" 2008
2008-09-09 "MILLE LACS" "WQ 11" "TPPPM" 0.026 "ppm" 2008
2008-09-09 "MILLE LACS" "WQ 12" "TPPPM" 0.03 "ppm" 2008
2008-09-09 "MILLE LACS" "WQ 13" "TPPPM" 0.037 "ppm" 2008
2008-09-09 "MILLE LACS" "WQ 14" "TPPPM" 0.024 "ppm" 2008
2008-09-09 "MILLE LACS" "WQ 15" "TPPPM" 0.023 "ppm" 2008
2008-09-09 "MILLE LACS" "WQ 16" "TPPPM" 0.022 "ppm" 2008
2008-09-09 "MILLE LACS" "WQ 17" "TPPPM" 0.027 "ppm" 2008
2008-09-09 "MILLE LACS" "WQ 18" "TPPPM" 0.028 "ppm" 2008
2009-05-26 "MILLE LACS" "WQ 10" "TPPPM" 0.062 "ppm" 2009
2009-05-26 "MILLE LACS" "WQ 11" "TPPPM" 0.023 "ppm" 2009
2009-05-26 "MILLE LACS" "WQ 12" "TPPPM" 0.024 "ppm" 2009
2009-05-26 "MILLE LACS" "WQ 13" "TPPPM" 0.232 "ppm" 2009
2009-05-26 "MILLE LACS" "WQ 14" "TPPPM" 0.614 "ppm" 2009
2009-05-26 "MILLE LACS" "WQ 15" "TPPPM" 0.032 "ppm" 2009
2009-05-26 "MILLE LACS" "WQ 16" "TPPPM" 0.195 "ppm" 2009
2009-05-26 "MILLE LACS" "WQ 17" "TPPPM" 0.026 "ppm" 2009
2009-05-26 "MILLE LACS" "WQ 18" "TPPPM" 0.026 "ppm" 2009
2009-06-17 "MILLE LACS" "WQ 11" "TPPPM" 0.02 "ppm" 2009
2009-06-17 "MILLE LACS" "WQ 12" "TPPPM" 0.02 "ppm" 2009
2009-06-17 "MILLE LACS" "WQ 13" "TPPPM" 0.02 "ppm" 2009
2009-06-17 "MILLE LACS" "WQ 14" "TPPPM" 0.019 "ppm" 2009
2009-06-17 "MILLE LACS" "WQ 15" "TPPPM" 0.013 "ppm" 2009
2009-06-17 "MILLE LACS" "WQ 16" "TPPPM" 0.019 "ppm" 2009
2009-06-17 "MILLE LACS" "WQ 17" "TPPPM" 0.019 "ppm" 2009
2009-06-17 "MILLE LACS" "WQ 18" "TPPPM" 0.018 "ppm" 2009
2009-06-17 "MILLE LACS" "WQ 10" "TPPPM" 0.017 "ppm" 2009
2009-07-13 "MILLE LACS" "WQ 1" "TPPPM" 0.076 "ppm" 2009
2009-07-13 "MILLE LACS" "WQ 2" "TPPPM" 0.027 "ppm" 2009
2009-07-13 "MILLE LACS" "WQ 3" "TPPPM" 0.021 "ppm" 2009
2009-07-13 "MILLE LACS" "WQ 4" "TPPPM" 0.072 "ppm" 2009
2009-07-13 "MILLE LACS" "WQ 5" "TPPPM" 0.044 "ppm" 2009
2009-07-13 "MILLE LACS" "WQ 10" "TPPPM" 0.023 "ppm" 2009
2009-07-13 "MILLE LACS" "WQ 11" "TPPPM" 0.025 "ppm" 2009
2009-07-13 "MILLE LACS" "WQ 12" "TPPPM" 0.023 "ppm" 2009
2009-07-13 "MILLE LACS" "WQ 13" "TPPPM" 0.022 "ppm" 2009
2009-07-13 "MILLE LACS" "WQ 14" "TPPPM" 0.019 "ppm" 2009
2009-07-13 "MILLE LACS" "WQ 15" "TPPPM" 0.018 "ppm" 2009
2009-07-13 "MILLE LACS" "WQ 16" "TPPPM" 0.02 "ppm" 2009
2009-07-13 "MILLE LACS" "WQ 17" "TPPPM" 0.02 "ppm" 2009
2009-07-13 "MILLE LACS" "WQ 18" "TPPPM" 0.025 "ppm" 2009
2009-08-18 "MILLE LACS" "WQ 10" "TPPPM" 0.029 "ppm" 2009
2009-08-18 "MILLE LACS" "WQ 11" "TPPPM" 0.035 "ppm" 2009
2009-08-18 "MILLE LACS" "WQ 12" "TPPPM" 0.034 "ppm" 2009
2009-08-18 "MILLE LACS" "WQ 13" "TPPPM" 0.037 "ppm" 2009
2009-08-18 "MILLE LACS" "WQ 14" "TPPPM" 0.032 "ppm" 2009
2009-08-18 "MILLE LACS" "WQ 15" "TPPPM" 0.026 "ppm" 2009
2009-08-18 "MILLE LACS" "WQ 16" "TPPPM" 0.028 "ppm" 2009
2009-08-18 "MILLE LACS" "WQ 17" "TPPPM" 0.042 "ppm" 2009
2009-08-18 "MILLE LACS" "WQ 18" "TPPPM" 0.046 "ppm" 2009
2009-09-10 "MILLE LACS" "WQ 10" "TPPPM" 0.024 "ppm" 2009
2009-09-10 "MILLE LACS" "WQ 11" "TPPPM" 0.028 "ppm" 2009
2009-09-10 "MILLE LACS" "WQ 12" "TPPPM" 0.022 "ppm" 2009
2009-09-10 "MILLE LACS" "WQ 14" "TPPPM" 0.02 "ppm" 2009
2009-09-10 "MILLE LACS" "WQ 15" "TPPPM" 0.017 "ppm" 2009
2009-09-10 "MILLE LACS" "WQ 16" "TPPPM" 0.027 "ppm" 2009
2009-09-10 "MILLE LACS" "WQ 17" "TPPPM" 0.025 "ppm" 2009
2009-09-10 "MILLE LACS" "WQ 18" "TPPPM" 0.029 "ppm" 2009
2010-05-12 "MILLE LACS" "WQ 10" "TPPPM" 0.025 "ppm" 2010
2010-05-12 "MILLE LACS" "WQ 11" "TPPPM" 0.032 "ppm" 2010
2010-05-12 "MILLE LACS" "WQ 12" "TPPPM" 0.043 "ppm" 2010
2010-05-12 "MILLE LACS" "WQ 13" "TPPPM" 0.03 "ppm" 2010
2010-05-12 "MILLE LACS" "WQ 14" "TPPPM" 0.037 "ppm" 2010
2010-05-12 "MILLE LACS" "WQ 15" "TPPPM" 0.029 "ppm" 2010
2010-05-12 "MILLE LACS" "WQ 16" "TPPPM" 0.024 "ppm" 2010
2010-05-12 "MILLE LACS" "WQ 17" "TPPPM" 0.026 "ppm" 2010
2010-05-12 "MILLE LACS" "WQ 18" "TPPPM" 0.026 "ppm" 2010
2010-06-14 "MILLE LACS" "WQ 10" "TPPPM" 0.015 "ppm" 2010
2010-06-14 "MILLE LACS" "WQ 11" "TPPPM" 0.017 "ppm" 2010
2010-06-14 "MILLE LACS" "WQ 12" "TPPPM" 0.017 "ppm" 2010
2010-06-14 "MILLE LACS" "WQ 13" "TPPPM" 0.018 "ppm" 2010
2010-06-14 "MILLE LACS" "WQ 14" "TPPPM" 0.02 "ppm" 2010
2010-06-14 "MILLE LACS" "WQ 15" "TPPPM" 0.018 "ppm" 2010
2010-06-14 "MILLE LACS" "WQ 16" "TPPPM" 0.019 "ppm" 2010
2010-06-14 "MILLE LACS" "WQ 17" "TPPPM" 0.017 "ppm" 2010
2010-06-14 "MILLE LACS" "WQ 18" "TPPPM" 0.015 "ppm" 2010
2010-07-12 "MILLE LACS" "WQ 17" "TPPPM" 0.028 "ppm" 2010
2010-07-12 "MILLE LACS" "WQ 12" "TPPPM" 0.026 "ppm" 2010
2010-07-12 "MILLE LACS" "WQ 16" "TPPPM" 0.022 "ppm" 2010
2010-07-12 "MILLE LACS" "WQ 15" "TPPPM" 0.021 "ppm" 2010
2010-07-12 "MILLE LACS" "WQ 10" "TPPPM" 0.022 "ppm" 2010
2010-07-12 "MILLE LACS" "WQ 4" "TPPPM" 0.048 "ppm" 2010
2010-07-12 "MILLE LACS" "WQ 3" "TPPPM" 0.022 "ppm" 2010
2010-07-12 "MILLE LACS" "WQ 5" "TPPPM" 0.39 "ppm" 2010
2010-07-12 "MILLE LACS" "WQ 18" "TPPPM" 0.028 "ppm" 2010
2010-07-12 "MILLE LACS" "WQ 11" "TPPPM" 0.023 "ppm" 2010
2010-07-12 "MILLE LACS" "WQ 14" "TPPPM" 0.025 "ppm" 2010
2010-07-12 "MILLE LACS" "WQ 2" "TPPPM" 0.025 "ppm" 2010
2010-07-12 "MILLE LACS" "WQ 1" "TPPPM" 0.026 "ppm" 2010
2010-07-12 "MILLE LACS" "WQ 13" "TPPPM" 0.022 "ppm" 2010
2010-08-16 "MILLE LACS" "WQ 11" "TPPPM" 0.039 "ppm" 2010
2010-08-16 "MILLE LACS" "WQ 12" "TPPPM" 0.042 "ppm" 2010
2010-08-16 "MILLE LACS" "WQ 13" "TPPPM" 0.043 "ppm" 2010
2010-08-16 "MILLE LACS" "WQ 14" "TPPPM" 0.035 "ppm" 2010
2010-09-14 "MILLE LACS" "WQ 10" "TPPPM" 0.035 "ppm" 2010
2010-09-14 "MILLE LACS" "WQ 11" "TPPPM" 0.04 "ppm" 2010
2010-09-14 "MILLE LACS" "WQ 12" "TPPPM" 0.037 "ppm" 2010
2010-09-14 "MILLE LACS" "WQ 13" "TPPPM" 0.039 "ppm" 2010
2010-09-14 "MILLE LACS" "WQ 14" "TPPPM" 0.031 "ppm" 2010
2010-09-14 "MILLE LACS" "WQ 15" "TPPPM" 0.056 "ppm" 2010
2010-09-14 "MILLE LACS" "WQ 16" "TPPPM" 0.033 "ppm" 2010
2010-09-14 "MILLE LACS" "WQ 17" "TPPPM" 0.029 "ppm" 2010
2010-09-14 "MILLE LACS" "WQ 18" "TPPPM" 0.03 "ppm" 2010
2011-05-17 "MILLE LACS" "WQ 10" "TPPPM" 0.016 "ppm" 2011
2011-05-17 "MILLE LACS" "WQ 11" "TPPPM" 0.013 "ppm" 2011
2011-05-17 "MILLE LACS" "WQ 12" "TPPPM" 0.022 "ppm" 2011
2011-05-17 "MILLE LACS" "WQ 13" "TPPPM" 0.019 "ppm" 2011
2011-05-17 "MILLE LACS" "WQ 14" "TPPPM" 0.018 "ppm" 2011
2011-05-17 "MILLE LACS" "WQ 15" "TPPPM" 0.018 "ppm" 2011
2011-05-17 "MILLE LACS" "WQ 16" "TPPPM" 0.017 "ppm" 2011
2011-05-17 "MILLE LACS" "WQ 17" "TPPPM" 0.022 "ppm" 2011
2011-05-17 "MILLE LACS" "WQ 18" "TPPPM" 0.016 "ppm" 2011
2011-06-13 "MILLE LACS" "WQ 10" "TPPPM" 0.024 "ppm" 2011
2011-06-13 "MILLE LACS" "WQ 11" "TPPPM" 0.03 "ppm" 2011
2011-06-13 "MILLE LACS" "WQ 12" "TPPPM" 0.025 "ppm" 2011
2011-06-13 "MILLE LACS" "WQ 13" "TPPPM" 0.03 "ppm" 2011
2011-06-13 "MILLE LACS" "WQ 14" "TPPPM" 0.02 "ppm" 2011
2011-06-13 "MILLE LACS" "WQ 15" "TPPPM" 0.024 "ppm" 2011
2011-06-13 "MILLE LACS" "WQ 16" "TPPPM" 0.02 "ppm" 2011
2011-06-13 "MILLE LACS" "WQ 17" "TPPPM" 0.024 "ppm" 2011
2011-06-13 "MILLE LACS" "WQ 18" "TPPPM" 0.022 "ppm" 2011
2011-08-22 "MILLE LACS" "WQ 10" "TPPPM" 0.037 "ppm" 2011
2011-08-22 "MILLE LACS" "WQ 11" "TPPPM" 0.04 "ppm" 2011
2011-08-22 "MILLE LACS" "WQ 12" "TPPPM" 0.042 "ppm" 2011
2011-08-22 "MILLE LACS" "WQ 13" "TPPPM" 0.04 "ppm" 2011
2011-08-22 "MILLE LACS" "WQ 14" "TPPPM" 0.048 "ppm" 2011
2011-08-22 "MILLE LACS" "WQ 15" "TPPPM" 0.037 "ppm" 2011
2011-08-22 "MILLE LACS" "WQ 16" "TPPPM" 0.043 "ppm" 2011
2011-08-22 "MILLE LACS" "WQ 17" "TPPPM" 0.043 "ppm" 2011
2011-08-22 "MILLE LACS" "WQ 18" "TPPPM" 0.043 "ppm" 2011
2011-09-13 "MILLE LACS" "WQ 10" "TPPPM" 0.043 "ppm" 2011
2011-09-13 "MILLE LACS" "WQ 11" "TPPPM" 0.036 "ppm" 2011
2011-09-13 "MILLE LACS" "WQ 12" "TPPPM" 0.045 "ppm" 2011
2011-09-13 "MILLE LACS" "WQ 13" "TPPPM" 0.043 "ppm" 2011
2011-09-13 "MILLE LACS" "WQ 14" "TPPPM" 0.044 "ppm" 2011
2011-09-13 "MILLE LACS" "WQ 15" "TPPPM" 0.053 "ppm" 2011
2011-09-13 "MILLE LACS" "WQ 16" "TPPPM" 0.051 "ppm" 2011
2011-09-13 "MILLE LACS" "WQ 17" "TPPPM" 0.06 "ppm" 2011
2011-09-13 "MILLE LACS" "WQ 18" "TPPPM" 0.048 "ppm" 2011
2012-05-02 "MILLE LACS" "WQ 10" "TPPPM" 0.02 "ppm" 2012
2012-05-02 "MILLE LACS" "WQ 11" "TPPPM" 0.021 "ppm" 2012
2012-05-02 "MILLE LACS" "WQ 12" "TPPPM" 0.033 "ppm" 2012
2012-05-02 "MILLE LACS" "WQ 13" "TPPPM" 0.024 "ppm" 2012
2012-05-02 "MILLE LACS" "WQ 14" "TPPPM" 0.027 "ppm" 2012
2012-05-02 "MILLE LACS" "WQ 15" "TPPPM" 0.041 "ppm" 2012
2012-05-02 "MILLE LACS" "WQ 16" "TPPPM" 0.019 "ppm" 2012
2012-05-02 "MILLE LACS" "WQ 17" "TPPPM" 0.024 "ppm" 2012
2012-05-02 "MILLE LACS" "WQ 18" "TPPPM" 0.054 "ppm" 2012
2012-05-14 "MILLE LACS" "WQ 10" "TPPPM" 0.025 "ppm" 2012
2012-05-14 "MILLE LACS" "WQ 11" "TPPPM" 0.011 "ppm" 2012
2012-05-14 "MILLE LACS" "WQ 12" "TPPPM" 0.014 "ppm" 2012
2012-05-14 "MILLE LACS" "WQ 13" "TPPPM" 0.016 "ppm" 2012
2012-05-14 "MILLE LACS" "WQ 14" "TPPPM" 0.02 "ppm" 2012
2012-05-14 "MILLE LACS" "WQ 15" "TPPPM" 0.015 "ppm" 2012
2012-05-14 "MILLE LACS" "WQ 16" "TPPPM" 0.016 "ppm" 2012
2012-05-14 "MILLE LACS" "WQ 17" "TPPPM" 0.017 "ppm" 2012
2012-05-14 "MILLE LACS" "WQ 18" "TPPPM" 0.024 "ppm" 2012
2012-06-21 "MILLE LACS" "WQ 10" "TPPPM" 0.02 "ppm" 2012
2012-06-21 "MILLE LACS" "WQ 11" "TPPPM" 0.021 "ppm" 2012
2012-06-21 "MILLE LACS" "WQ 12" "TPPPM" 0.022 "ppm" 2012
2012-06-21 "MILLE LACS" "WQ 13" "TPPPM" 0.022 "ppm" 2012
2012-06-21 "MILLE LACS" "WQ 14" "TPPPM" 0.024 "ppm" 2012
2012-06-21 "MILLE LACS" "WQ 15" "TPPPM" 0.02 "ppm" 2012
2012-06-21 "MILLE LACS" "WQ 16" "TPPPM" 0.015 "ppm" 2012
2012-06-21 "MILLE LACS" "WQ 17" "TPPPM" 0.022 "ppm" 2012
2012-06-21 "MILLE LACS" "WQ 18" "TPPPM" 0.021 "ppm" 2012
2012-07-18 "MILLE LACS" "WQ 1" "TPPPM" 0.039 "ppm" 2012
2012-07-18 "MILLE LACS" "WQ 2" "TPPPM" 0.069 "ppm" 2012
2012-07-18 "MILLE LACS" "WQ 3" "TPPPM" 0.023 "ppm" 2012
2012-07-18 "MILLE LACS" "WQ 4" "TPPPM" 0.075 "ppm" 2012
2012-07-18 "MILLE LACS" "WQ 5" "TPPPM" 0.095 "ppm" 2012
2012-07-19 "MILLE LACS" "WQ 10" "TPPPM" 0.023 "ppm" 2012
2012-07-19 "MILLE LACS" "WQ 11" "TPPPM" 0.029 "ppm" 2012
2012-07-19 "MILLE LACS" "WQ 12" "TPPPM" 0.03 "ppm" 2012
2012-07-19 "MILLE LACS" "WQ 13" "TPPPM" 0.027 "ppm" 2012
2012-07-19 "MILLE LACS" "WQ 14" "TPPPM" 0.024 "ppm" 2012
2012-07-19 "MILLE LACS" "WQ 15" "TPPPM" 0.02 "ppm" 2012
2012-07-19 "MILLE LACS" "WQ 16" "TPPPM" 0.024 "ppm" 2012
2012-07-19 "MILLE LACS" "WQ 17" "TPPPM" 0.024 "ppm" 2012
2012-07-19 "MILLE LACS" "WQ 18" "TPPPM" 0.023 "ppm" 2012
2012-08-13 "MILLE LACS" "WQ 10" "TPPPM" 0.035 "ppm" 2012
2012-08-13 "MILLE LACS" "WQ 11" "TPPPM" 0.038 "ppm" 2012
2012-08-13 "MILLE LACS" "WQ 12" "TPPPM" 0.039 "ppm" 2012
2012-08-13 "MILLE LACS" "WQ 13" "TPPPM" 0.044 "ppm" 2012
2012-08-13 "MILLE LACS" "WQ 14" "TPPPM" 0.035 "ppm" 2012
2012-08-13 "MILLE LACS" "WQ 15" "TPPPM" 0.04 "ppm" 2012
2012-08-13 "MILLE LACS" "WQ 16" "TPPPM" 0.174 "ppm" 2012
2012-08-13 "MILLE LACS" "WQ 17" "TPPPM" 0.058 "ppm" 2012
2012-08-13 "MILLE LACS" "WQ 18" "TPPPM" 0.031 "ppm" 2012
2012-09-11 "MILLE LACS" "WQ 10" "TPPPM" 0.033 "ppm" 2012
2012-09-11 "MILLE LACS" "WQ 11" "TPPPM" 0.031 "ppm" 2012
2012-09-11 "MILLE LACS" "WQ 12" "TPPPM" 0.032 "ppm" 2012
2012-09-11 "MILLE LACS" "WQ 13" "TPPPM" 0.04 "ppm" 2012
2012-09-11 "MILLE LACS" "WQ 14" "TPPPM" 0.028 "ppm" 2012
2012-09-11 "MILLE LACS" "WQ 15" "TPPPM" 0.031 "ppm" 2012
2012-09-11 "MILLE LACS" "WQ 16" "TPPPM" 0.027 "ppm" 2012
2012-09-11 "MILLE LACS" "WQ 17" "TPPPM" 0.043 "ppm" 2012
2012-09-11 "MILLE LACS" "WQ 18" "TPPPM" 0.052 "ppm" 2012
2013-05-28 "MILLE LACS" "WQ 10" "TPPPM" 0.015 "ppm" 2013
2013-05-28 "MILLE LACS" "WQ 11" "TPPPM" 0.012 "ppm" 2013
2013-05-28 "MILLE LACS" "WQ 12" "TPPPM" 0.014 "ppm" 2013
2013-05-28 "MILLE LACS" "WQ 13" "TPPPM" 0.018 "ppm" 2013
2013-05-28 "MILLE LACS" "WQ 14" "TPPPM" 0.012 "ppm" 2013
2013-05-28 "MILLE LACS" "WQ 15" "TPPPM" 0.015 "ppm" 2013
2013-05-28 "MILLE LACS" "WQ 16" "TPPPM" 0.017 "ppm" 2013
2013-05-28 "MILLE LACS" "WQ 17" "TPPPM" 0.016 "ppm" 2013
2013-05-28 "MILLE LACS" "WQ 18" "TPPPM" 0.033 "ppm" 2013
2013-06-17 "MILLE LACS" "WQ 10" "TPPPM" 0.013 "ppm" 2013
2013-06-17 "MILLE LACS" "WQ 11" "TPPPM" 0.027 "ppm" 2013
2013-06-17 "MILLE LACS" "WQ 12" "TPPPM" 0.023 "ppm" 2013
2013-06-17 "MILLE LACS" "WQ 13" "TPPPM" 0.019 "ppm" 2013
2013-06-17 "MILLE LACS" "WQ 14" "TPPPM" 0.019 "ppm" 2013
2013-06-17 "MILLE LACS" "WQ 15" "TPPPM" 0.014 "ppm" 2013
2013-06-17 "MILLE LACS" "WQ 16" "TPPPM" 0.014 "ppm" 2013
2013-06-17 "MILLE LACS" "WQ 17" "TPPPM" 0.04 "ppm" 2013
2013-06-17 "MILLE LACS" "WQ 18" "TPPPM" 0.026 "ppm" 2013
2013-07-15 "MILLE LACS" "WQ 10" "TPPPM" 0.044 "ppm" 2013
2013-07-15 "MILLE LACS" "WQ 11" "TPPPM" 0.045 "ppm" 2013
2013-07-15 "MILLE LACS" "WQ 12" "TPPPM" 0.022 "ppm" 2013
2013-07-15 "MILLE LACS" "WQ 13" "TPPPM" 0.022 "ppm" 2013
2013-07-15 "MILLE LACS" "WQ 14" "TPPPM" 0.024 "ppm" 2013
2013-07-15 "MILLE LACS" "WQ 15" "TPPPM" 0.021 "ppm" 2013
2013-07-15 "MILLE LACS" "WQ 16" "TPPPM" 0.023 "ppm" 2013
2013-07-15 "MILLE LACS" "WQ 17" "TPPPM" 0.019 "ppm" 2013
2013-07-15 "MILLE LACS" "WQ 18" "TPPPM" 0.021 "ppm" 2013
2013-07-22 "MILLE LACS" "WQ 1" "TPPPM" 0.137 "ppm" 2013
2013-07-22 "MILLE LACS" "WQ 2" "TPPPM" 0.022 "ppm" 2013
2013-07-22 "MILLE LACS" "WQ 3" "TPPPM" 0.033 "ppm" 2013
2013-07-22 "MILLE LACS" "WQ 4" "TPPPM" 0.049 "ppm" 2013
2013-07-22 "MILLE LACS" "WQ 5" "TPPPM" 0.053 "ppm" 2013
2013-08-13 "MILLE LACS" "WQ 10" "TPPPM" 0.019 "ppm" 2013
2013-08-13 "MILLE LACS" "WQ 11" "TPPPM" 0.023 "ppm" 2013
2013-08-13 "MILLE LACS" "WQ 12" "TPPPM" 0.02 "ppm" 2013
2013-08-13 "MILLE LACS" "WQ 13" "TPPPM" 0.022 "ppm" 2013
2013-08-13 "MILLE LACS" "WQ 14" "TPPPM" 0.022 "ppm" 2013
2013-08-13 "MILLE LACS" "WQ 15" "TPPPM" 0.023 "ppm" 2013
2013-08-13 "MILLE LACS" "WQ 16" "TPPPM" 0.021 "ppm" 2013
2013-08-13 "MILLE LACS" "WQ 17" "TPPPM" 0.025 "ppm" 2013
2013-08-13 "MILLE LACS" "WQ 18" "TPPPM" 0.026 "ppm" 2013
2013-09-24 "MILLE LACS" "WQ 10" "TPPPM" 0.023 "ppm" 2013
2013-09-24 "MILLE LACS" "WQ 11" "TPPPM" 0.032 "ppm" 2013
2013-09-24 "MILLE LACS" "WQ 12" "TPPPM" 0.027 "ppm" 2013
2013-09-24 "MILLE LACS" "WQ 13" "TPPPM" 0.03 "ppm" 2013
2013-09-24 "MILLE LACS" "WQ 14" "TPPPM" 0.023 "ppm" 2013
2013-09-24 "MILLE LACS" "WQ 15" "TPPPM" 0.026 "ppm" 2013
2013-09-24 "MILLE LACS" "WQ 16" "TPPPM" 0.023 "ppm" 2013
2013-09-24 "MILLE LACS" "WQ 17" "TPPPM" 0.031 "ppm" 2013
2013-09-24 "MILLE LACS" "WQ 18" "TPPPM" 0.038 "ppm" 2013
2014-07-21 "MILLE LACS" "WQ Station 1" "Total Phosphorus" 0.046 "ppm" 2014
2014-07-21 "MILLE LACS" "WQ Station 2" "Total Phosphorus" 0.025 "ppm" 2014
2014-07-21 "MILLE LACS" "WQ Station 3" "Total Phosphorus" 0.026 "ppm" 2014
2014-07-21 "MILLE LACS" "WQ Station 4" "Total Phosphorus" 0.046 "ppm" 2014
2014-07-21 "MILLE LACS" "WQ Station 5" "Total Phosphorus" 0.087 "ppm" 2014
2015-06-15 "MILLE LACS" "WQ Station 10" "Total Phosphorus" 0.018 "ppm" 2015
2015-06-15 "MILLE LACS" "WQ Station 11" "Total Phosphorus" 0.019 "ppm" 2015
2015-06-15 "MILLE LACS" "WQ Station 12" "Total Phosphorus" 0.036 "ppm" 2015
2015-06-15 "MILLE LACS" "WQ Station 13" "Total Phosphorus" 0.018 "ppm" 2015
2015-06-15 "MILLE LACS" "WQ Station 14" "Total Phosphorus" 0.018 "ppm" 2015
2015-06-15 "MILLE LACS" "WQ Station 15" "Total Phosphorus" 0.017 "ppm" 2015
2015-06-15 "MILLE LACS" "WQ Station 16" "Total Phosphorus" 0.02 "ppm" 2015
2015-06-15 "MILLE LACS" "WQ Station 17" "Total Phosphorus" 0.02 "ppm" 2015
2015-06-15 "MILLE LACS" "WQ Station 18" "Total Phosphorus" 0.019 "ppm" 2015
2014-07-16 "MILLE LACS" "WQ Station 10" "Total Phosphorus" 0.029 "ppm" 2014
2014-07-16 "MILLE LACS" "WQ Station 11" "Total Phosphorus" 0.022 "ppm" 2014
2014-07-16 "MILLE LACS" "WQ Station 12" "Total Phosphorus" 0.026 "ppm" 2014
2014-07-16 "MILLE LACS" "WQ Station 13" "Total Phosphorus" 0.025 "ppm" 2014
2014-07-16 "MILLE LACS" "WQ Station 14" "Total Phosphorus" 0.028 "ppm" 2014
2014-07-16 "MILLE LACS" "WQ Station 15" "Total Phosphorus" 0.026 "ppm" 2014
2014-07-16 "MILLE LACS" "WQ Station 16" "Total Phosphorus" 0.036 "ppm" 2014
2014-07-16 "MILLE LACS" "WQ Station 17" "Total Phosphorus" 0.032 "ppm" 2014
2014-07-16 "MILLE LACS" "WQ Station 18" "Total Phosphorus" 0.025 "ppm" 2014
2014-06-17 "MILLE LACS" "WQ Station 10" "Total Phosphorus" 0.019 "ppm" 2014
2014-09-14 "MILLE LACS" "WQ Station 10" "Total Phosphorus" 0.032 "ppm" 2014
2014-06-17 "MILLE LACS" "WQ Station 11" "Total Phosphorus" 0.021 "ppm" 2014
2014-09-14 "MILLE LACS" "WQ Station 11" "Total Phosphorus" 0.036 "ppm" 2014
2014-06-17 "MILLE LACS" "WQ Station 12" "Total Phosphorus" 0.015 "ppm" 2014
2014-09-14 "MILLE LACS" "WQ Station 12" "Total Phosphorus" 0.032 "ppm" 2014
2014-06-17 "MILLE LACS" "WQ Station 13" "Total Phosphorus" 0.021 "ppm" 2014
2014-09-14 "MILLE LACS" "WQ Station 13" "Total Phosphorus" 0.03 "ppm" 2014
2014-06-17 "MILLE LACS" "WQ Station 14" "Total Phosphorus" 0.018 "ppm" 2014
2014-09-14 "MILLE LACS" "WQ Station 14" "Total Phosphorus" 0.03 "ppm" 2014
2014-06-17 "MILLE LACS" "WQ Station 15" "Total Phosphorus" 0.023 "ppm" 2014
2014-09-14 "MILLE LACS" "WQ Station 15" "Total Phosphorus" 0.03 "ppm" 2014
2014-06-17 "MILLE LACS" "WQ Station 16" "Total Phosphorus" 0.021 "ppm" 2014
2014-09-14 "MILLE LACS" "WQ Station 16" "Total Phosphorus" 0.032 "ppm" 2014
2014-09-14 "MILLE LACS" "WQ Station 17" "Total Phosphorus" 0.036 "ppm" 2014
2014-06-17 "MILLE LACS" "WQ Station 18" "Total Phosphorus" 0.024 "ppm" 2014
2014-09-14 "MILLE LACS" "WQ Station 18" "Total Phosphorus" 0.038 "ppm" 2014
2014-08-12 "MILLE LACS" "WQ Station 10" "Total Phosphorus" 0.03 "ppm" 2014
2015-07-15 "MILLE LACS" "WQ Station 10" "Total Phosphorus" 0.022 "ppm" 2015
2015-09-14 "MILLE LACS" "WQ Station 10" "Total Phosphorus" 0.034 "ppm" 2015
2014-08-12 "MILLE LACS" "WQ Station 11" "Total Phosphorus" 0.025 "ppm" 2014
2015-09-14 "MILLE LACS" "WQ Station 11" "Total Phosphorus" 0.036 "ppm" 2015
2014-08-12 "MILLE LACS" "WQ Station 12" "Total Phosphorus" 0.027 "ppm" 2014
2015-09-14 "MILLE LACS" "WQ Station 12" "Total Phosphorus" 0.034 "ppm" 2015
2014-08-12 "MILLE LACS" "WQ Station 13" "Total Phosphorus" 0.025 "ppm" 2014
2015-09-14 "MILLE LACS" "WQ Station 13" "Total Phosphorus" 0.034 "ppm" 2015
2014-08-12 "MILLE LACS" "WQ Station 14" "Total Phosphorus" 0.031 "ppm" 2014
2015-09-14 "MILLE LACS" "WQ Station 14" "Total Phosphorus" 0.041 "ppm" 2015
2014-08-12 "MILLE LACS" "WQ Station 15" "Total Phosphorus" 0.03 "ppm" 2014
2015-09-14 "MILLE LACS" "WQ Station 15" "Total Phosphorus" 0.029 "ppm" 2015
2014-08-12 "MILLE LACS" "WQ Station 16" "Total Phosphorus" 0.031 "ppm" 2014
2015-09-14 "MILLE LACS" "WQ Station 16" "Total Phosphorus" 0.028 "ppm" 2015
2014-08-12 "MILLE LACS" "WQ Station 17" "Total Phosphorus" 0.027 "ppm" 2014
2015-09-14 "MILLE LACS" "WQ Station 17" "Total Phosphorus" 0.039 "ppm" 2015
2014-08-12 "MILLE LACS" "WQ Station 18" "Total Phosphorus" 0.025 "ppm" 2014
2015-09-14 "MILLE LACS" "WQ Station 18" "Total Phosphorus" 0.036 "ppm" 2015
2015-05-20 "MILLE LACS" "WQ Station 10" "Total Phosphorus" 0.019 "ppm" 2015
2015-05-20 "MILLE LACS" "WQ Station 11" "Total Phosphorus" 0.026 "ppm" 2015
2015-05-20 "MILLE LACS" "WQ Station 12" "Total Phosphorus" 0.022 "ppm" 2015
2015-05-20 "MILLE LACS" "WQ Station 13" "Total Phosphorus" 0.022 "ppm" 2015
2015-05-20 "MILLE LACS" "WQ Station 14" "Total Phosphorus" 0.02 "ppm" 2015
2015-05-20 "MILLE LACS" "WQ Station 15" "Total Phosphorus" 0.02 "ppm" 2015
2015-05-20 "MILLE LACS" "WQ Station 16" "Total Phosphorus" 0.018 "ppm" 2015
2015-05-20 "MILLE LACS" "WQ Station 17" "Total Phosphorus" 0.03 "ppm" 2015
2015-05-20 "MILLE LACS" "WQ Station 18" "Total Phosphorus" 0.023 "ppm" 2015
2015-08-12 "MILLE LACS" "WQ Station 10" "Total Phosphorus" 0.03 "ppm" 2015
2015-08-12 "MILLE LACS" "WQ Station 11" "Total Phosphorus" 0.032 "ppm" 2015
2015-08-12 "MILLE LACS" "WQ Station 12" "Total Phosphorus" 0.03 "ppm" 2015
2015-08-12 "MILLE LACS" "WQ Station 13" "Total Phosphorus" 0.025 "ppm" 2015
2015-08-12 "MILLE LACS" "WQ Station 14" "Total Phosphorus" 0.032 "ppm" 2015
2015-08-12 "MILLE LACS" "WQ Station 15" "Total Phosphorus" 0.028 "ppm" 2015
2015-08-12 "MILLE LACS" "WQ Station 16" "Total Phosphorus" 0.028 "ppm" 2015
2015-08-12 "MILLE LACS" "WQ Station 17" "Total Phosphorus" 0.027 "ppm" 2015
2015-08-12 "MILLE LACS" "WQ Station 18" "Total Phosphorus" 0.027 "ppm" 2015
2015-07-27 "MILLE LACS" "WQ Station 1" "Total Phosphorus" 0.05 "ppm" 2015
2015-07-27 "MILLE LACS" "WQ Station 2" "Total Phosphorus" 0.03 "ppm" 2015
2015-07-27 "MILLE LACS" "WQ Station 3" "Total Phosphorus" 0.024 "ppm" 2015
2015-07-27 "MILLE LACS" "WQ Station 4" "Total Phosphorus" 0.241 "ppm" 2015
2015-07-27 "MILLE LACS" "WQ Station 5" "Total Phosphorus" 0.043 "ppm" 2015
2014-05-14 "MILLE LACS" "WQ Station 10" "Total Phosphorus" 0.016 "ppm" 2014
2014-05-14 "MILLE LACS" "WQ Station 11" "Total Phosphorus" 0.017 "ppm" 2014
2015-07-15 "MILLE LACS" "WQ Station 11" "Total Phosphorus" 0.027 "ppm" 2015
2014-05-14 "MILLE LACS" "WQ Station 12" "Total Phosphorus" 0.016 "ppm" 2014
2015-07-15 "MILLE LACS" "WQ Station 12" "Total Phosphorus" 0.028 "ppm" 2015
2014-05-14 "MILLE LACS" "WQ Station 13" "Total Phosphorus" 0.021 "ppm" 2014
2015-07-15 "MILLE LACS" "WQ Station 13" "Total Phosphorus" 0.022 "ppm" 2015
2014-05-14 "MILLE LACS" "WQ Station 14" "Total Phosphorus" 0.018 "ppm" 2014
2015-07-15 "MILLE LACS" "WQ Station 14" "Total Phosphorus" 0.025 "ppm" 2015
2014-05-14 "MILLE LACS" "WQ Station 15" "Total Phosphorus" 0.016 "ppm" 2014
2015-07-15 "MILLE LACS" "WQ Station 15" "Total Phosphorus" 0.021 "ppm" 2015
2014-05-14 "MILLE LACS" "WQ Station 16" "Total Phosphorus" 0.026 "ppm" 2014
2015-07-15 "MILLE LACS" "WQ Station 16" "Total Phosphorus" 0.023 "ppm" 2015
2014-05-14 "MILLE LACS" "WQ Station 17" "Total Phosphorus" 0.016 "ppm" 2014
2015-07-15 "MILLE LACS" "WQ Station 17" "Total Phosphorus" 0.021 "ppm" 2015
2014-05-14 "MILLE LACS" "WQ Station 18" "Total Phosphorus" 0.017 "ppm" 2014
2015-07-15 "MILLE LACS" "WQ Station 18" "Total Phosphorus" 0.024 "ppm" 2015
2018-06-19 "MILLE LACS" "Mille Lacs, WQ-10" "Total Phosphorus" 0.016 "mg/L" 2018
2018-06-19 "MILLE LACS" "Mille Lacs, WQ-11" "Total Phosphorus" 0.017 "mg/L" 2018
2018-06-19 "MILLE LACS" "Mille Lacs, WQ-12" "Total Phosphorus" 0.019 "mg/L" 2018
2018-06-19 "MILLE LACS" "Mille Lacs, WQ-13" "Total Phosphorus" 0.019 "mg/L" 2018
2018-06-19 "MILLE LACS" "Mille Lacs, WQ-14" "Total Phosphorus" 0.019 "mg/L" 2018
2018-06-19 "MILLE LACS" "Mille Lacs, WQ-15" "Total Phosphorus" 0.016 "mg/L" 2018
2018-06-19 "MILLE LACS" "Mille Lacs, WQ-16" "Total Phosphorus" 0.017 "mg/L" 2018
2018-06-19 "MILLE LACS" "Mille Lacs, WQ-17" "Total Phosphorus" 0.019 "mg/L" 2018
2018-06-19 "MILLE LACS" "Mille Lacs, WQ-18" "Total Phosphorus" 0.019 "mg/L" 2018
2018-05-15 "MILLE LACS" "Mille Lacs - WQ10" "Total Phosphorus" 0.014 "mg/L" 2018
2017-09-13 "MILLE LACS" "Mille Lacs, WQ- 18" "Total Phosphorus" 0.024 "mg/L" 2017
2017-09-13 "MILLE LACS" "Mille Lacs, WQ- 17" "Total Phosphorus" 0.023 "mg/L" 2017
2017-09-13 "MILLE LACS" "Mille Lacs, WQ- 16" "Total Phosphorus" 0.058 "mg/L" 2017
2017-09-13 "MILLE LACS" "Mille Lacs, WQ- 15" "Total Phosphorus" 0.024 "mg/L" 2017
2017-09-13 "MILLE LACS" "Mille Lacs, WQ- 14" "Total Phosphorus" 0.023 "mg/L" 2017
2017-09-13 "MILLE LACS" "Mille Lacs, WQ- 13" "Total Phosphorus" 0.024 "mg/L" 2017
2017-09-13 "MILLE LACS" "Mille Lacs, WQ- 12" "Total Phosphorus" 0.025 "mg/L" 2017
2017-09-13 "MILLE LACS" "Mille Lacs, WQ- 11" "Total Phosphorus" 0.031 "mg/L" 2017
2017-09-13 "MILLE LACS" "Mille Lacs, WQ- 10" "Total Phosphorus" 0.02 "mg/L" 2017
2017-08-15 "MILLE LACS" "Mille Lacs Lake, WQ- 18" "Total Phosphorus" 0.026 "mg/L" 2017
2017-08-15 "MILLE LACS" "Mille Lacs Lake, WQ- 17" "Total Phosphorus" 0.027 "mg/L" 2017
2017-08-15 "MILLE LACS" "Mille Lacs Lake, WQ- 16" "Total Phosphorus" 0.025 "mg/L" 2017
2017-08-15 "MILLE LACS" "Mille Lacs Lake, WQ- 15" "Total Phosphorus" 0.027 "mg/L" 2017
2017-08-15 "MILLE LACS" "Mille Lacs Lake, WQ- 14" "Total Phosphorus" 0.026 "mg/L" 2017
2017-08-15 "MILLE LACS" "Mille Lacs Lake, WQ- 13" "Total Phosphorus" 0.024 "mg/L" 2017
2017-08-15 "MILLE LACS" "Mille Lacs Lake, WQ- 12" "Total Phosphorus" 0.027 "mg/L" 2017
2017-08-15 "MILLE LACS" "Mille Lacs Lake, WQ- 11" "Total Phosphorus" 0.028 "mg/L" 2017
2017-08-15 "MILLE LACS" "Mille Lacs Lake, WQ- 10" "Total Phosphorus" 0.025 "mg/L" 2017
2017-07-26 "MILLE LACS" "Mille Lacs Lake, WQ- 5" "Total Phosphorus" 0.075 "mg/L" 2017
2017-07-26 "MILLE LACS" "Mille Lacs Lake, WQ- 4" "Total Phosphorus" 0.036 "mg/L" 2017
2017-07-26 "MILLE LACS" "Mille Lacs Lake, WQ- 3" "Total Phosphorus" 0.023 "mg/L" 2017
2017-07-26 "MILLE LACS" "Mille Lacs Lake, WQ- 2" "Total Phosphorus" 0.023 "mg/L" 2017
2017-07-26 "MILLE LACS" "Mille Lacs Lake, WQ- 1" "Total Phosphorus" 0.026 "mg/L" 2017
2017-07-12 "MILLE LACS" "Mille Lacs Lake, WQ- 18" "Total Phosphorus" 0.023 "mg/L" 2017
2017-07-12 "MILLE LACS" "Mille Lacs Lake, WQ- 17" "Total Phosphorus" 0.023 "mg/L" 2017
2017-07-12 "MILLE LACS" "Mille Lacs Lake, WQ- 16" "Total Phosphorus" 0.02 "mg/L" 2017
2017-07-12 "MILLE LACS" "Mille Lacs Lake, WQ- 15" "Total Phosphorus" 0.023 "mg/L" 2017
2017-07-12 "MILLE LACS" "Mille Lacs Lake, WQ- 14" "Total Phosphorus" 0.03 "mg/L" 2017
2017-07-12 "MILLE LACS" "Mille Lacs Lake, WQ- 13" "Total Phosphorus" 0.02 "mg/L" 2017
2017-07-12 "MILLE LACS" "Mille Lacs Lake, WQ- 12" "Total Phosphorus" 0.025 "mg/L" 2017
2017-07-12 "MILLE LACS" "Mille Lacs Lake, WQ- 11" "Total Phosphorus" 0.03 "mg/L" 2017
2017-07-12 "MILLE LACS" "Mille Lacs Lake, WQ- 10" "Total Phosphorus" 0.023 "mg/L" 2017
2017-06-14 "MILLE LACS" "Mille Lacs Lake, WQ- 18" "Total Phosphorus" 0.021 "mg/L" 2017
2017-06-14 "MILLE LACS" "Mille Lacs Lake, WQ- 17" "Total Phosphorus" 0.019 "mg/L" 2017
2017-06-14 "MILLE LACS" "Mille Lacs Lake, WQ- 16" "Total Phosphorus" 0.017 "mg/L" 2017
2017-06-14 "MILLE LACS" "Mille Lacs Lake, WQ- 15" "Total Phosphorus" 0.02 "mg/L" 2017
2017-06-14 "MILLE LACS" "Mille Lacs Lake, WQ- 14" "Total Phosphorus" 0.021 "mg/L" 2017
2017-06-14 "MILLE LACS" "Mille Lacs Lake, WQ- 13" "Total Phosphorus" 0.024 "mg/L" 2017
2017-06-14 "MILLE LACS" "Mille Lacs Lake, WQ- 12" "Total Phosphorus" 0.037 "mg/L" 2017
2017-06-14 "MILLE LACS" "Mille Lacs Lake, WQ- 11" "Total Phosphorus" 0.027 "mg/L" 2017
2017-06-14 "MILLE LACS" "Mille Lacs Lake, WQ- 10" "Total Phosphorus" 0.015 "mg/L" 2017
2017-05-15 "MILLE LACS" "Mille Lacs Lake, WQ- 18" "Total Phosphorus" 0.013 "mg/L" 2017
2017-05-15 "MILLE LACS" "Mille Lacs Lake, WQ- 17" "Total Phosphorus" 0.014 "mg/L" 2017
2017-05-15 "MILLE LACS" "Mille Lacs Lake, WQ- 16" "Total Phosphorus" 0.014 "mg/L" 2017
2017-05-15 "MILLE LACS" "Mille Lacs Lake, WQ- 15" "Total Phosphorus" 0.018 "mg/L" 2017
2017-05-15 "MILLE LACS" "Mille Lacs Lake, WQ- 14" "Total Phosphorus" 0.016 "mg/L" 2017
2017-05-15 "MILLE LACS" "Mille Lacs Lake, WQ- 13" "Total Phosphorus" 0.016 "mg/L" 2017
2017-05-15 "MILLE LACS" "Mille Lacs Lake, WQ- 12" "Total Phosphorus" 0.017 "mg/L" 2017
2017-05-15 "MILLE LACS" "Mille Lacs Lake, WQ- 11" "Total Phosphorus" 0.014 "mg/L" 2017
2017-05-15 "MILLE LACS" "Mille Lacs Lake, WQ- 10" "Total Phosphorus" 0.015 "mg/L" 2017
2016-09-12 "MILLE LACS" "Mille Lacs Lake, WQ- 18" "Total Phosphorus" 0.05 "mg/L" 2016
2016-09-12 "MILLE LACS" "Mille Lacs Lake, WQ- 17" "Total Phosphorus" 0.044 "mg/L" 2016
2016-09-12 "MILLE LACS" "Mille Lacs Lake, WQ- 16" "Total Phosphorus" 0.032 "mg/L" 2016
2016-09-12 "MILLE LACS" "Mille Lacs Lake, WQ- 15" "Total Phosphorus" 0.031 "mg/L" 2016
2016-09-12 "MILLE LACS" "Mille Lacs Lake, WQ- 14" "Total Phosphorus" 0.033 "mg/L" 2016
2016-09-12 "MILLE LACS" "Mille Lacs Lake, WQ- 13" "Total Phosphorus" 0.031 "mg/L" 2016
2016-09-12 "MILLE LACS" "Mille Lacs Lake, WQ- 12" "Total Phosphorus" 0.032 "mg/L" 2016
2016-09-12 "MILLE LACS" "Mille Lacs Lake, WQ- 11" "Total Phosphorus" 0.04 "mg/L" 2016
2016-09-12 "MILLE LACS" "Mille Lacs Lake, WQ- 10" "Total Phosphorus" 0.034 "mg/L" 2016
2016-07-25 "MILLE LACS" "Mille Lacs Lake, WQ- 5" "Total Phosphorus" 0.087 "mg/L" 2016
2016-07-25 "MILLE LACS" "Mille Lacs Lake, WQ- 4" "Total Phosphorus" 0.107 "mg/L" 2016
2016-07-25 "MILLE LACS" "Mille Lacs Lake, WQ- 3" "Total Phosphorus" 0.046 "mg/L" 2016
2016-07-25 "MILLE LACS" "Mille Lacs Lake, WQ- 2" "Total Phosphorus" 0.024 "mg/L" 2016
2016-07-25 "MILLE LACS" "Mille Lacs Lake, WQ- 1" "Total Phosphorus" 0.022 "mg/L" 2016
2016-07-18 "MILLE LACS" "Mille Lacs Lake, WQ- 18" "Total Phosphorus" 0.026 "mg/L" 2016
2016-07-18 "MILLE LACS" "Mille Lacs Lake, WQ- 17" "Total Phosphorus" 0.025 "mg/L" 2016
2016-07-18 "MILLE LACS" "Mille Lacs Lake, WQ- 16" "Total Phosphorus" 0.033 "mg/L" 2016
2016-07-18 "MILLE LACS" "Mille Lacs Lake, WQ- 15" "Total Phosphorus" 0.024 "mg/L" 2016
2016-07-18 "MILLE LACS" "Mille Lacs Lake, WQ- 14" "Total Phosphorus" 0.024 "mg/L" 2016
2016-07-18 "MILLE LACS" "Mille Lacs Lake, WQ- 13" "Total Phosphorus" 0.023 "mg/L" 2016
2016-07-18 "MILLE LACS" "Mille Lacs Lake, WQ- 12" "Total Phosphorus" 0.026 "mg/L" 2016
2016-07-18 "MILLE LACS" "Mille Lacs Lake, WQ- 11" "Total Phosphorus" 0.026 "mg/L" 2016
2016-07-18 "MILLE LACS" "Mille Lacs Lake, WQ- 10" "Total Phosphorus" 0.026 "mg/L" 2016
2016-06-13 "MILLE LACS" "Mille Lacs Lake, WQ- 18" "Total Phosphorus" 0.015 "mg/L" 2016
2016-06-13 "MILLE LACS" "Mille Lacs Lake, WQ- 17" "Total Phosphorus" 0.015 "mg/L" 2016
2016-06-13 "MILLE LACS" "Mille Lacs Lake, WQ- 16" "Total Phosphorus" 0.014 "mg/L" 2016
2016-06-13 "MILLE LACS" "Mille Lacs Lake, WQ- 15" "Total Phosphorus" 0.014 "mg/L" 2016
2016-06-13 "MILLE LACS" "Mille Lacs Lake, WQ- 14" "Total Phosphorus" 0.016 "mg/L" 2016
2016-06-13 "MILLE LACS" "Mille Lacs Lake, WQ- 13" "Total Phosphorus" 0.016 "mg/L" 2016
2016-06-13 "MILLE LACS" "Mille Lacs Lake, WQ- 12" "Total Phosphorus" 0.016 "mg/L" 2016
2016-06-13 "MILLE LACS" "Mille Lacs Lake, WQ- 11" "Total Phosphorus" 0.016 "mg/L" 2016
2016-06-13 "MILLE LACS" "Mille Lacs Lake, WQ- 10" "Total Phosphorus" 0.014 "mg/L" 2016
2016-05-16 "MILLE LACS" "Mille Lacs Lake, WQ- 18" "Total Phosphorus" 0.028 "mg/L" 2016
2016-05-16 "MILLE LACS" "Mille Lacs Lake, WQ- 17" "Total Phosphorus" 0.02 "mg/L" 2016
2016-05-16 "MILLE LACS" "Mille Lacs Lake, WQ- 16" "Total Phosphorus" 0.021 "mg/L" 2016
2016-05-16 "MILLE LACS" "Mille Lacs Lake, WQ- 15" "Total Phosphorus" 0.021 "mg/L" 2016
2016-05-16 "MILLE LACS" "Mille Lacs Lake, WQ- 14" "Total Phosphorus" 0.024 "mg/L" 2016
2016-05-16 "MILLE LACS" "Mille Lacs Lake, WQ- 13" "Total Phosphorus" 0.025 "mg/L" 2016
2016-05-16 "MILLE LACS" "Mille Lacs Lake, WQ- 12" "Total Phosphorus" 0.032 "mg/L" 2016
2016-05-16 "MILLE LACS" "Mille Lacs Lake, WQ- 11" "Total Phosphorus" 0.024 "mg/L" 2016
2016-05-16 "MILLE LACS" "Mille Lacs Lake, WQ- 10" "Total Phosphorus" 0.02 "mg/L" 2016
2018-07-17 "MILLE LACS" "Mille Lacs, WQ-10" "Total Phosphorus" 0.023 "mg/L" 2018
2018-07-17 "MILLE LACS" "Mille Lacs, WQ-11" "Total Phosphorus" 0.024 "mg/L" 2018
2018-07-17 "MILLE LACS" "Mille Lacs, WQ-12" "Total Phosphorus" 0.017 "mg/L" 2018
2018-07-17 "MILLE LACS" "Mille Lacs, WQ-13" "Total Phosphorus" 0.019 "mg/L" 2018
2018-07-17 "MILLE LACS" "Mille Lacs, WQ-14" "Total Phosphorus" 0.02 "mg/L" 2018
2018-07-17 "MILLE LACS" "Mille Lacs, WQ-15" "Total Phosphorus" 0.019 "mg/L" 2018
2018-07-17 "MILLE LACS" "Mille Lacs, WQ-16" "Total Phosphorus" 0.029 "mg/L" 2018
2018-07-17 "MILLE LACS" "Mille Lacs, WQ-17" "Total Phosphorus" 0.021 "mg/L" 2018
2018-07-17 "MILLE LACS" "Mille Lacs, WQ-18" "Total Phosphorus" 0.021 "mg/L" 2018
2018-08-21 "MILLE LACS" "Mille Lacs,  WQ-10" "Total Phosphorus" 0.032 "mg/L" 2018
2018-08-21 "MILLE LACS" "Mille Lacs,  WQ-11" "Total Phosphorus" 0.025 "mg/L" 2018
2018-08-21 "MILLE LACS" "Mille Lacs,  WQ-12" "Total Phosphorus" 0.026 "mg/L" 2018
2018-08-21 "MILLE LACS" "Mille Lacs,  WQ-13" "Total Phosphorus" 0.022 "mg/L" 2018
2018-08-21 "MILLE LACS" "Mille Lacs,  WQ-14" "Total Phosphorus" 0.026 "mg/L" 2018
2018-08-21 "MILLE LACS" "Mille Lacs,  WQ-15" "Total Phosphorus" 0.027 "mg/L" 2018
2018-08-21 "MILLE LACS" "Mille Lacs,  WQ-16" "Total Phosphorus" 0.028 "mg/L" 2018
2018-08-21 "MILLE LACS" "Mille Lacs,  WQ-17" "Total Phosphorus" 0.027 "mg/L" 2018
2018-08-21 "MILLE LACS" "Mille Lacs,  WQ-18" "Total Phosphorus" 0.023 "mg/L" 2018
0019-05-15 "MILLE LACS" "Mille Lacs, WQ-13" "Total Phosphorus" 0.015 "mg/L" 19
0019-05-15 "MILLE LACS" "Mille Lacs, WQ-14" "Total Phosphorus" 0.012 "mg/L" 19
0019-05-15 "MILLE LACS" "Mille Lacs, WQ-18" "Total Phosphorus" 0.013 "mg/L" 19
0019-06-17 "MILLE LACS" "Mille Lacs, WQ-10" "Total Phosphorus" 0.014 "mg/L" 19
0019-06-17 "MILLE LACS" "Mille Lacs, WQ-11" "Total Phosphorus" 0.014 "mg/L" 19
0019-06-17 "MILLE LACS" "Mille Lacs, WQ-12" "Total Phosphorus" 0.016 "mg/L" 19
0019-06-17 "MILLE LACS" "Mille Lacs, WQ-13" "Total Phosphorus" 0.014 "mg/L" 19
0019-06-17 "MILLE LACS" "Mille Lacs, WQ-14" "Total Phosphorus" 0.014 "mg/L" 19
0019-06-17 "MILLE LACS" "Mille Lacs, WQ-15" "Total Phosphorus" 0.014 "mg/L" 19
0019-06-17 "MILLE LACS" "Mille Lacs, WQ-16" "Total Phosphorus" 0.013 "mg/L" 19
0019-06-17 "MILLE LACS" "Mille Lacs, WQ-17" "Total Phosphorus" 0.011 "mg/L" 19
0019-06-17 "MILLE LACS" "Mille Lacs, WQ-18" "Total Phosphorus" 0.017 "mg/L" 19
0019-07-22 "MILLE LACS" "Mille Lacs, WQ-10" "Total Phosphorus" 0.019 "mg/L" 19
0019-07-22 "MILLE LACS" "Mille Lacs, WQ-11" "Total Phosphorus" 0.021 "mg/L" 19
0019-07-22 "MILLE LACS" "Mille Lacs, WQ-12" "Total Phosphorus" 0.019 "mg/L" 19
0019-07-22 "MILLE LACS" "Mille Lacs, WQ-13" "Total Phosphorus" 0.019 "mg/L" 19
0019-07-22 "MILLE LACS" "Mille Lacs, WQ-14" "Total Phosphorus" 0.022 "mg/L" 19
0019-07-22 "MILLE LACS" "Mille Lacs, WQ-15" "Total Phosphorus" 0.022 "mg/L" 19
0019-07-22 "MILLE LACS" "Mille Lacs, WQ-16" "Total Phosphorus" 0.024 "mg/L" 19
0019-07-22 "MILLE LACS" "Mille Lacs, WQ-17" "Total Phosphorus" 0.021 "mg/L" 19
0019-07-22 "MILLE LACS" "Mille Lacs, WQ-18" "Total Phosphorus" 0.022 "mg/L" 19
0019-08-13 "MILLE LACS" "Mille Lacs, WQ-10" "Total Phosphorus" 0.022 "mg/L" 19
0019-08-13 "MILLE LACS" "Mille Lacs, WQ-11" "Total Phosphorus" 0.023 "mg/L" 19
0019-08-13 "MILLE LACS" "Mille Lacs, WQ-12" "Total Phosphorus" 0.026 "mg/L" 19
0019-08-13 "MILLE LACS" "Mille Lacs, WQ-13" "Total Phosphorus" 0.02 "mg/L" 19
0019-08-13 "MILLE LACS" "Mille Lacs, WQ-14" "Total Phosphorus" 0.024 "mg/L" 19
0019-08-13 "MILLE LACS" "Mille Lacs, WQ-15" "Total Phosphorus" 0.023 "mg/L" 19
0019-08-13 "MILLE LACS" "Mille Lacs, WQ-16" "Total Phosphorus" 0.02 "mg/L" 19
0019-08-13 "MILLE LACS" "Mille Lacs, WQ-17" "Total Phosphorus" 0.019 "mg/L" 19
0019-08-13 "MILLE LACS" "Mille Lacs, WQ-18" "Total Phosphorus" 0.019 "mg/L" 19
0019-09-10 "MILLE LACS" "Mille Lacs, WQ-10" "Total Phosphorus" 0.024 "mg/L" 19
0019-09-10 "MILLE LACS" "Mille Lacs, WQ-11" "Total Phosphorus" 0.029 "mg/L" 19
0019-09-10 "MILLE LACS" "Mille Lacs, WQ-12" "Total Phosphorus" 0.027 "mg/L" 19
0019-09-10 "MILLE LACS" "Mille Lacs, WQ-13" "Total Phosphorus" 0.024 "mg/L" 19
0019-09-10 "MILLE LACS" "Mille Lacs, WQ-14" "Total Phosphorus" 0.024 "mg/L" 19
0019-09-10 "MILLE LACS" "Mille Lacs, WQ-15" "Total Phosphorus" 0.022 "mg/L" 19
0019-09-10 "MILLE LACS" "Mille Lacs, WQ-16" "Total Phosphorus" 0.025 "mg/L" 19
0019-09-10 "MILLE LACS" "Mille Lacs, WQ-17" "Total Phosphorus" 0.026 "mg/L" 19
0019-09-10 "MILLE LACS" "Mille Lacs, WQ-18" "Total Phosphorus" 0.031 "mg/L" 19
0021-05-17 "MILLE LACS" "Mille Lacs, WQ-10" "Total Phosphorus" 0.01 "mg/L" 21
0021-05-17 "MILLE LACS" "Mille Lacs, WQ-11" "Total Phosphorus" 0.012 "mg/L" 21
0021-05-17 "MILLE LACS" "Mille Lacs, WQ-12" "Total Phosphorus" 0.013 "mg/L" 21
0021-05-17 "MILLE LACS" "Mille Lacs, WQ-13" "Total Phosphorus" 0.011 "mg/L" 21
0021-05-17 "MILLE LACS" "Mille Lacs, WQ-14" "Total Phosphorus" 0.011 "mg/L" 21
0021-05-17 "MILLE LACS" "Mille Lacs, WQ-15" "Total Phosphorus" 0.01 "mg/L" 21
0021-05-17 "MILLE LACS" "Mille Lacs, WQ-16" "Total Phosphorus" 0.01 "mg/L" 21
0021-05-17 "MILLE LACS" "Mille Lacs, WQ-17" "Total Phosphorus" 0.012 "mg/L" 21
0021-05-17 "MILLE LACS" "Mille Lacs, WQ-18" "Total Phosphorus" 0.012 "mg/L" 21
0021-06-14 "MILLE LACS" "Mille Lacs, WQ-13" "Total Phosphorus" 0.012 "mg/L" 21
0021-06-14 "MILLE LACS" "Mille Lacs, WQ-14" "Total Phosphorus" 0.013 "mg/L" 21
0021-06-14 "MILLE LACS" "Mille Lacs, WQ-18" "Total Phosphorus" 0.012 "mg/L" 21
0021-07-19 "MILLE LACS" "Mille Lacs, WQ-10" "Total Phosphorus" 0.016 "mg/L" 21
0021-07-19 "MILLE LACS" "Mille Lacs, WQ-11" "Total Phosphorus" 0.019 "mg/L" 21
0021-07-19 "MILLE LACS" "Mille Lacs, WQ-12" "Total Phosphorus" 0.017 "mg/L" 21
0021-07-19 "MILLE LACS" "Mille Lacs, WQ-13" "Total Phosphorus" 0.013 "mg/L" 21
0021-07-19 "MILLE LACS" "Mille Lacs, WQ-14" "Total Phosphorus" 0.016 "mg/L" 21
0021-07-19 "MILLE LACS" "Mille Lacs, WQ-15" "Total Phosphorus" 0.014 "mg/L" 21
0021-07-19 "MILLE LACS" "Mille Lacs, WQ-16" "Total Phosphorus" 0.017 "mg/L" 21
0021-07-19 "MILLE LACS" "Mille Lacs, WQ-17" "Total Phosphorus" 0.019 "mg/L" 21
0021-07-19 "MILLE LACS" "Mille Lacs, WQ-18" "Total Phosphorus" 0.023 "mg/L" 21
0021-08-25 "MILLE LACS" "Mille Lacs, WQ-10" "Total Phosphorus" 0.031 "mg/L" 21
0021-08-25 "MILLE LACS" "Mille Lacs, WQ-11" "Total Phosphorus" 0.033 "mg/L" 21
0021-08-25 "MILLE LACS" "Mille Lacs, WQ-12" "Total Phosphorus" 0.028 "mg/L" 21
0021-08-25 "MILLE LACS" "Mille Lacs, WQ-13" "Total Phosphorus" 0.028 "mg/L" 21
0021-08-25 "MILLE LACS" "Mille Lacs, WQ-14" "Total Phosphorus" 0.033 "mg/L" 21
0021-08-25 "MILLE LACS" "Mille Lacs, WQ-15" "Total Phosphorus" 0.027 "mg/L" 21
0021-08-25 "MILLE LACS" "Mille Lacs, WQ-16" "Total Phosphorus" 0.026 "mg/L" 21
0021-08-25 "MILLE LACS" "Mille Lacs, WQ-17" "Total Phosphorus" 0.026 "mg/L" 21
0021-08-25 "MILLE LACS" "Mille Lacs, WQ-18" "Total Phosphorus" 0.026 "mg/L" 21
