# Supplementary material for: Simultaneous invasion decouples zebra mussels and water clarity
Source: Commun Biol. 2022 Dec 22;5:1405. doi: 10.1038/s42003-022-04355-z (PMC9780222; doi:10.1038/s42003-022-04355-z)
Supplement: Supplementary file 4 — Supplementary Data [file 42003_2022_4355_MOESM4_ESM.zip › TP2.txt]

"year" "TP_yr" "TP_se"
2006 0.027 NA
2007 0.0305 0.00258008491333134
2008 0.022 0.00262083753311799
2009 0.0245 0.00353292676827584
2010 0.029 0.00507271598948729
2011 0.033 0.00831736265666587
2012 0.032 0.0064123736408603
2013 0.022 0.00443710636113222
2014 0.027 0.00435135709175885
2015 0.028 0.00370430542207308
2016 0.0285 0.00594350086228647
2017 0.024 0.00244575842838167
2018 0.02 0.00311154658757774
