# Supplementary material for: Simultaneous invasion decouples zebra mussels and water clarity
Source: Commun Biol. 2022 Dec 22;5:1405. doi: 10.1038/s42003-022-04355-z (PMC9780222; doi:10.1038/s42003-022-04355-z)
Supplement: Supplementary file 4 — Supplementary Data [file 42003_2022_4355_MOESM4_ESM.zip › ZM_boot2.txt]

"group1" "median.N" "L.025" "U.975" "year" "taxon"
"yr2006" 0.00130769230769231 0 0.003 2006 "Dreissena"
"yr2007" 0.0287333333333333 0.0044 0.0658233333333333 2007 "Dreissena"
"yr2008" 5.44463333333334 3.34970833333334 7.94806666666667 2008 "Dreissena"
"yr2009" 47.0839285714286 25.4640607142858 74.1669142857143 2009 "Dreissena"
"yr2010" 155.690607142857 88.29735 238.479021428571 2010 "Dreissena"
"yr2011" 9535.4095 4786.93595 16312.5615083334 2011 "Dreissena"
"yr2012" 13949.8459642857 8744.47358392857 20366.8875821429 2012 "Dreissena"
"yr2013" 11408.1106666667 7030.315 17011.0399333334 2013 "Dreissena"
"yr2014" 9447.28 6852.86466666667 12069.3485333333 2014 "Dreissena"
"yr2015" 8473.5 5514.05166666666 11563.8258 2015 "Dreissena"
"yr2017" 6066.20106666667 4312.76581333333 8045.90118666666 2017 "Dreissena"
"yr2018" 7269.09733333333 5379.3544 9059.113 2018 "Dreissena"
