# Supplementary material for: Simultaneous invasion decouples zebra mussels and water clarity
Source: Commun Biol. 2022 Dec 22;5:1405. doi: 10.1038/s42003-022-04355-z (PMC9780222; doi:10.1038/s42003-022-04355-z)
Supplement: Supplementary file 4 — Supplementary Data [file 42003_2022_4355_MOESM4_ESM.zip › ZM2.txt]

"Year" "Station" "Density"
2006 "Garrison Reef" 0.004
2006 "Knox Point" 0.009
2006 "Agate Reef" 0.004
2006 "Flamingo Reef        " 0
2006 "Three Mile Reef" 0
2006 "Hennepin Island" 0
2006 "The Graveyard" 0
2006 "Spider Reef" 0
2006 "Otto’s Reef" 0
2006 "Sloppy Joe’s" 0
2006 "5-mile Gravel" 0
2006 "Rocky Reef" 0
2006 "Brown’s Point" 0
2007 "Garrison Reef" 0.009
2007 "Knox Point" 0.164
2007 "Agate Reef" 0.013
2007 "Flamingo Reef        " 0.009
2007 "Three Mile Reef" 0
2007 "Hennepin Island" 0
2007 "The Graveyard" 0
2007 "Spider Reef" 0
2007 "Otto’s Reef" 0.004
2007 "Sloppy Joe’s" 0
2007 "5-mile Gravel" 0
2007 "Rocky Reef" 0
2007 "Brown’s Point" 0.017
2007 "Wealthwood" 0.211
2007 "Reddy Creek AMA" 0.022
2008 "Garrison Reef" 2.475
2008 "Knox Point" 9.469
2008 "Agate Reef" 15.279
2008 "Flamingo Reef        " 9.146
2008 "Three Mile Reef" 15.817
2008 "Hennepin Island" 5.38
2008 "The Graveyard" 4.627
2008 "Spider Reef" 3.013
2008 "Otto’s Reef" 4.627
2008 "Sloppy Joe’s" 1.614
2008 "5-mile Gravel" 1.076
2008 "Rocky Reef" 0.646
2008 "Brown’s Point" 2.367
2008 "Wealthwood" 6.779
2008 "Reddy Creek AMA" 0.215
2009 "Garrison Reef" 49.189
2009 "Knox Point" 50.726
2009 "Agate Reef" 96.012
2009 "Flamingo Reef        " 86.908
2009 "Three Mile Reef" 98.377
2009 "Hennepin Island" 26.486
2009 "The Graveyard" 9.223
2009 "Spider Reef" 26.486
2009 "Sloppy Joe’s" 9.932
2009 "5-mile Gravel" 12.553
2009 "Rocky Reef" 11.588
2009 "Brown’s Point" 23.057
2009 "Wealthwood" 164.987
2009 "Reddy Creek AMA" 0.129
2010 "Garrison Reef" 116.823
2010 "Knox Point" 112.211
2010 "Agate Reef" 352.006
2010 "Flamingo Reef        " 344.32
2010 "Three Mile Reef" 471.903
2010 "Hennepin Island" 141.417
2010 "The Graveyard" 24.594
2010 "Spider Reef" 70.709
2010 "Sloppy Joe’s" 41.503
2010 "5-mile Gravel" 46.114
2010 "Rocky Reef" 64.56
2010 "Brown’s Point" 107.6
2010 "Wealthwood" 293.594
2010 "Reddy Creek AMA" 0.646
2011 "Garrison Reef" 16567.326
2011 "Knox Point" 5029.531
2011 "Flamingo Reef        " 14071.006
2011 "Three Mile Reef" 30855.069
2011 "The Graveyard" 6640.457
2011 "Sloppy Joe’s" 2273.434
2011 "5-mile Gravel" 2362.589
2011 "Brown’s Point" 10538.651
2011 "Reddy Creek AMA" 885.394
2012 "Garrison Reef" 14512.166
2012 "Knox Point" 8532.68
2012 "Agate Reef" 34044.64
2012 "Flamingo Reef        " 20142.72
2012 "Three Mile Reef" 40941.8
2012 "Hennepin Island" 11405.6
2012 "The Graveyard" 4562.24
2012 "Spider Reef" 8941.56
2012 "Sloppy Joe’s" 8500.4
2012 "5-mile Gravel" 3647.64
2012 "Rocky Reef" 16193.8
2012 "Brown’s Point" 7365.989
2012 "Wealthwood" 5498.36
2012 "Reddy Creek AMA" 11287.24
2013 "Garrison Reef" 9049.16
2013 "Knox Point" 6843.36
2013 "Agate Reef" 31924.92
2013 "Flamingo Reef        " 16936.24
2013 "Three Mile Reef" 32699.64
2013 "Hennepin Island" 14741.2
2013 "The Graveyard" 5821.16
2013 "Spider Reef" 9727.04
2013 "Otto’s Reef" 7650.36
2013 "Sloppy Joe’s" 5046.44
2013 "5-mile Gravel" 1506.4
2013 "Rocky Reef" 17667.92
2013 "Brown’s Point" 8608
2013 "Wealthwood" 4282.48
2013 "Reddy Creek AMA" 538
2014 "Garrison Reef" 10555.56
2014 "Knox Point" 13353.16
2014 "Agate Reef" 14967.16
2014 "Flamingo Reef        " 15397.56
2014 "Three Mile Reef" 18604.04
2014 "Hennepin Island" 14482.96
2014 "The Graveyard" 10426.44
2014 "Spider Reef" 10028.32
2014 "Otto’s Reef" 8306.72
2014 "Sloppy Joe’s" 5218.6
2014 "5-mile Gravel" 2367.2
2014 "Rocky Reef" 8209.88
2014 "Brown’s Point" 7456.68
2014 "Wealthwood" 1764.64
2014 "Reddy Creek AMA" 21.52
2015 "Garrison Reef" 6197.76
2015 "Knox Point" 3271.04
2015 "Agate Reef" 21154.16
2015 "Flamingo Reef        " 14257
2015 "Three Mile Reef" 14956.4
2015 "Hennepin Island" 13955.72
2015 "The Graveyard" 14870.32
2015 "Spider Reef" 7521.24
2015 "Otto’s Reef" 8220.64
2015 "Sloppy Joe’s" 3518.52
2015 "5-mile Gravel" 1861.48
2015 "Rocky Reef" 7973.16
2015 "Brown’s Point" 6628.16
2015 "Wealthwood" 2829.88
2015 "Reddy Creek AMA" 419.64
2017 "Garrison Reef" 12008.16
2017 "Knox Point" 2862.16
2017 "Agate Reef" 6800.32
2017 "Flamingo Reef        " 11018.24
2017 "Three Mile Reef" 14396.88
2017 "Hennepin Island" 6907.92
2017 "The Graveyard" 6800.32
2017 "Spider Reef" 3464.72
2017 "Otto’s Reef" 4454.64
2017 "Sloppy Joe’s" 2560.88
2017 "5-mile Gravel" 6929.44
2017 "Rocky Reef" 2722.28
2017 "Brown’s Point" 4605.28
2017 "Wealthwood" 6068.64
2017 "Reddy Creek AMA" 23.672
2018 "Garrison Reef" 9102.96
2018 "Knox Point" 7736.44
2018 "Agate Reef" 15957.08
2018 "Flamingo Reef        " 12492.36
2018 "Three Mile Reef" 10512.52
2018 "Hennepin Island" 7037.04
2018 "The Graveyard" 7123.12
2018 "Spider Reef" 6638.92
2018 "Otto’s Reef" 5627.48
2018 "Sloppy Joe’s" 7844.04
2018 "5-mile Gravel" 8306.72
2018 "Rocky Reef" 2657.72
2018 "Brown’s Point" 5745.84
2018 "Wealthwood" 1538.68
2018 "Reddy Creek AMA" 0
