# Supplementary material for: Simultaneous invasion decouples zebra mussels and water clarity
Source: Commun Biol. 2022 Dec 22;5:1405. doi: 10.1038/s42003-022-04355-z (PMC9780222; doi:10.1038/s42003-022-04355-z)
Supplement: Supplementary file 4 — Supplementary Data [file 42003_2022_4355_MOESM4_ESM.zip › zoop_boot.txt]

"group1" "median.N" "L.025" "U.975" "year" "taxon"
"yr2006" 23.6679791666667 19.5283264880952 28.1808360119048 2006 "Cladoceran"
"yr2007" 23.6097919642857 19.7800599107143 28.3261386607143 2007 "Cladoceran"
"yr2008" 22.9959236111111 20.4621997395833 25.9417500868056 2008 "Cladoceran"
"yr2009" 19.2334409722222 17.1392732291667 21.4841540625 2009 "Cladoceran"
"yr2010" 19.8895818300654 17.715772369281 22.3042307712418 2010 "Cladoceran"
"yr2011" 5.5127375 3.90656208333333 7.13887024305556 2011 "Cladoceran"
"yr2012" 2.89403465691397 2.08745579763149 3.88155249042146 2012 "Cladoceran"
"yr2013" 2.03579435531788 1.22286742721331 3.51519032976827 2013 "Cladoceran"
"yr2014" 0.131473571428571 0.0872127678571429 0.191207714285714 2014 "Cladoceran"
"yr2015" 0.817614974747475 0.493722589646465 1.21374395328283 2015 "Cladoceran"
"yr2016" 0.602740740740741 0.489912268518518 0.735370277777778 2016 "Cladoceran"
"yr2017" 3.44354734848485 2.28331608585859 4.99681853535354 2017 "Cladoceran"
"yr2018" 0.644083940242764 0.480717976190476 0.831431402894491 2018 "Cladoceran"
"yr2006" 41.4911041666667 36.06274375 47.2235058035714 2006 "Copepod"
"yr2007" 31.9783196428571 29.8235483482143 34.4088140625 2007 "Copepod"
"yr2008" 34.259703125 28.6808417534722 42.0910659722222 2008 "Copepod"
"yr2009" 25.7265395833333 23.7870022916667 27.6922500347222 2009 "Copepod"
"yr2010" 34.1107735947712 28.1960892614379 42.0803933578431 2010 "Copepod"
"yr2011" 29.9820104166667 27.4811622569444 32.3936109375 2011 "Copepod"
"yr2012" 10.7418396249244 9.62626938092357 12.0440040673523 2012 "Copepod"
"yr2013" 13.3101136363636 10.1356612373737 18.2160385858586 2013 "Copepod"
"yr2014" 5.44039944444445 4.97017433333333 5.98911641666667 2014 "Copepod"
"yr2015" 3.87303888888889 3.50489398148148 4.2686637962963 2015 "Copepod"
"yr2016" 3.30797777777778 3.08688944444444 3.52084037037037 2016 "Copepod"
"yr2017" 16.5012388888889 13.8856761111111 19.0661869444444 2017 "Copepod"
"yr2018" 16.8215673202614 15.5285541503268 18.2028349509804 2018 "Copepod"
