# Supplementary material for: Simultaneous invasion decouples zebra mussels and water clarity
Source: Commun Biol. 2022 Dec 22;5:1405. doi: 10.1038/s42003-022-04355-z (PMC9780222; doi:10.1038/s42003-022-04355-z)
Supplement: Supplementary file 4 — Supplementary Data [file 42003_2022_4355_MOESM4_ESM.zip › zoop_d.txt]

"sample_date" "clado_d" "cala_d" "cyclo_d" "swf_d"
2015-05-01 0.175111111111111 0.248444444444444 0.359444444444444 0.364444444444444
2010-05-12 5.90833333333333 4.24483333333333 32.6146666666667 0
2012-05-14 6.95322222222222 5.45955555555556 6.14922222222222 0
2014-05-14 0.0299090909090909 0.111272727272727 0.337777777777778 0
2017-05-15 1.66977777777778 0.857111111111111 1.14988888888889 0
2018-05-15 0.158111111111111 1.35922222222222 1.03777777777778 0
2007-05-16 8.783125 6.382875 10.166 0
2016-05-16 1.09066666666667 1.79233333333333 1.18744444444444 0
2011-05-17 1.313 10.9491111111111 20.0924444444444 0
2012-05-02 1.99311111111111 5.53188888888889 5.32688888888889 0
2015-05-20 1.18111111111111 0.682444444444444 1.19033333333333 0.657777777777778
2009-05-26 2.81444444444444 1.93522222222222 13.7384444444444 0
2010-05-27 21.7088888888889 6.39411111111111 17.318 0
2013-05-28 0.878444444444444 2.02744444444444 1.53288888888889 0.206666666666667
2017-05-03 0.982777777777778 1.45777777777778 1.02 0
2012-05-30 17.7227272727273 6.51918181818182 4.55036363636364 0
2014-05-30 0.0746666666666667 0.692888888888889 0.497 0.99
2017-06-01 4.64077777777778 1.66888888888889 1.37677777777778 0.172222222222222
2011-06-13 24.0253333333333 14.3992222222222 18.7932222222222 5.07666666666667
2016-06-13 1.40788888888889 1.24922222222222 0.217888888888889 14.3711111111111
2010-06-14 14.186625 4.88475 5.157875 0.363333333333333
2017-06-14 22.7103333333333 4.25044444444444 3.84133333333333 23.2244444444444
2006-06-15 15.633 2.228875 2.54275 0
2015-06-15 1.57977777777778 1.74844444444444 1.28944444444444 23.1788888888889
2009-06-17 9.12122222222222 3.22922222222222 9.27555555555556 0
2013-06-17 8.32655555555556 5.894 3.0955 1.34111111111111
2014-06-17 0.224625 0.954777777777778 0.549555555555556 1.34333333333333
2008-06-18 18.6547777777778 4.53155555555556 26.4153333333333 0
2013-06-18 3.7875 2.9655 2.1765 0
2018-06-19 1.94355555555556 7.14644444444444 0.893444444444444 8.84111111111111
2016-06-02 3.11755555555556 0.813666666666667 1.08022222222222 0.864444444444444
2007-06-20 21.154875 2.931 0.646625 0
2012-06-21 3.22866666666667 6.196 1.63066666666667 7.97888888888889
2011-06-24 0.242 0.121 0.241 0
2011-06-28 3.0996 8.0885 2.9597 16.8533333333333
2016-06-28 0.504555555555556 0.639111111111111 0.191111111111111 2.56333333333333
2010-06-29 2.20333333333333 3.67822222222222 5.29688888888889 7.78333333333333
2015-06-30 0.00925 0.436777777777778 0.0328888888888889 2.86222222222222
2015-06-04 2.22733333333333 0.642888888888889 1.55933333333333 1.17888888888889
2018-06-04 1.33325 7.955 3.880125 2.17625
2009-07-01 4.942625 3.11975 5.431125 0
2010-07-12 0.4918 5.266 8.15622222222222 3.78222222222222
2017-07-12 0.032 1.00666666666667 0.398 7.62
2009-07-13 4.643875 3.859875 7.50775 0
2008-07-15 11.714875 2.294 6.687 0
2013-07-15 0.056875 0.561888888888889 0.197333333333333 10.8777777777778
2015-07-15 0.0396 0.950444444444444 0.174222222222222 3.33111111111111
2014-07-16 0.0113333333333333 0.617 0.301444444444444 1.89222222222222
2006-07-17 46.334 5.964375 15.946625 0
2018-07-17 0.1868 6.93133333333333 0.776555555555556 4.15222222222222
2016-07-18 0.183833333333333 0.509333333333333 0.164 0.7
2012-07-19 0.0526666666666667 0.9165 1.2613 0.554444444444444
2013-07-02 0.839888888888889 0.997833333333333 0.497777777777778 11.6333333333333
2018-07-02 0.314888888888889 2.86544444444444 0.682444444444444 13.0477777777778
2007-07-23 28.189375 5.179625 12.619375 0
2016-07-28 0.147333333333333 0.358333333333333 0.162333333333333 0
2012-07-03 0.0155 0.655333333333333 0.160111111111111 2.68
2014-07-03 0.08 1.88455555555556 0.599333333333333 2.56333333333333
2017-07-03 0.239888888888889 1.11022222222222 0.355222222222222 9.93888888888889
2014-08-12 0.0957142857142857 1.24111111111111 2.69144444444444 2.05555555555556
2015-08-12 0.134875 1.393 1.45344444444444 1.24
2008-08-13 24.3806666666667 2.66825 11.58 0
2012-08-13 0.781 5.02755555555556 7.03933333333333 6.35222222222222
2013-08-13 0.371888888888889 2.86822222222222 1.42788888888889 1.69111111111111
2007-08-14 50.691625 5.40771428571429 25.008625 0
2006-08-15 9.98216666666667 6.34116666666667 18.3328333333333 0
2011-08-15 7.76088888888889 13.2204444444444 1.19888888888889 4.52444444444444
2016-08-15 0.02575 0.589777777777778 1.67411111111111 0.848888888888889
2017-08-15 1.58622222222222 12.3778888888889 15.9628888888889 34.5955555555556
2010-08-16 15.79075 22.16425 41.24725 3.325
2009-08-18 39.2408888888889 5.23633333333333 8.83522222222222 0
2018-08-21 0.228666666666667 3.42377777777778 6.25988888888889 19.9577777777778
2006-08-06 6.177 5.726 5.726 0
2009-09-10 40.1686666666667 6.6805 40.974 0
2018-09-10 0.909777777777778 8.51955555555556 8.96966666666667 27.1622222222222
2012-09-11 1.03333333333333 0.899555555555556 4.67155555555556 8.80666666666667
2007-09-12 8.77142857142857 1.47971428571429 7.40842857142857 0
2016-09-12 0.0556666666666667 0.824777777777778 1.25111111111111 1.83444444444444
2011-09-13 0.4235 2.474625 3.571875 3.24111111111111
2013-09-13 1.869 1.812 1.324 0
2017-09-13 0.618375 2.07166666666667 6.99422222222222 6.84444444444444
2010-09-14 60.1957777777778 6.83888888888889 9.81 15.9
2014-09-14 0.261125 1.37111111111111 7.05933333333333 3.84666666666667
2015-09-14 1.74711111111111 0.973666666666667 2.52988888888889 7.95333333333333
2011-09-23 1.71 1.71 4.011 0
2013-09-24 1.093125 1.586875 1.57775 17.8188888888889
2008-09-09 37.556625 3.015 16.527625 0
