# Supplementary material for: Simultaneous invasion decouples zebra mussels and water clarity
Source: Commun Biol. 2022 Dec 22;5:1405. doi: 10.1038/s42003-022-04355-z (PMC9780222; doi:10.1038/s42003-022-04355-z)
Supplement: Supplementary file 4 — Supplementary Data [file 42003_2022_4355_MOESM4_ESM.zip › zoop_fish.txt]

"year" "TLC_nearshore" "TLC_offshore" "YEP_nearshore" "YEP_offshore" "clado_y" "cala_y" "cyclo_y"
2006 0.3125 3.7 67 22.85 19.5315416666667 5.06510416666667 10.6370520833333
2007 0.28125 2.5 36.375 16.45 23.5180857142857 4.27618571428571 11.1698107142857
2008 0.59375 10.55 51.46875 29.15 23.0767361111111 3.12720138888889 15.3024895833333
2009 31.59375 53.55 66.71875 56.5 16.8219537037037 4.01015046296296 14.2936828703704
2010 11.375 27.1 60.84375 41.5 17.2122154761905 7.63872222222222 17.0858432539683
2011 1.59375 15.55 44.40625 34.4 5.51061746031746 7.28041468253968 7.26687579365079
2012 0.1875 20.05 19 17.9 3.97252840909091 3.90069633838384 3.84868017676768
2013 0.78125 7.65 18.625 24.25 2.15290972222222 2.33922048611111 1.47870486111111
2014 7.84375 28.2 28.40625 26.15 0.111053339517625 0.981816738816739 1.7194126984127
2015 10.9375 83.75 43.9375 35.25 0.886771180555555 0.884513888888889 1.073625
2016 9.5625 38.9 20.375 18.55 0.81665625 0.847069444444444 0.741027777777778
2017 0.71875 32.8 20.46875 12.35 4.06001909722222 3.10008333333333 3.88729166666667
2018 0.9375 13.3 17.25 15.7 0.725007142857143 5.45725396825397 3.21427182539683
