# Supplementary material for: Simultaneous invasion decouples zebra mussels and water clarity
Source: Commun Biol. 2022 Dec 22;5:1405. doi: 10.1038/s42003-022-04355-z (PMC9780222; doi:10.1038/s42003-022-04355-z)
Supplement: Supplementary file 4 — Supplementary Data [file 42003_2022_4355_MOESM4_ESM.zip › zoop_prod.txt]

"Year" "Hirsch" "P_dd" "L95" "U95"
2006 "clado" 1.62942950975612 0.490333983205589 0.640634576867955
2007 "clado" 2.36076044307707 0.468062834107044 0.733030213157399
2008 "clado" 1.64255952730925 0.179494044411136 0.211062432767486
2009 "clado" 1.40318467287696 0.176308423690681 0.233794679536817
2010 "clado" 1.27668651982515 0.148242290574237 0.190607664914266
2011 "clado" 0.605341234815932 0.138402815554831 0.165979162798775
2012 "clado" 0.329896197201944 0.0957732220274338 0.189485905973633
2013 "clado" 0.232602612900796 0.0983084350002943 0.178864243657218
2014 "clado" 0.00307259371685579 0.00118657386785936 0.00324949880171856
2015 "clado" 0.0679766795195352 0.0245078413065673 0.0434923785495314
2016 "clado" 0.110449756469322 0.0327684610228985 0.0547291654404728
2017 "clado" 0.311414751984731 0.102475517168389 0.202829612000519
2018 "clado" 0.110532796085405 0.0204767469830214 0.0247576918783922
2006 "calanoid" 0.91727309999005 0.307482406106508 0.312964898303661
2006 "cyclopoid" 1.42679437249446 0.312168912668097 0.316748652716689
2007 "calanoid" 1.11183695799239 0.261282817527781 0.360170712911708
2007 "cyclopoid" 2.16803927220533 0.455262128440583 0.586196196313966
2008 "calanoid" 0.884868633994276 0.178962909644633 0.236845434185747
2008 "cyclopoid" 2.66900125726998 0.816573395882069 1.12342269630664
2009 "calanoid" 0.919257805456331 0.189227022255603 0.239093621762536
2009 "cyclopoid" 1.71329002722652 0.268895257141807 0.313847572240179
2010 "calanoid" 1.63164478841759 0.31386936861225 0.405647244187434
2010 "cyclopoid" 1.17872632707587 0.208090782223853 0.244870875348083
2011 "calanoid" 1.70676849030375 0.412000529946946 0.844180569534774
2011 "cyclopoid" 0.870153111164282 0.166065994214087 0.322755486829434
2012 "calanoid" 0.565065693928745 0.183814312479695 0.346950279701711
2012 "cyclopoid" 0.324291251737474 0.088533268259975 0.173965823135952
2013 "calanoid" 0.253876222836905 0.0714594767666339 0.102686880983629
2013 "cyclopoid" 0.123456509511738 0.0362919843880957 0.0526118863128733
2014 "calanoid" 0.121545272116473 0.0444578492554897 0.0750397033538666
2014 "cyclopoid" 0.0632968644321852 0.0220472220089747 0.044999774839203
2015 "calanoid" 0.112481500002919 0.0332114204767677 0.0737113825330451
2015 "cyclopoid" 0.0627692301705133 0.0175084011293609 0.035705120845892
2016 "calanoid" 0.106441144635173 0.0274989251780475 0.0474826214917668
2016 "cyclopoid" 0.0597116977104756 0.0137825986633272 0.0222965000354517
2017 "calanoid" 0.381964995634606 0.121668717386449 0.252806521694991
2017 "cyclopoid" 0.223030557755172 0.0712301882195285 0.154340866175306
2018 "calanoid" 1.47612609772195 0.256818382454945 0.346449665586285
2018 "cyclopoid" 0.328547917218418 0.0477806363739549 0.0529737807877114
