# Supplementary material for: Simultaneous invasion decouples zebra mussels and water clarity
Source: Commun Biol. 2022 Dec 22;5:1405. doi: 10.1038/s42003-022-04355-z (PMC9780222; doi:10.1038/s42003-022-04355-z)
Supplement: Supplementary file 4 — Supplementary Data [file 42003_2022_4355_MOESM4_ESM.zip › zoop1.txt]

"sample_date.x" "sample_id" "year.x" "cladoN" "copeN"
2010-06-29 58 2010 5.188 21.064
2010-06-29 60 2010 0.354 19.098
2010-06-29 61 2010 0.565 16.128
2010-06-29 62 2010 0.629 16.819
2010-06-29 63 2010 0.354 29.709
2010-06-29 64 2010 0.531 24.051
2010-06-29 65 2010 0.643 16.205
2010-06-29 66 2010 9.727 18.391
2010-06-29 67 2010 1.839 19.665
2010-07-12 68 2010 0.629 46.999
2010-07-12 70 2010 0.141 21.504
2010-07-12 72 2010 0.177 12.909
2010-07-12 74 2010 0.628 14.304
2010-07-12 76 2010 0.884 25.287
2010-08-16 78 2010 7.782 48.985
2010-08-16 79 2010 28.766 139.584
2010-08-16 80 2010 13.299 60.266
2010-08-16 81 2010 13.316 76.228
2010-09-14 82 2010 69.903 11.983
2010-09-14 83 2010 60.916 14.979
2010-09-14 84 2010 51.495 22.07
2010-09-14 86 2010 52.911 20.938
2010-09-14 87 2010 68.24 19.307
2010-09-14 88 2010 57.845 25.151
2010-09-14 89 2010 64.446 30.18
2010-09-14 90 2010 76.394 25.818
2010-09-14 91 2010 39.612 16.693
2011-05-17 562 2011 1.021 45.649
2011-05-17 563 2011 0.931 32.958
2011-05-17 564 2011 1.696 45.978
2011-05-17 565 2011 2.331 51.458
2011-05-17 566 2011 1.399 55.5
2011-05-17 567 2011 0.904 50.87
2011-05-17 568 2011 1.054 50.418
2011-05-17 569 2011 1.208 61.418
2011-05-17 570 2011 1.273 48.524
2011-06-13 576 2011 28.44 38.066
2011-06-13 577 2011 18.664 46.505
2011-06-13 578 2011 20.054 48.349
2011-06-13 579 2011 16.634 41.975
2011-06-13 580 2011 28.294 42.908
2011-06-13 581 2011 18.966 38.555
2011-06-13 582 2011 21.072 38.379
2011-06-13 583 2011 38.142 39.219
2011-06-13 584 2011 25.962 45.551
2011-06-28 633 2011 1.75 51.192
2011-06-28 634 2011 9.483 10.416
2011-06-28 635 2011 3.305 17.982
2011-06-28 636 2011 2.861 23.027
2011-06-28 637 2011 5.627 11.414
2011-06-28 638 2011 0.98 10.645
2011-06-28 639 2011 0.616 8.459
2011-06-28 640 2011 2.909 4.019
2011-06-28 641 2011 2.893 27.78
2011-06-28 642 2011 0.572 10.938
2011-08-15 643 2011 8.55 30.781
2011-08-15 644 2011 6.823 29.126
2011-08-15 645 2011 12.732 52.203
2011-08-15 646 2011 1.554 39.798
2011-08-15 647 2011 0.537 30.801
2011-08-15 648 2011 5.467 32.634
2011-08-15 649 2011 11.404 35.079
2011-08-15 650 2011 20.593 30.801
2011-08-15 651 2011 2.188 28.731
2011-09-23 652 2011 1.71 8.706
2011-09-13 653 2011 0.591 6.809
2011-09-13 654 2011 0.311 7.836
2011-09-13 655 2011 0.151 5.9
2011-09-13 656 2011 0.214 8.166
2011-09-13 657 2011 0.578 9.71
2011-09-13 658 2011 0.565 11.784
2011-09-13 659 2011 0.67 9.418
2011-09-13 660 2011 0.308 5.323
2012-05-02 1313 2012 2.681 25.353
2012-05-02 1314 2012 1.447 11.285
2012-05-02 1315 2012 1.359 14.939
2012-05-02 1316 2012 1.397 12.894
2012-05-02 1317 2012 2.256 28.259
2012-05-02 1318 2012 1.489 23.978
2012-05-02 1319 2012 2.279 17.907
2012-05-02 1320 2012 2.579 23.638
2012-05-02 1321 2012 2.451 19.865
2012-05-14 1322 2012 5.28 21.428
2012-05-14 1323 2012 5.69 14.737
2012-05-14 1324 2012 6.263 19.201
2012-05-14 1325 2012 5.057 20.138
2012-05-14 1326 2012 10.558 17.08
2012-05-14 1327 2012 9.687 18.176
2012-05-14 1328 2012 9.608 16.324
2012-05-14 1329 2012 3.934 16.769
2012-05-14 1330 2012 6.502 22.214
2012-05-30 1331 2012 20.472 18.475
2012-05-30 1332 2012 9.003 10.61
2012-05-30 1333 2012 13.825 16.237
2012-05-30 1334 2012 16.461 17.004
2012-05-30 1335 2012 32.749 13.003
2012-05-30 1336 2012 2.76 2.208
2012-05-30 1337 2012 27.881 15.182
2012-05-30 1338 2012 23.879 13.432
2012-05-30 1339 2012 18.302 10.835
2012-05-30 1340 2012 15.759 12.893
2012-05-30 1341 2012 13.859 16.399
2012-06-21 1460 2012 1.06 1.832
2012-06-21 1461 2012 1.232 4.96
2012-06-21 1462 2012 1.56 4.76
2012-06-21 1463 2012 3.102 7.781
2012-06-21 1464 2012 3.081 14.899
2012-06-21 1465 2012 0.771 12.732
2012-06-21 1466 2012 0.217 5.627
2012-06-21 1467 2012 1.028 3.473
2012-06-21 1468 2012 17.007 27.692
2012-07-03 1475 2012 0.006 0.65
2012-07-03 1476 2012 0.025 0.867
2012-07-19 1478 2012 0.038 3.414
2012-07-19 1479 2012 0.121 4.465
2012-07-19 1480 2012 0.036 1.879
2012-07-19 1481 2012 0.054 3.702
2012-07-19 1482 2012 0.035 2.993
2012-07-19 1483 2012 0.062 4.162
2012-07-19 1485 2012 0.019 3.545
2012-07-19 1486 2012 0.021 3.203
2012-07-19 1487 2012 0.088 1.803
2012-08-13 1488 2012 1.119 28.45
2012-08-13 1489 2012 0.533 17.576
2012-08-13 1490 2012 0.84 17.565
2012-08-13 1491 2012 0.559 13.93
2012-08-13 1492 2012 0.717 18.768
2012-08-13 1493 2012 1.512 21.515
2012-08-13 1494 2012 0.362 18.722
2012-08-13 1495 2012 0.599 19.174
2012-08-13 1496 2012 0.788 13.914
2012-09-11 1497 2012 0.497 7.648
2012-09-11 1498 2012 0.146 5.513
2012-09-11 1499 2012 0.212 4.496
2012-09-11 1500 2012 0.622 13.742
2012-09-11 1501 2012 0.466 7.057
2012-09-11 1502 2012 5.659 1.531
2012-09-11 1503 2012 0.24 4.297
2012-09-11 1504 2012 0.497 4.882
2012-09-11 1505 2012 0.961 9.662
2013-05-28 1931 2013 0.108 7.217
2013-05-28 1932 2013 0.269 6.501
2013-05-28 1933 2013 0.843 14.509
2013-05-28 1934 2013 0.193 7.61
2013-05-28 1935 2013 1.564 18.392
2013-05-28 1936 2013 1.198 14.579
2013-05-28 1937 2013 1.565 10.716
2013-05-28 1938 2013 1.731 10.32
2013-05-28 1939 2013 0.435 15.422
2013-06-17 1940 2013 0.166 0.166
2013-06-17 1941 2013 36.34 142.702
2013-06-18 1942 2013 5.825 25.299
2013-06-17 1943 2013 6.431 17.04
2013-06-17 1944 2013 3.678 26.172
2013-06-17 1945 2013 11.349 41.508
2013-06-17 1946 2013 3.054 24.114
2013-06-17 1947 2013 1.054 34.315
2013-06-17 1948 2013 3.913 44.097
2013-06-17 1949 2013 8.954 26.146
2013-06-18 1950 2013 1.75 44.337
2013-07-02 1997 2013 1.306 1.928
2013-07-02 1998 2013 0.995 3.42
2013-07-02 1999 2013 0.326 4.734
2013-07-02 2000 2013 1.251 4.11
2013-07-02 2001 2013 1.173 6.417
2013-07-02 2002 2013 0.497 4.975
2013-07-02 2003 2013 0.52 4.446
2013-07-02 2004 2013 0.483 3.243
2013-07-02 2005 2013 1.008 7.621
2013-07-15 2007 2013 0.012 1.318
2013-07-15 2008 2013 0.109 2.372
2013-07-15 2009 2013 0.119 1.871
2013-07-15 2010 2013 0.09 1.722
2013-07-15 2011 2013 0.062 1.99
2013-07-15 2012 2013 0.012 1.867
2013-07-15 2013 2013 0.028 1.462
2013-07-15 2014 2013 0.023 2.414
2013-08-13 2101 2013 0.695 4.682
2013-08-13 2102 2013 0.334 5.504
2013-08-13 2103 2013 0.089 6.611
2013-08-13 2104 2013 0.625 7.875
2013-08-13 2105 2013 0.055 11.814
2013-08-13 2106 2013 0.024 8.258
2013-08-13 2107 2013 0.175 15.838
2013-08-13 2108 2013 1.14 18.167
2013-08-13 2109 2013 0.21 12.103
2013-09-13 2110 2013 5.532 5.961
2013-09-24 2111 2013 0.744 6.256
2013-09-24 2112 2013 1.091 6.775
2013-09-24 2113 2013 0.525 6.782
2013-09-24 2114 2013 0.954 6.914
2013-09-24 2115 2013 0.043 4.587
2013-09-24 2116 2013 2.685 4.461
2013-09-24 2117 2013 2.497 6.041
2013-09-24 2118 2013 0.206 4.038
2013-09-13 2527 2013 0.025 0.025
2013-09-13 2529 2013 0.05 0.051
2014-05-14 2538 2014 0.012 0.681
2014-05-14 2539 2014 0.033 0.97
2014-05-14 2540 2014 0.042 0.783
2011-06-24 2541 2011 0.242 0.362
2014-05-14 2542 2014 0.072 0.12
2014-05-14 2543 2014 0.018 0.882
2014-05-14 2544 2014 0.013 1.364
2014-05-14 2545 2014 0.012 1.447
2014-05-14 2546 2014 0.012 1.319
2014-05-14 2547 2014 0.055 0.898
2014-05-14 2548 2014 0.012 1.285
2014-05-14 2549 2014 0.048 0.024
2014-05-30 2550 2014 0.075 2.922
2014-05-30 2551 2014 0.146 2.516
2014-05-30 2552 2014 0.053 1.65
2014-05-30 2553 2014 0.105 1.843
2014-05-30 2554 2014 0.026 1.788
2014-05-30 2555 2014 0.105 1.436
2014-05-30 2556 2014 0.105 3.582
2014-05-30 2557 2014 0.013 2.836
2014-05-30 2558 2014 0.044 0.969
2014-06-17 2560 2014 0.545 3.457
2014-06-17 2561 2014 0.098 3.395
2014-06-17 2562 2014 0.14 2.24
2014-06-17 2563 2014 0.09 2.2
2014-06-17 2564 2014 0.06 3.669
2014-06-17 2565 2014 0.204 4.505
2014-06-17 2566 2014 0.34 6.171
2014-06-17 2567 2014 0.32 3.513
2014-07-03 2604 2014 0.128 13.504
2014-07-03 2609 2014 0.032 8.585
2014-07-16 2615 2014 0.011 2.168
2014-07-16 2616 2014 0.012 2.449
2014-07-16 2621 2014 0.011 2.307
2014-08-12 2659 2014 0.103 4.745
2014-08-12 2660 2014 0.103 6.303
2014-08-12 2662 2014 0.048 5.098
2014-08-12 2664 2014 0.086 6.56
2014-08-12 2665 2014 0.069 9.747
2014-08-12 2666 2014 0.028 9.386
2014-08-12 2667 2014 0.233 4.177
2014-09-14 2668 2014 0.045 11.785
2014-09-14 2669 2014 0.1 8.489
2014-09-14 2670 2014 0.077 11.523
2014-09-14 2671 2014 0.058 7.738
2014-09-14 2672 2014 0.099 13.981
2014-09-14 2673 2014 0.062 7.741
2014-09-14 2674 2014 0.583 10.209
2014-09-14 2675 2014 1.065 13.116
2015-05-01 3088 2015 0.112 1.356
2015-05-01 3089 2015 0.23 1.132
2015-05-01 3090 2015 0.315 0.958
2015-05-01 3091 2015 0.181 0.957
2015-05-01 3092 2015 0.263 1.649
2015-05-01 3093 2015 0.084 1.078
2015-05-01 3094 2015 0.152 0.587
2015-05-01 3095 2015 0.138 1.491
2015-05-01 3096 2015 0.101 1.092
2015-05-20 3097 2015 1.038 3.447
2015-05-20 3098 2015 0.934 4.462
2015-05-20 3099 2015 1.021 2.938
2015-05-20 3100 2015 0.888 2.74
2015-05-20 3101 2015 1.432 2.657
2015-05-20 3102 2015 1.264 2.71
2015-05-20 3103 2015 0.904 3.558
2015-05-20 3104 2015 1.328 3.967
2015-05-20 3105 2015 1.821 2.83
2015-06-04 3106 2015 1.823 1.717
2015-06-04 3107 2015 3.805 1.268
2015-06-04 3108 2015 1.616 4.521
2015-06-04 3109 2015 4.55 3.323
2015-06-04 3110 2015 0.579 2.795
2015-06-04 3111 2015 0.6 5.611
2015-06-04 3112 2015 0.456 4.026
2015-06-04 3113 2015 0.498 5.963
2015-06-04 3114 2015 6.119 5.059
2015-06-15 3115 2015 2.86 11.076
2015-06-15 3116 2015 0.225 5.82
2015-06-15 3117 2015 0.525 3.384
2015-06-15 3118 2015 0.06 2.048
2015-06-15 3119 2015 0.193 2.636
2015-06-15 3120 2015 1.775 9.752
2015-06-15 3121 2015 7.165 6.11
2015-06-15 3122 2015 0.967 10.938
2015-06-15 3123 2015 0.448 4.845
2015-06-30 3189 2015 0.007 1.34
2015-06-30 3190 2015 0.012 0.939
2015-06-30 3194 2015 0.012 0.429
2015-06-30 3197 2015 0.006 0.468
2015-07-15 3199 2015 0.026 2.726
2015-07-15 3200 2015 0.056 2.175
2015-07-15 3201 2015 0.082 2.158
2015-07-15 3204 2015 0.023 3.768
2015-07-15 3206 2015 0.011 1.624
2015-08-12 3207 2015 0.349 8.234
2015-08-12 3208 2015 0.231 6.585
2015-08-12 3209 2015 0.045 6.476
2015-08-12 3210 2015 0.144 5.78
2015-08-12 3211 2015 0.028 6.183
2015-08-12 3213 2015 0.12 9.102
2015-08-12 3214 2015 0.115 8.71
2015-08-12 3215 2015 0.047 3.99
2015-09-14 3294 2015 0.344 2.808
2015-09-14 3295 2015 5.492 5.591
2015-09-14 3296 2015 0.849 2.568
2015-09-14 3297 2015 7.327 6.671
2015-09-14 3298 2015 1.003 4.026
2015-09-14 3299 2015 0.026 4.963
2015-09-14 3300 2015 0.338 2.999
2015-09-14 3301 2015 0.287 3.567
2015-09-14 3302 2015 0.058 5.518
2016-05-16 3717 2016 1.33 6.253
2016-05-16 3718 2016 0.953 7.326
2016-05-16 3719 2016 0.592 4.193
2016-05-16 3720 2016 0.447 5.153
2016-05-16 3721 2016 1.498 6.092
2016-05-16 3722 2016 0.735 7.781
2016-05-16 3723 2016 1.047 6.48
2016-05-16 3724 2016 1.997 7.423
2016-05-16 3725 2016 1.217 5.828
2016-06-02 3726 2016 1.54 6.225
2016-06-02 3727 2016 2.861 2.264
2016-06-02 3728 2016 1.896 0.962
2016-06-02 3729 2016 2.681 4.855
2016-06-02 3730 2016 5.8 2.37
2016-06-02 3731 2016 1.638 2.234
2016-06-02 3732 2016 2.037 3.706
2016-06-02 3733 2016 5.588 3.183
2016-06-02 3734 2016 4.017 2.009
2016-06-13 3880 2016 0.808 1.959
2016-06-13 3881 2016 2.239 1.803
2016-06-13 3882 2016 1.401 1.484
2016-06-13 3883 2016 0.788 1.254
2016-06-13 3884 2016 1.198 3.429
2016-06-13 3885 2016 1.928 2.239
2016-06-13 3886 2016 1.569 2.913
2016-06-13 3887 2016 0.499 2.397
2016-06-13 3888 2016 2.241 1.036
2016-06-28 3889 2016 1.093 0.682
2016-06-28 3890 2016 0.066 0.786
2016-06-28 3891 2016 0.181 0.895
2016-06-28 3892 2016 0.087 1.38
2016-06-28 3893 2016 0.072 3.095
2016-06-28 3894 2016 1.194 0.771
2016-06-28 3895 2016 0.349 0.638
2016-06-28 3896 2016 0.974 0.731
2016-06-28 3897 2016 0.525 1.354
2016-07-28 3898 2016 0.301 1.083
2016-07-28 3899 2016 0.108 1.18
2016-07-28 3900 2016 0.033 0.649
2016-07-18 3901 2016 0.187 1.05
2016-07-18 3902 2016 0.053 0.133
2016-07-18 3903 2016 0.21 1.306
2016-07-18 3904 2016 0.336 2.297
2016-07-18 3905 2016 0.2 0.467
2016-07-18 3906 2016 0.117 1.178
2016-08-15 3964 2016 0.025 4.813
2016-08-15 3965 2016 0.043 4.094
2016-08-15 3966 2016 0.024 3.045
2016-08-15 3971 2016 0.011 2.162
2016-09-12 3972 2016 0.082 2.474
2016-09-12 3973 2016 0.027 3.609
2016-09-12 3974 2016 0.054 2.696
2016-09-12 3975 2016 0.071 3.979
2016-09-12 3976 2016 0.042 3.672
2016-09-12 3977 2016 0.035 3.908
2016-09-12 3978 2016 0.07 3.239
2016-09-12 3979 2016 0.086 3.61
2016-09-12 3980 2016 0.034 3.345
2009-05-26 3985 2009 1.698 27.163
2009-05-26 3986 2009 3.183 20.054
2009-05-26 3987 2009 5.375 23.625
2009-05-26 3988 2009 3.311 17.486
2009-05-26 3989 2009 3.962 16.506
2009-05-26 3990 2009 1.784 17.656
2009-05-26 3991 2009 2.452 22.07
2009-05-26 3992 2009 1.868 13.242
2009-05-26 3993 2009 1.697 22.446
2009-06-17 3994 2009 5.917 6.688
2009-06-17 3995 2009 16.976 18.864
2009-06-17 3996 2009 14.775 16.192
2009-06-17 3997 2009 5.517 19.381
2009-06-17 3998 2009 7.545 18.548
2009-06-17 3999 2009 10.082 21.221
2009-06-17 4000 2009 5.816 11.789
2009-06-17 4001 2009 7.859 17.133
2009-06-17 4002 2009 7.604 13.44
2009-07-01 4003 2009 5.403 14.661
2009-07-01 4004 2009 4.716 15.562
2009-07-01 4005 2009 3.891 12.496
2009-07-01 4006 2009 4.951 14.43
2009-07-01 4007 2009 5.816 13.832
2009-07-01 4008 2009 7.23 10.531
2009-07-01 4009 2009 3.112 9.337
2009-07-01 4010 2009 4.422 11.494
2009-07-13 4011 2009 4.81 18.957
2009-07-13 4012 2009 5.659 25.779
2009-07-13 4013 2009 2.829 14.147
2009-07-13 4014 2009 2.515 17.449
2009-07-13 4015 2009 4.087 13.989
2009-07-13 4016 2009 3.891 17.683
2009-07-13 4017 2009 5.972 9.588
2009-07-13 4018 2009 7.388 18.076
2009-08-18 4019 2009 48.1 23.264
2009-08-18 4020 2009 27.98 14.305
2009-08-18 4021 2009 51.637 23.697
2009-08-18 4022 2009 21.477 9.003
2009-08-18 4023 2009 46.686 11.317
2009-08-18 4024 2009 36.96 23.873
2009-08-18 4025 2009 58.474 20.12
2009-08-18 4026 2009 28.608 16.976
2009-08-18 4027 2009 33.246 24.757
2009-09-10 4028 2009 40.555 62.247
2009-09-10 4029 2009 33.599 42.087
2009-09-10 4030 2009 30.77 59.418
2009-09-10 4031 2009 31.477 78.163
2009-09-10 4032 2009 48.729 60.361
2009-09-10 4033 2009 55.882 54.82
2010-05-12 4034 2010 2.572 66.105
2010-05-12 4035 2010 1.062 26.703
2010-05-12 4036 2010 0.943 17.606
2010-05-12 4037 2010 5.093 39.046
2010-05-12 4038 2010 7.231 33.953
2010-05-12 4039 2010 18.549 50.93
2010-05-27 4040 2010 23.893 36.154
2010-05-27 4041 2010 21.574 25.466
2010-05-27 4042 2010 17.683 40.32
2010-05-27 4043 2010 32.256 33.67
2010-05-27 4044 2010 26.407 37.097
2010-05-27 4045 2010 14.502 25.465
2010-05-27 4046 2010 10.689 21.063
2010-05-27 4047 2010 34.582 21.377
2010-05-27 4048 2010 13.794 29.709
2010-06-14 4049 2010 11.946 18.234
2010-06-14 4050 2010 15.209 10.964
2010-06-14 4051 2010 19.452 10.963
2010-06-14 4052 2010 14.148 7.074
2010-06-14 4053 2010 12.733 16.622
2010-06-14 4054 2010 14.146 12.89
2010-06-14 4055 2010 16.663 13.204
2010-06-14 4056 2010 9.196 17.684
2007-05-16 4057 2007 8.036 42.692
2007-05-16 4058 2007 9.375 44.869
2007-05-16 4059 2007 5.124 31.642
2007-05-16 4060 2007 8.538 43.697
2007-05-16 4061 2007 16.073 58.932
2007-05-16 4062 2007 10.246 47.012
2007-05-16 4063 2007 8.137 33.149
2007-05-16 4064 2007 4.736 27.553
2007-05-16 4065 2007 8.036 42.692
2007-05-16 4066 2007 9.375 44.869
2007-05-16 4067 2007 5.124 31.642
2007-05-16 4068 2007 8.538 43.697
2007-05-16 4069 2007 16.073 58.932
2007-05-16 4070 2007 10.246 47.012
2007-05-16 4071 2007 8.137 33.149
2007-05-16 4072 2007 4.736 27.553
2006-06-15 4073 2006 6.026 32.144
2006-06-15 4074 2006 21.095 83.626
2006-06-15 4075 2006 12.557 42.191
2006-06-15 4076 2006 25.113 59.77
2006-06-15 4077 2006 15.571 49.725
2006-06-15 4078 2006 15.068 47.213
2006-06-15 4079 2006 11.552 38.675
2006-06-15 4080 2006 18.082 44.701
2007-06-20 4081 2007 16.408 22.1
2007-06-20 4082 2007 8.437 15.068
2007-06-20 4083 2007 23.105 16.408
2007-06-20 4084 2007 19.966 18.081
2007-06-20 4085 2007 11.72 11.72
2007-06-20 4086 2007 20.793 17.479
2007-06-20 4087 2007 10.045 20.091
2007-06-20 4088 2007 58.765 21.597
2008-06-18 4089 2008 30.806 66.968
2008-06-18 4090 2008 12.724 30.805
2008-06-18 4091 2008 12.055 28.328
2008-06-18 4092 2008 8.706 25.449
2008-06-18 4093 2008 14.734 30.135
2008-06-18 4094 2008 12.724 24.778
2008-06-18 4095 2008 12.657 27.725
2008-06-18 4096 2008 20.091 34.154
2008-06-18 4097 2008 43.396 122.954
2006-07-17 4098 2006 33.149 50.728
2006-07-17 4099 2006 79.358 19.588
2006-07-17 4100 2006 29.132 33.651
2006-07-17 4101 2006 63.787 65.294
2006-07-17 4102 2006 28.127 32.145
2006-07-17 4103 2006 41.689 37.669
2006-07-17 4104 2006 62.28 39.177
2006-07-17 4105 2006 33.15 60.271
2007-07-23 4106 2007 16.072 32.647
2007-07-23 4107 2007 16.324 42.189
2007-07-23 4108 2007 22.351 57.008
2007-07-23 4109 2007 19.086 28.127
2007-07-23 4110 2007 12.556 44.701
2007-07-23 4111 2007 81.616 40.182
2007-07-23 4112 2007 37.67 29.382
2007-07-23 4113 2007 19.84 32.146
2008-07-15 4114 2008 11.625 34.872
2008-07-15 4115 2008 17.411 29.466
2008-07-15 4116 2008 15.671 29.533
2008-07-15 4117 2008 10.045 29.466
2008-07-15 4118 2008 7.157 14.315
2008-07-15 4119 2008 10.714 24.778
2008-07-15 4120 2008 12.055 52.235
2008-07-15 4121 2008 9.041 79.86
2006-08-15 4122 2006 7.535 20.341
2006-08-15 4123 2006 9.417 49.725
2006-08-15 4124 2006 11.676 30.89
2006-08-15 4125 2006 13.184 26.368
2006-08-15 4126 2006 6.027 38.424
2006-08-06 4127 2006 6.177 16.123
2006-08-15 4128 2006 12.054 47.464
2007-08-14 4129 2007 63.621 63.62
2007-08-14 4130 2007 36.164 39.511
2007-08-14 4131 2007 20.493 51.834
2007-08-14 4132 2007 53.574 37.502
2007-08-14 4133 2007 52.738 69.313
2007-08-14 4134 2007 47.548 41.521
2007-08-14 4135 2007 65.094 39.177
2007-08-14 4136 2007 66.301 43.195
2008-08-13 4137 2008 40.117 33.904
2008-08-13 4138 2008 26.556 44.073
2008-08-13 4139 2008 14.567 31.642
2008-08-13 4140 2008 31.643 33.149
2008-08-13 4141 2008 31.643 35.598
2008-08-13 4142 2008 21.598 12.556
2008-08-13 4143 2008 24.861 30.512
2008-08-13 4144 2008 20.906 19.777
2008-08-13 4145 2008 7.535 42.944
2007-09-12 4146 2007 13.561 21.598
2007-09-12 4147 2007 12.054 15.068
2007-09-12 4148 2007 6.53 10.045
2007-09-12 4149 2007 10.17 13.372
2007-09-12 4150 2007 8.79 9.543
2007-09-12 4151 2007 5.775 19.338
2007-09-12 4152 2007 4.52 13.184
2008-09-09 4153 2008 33.149 42.19
2008-09-09 4154 2008 57.634 21.471
2008-09-09 4155 2008 42.039 18.985
2008-09-09 4156 2008 35.71 24.41
2008-09-09 4157 2008 34.153 18.082
2008-09-09 4158 2008 38.101 14.208
2008-09-09 4159 2008 30.738 14.917
2008-09-09 4160 2008 28.929 53.341
2017-05-03 4424 2017 1.605 6.476
2017-05-03 4425 2017 0.366 3.427
2017-05-03 4426 2017 0.679 4.923
2017-05-03 4427 2017 0.923 5.748
2017-05-03 4428 2017 1.431 7.789
2017-05-03 4429 2017 0.745 6.016
2017-05-03 4430 2017 1.132 5.319
2017-05-03 4431 2017 1.398 6.425
2017-05-03 4432 2017 0.566 7.074
2017-05-15 4433 2017 0.559 2.808
2017-05-15 4434 2017 3.328 4.393
2017-05-15 4435 2017 2.15 5.8
2017-05-15 4436 2017 1.71 3.079
2017-05-15 4444 2017 1.039 3.224
2017-05-15 4445 2017 2.767 3.544
2017-05-15 4452 2017 1.144 2.288
2017-05-15 4453 2017 1.003 2.758
2017-05-15 4454 2017 1.328 2.021
2017-06-01 4455 2017 3.824 3.172
2017-06-01 4456 2017 5.326 2.928
2017-06-01 4457 2017 3.338 3.763
2017-06-01 4458 2017 5.068 1.99
2017-06-01 4459 2017 4.451 5.97
2017-06-01 4460 2017 4.756 2.68
2017-06-01 4461 2017 3.793 4.967
2017-06-01 4462 2017 5.086 2.83
2017-06-01 4463 2017 6.125 2.188
2017-06-14 4530 2017 9.235 16.231
2017-06-14 4531 2017 10.686 13.881
2017-06-14 4532 2017 23.908 17.26
2017-06-14 4533 2017 23.008 15.857
2017-06-14 4535 2017 19.841 9.144
2017-06-14 4536 2017 35.134 23.164
2017-06-14 4537 2017 15.856 21.92
2017-06-14 4538 2017 1.969 25.966
2017-06-14 4539 2017 64.756 41.42
2017-07-03 4540 2017 0.377 2.797
2017-07-03 4541 2017 0.399 1.864
2017-07-03 4542 2017 0.233 3.151
2017-07-03 4543 2017 0.093 2.892
2017-07-03 4544 2017 0.287 3.008
2017-07-03 4545 2017 0.062 1.929
2017-07-03 4546 2017 0.117 3.034
2017-07-03 4547 2017 0.358 3.152
2017-07-03 4548 2017 0.233 2.743
2017-07-12 4549 2017 0.033 4.96
2017-07-12 4555 2017 0.031 5.099
2017-08-15 4817 2017 0.346 49.17
2017-08-15 4818 2017 0.173 31.917
2017-08-15 4821 2017 1.313 38.212
2017-08-15 4822 2017 0.333 51.596
2017-08-15 4823 2017 0.895 23.279
2017-08-15 4825 2017 0.965 66.877
2017-08-15 4826 2017 5.467 79.739
2017-08-15 4827 2017 2.607 68.874
2017-08-15 4828 2017 2.177 35.757
2017-09-13 4829 2017 1.065 11.119
2017-09-13 4830 2017 1.863 14.215
2017-09-13 4831 2017 0.084 11.094
2017-09-13 4832 2017 0.385 7.812
2017-09-13 4833 2017 0.311 17.08
2017-09-13 4835 2017 0.186 14.832
2017-09-13 4836 2017 0.966 22.993
2017-09-13 4837 2017 0.087 7.536
2018-05-15 5372 2018 0.276 23.532
2018-05-15 5373 2018 0.096 9.968
2018-05-15 5374 2018 0.117 7.701
2018-05-15 5375 2018 0.033 11.451
2018-05-15 5376 2018 0.277 12.905
2018-05-15 5377 2018 0.058 14
2018-05-15 5378 2018 0.311 18.034
2018-05-15 5379 2018 0.142 8.56
2018-05-15 5380 2018 0.113 9.96
2018-06-04 5381 2018 0.292 25.087
2018-06-04 5382 2018 4.373 44.756
2018-06-04 5383 2018 0.68 23.534
2018-06-04 5384 2018 2.188 28.002
2018-06-04 5385 2018 0.537 12.714
2018-06-04 5386 2018 0.965 16.076
2018-06-04 5387 2018 0.466 19.589
2018-06-04 5388 2018 1.165 19.473
2018-06-19 5389 2018 3.328 15.978
2018-06-19 5390 2018 1.726 8.8
2018-06-19 5391 2018 0.283 14.855
2018-06-19 5392 2018 0.804 12.058
2018-06-19 5393 2018 4.823 10.772
2018-06-19 5394 2018 2.799 9.017
2018-06-19 5395 2018 1.555 13.058
2018-06-19 5396 2018 0.716 17.55
2018-06-19 5397 2018 1.458 21.001
2018-07-02 5399 2018 0.311 7.711
2018-07-02 5400 2018 0.482 14.147
2018-07-02 5401 2018 0.082 8
2018-07-02 5402 2018 0.187 12.778
2018-07-02 5403 2018 0.107 9.24
2018-07-02 5405 2018 0.373 13.619
2018-07-02 5406 2018 0.466 14.924
2018-07-02 5407 2018 0.537 14.147
2018-07-02 5408 2018 0.289 6.946
2018-07-17 5570 2018 0.173 26.914
2018-07-17 5572 2018 0.084 10.337
2018-07-17 5576 2018 0.093 8.209
2018-07-17 5577 2018 0.223 25.241
2018-07-17 5578 2018 0.361 9.391
2018-08-21 5579 2018 0.173 18.978
2018-08-21 5583 2018 0.358 19.161
2018-08-21 5585 2018 0.155 16.323
2018-09-10 5588 2018 1.165 21.303
2018-09-10 5589 2018 0.173 21.221
2018-09-10 5590 2018 0.565 19.382
2018-09-10 5591 2018 0.643 29.902
2018-09-10 5592 2018 0.173 33.988
2018-09-10 5593 2018 0.499 25.464
2018-09-10 5594 2018 1.554 21.92
2018-09-10 5595 2018 2.686 26.324
2018-09-10 5596 2018 0.73 23.627
